# Supplementary material for: Nudging to prevent the purchase of incompatible digital products online: An experimental study
Source: PLoS One. 2017 Mar 10;12(3):e0173333. doi: 10.1371/journal.pone.0173333 (PMC5345791; doi:10.1371/journal.pone.0173333)
Supplement: S1 Dataset — (ZIP) [file pone.0173333.s001.zip]

Archive with 27 entries (26 files):
- data_treat1_53Ss.xlsx
- __MACOSX/
- __MACOSX/._data_treat1_53Ss.xlsx
- data_treat2_50Ss.xlsx
- __MACOSX/._data_treat2_50Ss.xlsx
- data_treat3_51Ss.xlsx
- __MACOSX/._data_treat3_51Ss.xlsx
- data_treat5_53Ss.xlsx
- __MACOSX/._data_treat5_53Ss.xlsx
- data_treat6_50Ss.xlsx
- __MACOSX/._data_treat6_50Ss.xlsx
- data_treat7_54Ss.xlsx
- __MACOSX/._data_treat7_54Ss.xlsx
- data_treat8_55Ss.xlsx
- __MACOSX/._data_treat8_55Ss.xlsx
- data_treat9_50Ss.xlsx
- __MACOSX/._data_treat9_50Ss.xlsx
- data_treat10_53Ss.xlsx
- __MACOSX/._data_treat10_53Ss.xlsx
- data_treat11_50Ss.xlsx
- __MACOSX/._data_treat11_50Ss.xlsx
- data_treat12_50Ss.xlsx
- __MACOSX/._data_treat12_50Ss.xlsx
- data_treat4_57Sss_original.xlsx
- __MACOSX/._data_treat4_57Sss_original.xlsx
- data_treat4_57Ss.xlsx
- __MACOSX/._data_treat4_57Ss.xlsx
