# Supplementary material for: Nudging to prevent the purchase of incompatible digital products online: An experimental study
Source: PLoS One. 2017 Mar 10;12(3):e0173333. doi: 10.1371/journal.pone.0173333 (PMC5345791; doi:10.1371/journal.pone.0173333)
Supplement: S1 Dataset — (ZIP) [file pone.0173333.s001.zip › data_treat1_53Ss.xlsx]

## Sheet: data_treat1_53Ss
id_session	id_treatment	subject_session	id_subject	q0_sex	q0_age	q0_education	q0_employment	q0_income	q0_people	q0_avg_income	q0_products	q0_freeproducts	q0_plat_pc	q0_plat_mob	q0_plat_tablet	q0_plat_app	q0_plat_web	q0_p11	q0_p12	q0_p13	q0_p14	q0_p15	q0_p16	q0_p17	q0_p18	q0_p19	q1_p1	q1_p2	q1_p3	q1_p4	q1_p5	q1_p6	q1_p7	q1_p8	q1_p9	q1_p10	q1_p11	q1_p12	q1_p13	q1_p14	q1_p15	q1_p16	q1_p17	q1_p18	q1_p19	q1_p20	q2_p1	q2_p2	q2_p3
1	1	1	1	1	23	4	4	11	4	3	4	2	1	1	0	0	0	6	6	6	5	6	6	4	6	6	6	7	3	4	4	3	5	3	5	3	3	4	4	4	5	2	6	7	5	4	6	5	5
1	1	1	1	1	23	4	4	11	4	3	4	2	1	1	0	0	0	6	6	6	5	6	6	4	6	6	6	7	3	4	4	3	5	3	5	3	3	4	4	4	5	2	6	7	5	4	6	5	5
1	1	1	1	1	23	4	4	11	4	3	4	2	1	1	0	0	0	6	6	6	5	6	6	4	6	6	6	7	3	4	4	3	5	3	5	3	3	4	4	4	5	2	6	7	5	4	6	5	5
1	1	1	1	1	23	4	4	11	4	3	4	2	1	1	0	0	0	6	6	6	5	6	6	4	6	6	6	7	3	4	4	3	5	3	5	3	3	4	4	4	5	2	6	7	5	4	6	5	5
1	1	1	1	1	23	4	4	11	4	3	4	2	1	1	0	0	0	6	6	6	5	6	6	4	6	6	6	7	3	4	4	3	5	3	5	3	3	4	4	4	5	2	6	7	5	4	6	5	5
1	1	1	1	1	23	4	4	11	4	3	4	2	1	1	0	0	0	6	6	6	5	6	6	4	6	6	6	7	3	4	4	3	5	3	5	3	3	4	4	4	5	2	6	7	5	4	6	5	5
1	1	1	1	1	23	4	4	11	4	3	4	2	1	1	0	0	0	6	6	6	5	6	6	4	6	6	6	7	3	4	4	3	5	3	5	3	3	4	4	4	5	2	6	7	5	4	6	5	5
1	1	1	1	1	23	4	4	11	4	3	4	2	1	1	0	0	0	6	6	6	5	6	6	4	6	6	6	7	3	4	4	3	5	3	5	3	3	4	4	4	5	2	6	7	5	4	6	5	5
1	1	1	1	1	23	4	4	11	4	3	4	2	1	1	0	0	0	6	6	6	5	6	6	4	6	6	6	7	3	4	4	3	5	3	5	3	3	4	4	4	5	2	6	7	5	4	6	5	5
1	1	1	1	1	23	4	4	11	4	3	4	2	1	1	0	0	0	6	6	6	5	6	6	4	6	6	6	7	3	4	4	3	5	3	5	3	3	4	4	4	5	2	6	7	5	4	6	5	5
1	1	1	1	1	23	4	4	11	4	3	4	2	1	1	0	0	0	6	6	6	5	6	6	4	6	6	6	7	3	4	4	3	5	3	5	3	3	4	4	4	5	2	6	7	5	4	6	5	5
1	1	1	1	1	23	4	4	11	4	3	4	2	1	1	0	0	0	6	6	6	5	6	6	4	6	6	6	7	3	4	4	3	5	3	5	3	3	4	4	4	5	2	6	7	5	4	6	5	5
1	1	1	1	1	23	4	4	11	4	3	4	2	1	1	0	0	0	6	6	6	5	6	6	4	6	6	6	7	3	4	4	3	5	3	5	3	3	4	4	4	5	2	6	7	5	4	6	5	5
1	1	1	1	1	23	4	4	11	4	3	4	2	1	1	0	0	0	6	6	6	5	6	6	4	6	6	6	7	3	4	4	3	5	3	5	3	3	4	4	4	5	2	6	7	5	4	6	5	5
1	1	1	1	1	23	4	4	11	4	3	4	2	1	1	0	0	0	6	6	6	5	6	6	4	6	6	6	7	3	4	4	3	5	3	5	3	3	4	4	4	5	2	6	7	5	4	6	5	5
1	1	1	1	1	23	4	4	11	4	3	4	2	1	1	0	0	0	6	6	6	5	6	6	4	6	6	6	7	3	4	4	3	5	3	5	3	3	4	4	4	5	2	6	7	5	4	6	5	5
1	1	1	1	1	23	4	4	11	4	3	4	2	1	1	0	0	0	6	6	6	5	6	6	4	6	6	6	7	3	4	4	3	5	3	5	3	3	4	4	4	5	2	6	7	5	4	6	5	5
1	1	1	1	1	23	4	4	11	4	3	4	2	1	1	0	0	0	6	6	6	5	6	6	4	6	6	6	7	3	4	4	3	5	3	5	3	3	4	4	4	5	2	6	7	5	4	6	5	5
1	1	1	1	1	23	4	4	11	4	3	4	2	1	1	0	0	0	6	6	6	5	6	6	4	6	6	6	7	3	4	4	3	5	3	5	3	3	4	4	4	5	2	6	7	5	4	6	5	5
1	1	1	1	1	23	4	4	11	4	3	4	2	1	1	0	0	0	6	6	6	5	6	6	4	6	6	6	7	3	4	4	3	5	3	5	3	3	4	4	4	5	2	6	7	5	4	6	5	5
1	1	2	2	1	30	4	4	11	3	11	5	2	1	1	0	0	1	5	6	3	3	5	5	4	3	3	3	6	2	6	3	4	2	4	6	2	2	4	2	3	4	2	3	5	4	4	3	1	6
1	1	2	2	1	30	4	4	11	3	11	5	2	1	1	0	0	1	5	6	3	3	5	5	4	3	3	3	6	2	6	3	4	2	4	6	2	2	4	2	3	4	2	3	5	4	4	3	1	6
1	1	2	2	1	30	4	4	11	3	11	5	2	1	1	0	0	1	5	6	3	3	5	5	4	3	3	3	6	2	6	3	4	2	4	6	2	2	4	2	3	4	2	3	5	4	4	3	1	6
1	1	2	2	1	30	4	4	11	3	11	5	2	1	1	0	0	1	5	6	3	3	5	5	4	3	3	3	6	2	6	3	4	2	4	6	2	2	4	2	3	4	2	3	5	4	4	3	1	6
1	1	2	2	1	30	4	4	11	3	11	5	2	1	1	0	0	1	5	6	3	3	5	5	4	3	3	3	6	2	6	3	4	2	4	6	2	2	4	2	3	4	2	3	5	4	4	3	1	6
1	1	2	2	1	30	4	4	11	3	11	5	2	1	1	0	0	1	5	6	3	3	5	5	4	3	3	3	6	2	6	3	4	2	4	6	2	2	4	2	3	4	2	3	5	4	4	3	1	6
1	1	2	2	1	30	4	4	11	3	11	5	2	1	1	0	0	1	5	6	3	3	5	5	4	3	3	3	6	2	6	3	4	2	4	6	2	2	4	2	3	4	2	3	5	4	4	3	1	6
1	1	2	2	1	30	4	4	11	3	11	5	2	1	1	0	0	1	5	6	3	3	5	5	4	3	3	3	6	2	6	3	4	2	4	6	2	2	4	2	3	4	2	3	5	4	4	3	1	6
1	1	2	2	1	30	4	4	11	3	11	5	2	1	1	0	0	1	5	6	3	3	5	5	4	3	3	3	6	2	6	3	4	2	4	6	2	2	4	2	3	4	2	3	5	4	4	3	1	6
1	1	2	2	1	30	4	4	11	3	11	5	2	1	1	0	0	1	5	6	3	3	5	5	4	3	3	3	6	2	6	3	4	2	4	6	2	2	4	2	3	4	2	3	5	4	4	3	1	6
1	1	2	2	1	30	4	4	11	3	11	5	2	1	1	0	0	1	5	6	3	3	5	5	4	3	3	3	6	2	6	3	4	2	4	6	2	2	4	2	3	4	2	3	5	4	4	3	1	6
1	1	2	2	1	30	4	4	11	3	11	5	2	1	1	0	0	1	5	6	3	3	5	5	4	3	3	3	6	2	6	3	4	2	4	6	2	2	4	2	3	4	2	3	5	4	4	3	1	6
1	1	2	2	1	30	4	4	11	3	11	5	2	1	1	0	0	1	5	6	3	3	5	5	4	3	3	3	6	2	6	3	4	2	4	6	2	2	4	2	3	4	2	3	5	4	4	3	1	6
1	1	2	2	1	30	4	4	11	3	11	5	2	1	1	0	0	1	5	6	3	3	5	5	4	3	3	3	6	2	6	3	4	2	4	6	2	2	4	2	3	4	2	3	5	4	4	3	1	6
1	1	2	2	1	30	4	4	11	3	11	5	2	1	1	0	0	1	5	6	3	3	5	5	4	3	3	3	6	2	6	3	4	2	4	6	2	2	4	2	3	4	2	3	5	4	4	3	1	6
1	1	2	2	1	30	4	4	11	3	11	5	2	1	1	0	0	1	5	6	3	3	5	5	4	3	3	3	6	2	6	3	4	2	4	6	2	2	4	2	3	4	2	3	5	4	4	3	1	6
1	1	2	2	1	30	4	4	11	3	11	5	2	1	1	0	0	1	5	6	3	3	5	5	4	3	3	3	6	2	6	3	4	2	4	6	2	2	4	2	3	4	2	3	5	4	4	3	1	6
1	1	2	2	1	30	4	4	11	3	11	5	2	1	1	0	0	1	5	6	3	3	5	5	4	3	3	3	6	2	6	3	4	2	4	6	2	2	4	2	3	4	2	3	5	4	4	3	1	6
1	1	2	2	1	30	4	4	11	3	11	5	2	1	1	0	0	1	5	6	3	3	5	5	4	3	3	3	6	2	6	3	4	2	4	6	2	2	4	2	3	4	2	3	5	4	4	3	1	6
1	1	2	2	1	30	4	4	11	3	11	5	2	1	1	0	0	1	5	6	3	3	5	5	4	3	3	3	6	2	6	3	4	2	4	6	2	2	4	2	3	4	2	3	5	4	4	3	1	6
1	1	3	3	1	40	4	1	2	3	5	5	3	1	1	1	0	0	5	6	5	5	7	7	6	6	6	6	7	2	7	4	5	6	3	7	1	1	4	2	5	6	1	6	7	7	5	4	4	3
1	1	3	3	1	40	4	1	2	3	5	5	3	1	1	1	0	0	5	6	5	5	7	7	6	6	6	6	7	2	7	4	5	6	3	7	1	1	4	2	5	6	1	6	7	7	5	4	4	3
1	1	3	3	1	40	4	1	2	3	5	5	3	1	1	1	0	0	5	6	5	5	7	7	6	6	6	6	7	2	7	4	5	6	3	7	1	1	4	2	5	6	1	6	7	7	5	4	4	3
1	1	3	3	1	40	4	1	2	3	5	5	3	1	1	1	0	0	5	6	5	5	7	7	6	6	6	6	7	2	7	4	5	6	3	7	1	1	4	2	5	6	1	6	7	7	5	4	4	3
1	1	3	3	1	40	4	1	2	3	5	5	3	1	1	1	0	0	5	6	5	5	7	7	6	6	6	6	7	2	7	4	5	6	3	7	1	1	4	2	5	6	1	6	7	7	5	4	4	3
1	1	3	3	1	40	4	1	2	3	5	5	3	1	1	1	0	0	5	6	5	5	7	7	6	6	6	6	7	2	7	4	5	6	3	7	1	1	4	2	5	6	1	6	7	7	5	4	4	3
1	1	3	3	1	40	4	1	2	3	5	5	3	1	1	1	0	0	5	6	5	5	7	7	6	6	6	6	7	2	7	4	5	6	3	7	1	1	4	2	5	6	1	6	7	7	5	4	4	3
1	1	3	3	1	40	4	1	2	3	5	5	3	1	1	1	0	0	5	6	5	5	7	7	6	6	6	6	7	2	7	4	5	6	3	7	1	1	4	2	5	6	1	6	7	7	5	4	4	3
1	1	3	3	1	40	4	1	2	3	5	5	3	1	1	1	0	0	5	6	5	5	7	7	6	6	6	6	7	2	7	4	5	6	3	7	1	1	4	2	5	6	1	6	7	7	5	4	4	3
1	1	3	3	1	40	4	1	2	3	5	5	3	1	1	1	0	0	5	6	5	5	7	7	6	6	6	6	7	2	7	4	5	6	3	7	1	1	4	2	5	6	1	6	7	7	5	4	4	3
1	1	3	3	1	40	4	1	2	3	5	5	3	1	1	1	0	0	5	6	5	5	7	7	6	6	6	6	7	2	7	4	5	6	3	7	1	1	4	2	5	6	1	6	7	7	5	4	4	3
1	1	3	3	1	40	4	1	2	3	5	5	3	1	1	1	0	0	5	6	5	5	7	7	6	6	6	6	7	2	7	4	5	6	3	7	1	1	4	2	5	6	1	6	7	7	5	4	4	3
1	1	3	3	1	40	4	1	2	3	5	5	3	1	1	1	0	0	5	6	5	5	7	7	6	6	6	6	7	2	7	4	5	6	3	7	1	1	4	2	5	6	1	6	7	7	5	4	4	3
1	1	3	3	1	40	4	1	2	3	5	5	3	1	1	1	0	0	5	6	5	5	7	7	6	6	6	6	7	2	7	4	5	6	3	7	1	1	4	2	5	6	1	6	7	7	5	4	4	3
1	1	3	3	1	40	4	1	2	3	5	5	3	1	1	1	0	0	5	6	5	5	7	7	6	6	6	6	7	2	7	4	5	6	3	7	1	1	4	2	5	6	1	6	7	7	5	4	4	3
1	1	3	3	1	40	4	1	2	3	5	5	3	1	1	1	0	0	5	6	5	5	7	7	6	6	6	6	7	2	7	4	5	6	3	7	1	1	4	2	5	6	1	6	7	7	5	4	4	3
1	1	3	3	1	40	4	1	2	3	5	5	3	1	1	1	0	0	5	6	5	5	7	7	6	6	6	6	7	2	7	4	5	6	3	7	1	1	4	2	5	6	1	6	7	7	5	4	4	3
1	1	3	3	1	40	4	1	2	3	5	5	3	1	1	1	0	0	5	6	5	5	7	7	6	6	6	6	7	2	7	4	5	6	3	7	1	1	4	2	5	6	1	6	7	7	5	4	4	3
1	1	3	3	1	40	4	1	2	3	5	5	3	1	1	1	0	0	5	6	5	5	7	7	6	6	6	6	7	2	7	4	5	6	3	7	1	1	4	2	5	6	1	6	7	7	5	4	4	3
1	1	3	3	1	40	4	1	2	3	5	5	3	1	1	1	0	0	5	6	5	5	7	7	6	6	6	6	7	2	7	4	5	6	3	7	1	1	4	2	5	6	1	6	7	7	5	4	4	3
1	1	4	4	2	22	4	4	11	4	5	5	1	1	0	0	0	1	6	6	3	3	4	7	2	5	3	6	4	3	3	3	5	5	2	4	4	4	5	4	2	4	5	4	4	3	4	7	4	5
1	1	4	4	2	22	4	4	11	4	5	5	1	1	0	0	0	1	6	6	3	3	4	7	2	5	3	6	4	3	3	3	5	5	2	4	4	4	5	4	2	4	5	4	4	3	4	7	4	5
1	1	4	4	2	22	4	4	11	4	5	5	1	1	0	0	0	1	6	6	3	3	4	7	2	5	3	6	4	3	3	3	5	5	2	4	4	4	5	4	2	4	5	4	4	3	4	7	4	5
1	1	4	4	2	22	4	4	11	4	5	5	1	1	0	0	0	1	6	6	3	3	4	7	2	5	3	6	4	3	3	3	5	5	2	4	4	4	5	4	2	4	5	4	4	3	4	7	4	5
1	1	4	4	2	22	4	4	11	4	5	5	1	1	0	0	0	1	6	6	3	3	4	7	2	5	3	6	4	3	3	3	5	5	2	4	4	4	5	4	2	4	5	4	4	3	4	7	4	5
1	1	4	4	2	22	4	4	11	4	5	5	1	1	0	0	0	1	6	6	3	3	4	7	2	5	3	6	4	3	3	3	5	5	2	4	4	4	5	4	2	4	5	4	4	3	4	7	4	5
1	1	4	4	2	22	4	4	11	4	5	5	1	1	0	0	0	1	6	6	3	3	4	7	2	5	3	6	4	3	3	3	5	5	2	4	4	4	5	4	2	4	5	4	4	3	4	7	4	5
1	1	4	4	2	22	4	4	11	4	5	5	1	1	0	0	0	1	6	6	3	3	4	7	2	5	3	6	4	3	3	3	5	5	2	4	4	4	5	4	2	4	5	4	4	3	4	7	4	5
1	1	4	4	2	22	4	4	11	4	5	5	1	1	0	0	0	1	6	6	3	3	4	7	2	5	3	6	4	3	3	3	5	5	2	4	4	4	5	4	2	4	5	4	4	3	4	7	4	5
1	1	4	4	2	22	4	4	11	4	5	5	1	1	0	0	0	1	6	6	3	3	4	7	2	5	3	6	4	3	3	3	5	5	2	4	4	4	5	4	2	4	5	4	4	3	4	7	4	5
1	1	4	4	2	22	4	4	11	4	5	5	1	1	0	0	0	1	6	6	3	3	4	7	2	5	3	6	4	3	3	3	5	5	2	4	4	4	5	4	2	4	5	4	4	3	4	7	4	5
1	1	4	4	2	22	4	4	11	4	5	5	1	1	0	0	0	1	6	6	3	3	4	7	2	5	3	6	4	3	3	3	5	5	2	4	4	4	5	4	2	4	5	4	4	3	4	7	4	5
1	1	4	4	2	22	4	4	11	4	5	5	1	1	0	0	0	1	6	6	3	3	4	7	2	5	3	6	4	3	3	3	5	5	2	4	4	4	5	4	2	4	5	4	4	3	4	7	4	5
1	1	4	4	2	22	4	4	11	4	5	5	1	1	0	0	0	1	6	6	3	3	4	7	2	5	3	6	4	3	3	3	5	5	2	4	4	4	5	4	2	4	5	4	4	3	4	7	4	5
1	1	4	4	2	22	4	4	11	4	5	5	1	1	0	0	0	1	6	6	3	3	4	7	2	5	3	6	4	3	3	3	5	5	2	4	4	4	5	4	2	4	5	4	4	3	4	7	4	5
1	1	4	4	2	22	4	4	11	4	5	5	1	1	0	0	0	1	6	6	3	3	4	7	2	5	3	6	4	3	3	3	5	5	2	4	4	4	5	4	2	4	5	4	4	3	4	7	4	5
1	1	4	4	2	22	4	4	11	4	5	5	1	1	0	0	0	1	6	6	3	3	4	7	2	5	3	6	4	3	3	3	5	5	2	4	4	4	5	4	2	4	5	4	4	3	4	7	4	5
1	1	4	4	2	22	4	4	11	4	5	5	1	1	0	0	0	1	6	6	3	3	4	7	2	5	3	6	4	3	3	3	5	5	2	4	4	4	5	4	2	4	5	4	4	3	4	7	4	5
1	1	4	4	2	22	4	4	11	4	5	5	1	1	0	0	0	1	6	6	3	3	4	7	2	5	3	6	4	3	3	3	5	5	2	4	4	4	5	4	2	4	5	4	4	3	4	7	4	5
1	1	4	4	2	22	4	4	11	4	5	5	1	1	0	0	0	1	6	6	3	3	4	7	2	5	3	6	4	3	3	3	5	5	2	4	4	4	5	4	2	4	5	4	4	3	4	7	4	5
1	1	5	5	2	30	4	2	4	1	4	5	2	1	1	0	0	0	6	6	4	4	7	7	5	4	4	6	6	1	6	1	1	4	4	6	2	2	5	4	5	4	1	5	5	5	5	3	1	3
1	1	5	5	2	30	4	2	4	1	4	5	2	1	1	0	0	0	6	6	4	4	7	7	5	4	4	6	6	1	6	1	1	4	4	6	2	2	5	4	5	4	1	5	5	5	5	3	1	3
1	1	5	5	2	30	4	2	4	1	4	5	2	1	1	0	0	0	6	6	4	4	7	7	5	4	4	6	6	1	6	1	1	4	4	6	2	2	5	4	5	4	1	5	5	5	5	3	1	3
1	1	5	5	2	30	4	2	4	1	4	5	2	1	1	0	0	0	6	6	4	4	7	7	5	4	4	6	6	1	6	1	1	4	4	6	2	2	5	4	5	4	1	5	5	5	5	3	1	3
1	1	5	5	2	30	4	2	4	1	4	5	2	1	1	0	0	0	6	6	4	4	7	7	5	4	4	6	6	1	6	1	1	4	4	6	2	2	5	4	5	4	1	5	5	5	5	3	1	3
1	1	5	5	2	30	4	2	4	1	4	5	2	1	1	0	0	0	6	6	4	4	7	7	5	4	4	6	6	1	6	1	1	4	4	6	2	2	5	4	5	4	1	5	5	5	5	3	1	3
1	1	5	5	2	30	4	2	4	1	4	5	2	1	1	0	0	0	6	6	4	4	7	7	5	4	4	6	6	1	6	1	1	4	4	6	2	2	5	4	5	4	1	5	5	5	5	3	1	3
1	1	5	5	2	30	4	2	4	1	4	5	2	1	1	0	0	0	6	6	4	4	7	7	5	4	4	6	6	1	6	1	1	4	4	6	2	2	5	4	5	4	1	5	5	5	5	3	1	3
1	1	5	5	2	30	4	2	4	1	4	5	2	1	1	0	0	0	6	6	4	4	7	7	5	4	4	6	6	1	6	1	1	4	4	6	2	2	5	4	5	4	1	5	5	5	5	3	1	3
1	1	5	5	2	30	4	2	4	1	4	5	2	1	1	0	0	0	6	6	4	4	7	7	5	4	4	6	6	1	6	1	1	4	4	6	2	2	5	4	5	4	1	5	5	5	5	3	1	3
1	1	5	5	2	30	4	2	4	1	4	5	2	1	1	0	0	0	6	6	4	4	7	7	5	4	4	6	6	1	6	1	1	4	4	6	2	2	5	4	5	4	1	5	5	5	5	3	1	3
1	1	5	5	2	30	4	2	4	1	4	5	2	1	1	0	0	0	6	6	4	4	7	7	5	4	4	6	6	1	6	1	1	4	4	6	2	2	5	4	5	4	1	5	5	5	5	3	1	3
1	1	5	5	2	30	4	2	4	1	4	5	2	1	1	0	0	0	6	6	4	4	7	7	5	4	4	6	6	1	6	1	1	4	4	6	2	2	5	4	5	4	1	5	5	5	5	3	1	3
1	1	5	5	2	30	4	2	4	1	4	5	2	1	1	0	0	0	6	6	4	4	7	7	5	4	4	6	6	1	6	1	1	4	4	6	2	2	5	4	5	4	1	5	5	5	5	3	1	3
1	1	5	5	2	30	4	2	4	1	4	5	2	1	1	0	0	0	6	6	4	4	7	7	5	4	4	6	6	1	6	1	1	4	4	6	2	2	5	4	5	4	1	5	5	5	5	3	1	3
1	1	5	5	2	30	4	2	4	1	4	5	2	1	1	0	0	0	6	6	4	4	7	7	5	4	4	6	6	1	6	1	1	4	4	6	2	2	5	4	5	4	1	5	5	5	5	3	1	3
1	1	5	5	2	30	4	2	4	1	4	5	2	1	1	0	0	0	6	6	4	4	7	7	5	4	4	6	6	1	6	1	1	4	4	6	2	2	5	4	5	4	1	5	5	5	5	3	1	3
1	1	5	5	2	30	4	2	4	1	4	5	2	1	1	0	0	0	6	6	4	4	7	7	5	4	4	6	6	1	6	1	1	4	4	6	2	2	5	4	5	4	1	5	5	5	5	3	1	3
1	1	5	5	2	30	4	2	4	1	4	5	2	1	1	0	0	0	6	6	4	4	7	7	5	4	4	6	6	1	6	1	1	4	4	6	2	2	5	4	5	4	1	5	5	5	5	3	1	3
1	1	5	5	2	30	4	2	4	1	4	5	2	1	1	0	0	0	6	6	4	4	7	7	5	4	4	6	6	1	6	1	1	4	4	6	2	2	5	4	5	4	1	5	5	5	5	3	1	3
1	1	6	6	2	24	4	3	11	5	5	4	1	1	1	1	0	0	6	6	5	6	7	7	5	6	6	7	6	5	3	4	7	7	3	7	6	2	7	6	4	7	2	7	7	7	5	7	4	5
1	1	6	6	2	24	4	3	11	5	5	4	1	1	1	1	0	0	6	6	5	6	7	7	5	6	6	7	6	5	3	4	7	7	3	7	6	2	7	6	4	7	2	7	7	7	5	7	4	5
1	1	6	6	2	24	4	3	11	5	5	4	1	1	1	1	0	0	6	6	5	6	7	7	5	6	6	7	6	5	3	4	7	7	3	7	6	2	7	6	4	7	2	7	7	7	5	7	4	5
1	1	6	6	2	24	4	3	11	5	5	4	1	1	1	1	0	0	6	6	5	6	7	7	5	6	6	7	6	5	3	4	7	7	3	7	6	2	7	6	4	7	2	7	7	7	5	7	4	5
1	1	6	6	2	24	4	3	11	5	5	4	1	1	1	1	0	0	6	6	5	6	7	7	5	6	6	7	6	5	3	4	7	7	3	7	6	2	7	6	4	7	2	7	7	7	5	7	4	5
1	1	6	6	2	24	4	3	11	5	5	4	1	1	1	1	0	0	6	6	5	6	7	7	5	6	6	7	6	5	3	4	7	7	3	7	6	2	7	6	4	7	2	7	7	7	5	7	4	5
1	1	6	6	2	24	4	3	11	5	5	4	1	1	1	1	0	0	6	6	5	6	7	7	5	6	6	7	6	5	3	4	7	7	3	7	6	2	7	6	4	7	2	7	7	7	5	7	4	5
1	1	6	6	2	24	4	3	11	5	5	4	1	1	1	1	0	0	6	6	5	6	7	7	5	6	6	7	6	5	3	4	7	7	3	7	6	2	7	6	4	7	2	7	7	7	5	7	4	5
1	1	6	6	2	24	4	3	11	5	5	4	1	1	1	1	0	0	6	6	5	6	7	7	5	6	6	7	6	5	3	4	7	7	3	7	6	2	7	6	4	7	2	7	7	7	5	7	4	5
1	1	6	6	2	24	4	3	11	5	5	4	1	1	1	1	0	0	6	6	5	6	7	7	5	6	6	7	6	5	3	4	7	7	3	7	6	2	7	6	4	7	2	7	7	7	5	7	4	5
1	1	6	6	2	24	4	3	11	5	5	4	1	1	1	1	0	0	6	6	5	6	7	7	5	6	6	7	6	5	3	4	7	7	3	7	6	2	7	6	4	7	2	7	7	7	5	7	4	5
1	1	6	6	2	24	4	3	11	5	5	4	1	1	1	1	0	0	6	6	5	6	7	7	5	6	6	7	6	5	3	4	7	7	3	7	6	2	7	6	4	7	2	7	7	7	5	7	4	5
1	1	6	6	2	24	4	3	11	5	5	4	1	1	1	1	0	0	6	6	5	6	7	7	5	6	6	7	6	5	3	4	7	7	3	7	6	2	7	6	4	7	2	7	7	7	5	7	4	5
1	1	6	6	2	24	4	3	11	5	5	4	1	1	1	1	0	0	6	6	5	6	7	7	5	6	6	7	6	5	3	4	7	7	3	7	6	2	7	6	4	7	2	7	7	7	5	7	4	5
1	1	6	6	2	24	4	3	11	5	5	4	1	1	1	1	0	0	6	6	5	6	7	7	5	6	6	7	6	5	3	4	7	7	3	7	6	2	7	6	4	7	2	7	7	7	5	7	4	5
1	1	6	6	2	24	4	3	11	5	5	4	1	1	1	1	0	0	6	6	5	6	7	7	5	6	6	7	6	5	3	4	7	7	3	7	6	2	7	6	4	7	2	7	7	7	5	7	4	5
1	1	6	6	2	24	4	3	11	5	5	4	1	1	1	1	0	0	6	6	5	6	7	7	5	6	6	7	6	5	3	4	7	7	3	7	6	2	7	6	4	7	2	7	7	7	5	7	4	5
1	1	6	6	2	24	4	3	11	5	5	4	1	1	1	1	0	0	6	6	5	6	7	7	5	6	6	7	6	5	3	4	7	7	3	7	6	2	7	6	4	7	2	7	7	7	5	7	4	5
1	1	6	6	2	24	4	3	11	5	5	4	1	1	1	1	0	0	6	6	5	6	7	7	5	6	6	7	6	5	3	4	7	7	3	7	6	2	7	6	4	7	2	7	7	7	5	7	4	5
1	1	6	6	2	24	4	3	11	5	5	4	1	1	1	1	0	0	6	6	5	6	7	7	5	6	6	7	6	5	3	4	7	7	3	7	6	2	7	6	4	7	2	7	7	7	5	7	4	5
1	1	7	7	2	37	4	1	2	3	2	5	3	1	0	0	0	0	5	5	5	5	6	6	5	6	6	6	5	2	5	4	5	3	2	3	4	3	5	5	5	3	3	3	3	3	5	5	2	5
1	1	7	7	2	37	4	1	2	3	2	5	3	1	0	0	0	0	5	5	5	5	6	6	5	6	6	6	5	2	5	4	5	3	2	3	4	3	5	5	5	3	3	3	3	3	5	5	2	5
1	1	7	7	2	37	4	1	2	3	2	5	3	1	0	0	0	0	5	5	5	5	6	6	5	6	6	6	5	2	5	4	5	3	2	3	4	3	5	5	5	3	3	3	3	3	5	5	2	5
1	1	7	7	2	37	4	1	2	3	2	5	3	1	0	0	0	0	5	5	5	5	6	6	5	6	6	6	5	2	5	4	5	3	2	3	4	3	5	5	5	3	3	3	3	3	5	5	2	5
1	1	7	7	2	37	4	1	2	3	2	5	3	1	0	0	0	0	5	5	5	5	6	6	5	6	6	6	5	2	5	4	5	3	2	3	4	3	5	5	5	3	3	3	3	3	5	5	2	5
1	1	7	7	2	37	4	1	2	3	2	5	3	1	0	0	0	0	5	5	5	5	6	6	5	6	6	6	5	2	5	4	5	3	2	3	4	3	5	5	5	3	3	3	3	3	5	5	2	5
1	1	7	7	2	37	4	1	2	3	2	5	3	1	0	0	0	0	5	5	5	5	6	6	5	6	6	6	5	2	5	4	5	3	2	3	4	3	5	5	5	3	3	3	3	3	5	5	2	5
1	1	7	7	2	37	4	1	2	3	2	5	3	1	0	0	0	0	5	5	5	5	6	6	5	6	6	6	5	2	5	4	5	3	2	3	4	3	5	5	5	3	3	3	3	3	5	5	2	5
1	1	7	7	2	37	4	1	2	3	2	5	3	1	0	0	0	0	5	5	5	5	6	6	5	6	6	6	5	2	5	4	5	3	2	3	4	3	5	5	5	3	3	3	3	3	5	5	2	5
1	1	7	7	2	37	4	1	2	3	2	5	3	1	0	0	0	0	5	5	5	5	6	6	5	6	6	6	5	2	5	4	5	3	2	3	4	3	5	5	5	3	3	3	3	3	5	5	2	5
1	1	7	7	2	37	4	1	2	3	2	5	3	1	0	0	0	0	5	5	5	5	6	6	5	6	6	6	5	2	5	4	5	3	2	3	4	3	5	5	5	3	3	3	3	3	5	5	2	5
1	1	7	7	2	37	4	1	2	3	2	5	3	1	0	0	0	0	5	5	5	5	6	6	5	6	6	6	5	2	5	4	5	3	2	3	4	3	5	5	5	3	3	3	3	3	5	5	2	5
1	1	7	7	2	37	4	1	2	3	2	5	3	1	0	0	0	0	5	5	5	5	6	6	5	6	6	6	5	2	5	4	5	3	2	3	4	3	5	5	5	3	3	3	3	3	5	5	2	5
1	1	7	7	2	37	4	1	2	3	2	5	3	1	0	0	0	0	5	5	5	5	6	6	5	6	6	6	5	2	5	4	5	3	2	3	4	3	5	5	5	3	3	3	3	3	5	5	2	5
1	1	7	7	2	37	4	1	2	3	2	5	3	1	0	0	0	0	5	5	5	5	6	6	5	6	6	6	5	2	5	4	5	3	2	3	4	3	5	5	5	3	3	3	3	3	5	5	2	5
1	1	7	7	2	37	4	1	2	3	2	5	3	1	0	0	0	0	5	5	5	5	6	6	5	6	6	6	5	2	5	4	5	3	2	3	4	3	5	5	5	3	3	3	3	3	5	5	2	5
1	1	7	7	2	37	4	1	2	3	2	5	3	1	0	0	0	0	5	5	5	5	6	6	5	6	6	6	5	2	5	4	5	3	2	3	4	3	5	5	5	3	3	3	3	3	5	5	2	5
1	1	7	7	2	37	4	1	2	3	2	5	3	1	0	0	0	0	5	5	5	5	6	6	5	6	6	6	5	2	5	4	5	3	2	3	4	3	5	5	5	3	3	3	3	3	5	5	2	5
1	1	7	7	2	37	4	1	2	3	2	5	3	1	0	0	0	0	5	5	5	5	6	6	5	6	6	6	5	2	5	4	5	3	2	3	4	3	5	5	5	3	3	3	3	3	5	5	2	5
1	1	7	7	2	37	4	1	2	3	2	5	3	1	0	0	0	0	5	5	5	5	6	6	5	6	6	6	5	2	5	4	5	3	2	3	4	3	5	5	5	3	3	3	3	3	5	5	2	5
1	1	8	8	2	22	4	4	11	2	5	4	1	1	1	1	0	0	6	5	6	6	6	7	3	6	6	7	7	5	6	4	1	3	3	4	4	1	6	4	6	3	1	5	6	6	5	6	4	5
1	1	8	8	2	22	4	4	11	2	5	4	1	1	1	1	0	0	6	5	6	6	6	7	3	6	6	7	7	5	6	4	1	3	3	4	4	1	6	4	6	3	1	5	6	6	5	6	4	5
1	1	8	8	2	22	4	4	11	2	5	4	1	1	1	1	0	0	6	5	6	6	6	7	3	6	6	7	7	5	6	4	1	3	3	4	4	1	6	4	6	3	1	5	6	6	5	6	4	5
1	1	8	8	2	22	4	4	11	2	5	4	1	1	1	1	0	0	6	5	6	6	6	7	3	6	6	7	7	5	6	4	1	3	3	4	4	1	6	4	6	3	1	5	6	6	5	6	4	5
1	1	8	8	2	22	4	4	11	2	5	4	1	1	1	1	0	0	6	5	6	6	6	7	3	6	6	7	7	5	6	4	1	3	3	4	4	1	6	4	6	3	1	5	6	6	5	6	4	5
1	1	8	8	2	22	4	4	11	2	5	4	1	1	1	1	0	0	6	5	6	6	6	7	3	6	6	7	7	5	6	4	1	3	3	4	4	1	6	4	6	3	1	5	6	6	5	6	4	5
1	1	8	8	2	22	4	4	11	2	5	4	1	1	1	1	0	0	6	5	6	6	6	7	3	6	6	7	7	5	6	4	1	3	3	4	4	1	6	4	6	3	1	5	6	6	5	6	4	5
1	1	8	8	2	22	4	4	11	2	5	4	1	1	1	1	0	0	6	5	6	6	6	7	3	6	6	7	7	5	6	4	1	3	3	4	4	1	6	4	6	3	1	5	6	6	5	6	4	5
1	1	8	8	2	22	4	4	11	2	5	4	1	1	1	1	0	0	6	5	6	6	6	7	3	6	6	7	7	5	6	4	1	3	3	4	4	1	6	4	6	3	1	5	6	6	5	6	4	5
1	1	8	8	2	22	4	4	11	2	5	4	1	1	1	1	0	0	6	5	6	6	6	7	3	6	6	7	7	5	6	4	1	3	3	4	4	1	6	4	6	3	1	5	6	6	5	6	4	5
1	1	8	8	2	22	4	4	11	2	5	4	1	1	1	1	0	0	6	5	6	6	6	7	3	6	6	7	7	5	6	4	1	3	3	4	4	1	6	4	6	3	1	5	6	6	5	6	4	5
1	1	8	8	2	22	4	4	11	2	5	4	1	1	1	1	0	0	6	5	6	6	6	7	3	6	6	7	7	5	6	4	1	3	3	4	4	1	6	4	6	3	1	5	6	6	5	6	4	5
1	1	8	8	2	22	4	4	11	2	5	4	1	1	1	1	0	0	6	5	6	6	6	7	3	6	6	7	7	5	6	4	1	3	3	4	4	1	6	4	6	3	1	5	6	6	5	6	4	5
1	1	8	8	2	22	4	4	11	2	5	4	1	1	1	1	0	0	6	5	6	6	6	7	3	6	6	7	7	5	6	4	1	3	3	4	4	1	6	4	6	3	1	5	6	6	5	6	4	5
1	1	8	8	2	22	4	4	11	2	5	4	1	1	1	1	0	0	6	5	6	6	6	7	3	6	6	7	7	5	6	4	1	3	3	4	4	1	6	4	6	3	1	5	6	6	5	6	4	5
1	1	8	8	2	22	4	4	11	2	5	4	1	1	1	1	0	0	6	5	6	6	6	7	3	6	6	7	7	5	6	4	1	3	3	4	4	1	6	4	6	3	1	5	6	6	5	6	4	5
1	1	8	8	2	22	4	4	11	2	5	4	1	1	1	1	0	0	6	5	6	6	6	7	3	6	6	7	7	5	6	4	1	3	3	4	4	1	6	4	6	3	1	5	6	6	5	6	4	5
1	1	8	8	2	22	4	4	11	2	5	4	1	1	1	1	0	0	6	5	6	6	6	7	3	6	6	7	7	5	6	4	1	3	3	4	4	1	6	4	6	3	1	5	6	6	5	6	4	5
1	1	8	8	2	22	4	4	11	2	5	4	1	1	1	1	0	0	6	5	6	6	6	7	3	6	6	7	7	5	6	4	1	3	3	4	4	1	6	4	6	3	1	5	6	6	5	6	4	5
1	1	8	8	2	22	4	4	11	2	5	4	1	1	1	1	0	0	6	5	6	6	6	7	3	6	6	7	7	5	6	4	1	3	3	4	4	1	6	4	6	3	1	5	6	6	5	6	4	5
1	1	9	9	1	26	3	4	11	4	11	4	1	1	1	0	0	0	6	5	4	4	7	7	5	3	5	5	5	4	6	4	4	4	5	5	5	3	3	2	4	4	1	2	3	3	5	6	6	6
1	1	9	9	1	26	3	4	11	4	11	4	1	1	1	0	0	0	6	5	4	4	7	7	5	3	5	5	5	4	6	4	4	4	5	5	5	3	3	2	4	4	1	2	3	3	5	6	6	6
1	1	9	9	1	26	3	4	11	4	11	4	1	1	1	0	0	0	6	5	4	4	7	7	5	3	5	5	5	4	6	4	4	4	5	5	5	3	3	2	4	4	1	2	3	3	5	6	6	6
1	1	9	9	1	26	3	4	11	4	11	4	1	1	1	0	0	0	6	5	4	4	7	7	5	3	5	5	5	4	6	4	4	4	5	5	5	3	3	2	4	4	1	2	3	3	5	6	6	6
1	1	9	9	1	26	3	4	11	4	11	4	1	1	1	0	0	0	6	5	4	4	7	7	5	3	5	5	5	4	6	4	4	4	5	5	5	3	3	2	4	4	1	2	3	3	5	6	6	6
1	1	9	9	1	26	3	4	11	4	11	4	1	1	1	0	0	0	6	5	4	4	7	7	5	3	5	5	5	4	6	4	4	4	5	5	5	3	3	2	4	4	1	2	3	3	5	6	6	6
1	1	9	9	1	26	3	4	11	4	11	4	1	1	1	0	0	0	6	5	4	4	7	7	5	3	5	5	5	4	6	4	4	4	5	5	5	3	3	2	4	4	1	2	3	3	5	6	6	6
1	1	9	9	1	26	3	4	11	4	11	4	1	1	1	0	0	0	6	5	4	4	7	7	5	3	5	5	5	4	6	4	4	4	5	5	5	3	3	2	4	4	1	2	3	3	5	6	6	6
1	1	9	9	1	26	3	4	11	4	11	4	1	1	1	0	0	0	6	5	4	4	7	7	5	3	5	5	5	4	6	4	4	4	5	5	5	3	3	2	4	4	1	2	3	3	5	6	6	6
1	1	9	9	1	26	3	4	11	4	11	4	1	1	1	0	0	0	6	5	4	4	7	7	5	3	5	5	5	4	6	4	4	4	5	5	5	3	3	2	4	4	1	2	3	3	5	6	6	6
1	1	9	9	1	26	3	4	11	4	11	4	1	1	1	0	0	0	6	5	4	4	7	7	5	3	5	5	5	4	6	4	4	4	5	5	5	3	3	2	4	4	1	2	3	3	5	6	6	6
1	1	9	9	1	26	3	4	11	4	11	4	1	1	1	0	0	0	6	5	4	4	7	7	5	3	5	5	5	4	6	4	4	4	5	5	5	3	3	2	4	4	1	2	3	3	5	6	6	6
1	1	9	9	1	26	3	4	11	4	11	4	1	1	1	0	0	0	6	5	4	4	7	7	5	3	5	5	5	4	6	4	4	4	5	5	5	3	3	2	4	4	1	2	3	3	5	6	6	6
1	1	9	9	1	26	3	4	11	4	11	4	1	1	1	0	0	0	6	5	4	4	7	7	5	3	5	5	5	4	6	4	4	4	5	5	5	3	3	2	4	4	1	2	3	3	5	6	6	6
1	1	9	9	1	26	3	4	11	4	11	4	1	1	1	0	0	0	6	5	4	4	7	7	5	3	5	5	5	4	6	4	4	4	5	5	5	3	3	2	4	4	1	2	3	3	5	6	6	6
1	1	9	9	1	26	3	4	11	4	11	4	1	1	1	0	0	0	6	5	4	4	7	7	5	3	5	5	5	4	6	4	4	4	5	5	5	3	3	2	4	4	1	2	3	3	5	6	6	6
1	1	9	9	1	26	3	4	11	4	11	4	1	1	1	0	0	0	6	5	4	4	7	7	5	3	5	5	5	4	6	4	4	4	5	5	5	3	3	2	4	4	1	2	3	3	5	6	6	6
1	1	9	9	1	26	3	4	11	4	11	4	1	1	1	0	0	0	6	5	4	4	7	7	5	3	5	5	5	4	6	4	4	4	5	5	5	3	3	2	4	4	1	2	3	3	5	6	6	6
1	1	9	9	1	26	3	4	11	4	11	4	1	1	1	0	0	0	6	5	4	4	7	7	5	3	5	5	5	4	6	4	4	4	5	5	5	3	3	2	4	4	1	2	3	3	5	6	6	6
1	1	9	9	1	26	3	4	11	4	11	4	1	1	1	0	0	0	6	5	4	4	7	7	5	3	5	5	5	4	6	4	4	4	5	5	5	3	3	2	4	4	1	2	3	3	5	6	6	6
1	1	10	10	1	50	4	3	3	3	3	4	2	0	0	0	0	1	6	5	5	4	6	4	7	7	4	6	5	3	5	5	4	4	4	4	4	4	5	4	4	4	4	5	5	5	7	5	4	4
1	1	10	10	1	50	4	3	3	3	3	4	2	0	0	0	0	1	6	5	5	4	6	4	7	7	4	6	5	3	5	5	4	4	4	4	4	4	5	4	4	4	4	5	5	5	7	5	4	4
1	1	10	10	1	50	4	3	3	3	3	4	2	0	0	0	0	1	6	5	5	4	6	4	7	7	4	6	5	3	5	5	4	4	4	4	4	4	5	4	4	4	4	5	5	5	7	5	4	4
1	1	10	10	1	50	4	3	3	3	3	4	2	0	0	0	0	1	6	5	5	4	6	4	7	7	4	6	5	3	5	5	4	4	4	4	4	4	5	4	4	4	4	5	5	5	7	5	4	4
1	1	10	10	1	50	4	3	3	3	3	4	2	0	0	0	0	1	6	5	5	4	6	4	7	7	4	6	5	3	5	5	4	4	4	4	4	4	5	4	4	4	4	5	5	5	7	5	4	4
1	1	10	10	1	50	4	3	3	3	3	4	2	0	0	0	0	1	6	5	5	4	6	4	7	7	4	6	5	3	5	5	4	4	4	4	4	4	5	4	4	4	4	5	5	5	7	5	4	4
1	1	10	10	1	50	4	3	3	3	3	4	2	0	0	0	0	1	6	5	5	4	6	4	7	7	4	6	5	3	5	5	4	4	4	4	4	4	5	4	4	4	4	5	5	5	7	5	4	4
1	1	10	10	1	50	4	3	3	3	3	4	2	0	0	0	0	1	6	5	5	4	6	4	7	7	4	6	5	3	5	5	4	4	4	4	4	4	5	4	4	4	4	5	5	5	7	5	4	4
1	1	10	10	1	50	4	3	3	3	3	4	2	0	0	0	0	1	6	5	5	4	6	4	7	7	4	6	5	3	5	5	4	4	4	4	4	4	5	4	4	4	4	5	5	5	7	5	4	4
1	1	10	10	1	50	4	3	3	3	3	4	2	0	0	0	0	1	6	5	5	4	6	4	7	7	4	6	5	3	5	5	4	4	4	4	4	4	5	4	4	4	4	5	5	5	7	5	4	4
1	1	10	10	1	50	4	3	3	3	3	4	2	0	0	0	0	1	6	5	5	4	6	4	7	7	4	6	5	3	5	5	4	4	4	4	4	4	5	4	4	4	4	5	5	5	7	5	4	4
1	1	10	10	1	50	4	3	3	3	3	4	2	0	0	0	0	1	6	5	5	4	6	4	7	7	4	6	5	3	5	5	4	4	4	4	4	4	5	4	4	4	4	5	5	5	7	5	4	4
1	1	10	10	1	50	4	3	3	3	3	4	2	0	0	0	0	1	6	5	5	4	6	4	7	7	4	6	5	3	5	5	4	4	4	4	4	4	5	4	4	4	4	5	5	5	7	5	4	4
1	1	10	10	1	50	4	3	3	3	3	4	2	0	0	0	0	1	6	5	5	4	6	4	7	7	4	6	5	3	5	5	4	4	4	4	4	4	5	4	4	4	4	5	5	5	7	5	4	4
1	1	10	10	1	50	4	3	3	3	3	4	2	0	0	0	0	1	6	5	5	4	6	4	7	7	4	6	5	3	5	5	4	4	4	4	4	4	5	4	4	4	4	5	5	5	7	5	4	4
1	1	10	10	1	50	4	3	3	3	3	4	2	0	0	0	0	1	6	5	5	4	6	4	7	7	4	6	5	3	5	5	4	4	4	4	4	4	5	4	4	4	4	5	5	5	7	5	4	4
1	1	10	10	1	50	4	3	3	3	3	4	2	0	0	0	0	1	6	5	5	4	6	4	7	7	4	6	5	3	5	5	4	4	4	4	4	4	5	4	4	4	4	5	5	5	7	5	4	4
1	1	10	10	1	50	4	3	3	3	3	4	2	0	0	0	0	1	6	5	5	4	6	4	7	7	4	6	5	3	5	5	4	4	4	4	4	4	5	4	4	4	4	5	5	5	7	5	4	4
1	1	10	10	1	50	4	3	3	3	3	4	2	0	0	0	0	1	6	5	5	4	6	4	7	7	4	6	5	3	5	5	4	4	4	4	4	4	5	4	4	4	4	5	5	5	7	5	4	4
1	1	10	10	1	50	4	3	3	3	3	4	2	0	0	0	0	1	6	5	5	4	6	4	7	7	4	6	5	3	5	5	4	4	4	4	4	4	5	4	4	4	4	5	5	5	7	5	4	4
1	1	11	11	1	40	4	4	3	1	3	5	1	1	1	0	1	0	5	6	5	5	6	7	3	3	3	5	4	6	2	2	1	6	2	6	2	2	6	6	4	3	6	4	6	6	4	2	4	3
1	1	11	11	1	40	4	4	3	1	3	5	1	1	1	0	1	0	5	6	5	5	6	7	3	3	3	5	4	6	2	2	1	6	2	6	2	2	6	6	4	3	6	4	6	6	4	2	4	3
1	1	11	11	1	40	4	4	3	1	3	5	1	1	1	0	1	0	5	6	5	5	6	7	3	3	3	5	4	6	2	2	1	6	2	6	2	2	6	6	4	3	6	4	6	6	4	2	4	3
1	1	11	11	1	40	4	4	3	1	3	5	1	1	1	0	1	0	5	6	5	5	6	7	3	3	3	5	4	6	2	2	1	6	2	6	2	2	6	6	4	3	6	4	6	6	4	2	4	3
1	1	11	11	1	40	4	4	3	1	3	5	1	1	1	0	1	0	5	6	5	5	6	7	3	3	3	5	4	6	2	2	1	6	2	6	2	2	6	6	4	3	6	4	6	6	4	2	4	3
1	1	11	11	1	40	4	4	3	1	3	5	1	1	1	0	1	0	5	6	5	5	6	7	3	3	3	5	4	6	2	2	1	6	2	6	2	2	6	6	4	3	6	4	6	6	4	2	4	3
1	1	11	11	1	40	4	4	3	1	3	5	1	1	1	0	1	0	5	6	5	5	6	7	3	3	3	5	4	6	2	2	1	6	2	6	2	2	6	6	4	3	6	4	6	6	4	2	4	3
1	1	11	11	1	40	4	4	3	1	3	5	1	1	1	0	1	0	5	6	5	5	6	7	3	3	3	5	4	6	2	2	1	6	2	6	2	2	6	6	4	3	6	4	6	6	4	2	4	3
1	1	11	11	1	40	4	4	3	1	3	5	1	1	1	0	1	0	5	6	5	5	6	7	3	3	3	5	4	6	2	2	1	6	2	6	2	2	6	6	4	3	6	4	6	6	4	2	4	3
1	1	11	11	1	40	4	4	3	1	3	5	1	1	1	0	1	0	5	6	5	5	6	7	3	3	3	5	4	6	2	2	1	6	2	6	2	2	6	6	4	3	6	4	6	6	4	2	4	3
1	1	11	11	1	40	4	4	3	1	3	5	1	1	1	0	1	0	5	6	5	5	6	7	3	3	3	5	4	6	2	2	1	6	2	6	2	2	6	6	4	3	6	4	6	6	4	2	4	3
1	1	11	11	1	40	4	4	3	1	3	5	1	1	1	0	1	0	5	6	5	5	6	7	3	3	3	5	4	6	2	2	1	6	2	6	2	2	6	6	4	3	6	4	6	6	4	2	4	3
1	1	11	11	1	40	4	4	3	1	3	5	1	1	1	0	1	0	5	6	5	5	6	7	3	3	3	5	4	6	2	2	1	6	2	6	2	2	6	6	4	3	6	4	6	6	4	2	4	3
1	1	11	11	1	40	4	4	3	1	3	5	1	1	1	0	1	0	5	6	5	5	6	7	3	3	3	5	4	6	2	2	1	6	2	6	2	2	6	6	4	3	6	4	6	6	4	2	4	3
1	1	11	11	1	40	4	4	3	1	3	5	1	1	1	0	1	0	5	6	5	5	6	7	3	3	3	5	4	6	2	2	1	6	2	6	2	2	6	6	4	3	6	4	6	6	4	2	4	3
1	1	11	11	1	40	4	4	3	1	3	5	1	1	1	0	1	0	5	6	5	5	6	7	3	3	3	5	4	6	2	2	1	6	2	6	2	2	6	6	4	3	6	4	6	6	4	2	4	3
1	1	11	11	1	40	4	4	3	1	3	5	1	1	1	0	1	0	5	6	5	5	6	7	3	3	3	5	4	6	2	2	1	6	2	6	2	2	6	6	4	3	6	4	6	6	4	2	4	3
1	1	11	11	1	40	4	4	3	1	3	5	1	1	1	0	1	0	5	6	5	5	6	7	3	3	3	5	4	6	2	2	1	6	2	6	2	2	6	6	4	3	6	4	6	6	4	2	4	3
1	1	11	11	1	40	4	4	3	1	3	5	1	1	1	0	1	0	5	6	5	5	6	7	3	3	3	5	4	6	2	2	1	6	2	6	2	2	6	6	4	3	6	4	6	6	4	2	4	3
1	1	11	11	1	40	4	4	3	1	3	5	1	1	1	0	1	0	5	6	5	5	6	7	3	3	3	5	4	6	2	2	1	6	2	6	2	2	6	6	4	3	6	4	6	6	4	2	4	3
1	1	12	12	1	36	4	2	3	2	5	3	1	1	1	1	1	0	6	6	2	2	6	7	7	5	5	4	4	6	1	3	1	5	2	5	2	2	4	4	4	5	5	4	4	6	6	5	7	7
1	1	12	12	1	36	4	2	3	2	5	3	1	1	1	1	1	0	6	6	2	2	6	7	7	5	5	4	4	6	1	3	1	5	2	5	2	2	4	4	4	5	5	4	4	6	6	5	7	7
1	1	12	12	1	36	4	2	3	2	5	3	1	1	1	1	1	0	6	6	2	2	6	7	7	5	5	4	4	6	1	3	1	5	2	5	2	2	4	4	4	5	5	4	4	6	6	5	7	7
1	1	12	12	1	36	4	2	3	2	5	3	1	1	1	1	1	0	6	6	2	2	6	7	7	5	5	4	4	6	1	3	1	5	2	5	2	2	4	4	4	5	5	4	4	6	6	5	7	7
1	1	12	12	1	36	4	2	3	2	5	3	1	1	1	1	1	0	6	6	2	2	6	7	7	5	5	4	4	6	1	3	1	5	2	5	2	2	4	4	4	5	5	4	4	6	6	5	7	7
1	1	12	12	1	36	4	2	3	2	5	3	1	1	1	1	1	0	6	6	2	2	6	7	7	5	5	4	4	6	1	3	1	5	2	5	2	2	4	4	4	5	5	4	4	6	6	5	7	7
1	1	12	12	1	36	4	2	3	2	5	3	1	1	1	1	1	0	6	6	2	2	6	7	7	5	5	4	4	6	1	3	1	5	2	5	2	2	4	4	4	5	5	4	4	6	6	5	7	7
1	1	12	12	1	36	4	2	3	2	5	3	1	1	1	1	1	0	6	6	2	2	6	7	7	5	5	4	4	6	1	3	1	5	2	5	2	2	4	4	4	5	5	4	4	6	6	5	7	7
1	1	12	12	1	36	4	2	3	2	5	3	1	1	1	1	1	0	6	6	2	2	6	7	7	5	5	4	4	6	1	3	1	5	2	5	2	2	4	4	4	5	5	4	4	6	6	5	7	7
1	1	12	12	1	36	4	2	3	2	5	3	1	1	1	1	1	0	6	6	2	2	6	7	7	5	5	4	4	6	1	3	1	5	2	5	2	2	4	4	4	5	5	4	4	6	6	5	7	7
1	1	12	12	1	36	4	2	3	2	5	3	1	1	1	1	1	0	6	6	2	2	6	7	7	5	5	4	4	6	1	3	1	5	2	5	2	2	4	4	4	5	5	4	4	6	6	5	7	7
1	1	12	12	1	36	4	2	3	2	5	3	1	1	1	1	1	0	6	6	2	2	6	7	7	5	5	4	4	6	1	3	1	5	2	5	2	2	4	4	4	5	5	4	4	6	6	5	7	7
1	1	12	12	1	36	4	2	3	2	5	3	1	1	1	1	1	0	6	6	2	2	6	7	7	5	5	4	4	6	1	3	1	5	2	5	2	2	4	4	4	5	5	4	4	6	6	5	7	7
1	1	12	12	1	36	4	2	3	2	5	3	1	1	1	1	1	0	6	6	2	2	6	7	7	5	5	4	4	6	1	3	1	5	2	5	2	2	4	4	4	5	5	4	4	6	6	5	7	7
1	1	12	12	1	36	4	2	3	2	5	3	1	1	1	1	1	0	6	6	2	2	6	7	7	5	5	4	4	6	1	3	1	5	2	5	2	2	4	4	4	5	5	4	4	6	6	5	7	7
1	1	12	12	1	36	4	2	3	2	5	3	1	1	1	1	1	0	6	6	2	2	6	7	7	5	5	4	4	6	1	3	1	5	2	5	2	2	4	4	4	5	5	4	4	6	6	5	7	7
1	1	12	12	1	36	4	2	3	2	5	3	1	1	1	1	1	0	6	6	2	2	6	7	7	5	5	4	4	6	1	3	1	5	2	5	2	2	4	4	4	5	5	4	4	6	6	5	7	7
1	1	12	12	1	36	4	2	3	2	5	3	1	1	1	1	1	0	6	6	2	2	6	7	7	5	5	4	4	6	1	3	1	5	2	5	2	2	4	4	4	5	5	4	4	6	6	5	7	7
1	1	12	12	1	36	4	2	3	2	5	3	1	1	1	1	1	0	6	6	2	2	6	7	7	5	5	4	4	6	1	3	1	5	2	5	2	2	4	4	4	5	5	4	4	6	6	5	7	7
1	1	12	12	1	36	4	2	3	2	5	3	1	1	1	1	1	0	6	6	2	2	6	7	7	5	5	4	4	6	1	3	1	5	2	5	2	2	4	4	4	5	5	4	4	6	6	5	7	7
1	1	13	13	1	37	3	3	2	3	5	3	2	1	1	1	1	1	5	6	3	5	7	6	6	4	5	5	5	3	5	3	5	2	4	5	3	5	6	4	3	5	2	2	3	2	6	2	2	4
1	1	13	13	1	37	3	3	2	3	5	3	2	1	1	1	1	1	5	6	3	5	7	6	6	4	5	5	5	3	5	3	5	2	4	5	3	5	6	4	3	5	2	2	3	2	6	2	2	4
1	1	13	13	1	37	3	3	2	3	5	3	2	1	1	1	1	1	5	6	3	5	7	6	6	4	5	5	5	3	5	3	5	2	4	5	3	5	6	4	3	5	2	2	3	2	6	2	2	4
1	1	13	13	1	37	3	3	2	3	5	3	2	1	1	1	1	1	5	6	3	5	7	6	6	4	5	5	5	3	5	3	5	2	4	5	3	5	6	4	3	5	2	2	3	2	6	2	2	4
1	1	13	13	1	37	3	3	2	3	5	3	2	1	1	1	1	1	5	6	3	5	7	6	6	4	5	5	5	3	5	3	5	2	4	5	3	5	6	4	3	5	2	2	3	2	6	2	2	4
1	1	13	13	1	37	3	3	2	3	5	3	2	1	1	1	1	1	5	6	3	5	7	6	6	4	5	5	5	3	5	3	5	2	4	5	3	5	6	4	3	5	2	2	3	2	6	2	2	4
1	1	13	13	1	37	3	3	2	3	5	3	2	1	1	1	1	1	5	6	3	5	7	6	6	4	5	5	5	3	5	3	5	2	4	5	3	5	6	4	3	5	2	2	3	2	6	2	2	4
1	1	13	13	1	37	3	3	2	3	5	3	2	1	1	1	1	1	5	6	3	5	7	6	6	4	5	5	5	3	5	3	5	2	4	5	3	5	6	4	3	5	2	2	3	2	6	2	2	4
1	1	13	13	1	37	3	3	2	3	5	3	2	1	1	1	1	1	5	6	3	5	7	6	6	4	5	5	5	3	5	3	5	2	4	5	3	5	6	4	3	5	2	2	3	2	6	2	2	4
1	1	13	13	1	37	3	3	2	3	5	3	2	1	1	1	1	1	5	6	3	5	7	6	6	4	5	5	5	3	5	3	5	2	4	5	3	5	6	4	3	5	2	2	3	2	6	2	2	4
1	1	13	13	1	37	3	3	2	3	5	3	2	1	1	1	1	1	5	6	3	5	7	6	6	4	5	5	5	3	5	3	5	2	4	5	3	5	6	4	3	5	2	2	3	2	6	2	2	4
1	1	13	13	1	37	3	3	2	3	5	3	2	1	1	1	1	1	5	6	3	5	7	6	6	4	5	5	5	3	5	3	5	2	4	5	3	5	6	4	3	5	2	2	3	2	6	2	2	4
1	1	13	13	1	37	3	3	2	3	5	3	2	1	1	1	1	1	5	6	3	5	7	6	6	4	5	5	5	3	5	3	5	2	4	5	3	5	6	4	3	5	2	2	3	2	6	2	2	4
1	1	13	13	1	37	3	3	2	3	5	3	2	1	1	1	1	1	5	6	3	5	7	6	6	4	5	5	5	3	5	3	5	2	4	5	3	5	6	4	3	5	2	2	3	2	6	2	2	4
1	1	13	13	1	37	3	3	2	3	5	3	2	1	1	1	1	1	5	6	3	5	7	6	6	4	5	5	5	3	5	3	5	2	4	5	3	5	6	4	3	5	2	2	3	2	6	2	2	4
1	1	13	13	1	37	3	3	2	3	5	3	2	1	1	1	1	1	5	6	3	5	7	6	6	4	5	5	5	3	5	3	5	2	4	5	3	5	6	4	3	5	2	2	3	2	6	2	2	4
1	1	13	13	1	37	3	3	2	3	5	3	2	1	1	1	1	1	5	6	3	5	7	6	6	4	5	5	5	3	5	3	5	2	4	5	3	5	6	4	3	5	2	2	3	2	6	2	2	4
1	1	13	13	1	37	3	3	2	3	5	3	2	1	1	1	1	1	5	6	3	5	7	6	6	4	5	5	5	3	5	3	5	2	4	5	3	5	6	4	3	5	2	2	3	2	6	2	2	4
1	1	13	13	1	37	3	3	2	3	5	3	2	1	1	1	1	1	5	6	3	5	7	6	6	4	5	5	5	3	5	3	5	2	4	5	3	5	6	4	3	5	2	2	3	2	6	2	2	4
1	1	13	13	1	37	3	3	2	3	5	3	2	1	1	1	1	1	5	6	3	5	7	6	6	4	5	5	5	3	5	3	5	2	4	5	3	5	6	4	3	5	2	2	3	2	6	2	2	4
1	1	14	14	1	57	4	5	5	4	5	5	3	1	1	1	0	0	7	6	6	6	6	7	4	6	6	6	6	4	6	2	2	6	6	6	5	5	5	6	6	5	1	3	3	3	5	6	5	5
1	1	14	14	1	57	4	5	5	4	5	5	3	1	1	1	0	0	7	6	6	6	6	7	4	6	6	6	6	4	6	2	2	6	6	6	5	5	5	6	6	5	1	3	3	3	5	6	5	5
1	1	14	14	1	57	4	5	5	4	5	5	3	1	1	1	0	0	7	6	6	6	6	7	4	6	6	6	6	4	6	2	2	6	6	6	5	5	5	6	6	5	1	3	3	3	5	6	5	5
1	1	14	14	1	57	4	5	5	4	5	5	3	1	1	1	0	0	7	6	6	6	6	7	4	6	6	6	6	4	6	2	2	6	6	6	5	5	5	6	6	5	1	3	3	3	5	6	5	5
1	1	14	14	1	57	4	5	5	4	5	5	3	1	1	1	0	0	7	6	6	6	6	7	4	6	6	6	6	4	6	2	2	6	6	6	5	5	5	6	6	5	1	3	3	3	5	6	5	5
1	1	14	14	1	57	4	5	5	4	5	5	3	1	1	1	0	0	7	6	6	6	6	7	4	6	6	6	6	4	6	2	2	6	6	6	5	5	5	6	6	5	1	3	3	3	5	6	5	5
1	1	14	14	1	57	4	5	5	4	5	5	3	1	1	1	0	0	7	6	6	6	6	7	4	6	6	6	6	4	6	2	2	6	6	6	5	5	5	6	6	5	1	3	3	3	5	6	5	5
1	1	14	14	1	57	4	5	5	4	5	5	3	1	1	1	0	0	7	6	6	6	6	7	4	6	6	6	6	4	6	2	2	6	6	6	5	5	5	6	6	5	1	3	3	3	5	6	5	5
1	1	14	14	1	57	4	5	5	4	5	5	3	1	1	1	0	0	7	6	6	6	6	7	4	6	6	6	6	4	6	2	2	6	6	6	5	5	5	6	6	5	1	3	3	3	5	6	5	5
1	1	14	14	1	57	4	5	5	4	5	5	3	1	1	1	0	0	7	6	6	6	6	7	4	6	6	6	6	4	6	2	2	6	6	6	5	5	5	6	6	5	1	3	3	3	5	6	5	5
1	1	14	14	1	57	4	5	5	4	5	5	3	1	1	1	0	0	7	6	6	6	6	7	4	6	6	6	6	4	6	2	2	6	6	6	5	5	5	6	6	5	1	3	3	3	5	6	5	5
1	1	14	14	1	57	4	5	5	4	5	5	3	1	1	1	0	0	7	6	6	6	6	7	4	6	6	6	6	4	6	2	2	6	6	6	5	5	5	6	6	5	1	3	3	3	5	6	5	5
1	1	14	14	1	57	4	5	5	4	5	5	3	1	1	1	0	0	7	6	6	6	6	7	4	6	6	6	6	4	6	2	2	6	6	6	5	5	5	6	6	5	1	3	3	3	5	6	5	5
1	1	14	14	1	57	4	5	5	4	5	5	3	1	1	1	0	0	7	6	6	6	6	7	4	6	6	6	6	4	6	2	2	6	6	6	5	5	5	6	6	5	1	3	3	3	5	6	5	5
1	1	14	14	1	57	4	5	5	4	5	5	3	1	1	1	0	0	7	6	6	6	6	7	4	6	6	6	6	4	6	2	2	6	6	6	5	5	5	6	6	5	1	3	3	3	5	6	5	5
1	1	14	14	1	57	4	5	5	4	5	5	3	1	1	1	0	0	7	6	6	6	6	7	4	6	6	6	6	4	6	2	2	6	6	6	5	5	5	6	6	5	1	3	3	3	5	6	5	5
1	1	14	14	1	57	4	5	5	4	5	5	3	1	1	1	0	0	7	6	6	6	6	7	4	6	6	6	6	4	6	2	2	6	6	6	5	5	5	6	6	5	1	3	3	3	5	6	5	5
1	1	14	14	1	57	4	5	5	4	5	5	3	1	1	1	0	0	7	6	6	6	6	7	4	6	6	6	6	4	6	2	2	6	6	6	5	5	5	6	6	5	1	3	3	3	5	6	5	5
1	1	14	14	1	57	4	5	5	4	5	5	3	1	1	1	0	0	7	6	6	6	6	7	4	6	6	6	6	4	6	2	2	6	6	6	5	5	5	6	6	5	1	3	3	3	5	6	5	5
1	1	14	14	1	57	4	5	5	4	5	5	3	1	1	1	0	0	7	6	6	6	6	7	4	6	6	6	6	4	6	2	2	6	6	6	5	5	5	6	6	5	1	3	3	3	5	6	5	5
1	1	15	15	2	22	4	4	1	5	4	5	2	1	0	0	0	0	5	4	2	2	7	5	2	3	2	5	4	4	4	4	6	5	2	4	3	2	4	6	4	3	4	4	3	3	2	5	5	5
1	1	15	15	2	22	4	4	1	5	4	5	2	1	0	0	0	0	5	4	2	2	7	5	2	3	2	5	4	4	4	4	6	5	2	4	3	2	4	6	4	3	4	4	3	3	2	5	5	5
1	1	15	15	2	22	4	4	1	5	4	5	2	1	0	0	0	0	5	4	2	2	7	5	2	3	2	5	4	4	4	4	6	5	2	4	3	2	4	6	4	3	4	4	3	3	2	5	5	5
1	1	15	15	2	22	4	4	1	5	4	5	2	1	0	0	0	0	5	4	2	2	7	5	2	3	2	5	4	4	4	4	6	5	2	4	3	2	4	6	4	3	4	4	3	3	2	5	5	5
1	1	15	15	2	22	4	4	1	5	4	5	2	1	0	0	0	0	5	4	2	2	7	5	2	3	2	5	4	4	4	4	6	5	2	4	3	2	4	6	4	3	4	4	3	3	2	5	5	5
1	1	15	15	2	22	4	4	1	5	4	5	2	1	0	0	0	0	5	4	2	2	7	5	2	3	2	5	4	4	4	4	6	5	2	4	3	2	4	6	4	3	4	4	3	3	2	5	5	5
1	1	15	15	2	22	4	4	1	5	4	5	2	1	0	0	0	0	5	4	2	2	7	5	2	3	2	5	4	4	4	4	6	5	2	4	3	2	4	6	4	3	4	4	3	3	2	5	5	5
1	1	15	15	2	22	4	4	1	5	4	5	2	1	0	0	0	0	5	4	2	2	7	5	2	3	2	5	4	4	4	4	6	5	2	4	3	2	4	6	4	3	4	4	3	3	2	5	5	5
1	1	15	15	2	22	4	4	1	5	4	5	2	1	0	0	0	0	5	4	2	2	7	5	2	3	2	5	4	4	4	4	6	5	2	4	3	2	4	6	4	3	4	4	3	3	2	5	5	5
1	1	15	15	2	22	4	4	1	5	4	5	2	1	0	0	0	0	5	4	2	2	7	5	2	3	2	5	4	4	4	4	6	5	2	4	3	2	4	6	4	3	4	4	3	3	2	5	5	5
1	1	15	15	2	22	4	4	1	5	4	5	2	1	0	0	0	0	5	4	2	2	7	5	2	3	2	5	4	4	4	4	6	5	2	4	3	2	4	6	4	3	4	4	3	3	2	5	5	5
1	1	15	15	2	22	4	4	1	5	4	5	2	1	0	0	0	0	5	4	2	2	7	5	2	3	2	5	4	4	4	4	6	5	2	4	3	2	4	6	4	3	4	4	3	3	2	5	5	5
1	1	15	15	2	22	4	4	1	5	4	5	2	1	0	0	0	0	5	4	2	2	7	5	2	3	2	5	4	4	4	4	6	5	2	4	3	2	4	6	4	3	4	4	3	3	2	5	5	5
1	1	15	15	2	22	4	4	1	5	4	5	2	1	0	0	0	0	5	4	2	2	7	5	2	3	2	5	4	4	4	4	6	5	2	4	3	2	4	6	4	3	4	4	3	3	2	5	5	5
1	1	15	15	2	22	4	4	1	5	4	5	2	1	0	0	0	0	5	4	2	2	7	5	2	3	2	5	4	4	4	4	6	5	2	4	3	2	4	6	4	3	4	4	3	3	2	5	5	5
1	1	15	15	2	22	4	4	1	5	4	5	2	1	0	0	0	0	5	4	2	2	7	5	2	3	2	5	4	4	4	4	6	5	2	4	3	2	4	6	4	3	4	4	3	3	2	5	5	5
1	1	15	15	2	22	4	4	1	5	4	5	2	1	0	0	0	0	5	4	2	2	7	5	2	3	2	5	4	4	4	4	6	5	2	4	3	2	4	6	4	3	4	4	3	3	2	5	5	5
1	1	15	15	2	22	4	4	1	5	4	5	2	1	0	0	0	0	5	4	2	2	7	5	2	3	2	5	4	4	4	4	6	5	2	4	3	2	4	6	4	3	4	4	3	3	2	5	5	5
1	1	15	15	2	22	4	4	1	5	4	5	2	1	0	0	0	0	5	4	2	2	7	5	2	3	2	5	4	4	4	4	6	5	2	4	3	2	4	6	4	3	4	4	3	3	2	5	5	5
1	1	15	15	2	22	4	4	1	5	4	5	2	1	0	0	0	0	5	4	2	2	7	5	2	3	2	5	4	4	4	4	6	5	2	4	3	2	4	6	4	3	4	4	3	3	2	5	5	5
1	1	16	16	2	26	4	4	11	4	11	4	1	1	1	0	0	1	6	6	4	5	5	5	4	2	4	6	6	3	6	4	2	2	4	3	2	2	4	4	4	6	2	5	4	4	5	3	2	2
1	1	16	16	2	26	4	4	11	4	11	4	1	1	1	0	0	1	6	6	4	5	5	5	4	2	4	6	6	3	6	4	2	2	4	3	2	2	4	4	4	6	2	5	4	4	5	3	2	2
1	1	16	16	2	26	4	4	11	4	11	4	1	1	1	0	0	1	6	6	4	5	5	5	4	2	4	6	6	3	6	4	2	2	4	3	2	2	4	4	4	6	2	5	4	4	5	3	2	2
1	1	16	16	2	26	4	4	11	4	11	4	1	1	1	0	0	1	6	6	4	5	5	5	4	2	4	6	6	3	6	4	2	2	4	3	2	2	4	4	4	6	2	5	4	4	5	3	2	2
1	1	16	16	2	26	4	4	11	4	11	4	1	1	1	0	0	1	6	6	4	5	5	5	4	2	4	6	6	3	6	4	2	2	4	3	2	2	4	4	4	6	2	5	4	4	5	3	2	2
1	1	16	16	2	26	4	4	11	4	11	4	1	1	1	0	0	1	6	6	4	5	5	5	4	2	4	6	6	3	6	4	2	2	4	3	2	2	4	4	4	6	2	5	4	4	5	3	2	2
1	1	16	16	2	26	4	4	11	4	11	4	1	1	1	0	0	1	6	6	4	5	5	5	4	2	4	6	6	3	6	4	2	2	4	3	2	2	4	4	4	6	2	5	4	4	5	3	2	2
1	1	16	16	2	26	4	4	11	4	11	4	1	1	1	0	0	1	6	6	4	5	5	5	4	2	4	6	6	3	6	4	2	2	4	3	2	2	4	4	4	6	2	5	4	4	5	3	2	2
1	1	16	16	2	26	4	4	11	4	11	4	1	1	1	0	0	1	6	6	4	5	5	5	4	2	4	6	6	3	6	4	2	2	4	3	2	2	4	4	4	6	2	5	4	4	5	3	2	2
1	1	16	16	2	26	4	4	11	4	11	4	1	1	1	0	0	1	6	6	4	5	5	5	4	2	4	6	6	3	6	4	2	2	4	3	2	2	4	4	4	6	2	5	4	4	5	3	2	2
1	1	16	16	2	26	4	4	11	4	11	4	1	1	1	0	0	1	6	6	4	5	5	5	4	2	4	6	6	3	6	4	2	2	4	3	2	2	4	4	4	6	2	5	4	4	5	3	2	2
1	1	16	16	2	26	4	4	11	4	11	4	1	1	1	0	0	1	6	6	4	5	5	5	4	2	4	6	6	3	6	4	2	2	4	3	2	2	4	4	4	6	2	5	4	4	5	3	2	2
1	1	16	16	2	26	4	4	11	4	11	4	1	1	1	0	0	1	6	6	4	5	5	5	4	2	4	6	6	3	6	4	2	2	4	3	2	2	4	4	4	6	2	5	4	4	5	3	2	2
1	1	16	16	2	26	4	4	11	4	11	4	1	1	1	0	0	1	6	6	4	5	5	5	4	2	4	6	6	3	6	4	2	2	4	3	2	2	4	4	4	6	2	5	4	4	5	3	2	2
1	1	16	16	2	26	4	4	11	4	11	4	1	1	1	0	0	1	6	6	4	5	5	5	4	2	4	6	6	3	6	4	2	2	4	3	2	2	4	4	4	6	2	5	4	4	5	3	2	2
1	1	16	16	2	26	4	4	11	4	11	4	1	1	1	0	0	1	6	6	4	5	5	5	4	2	4	6	6	3	6	4	2	2	4	3	2	2	4	4	4	6	2	5	4	4	5	3	2	2
1	1	16	16	2	26	4	4	11	4	11	4	1	1	1	0	0	1	6	6	4	5	5	5	4	2	4	6	6	3	6	4	2	2	4	3	2	2	4	4	4	6	2	5	4	4	5	3	2	2
1	1	16	16	2	26	4	4	11	4	11	4	1	1	1	0	0	1	6	6	4	5	5	5	4	2	4	6	6	3	6	4	2	2	4	3	2	2	4	4	4	6	2	5	4	4	5	3	2	2
1	1	16	16	2	26	4	4	11	4	11	4	1	1	1	0	0	1	6	6	4	5	5	5	4	2	4	6	6	3	6	4	2	2	4	3	2	2	4	4	4	6	2	5	4	4	5	3	2	2
1	1	16	16	2	26	4	4	11	4	11	4	1	1	1	0	0	1	6	6	4	5	5	5	4	2	4	6	6	3	6	4	2	2	4	3	2	2	4	4	4	6	2	5	4	4	5	3	2	2
1	1	17	17	2	66	4	5	4	1	4	5	1	1	1	0	0	0	7	6	6	6	6	6	5	7	7	6	6	2	6	3	7	5	4	5	5	4	4	4	5	6	2	2	2	2	5	1	1	1
1	1	17	17	2	66	4	5	4	1	4	5	1	1	1	0	0	0	7	6	6	6	6	6	5	7	7	6	6	2	6	3	7	5	4	5	5	4	4	4	5	6	2	2	2	2	5	1	1	1
1	1	17	17	2	66	4	5	4	1	4	5	1	1	1	0	0	0	7	6	6	6	6	6	5	7	7	6	6	2	6	3	7	5	4	5	5	4	4	4	5	6	2	2	2	2	5	1	1	1
1	1	17	17	2	66	4	5	4	1	4	5	1	1	1	0	0	0	7	6	6	6	6	6	5	7	7	6	6	2	6	3	7	5	4	5	5	4	4	4	5	6	2	2	2	2	5	1	1	1
1	1	17	17	2	66	4	5	4	1	4	5	1	1	1	0	0	0	7	6	6	6	6	6	5	7	7	6	6	2	6	3	7	5	4	5	5	4	4	4	5	6	2	2	2	2	5	1	1	1
1	1	17	17	2	66	4	5	4	1	4	5	1	1	1	0	0	0	7	6	6	6	6	6	5	7	7	6	6	2	6	3	7	5	4	5	5	4	4	4	5	6	2	2	2	2	5	1	1	1
1	1	17	17	2	66	4	5	4	1	4	5	1	1	1	0	0	0	7	6	6	6	6	6	5	7	7	6	6	2	6	3	7	5	4	5	5	4	4	4	5	6	2	2	2	2	5	1	1	1
1	1	17	17	2	66	4	5	4	1	4	5	1	1	1	0	0	0	7	6	6	6	6	6	5	7	7	6	6	2	6	3	7	5	4	5	5	4	4	4	5	6	2	2	2	2	5	1	1	1
1	1	17	17	2	66	4	5	4	1	4	5	1	1	1	0	0	0	7	6	6	6	6	6	5	7	7	6	6	2	6	3	7	5	4	5	5	4	4	4	5	6	2	2	2	2	5	1	1	1
1	1	17	17	2	66	4	5	4	1	4	5	1	1	1	0	0	0	7	6	6	6	6	6	5	7	7	6	6	2	6	3	7	5	4	5	5	4	4	4	5	6	2	2	2	2	5	1	1	1
1	1	17	17	2	66	4	5	4	1	4	5	1	1	1	0	0	0	7	6	6	6	6	6	5	7	7	6	6	2	6	3	7	5	4	5	5	4	4	4	5	6	2	2	2	2	5	1	1	1
1	1	17	17	2	66	4	5	4	1	4	5	1	1	1	0	0	0	7	6	6	6	6	6	5	7	7	6	6	2	6	3	7	5	4	5	5	4	4	4	5	6	2	2	2	2	5	1	1	1
1	1	17	17	2	66	4	5	4	1	4	5	1	1	1	0	0	0	7	6	6	6	6	6	5	7	7	6	6	2	6	3	7	5	4	5	5	4	4	4	5	6	2	2	2	2	5	1	1	1
1	1	17	17	2	66	4	5	4	1	4	5	1	1	1	0	0	0	7	6	6	6	6	6	5	7	7	6	6	2	6	3	7	5	4	5	5	4	4	4	5	6	2	2	2	2	5	1	1	1
1	1	17	17	2	66	4	5	4	1	4	5	1	1	1	0	0	0	7	6	6	6	6	6	5	7	7	6	6	2	6	3	7	5	4	5	5	4	4	4	5	6	2	2	2	2	5	1	1	1
1	1	17	17	2	66	4	5	4	1	4	5	1	1	1	0	0	0	7	6	6	6	6	6	5	7	7	6	6	2	6	3	7	5	4	5	5	4	4	4	5	6	2	2	2	2	5	1	1	1
1	1	17	17	2	66	4	5	4	1	4	5	1	1	1	0	0	0	7	6	6	6	6	6	5	7	7	6	6	2	6	3	7	5	4	5	5	4	4	4	5	6	2	2	2	2	5	1	1	1
1	1	17	17	2	66	4	5	4	1	4	5	1	1	1	0	0	0	7	6	6	6	6	6	5	7	7	6	6	2	6	3	7	5	4	5	5	4	4	4	5	6	2	2	2	2	5	1	1	1
1	1	17	17	2	66	4	5	4	1	4	5	1	1	1	0	0	0	7	6	6	6	6	6	5	7	7	6	6	2	6	3	7	5	4	5	5	4	4	4	5	6	2	2	2	2	5	1	1	1
1	1	17	17	2	66	4	5	4	1	4	5	1	1	1	0	0	0	7	6	6	6	6	6	5	7	7	6	6	2	6	3	7	5	4	5	5	4	4	4	5	6	2	2	2	2	5	1	1	1
1	1	18	18	1	38	4	3	11	5	6	3	2	1	0	0	0	0	6	6	6	6	7	7	7	6	6	6	6	3	5	3	5	6	3	5	3	3	6	3	6	6	2	6	6	5	6	6	5	6
1	1	18	18	1	38	4	3	11	5	6	3	2	1	0	0	0	0	6	6	6	6	7	7	7	6	6	6	6	3	5	3	5	6	3	5	3	3	6	3	6	6	2	6	6	5	6	6	5	6
1	1	18	18	1	38	4	3	11	5	6	3	2	1	0	0	0	0	6	6	6	6	7	7	7	6	6	6	6	3	5	3	5	6	3	5	3	3	6	3	6	6	2	6	6	5	6	6	5	6
1	1	18	18	1	38	4	3	11	5	6	3	2	1	0	0	0	0	6	6	6	6	7	7	7	6	6	6	6	3	5	3	5	6	3	5	3	3	6	3	6	6	2	6	6	5	6	6	5	6
1	1	18	18	1	38	4	3	11	5	6	3	2	1	0	0	0	0	6	6	6	6	7	7	7	6	6	6	6	3	5	3	5	6	3	5	3	3	6	3	6	6	2	6	6	5	6	6	5	6
1	1	18	18	1	38	4	3	11	5	6	3	2	1	0	0	0	0	6	6	6	6	7	7	7	6	6	6	6	3	5	3	5	6	3	5	3	3	6	3	6	6	2	6	6	5	6	6	5	6
1	1	18	18	1	38	4	3	11	5	6	3	2	1	0	0	0	0	6	6	6	6	7	7	7	6	6	6	6	3	5	3	5	6	3	5	3	3	6	3	6	6	2	6	6	5	6	6	5	6
1	1	18	18	1	38	4	3	11	5	6	3	2	1	0	0	0	0	6	6	6	6	7	7	7	6	6	6	6	3	5	3	5	6	3	5	3	3	6	3	6	6	2	6	6	5	6	6	5	6
1	1	18	18	1	38	4	3	11	5	6	3	2	1	0	0	0	0	6	6	6	6	7	7	7	6	6	6	6	3	5	3	5	6	3	5	3	3	6	3	6	6	2	6	6	5	6	6	5	6
1	1	18	18	1	38	4	3	11	5	6	3	2	1	0	0	0	0	6	6	6	6	7	7	7	6	6	6	6	3	5	3	5	6	3	5	3	3	6	3	6	6	2	6	6	5	6	6	5	6
1	1	18	18	1	38	4	3	11	5	6	3	2	1	0	0	0	0	6	6	6	6	7	7	7	6	6	6	6	3	5	3	5	6	3	5	3	3	6	3	6	6	2	6	6	5	6	6	5	6
1	1	18	18	1	38	4	3	11	5	6	3	2	1	0	0	0	0	6	6	6	6	7	7	7	6	6	6	6	3	5	3	5	6	3	5	3	3	6	3	6	6	2	6	6	5	6	6	5	6
1	1	18	18	1	38	4	3	11	5	6	3	2	1	0	0	0	0	6	6	6	6	7	7	7	6	6	6	6	3	5	3	5	6	3	5	3	3	6	3	6	6	2	6	6	5	6	6	5	6
1	1	18	18	1	38	4	3	11	5	6	3	2	1	0	0	0	0	6	6	6	6	7	7	7	6	6	6	6	3	5	3	5	6	3	5	3	3	6	3	6	6	2	6	6	5	6	6	5	6
1	1	18	18	1	38	4	3	11	5	6	3	2	1	0	0	0	0	6	6	6	6	7	7	7	6	6	6	6	3	5	3	5	6	3	5	3	3	6	3	6	6	2	6	6	5	6	6	5	6
1	1	18	18	1	38	4	3	11	5	6	3	2	1	0	0	0	0	6	6	6	6	7	7	7	6	6	6	6	3	5	3	5	6	3	5	3	3	6	3	6	6	2	6	6	5	6	6	5	6
1	1	18	18	1	38	4	3	11	5	6	3	2	1	0	0	0	0	6	6	6	6	7	7	7	6	6	6	6	3	5	3	5	6	3	5	3	3	6	3	6	6	2	6	6	5	6	6	5	6
1	1	18	18	1	38	4	3	11	5	6	3	2	1	0	0	0	0	6	6	6	6	7	7	7	6	6	6	6	3	5	3	5	6	3	5	3	3	6	3	6	6	2	6	6	5	6	6	5	6
1	1	18	18	1	38	4	3	11	5	6	3	2	1	0	0	0	0	6	6	6	6	7	7	7	6	6	6	6	3	5	3	5	6	3	5	3	3	6	3	6	6	2	6	6	5	6	6	5	6
1	1	18	18	1	38	4	3	11	5	6	3	2	1	0	0	0	0	6	6	6	6	7	7	7	6	6	6	6	3	5	3	5	6	3	5	3	3	6	3	6	6	2	6	6	5	6	6	5	6
1	1	19	19	1	42	4	3	1	1	1	3	1	1	0	0	0	1	7	7	6	6	7	7	7	3	3	5	5	2	5	4	5	5	2	6	2	2	7	2	1	4	1	7	6	4	7	6	6	6
1	1	19	19	1	42	4	3	1	1	1	3	1	1	0	0	0	1	7	7	6	6	7	7	7	3	3	5	5	2	5	4	5	5	2	6	2	2	7	2	1	4	1	7	6	4	7	6	6	6
1	1	19	19	1	42	4	3	1	1	1	3	1	1	0	0	0	1	7	7	6	6	7	7	7	3	3	5	5	2	5	4	5	5	2	6	2	2	7	2	1	4	1	7	6	4	7	6	6	6
1	1	19	19	1	42	4	3	1	1	1	3	1	1	0	0	0	1	7	7	6	6	7	7	7	3	3	5	5	2	5	4	5	5	2	6	2	2	7	2	1	4	1	7	6	4	7	6	6	6
1	1	19	19	1	42	4	3	1	1	1	3	1	1	0	0	0	1	7	7	6	6	7	7	7	3	3	5	5	2	5	4	5	5	2	6	2	2	7	2	1	4	1	7	6	4	7	6	6	6
1	1	19	19	1	42	4	3	1	1	1	3	1	1	0	0	0	1	7	7	6	6	7	7	7	3	3	5	5	2	5	4	5	5	2	6	2	2	7	2	1	4	1	7	6	4	7	6	6	6
1	1	19	19	1	42	4	3	1	1	1	3	1	1	0	0	0	1	7	7	6	6	7	7	7	3	3	5	5	2	5	4	5	5	2	6	2	2	7	2	1	4	1	7	6	4	7	6	6	6
1	1	19	19	1	42	4	3	1	1	1	3	1	1	0	0	0	1	7	7	6	6	7	7	7	3	3	5	5	2	5	4	5	5	2	6	2	2	7	2	1	4	1	7	6	4	7	6	6	6
1	1	19	19	1	42	4	3	1	1	1	3	1	1	0	0	0	1	7	7	6	6	7	7	7	3	3	5	5	2	5	4	5	5	2	6	2	2	7	2	1	4	1	7	6	4	7	6	6	6
1	1	19	19	1	42	4	3	1	1	1	3	1	1	0	0	0	1	7	7	6	6	7	7	7	3	3	5	5	2	5	4	5	5	2	6	2	2	7	2	1	4	1	7	6	4	7	6	6	6
1	1	19	19	1	42	4	3	1	1	1	3	1	1	0	0	0	1	7	7	6	6	7	7	7	3	3	5	5	2	5	4	5	5	2	6	2	2	7	2	1	4	1	7	6	4	7	6	6	6
1	1	19	19	1	42	4	3	1	1	1	3	1	1	0	0	0	1	7	7	6	6	7	7	7	3	3	5	5	2	5	4	5	5	2	6	2	2	7	2	1	4	1	7	6	4	7	6	6	6
1	1	19	19	1	42	4	3	1	1	1	3	1	1	0	0	0	1	7	7	6	6	7	7	7	3	3	5	5	2	5	4	5	5	2	6	2	2	7	2	1	4	1	7	6	4	7	6	6	6
1	1	19	19	1	42	4	3	1	1	1	3	1	1	0	0	0	1	7	7	6	6	7	7	7	3	3	5	5	2	5	4	5	5	2	6	2	2	7	2	1	4	1	7	6	4	7	6	6	6
1	1	19	19	1	42	4	3	1	1	1	3	1	1	0	0	0	1	7	7	6	6	7	7	7	3	3	5	5	2	5	4	5	5	2	6	2	2	7	2	1	4	1	7	6	4	7	6	6	6
1	1	19	19	1	42	4	3	1	1	1	3	1	1	0	0	0	1	7	7	6	6	7	7	7	3	3	5	5	2	5	4	5	5	2	6	2	2	7	2	1	4	1	7	6	4	7	6	6	6
1	1	19	19	1	42	4	3	1	1	1	3	1	1	0	0	0	1	7	7	6	6	7	7	7	3	3	5	5	2	5	4	5	5	2	6	2	2	7	2	1	4	1	7	6	4	7	6	6	6
1	1	19	19	1	42	4	3	1	1	1	3	1	1	0	0	0	1	7	7	6	6	7	7	7	3	3	5	5	2	5	4	5	5	2	6	2	2	7	2	1	4	1	7	6	4	7	6	6	6
1	1	19	19	1	42	4	3	1	1	1	3	1	1	0	0	0	1	7	7	6	6	7	7	7	3	3	5	5	2	5	4	5	5	2	6	2	2	7	2	1	4	1	7	6	4	7	6	6	6
1	1	19	19	1	42	4	3	1	1	1	3	1	1	0	0	0	1	7	7	6	6	7	7	7	3	3	5	5	2	5	4	5	5	2	6	2	2	7	2	1	4	1	7	6	4	7	6	6	6
1	1	20	20	1	76	4	5	6	1	6	5	5	1	0	0	0	0	4	1	3	1	3	7	1	3	3	5	6	1	7	7	4	4	3	4	7	1	7	3	7	3	3	7	7	7	2	1	1	2
1	1	20	20	1	76	4	5	6	1	6	5	5	1	0	0	0	0	4	1	3	1	3	7	1	3	3	5	6	1	7	7	4	4	3	4	7	1	7	3	7	3	3	7	7	7	2	1	1	2
1	1	20	20	1	76	4	5	6	1	6	5	5	1	0	0	0	0	4	1	3	1	3	7	1	3	3	5	6	1	7	7	4	4	3	4	7	1	7	3	7	3	3	7	7	7	2	1	1	2
1	1	20	20	1	76	4	5	6	1	6	5	5	1	0	0	0	0	4	1	3	1	3	7	1	3	3	5	6	1	7	7	4	4	3	4	7	1	7	3	7	3	3	7	7	7	2	1	1	2
1	1	20	20	1	76	4	5	6	1	6	5	5	1	0	0	0	0	4	1	3	1	3	7	1	3	3	5	6	1	7	7	4	4	3	4	7	1	7	3	7	3	3	7	7	7	2	1	1	2
1	1	20	20	1	76	4	5	6	1	6	5	5	1	0	0	0	0	4	1	3	1	3	7	1	3	3	5	6	1	7	7	4	4	3	4	7	1	7	3	7	3	3	7	7	7	2	1	1	2
1	1	20	20	1	76	4	5	6	1	6	5	5	1	0	0	0	0	4	1	3	1	3	7	1	3	3	5	6	1	7	7	4	4	3	4	7	1	7	3	7	3	3	7	7	7	2	1	1	2
1	1	20	20	1	76	4	5	6	1	6	5	5	1	0	0	0	0	4	1	3	1	3	7	1	3	3	5	6	1	7	7	4	4	3	4	7	1	7	3	7	3	3	7	7	7	2	1	1	2
1	1	20	20	1	76	4	5	6	1	6	5	5	1	0	0	0	0	4	1	3	1	3	7	1	3	3	5	6	1	7	7	4	4	3	4	7	1	7	3	7	3	3	7	7	7	2	1	1	2
1	1	20	20	1	76	4	5	6	1	6	5	5	1	0	0	0	0	4	1	3	1	3	7	1	3	3	5	6	1	7	7	4	4	3	4	7	1	7	3	7	3	3	7	7	7	2	1	1	2
1	1	20	20	1	76	4	5	6	1	6	5	5	1	0	0	0	0	4	1	3	1	3	7	1	3	3	5	6	1	7	7	4	4	3	4	7	1	7	3	7	3	3	7	7	7	2	1	1	2
1	1	20	20	1	76	4	5	6	1	6	5	5	1	0	0	0	0	4	1	3	1	3	7	1	3	3	5	6	1	7	7	4	4	3	4	7	1	7	3	7	3	3	7	7	7	2	1	1	2
1	1	20	20	1	76	4	5	6	1	6	5	5	1	0	0	0	0	4	1	3	1	3	7	1	3	3	5	6	1	7	7	4	4	3	4	7	1	7	3	7	3	3	7	7	7	2	1	1	2
1	1	20	20	1	76	4	5	6	1	6	5	5	1	0	0	0	0	4	1	3	1	3	7	1	3	3	5	6	1	7	7	4	4	3	4	7	1	7	3	7	3	3	7	7	7	2	1	1	2
1	1	20	20	1	76	4	5	6	1	6	5	5	1	0	0	0	0	4	1	3	1	3	7	1	3	3	5	6	1	7	7	4	4	3	4	7	1	7	3	7	3	3	7	7	7	2	1	1	2
1	1	20	20	1	76	4	5	6	1	6	5	5	1	0	0	0	0	4	1	3	1	3	7	1	3	3	5	6	1	7	7	4	4	3	4	7	1	7	3	7	3	3	7	7	7	2	1	1	2
1	1	20	20	1	76	4	5	6	1	6	5	5	1	0	0	0	0	4	1	3	1	3	7	1	3	3	5	6	1	7	7	4	4	3	4	7	1	7	3	7	3	3	7	7	7	2	1	1	2
1	1	20	20	1	76	4	5	6	1	6	5	5	1	0	0	0	0	4	1	3	1	3	7	1	3	3	5	6	1	7	7	4	4	3	4	7	1	7	3	7	3	3	7	7	7	2	1	1	2
1	1	20	20	1	76	4	5	6	1	6	5	5	1	0	0	0	0	4	1	3	1	3	7	1	3	3	5	6	1	7	7	4	4	3	4	7	1	7	3	7	3	3	7	7	7	2	1	1	2
1	1	20	20	1	76	4	5	6	1	6	5	5	1	0	0	0	0	4	1	3	1	3	7	1	3	3	5	6	1	7	7	4	4	3	4	7	1	7	3	7	3	3	7	7	7	2	1	1	2
1	1	21	21	2	40	4	3	3	4	4	4	1	1	1	1	0	1	6	6	6	6	6	7	6	7	7	7	7	6	5	2	6	6	2	6	2	2	3	2	2	6	2	4	3	3	6	6	5	7
1	1	21	21	2	40	4	3	3	4	4	4	1	1	1	1	0	1	6	6	6	6	6	7	6	7	7	7	7	6	5	2	6	6	2	6	2	2	3	2	2	6	2	4	3	3	6	6	5	7
1	1	21	21	2	40	4	3	3	4	4	4	1	1	1	1	0	1	6	6	6	6	6	7	6	7	7	7	7	6	5	2	6	6	2	6	2	2	3	2	2	6	2	4	3	3	6	6	5	7
1	1	21	21	2	40	4	3	3	4	4	4	1	1	1	1	0	1	6	6	6	6	6	7	6	7	7	7	7	6	5	2	6	6	2	6	2	2	3	2	2	6	2	4	3	3	6	6	5	7
1	1	21	21	2	40	4	3	3	4	4	4	1	1	1	1	0	1	6	6	6	6	6	7	6	7	7	7	7	6	5	2	6	6	2	6	2	2	3	2	2	6	2	4	3	3	6	6	5	7
1	1	21	21	2	40	4	3	3	4	4	4	1	1	1	1	0	1	6	6	6	6	6	7	6	7	7	7	7	6	5	2	6	6	2	6	2	2	3	2	2	6	2	4	3	3	6	6	5	7
1	1	21	21	2	40	4	3	3	4	4	4	1	1	1	1	0	1	6	6	6	6	6	7	6	7	7	7	7	6	5	2	6	6	2	6	2	2	3	2	2	6	2	4	3	3	6	6	5	7
1	1	21	21	2	40	4	3	3	4	4	4	1	1	1	1	0	1	6	6	6	6	6	7	6	7	7	7	7	6	5	2	6	6	2	6	2	2	3	2	2	6	2	4	3	3	6	6	5	7
1	1	21	21	2	40	4	3	3	4	4	4	1	1	1	1	0	1	6	6	6	6	6	7	6	7	7	7	7	6	5	2	6	6	2	6	2	2	3	2	2	6	2	4	3	3	6	6	5	7
1	1	21	21	2	40	4	3	3	4	4	4	1	1	1	1	0	1	6	6	6	6	6	7	6	7	7	7	7	6	5	2	6	6	2	6	2	2	3	2	2	6	2	4	3	3	6	6	5	7
1	1	21	21	2	40	4	3	3	4	4	4	1	1	1	1	0	1	6	6	6	6	6	7	6	7	7	7	7	6	5	2	6	6	2	6	2	2	3	2	2	6	2	4	3	3	6	6	5	7
1	1	21	21	2	40	4	3	3	4	4	4	1	1	1	1	0	1	6	6	6	6	6	7	6	7	7	7	7	6	5	2	6	6	2	6	2	2	3	2	2	6	2	4	3	3	6	6	5	7
1	1	21	21	2	40	4	3	3	4	4	4	1	1	1	1	0	1	6	6	6	6	6	7	6	7	7	7	7	6	5	2	6	6	2	6	2	2	3	2	2	6	2	4	3	3	6	6	5	7
1	1	21	21	2	40	4	3	3	4	4	4	1	1	1	1	0	1	6	6	6	6	6	7	6	7	7	7	7	6	5	2	6	6	2	6	2	2	3	2	2	6	2	4	3	3	6	6	5	7
1	1	21	21	2	40	4	3	3	4	4	4	1	1	1	1	0	1	6	6	6	6	6	7	6	7	7	7	7	6	5	2	6	6	2	6	2	2	3	2	2	6	2	4	3	3	6	6	5	7
1	1	21	21	2	40	4	3	3	4	4	4	1	1	1	1	0	1	6	6	6	6	6	7	6	7	7	7	7	6	5	2	6	6	2	6	2	2	3	2	2	6	2	4	3	3	6	6	5	7
1	1	21	21	2	40	4	3	3	4	4	4	1	1	1	1	0	1	6	6	6	6	6	7	6	7	7	7	7	6	5	2	6	6	2	6	2	2	3	2	2	6	2	4	3	3	6	6	5	7
1	1	21	21	2	40	4	3	3	4	4	4	1	1	1	1	0	1	6	6	6	6	6	7	6	7	7	7	7	6	5	2	6	6	2	6	2	2	3	2	2	6	2	4	3	3	6	6	5	7
1	1	21	21	2	40	4	3	3	4	4	4	1	1	1	1	0	1	6	6	6	6	6	7	6	7	7	7	7	6	5	2	6	6	2	6	2	2	3	2	2	6	2	4	3	3	6	6	5	7
1	1	21	21	2	40	4	3	3	4	4	4	1	1	1	1	0	1	6	6	6	6	6	7	6	7	7	7	7	6	5	2	6	6	2	6	2	2	3	2	2	6	2	4	3	3	6	6	5	7
1	1	22	22	2	48	3	2	3	3	3	3	2	1	1	0	0	1	5	5	5	5	5	5	6	6	6	5	5	4	4	4	5	4	4	4	6	4	3	4	5	6	3	6	6	6	6	6	3	6
1	1	22	22	2	48	3	2	3	3	3	3	2	1	1	0	0	1	5	5	5	5	5	5	6	6	6	5	5	4	4	4	5	4	4	4	6	4	3	4	5	6	3	6	6	6	6	6	3	6
1	1	22	22	2	48	3	2	3	3	3	3	2	1	1	0	0	1	5	5	5	5	5	5	6	6	6	5	5	4	4	4	5	4	4	4	6	4	3	4	5	6	3	6	6	6	6	6	3	6
1	1	22	22	2	48	3	2	3	3	3	3	2	1	1	0	0	1	5	5	5	5	5	5	6	6	6	5	5	4	4	4	5	4	4	4	6	4	3	4	5	6	3	6	6	6	6	6	3	6
1	1	22	22	2	48	3	2	3	3	3	3	2	1	1	0	0	1	5	5	5	5	5	5	6	6	6	5	5	4	4	4	5	4	4	4	6	4	3	4	5	6	3	6	6	6	6	6	3	6
1	1	22	22	2	48	3	2	3	3	3	3	2	1	1	0	0	1	5	5	5	5	5	5	6	6	6	5	5	4	4	4	5	4	4	4	6	4	3	4	5	6	3	6	6	6	6	6	3	6
1	1	22	22	2	48	3	2	3	3	3	3	2	1	1	0	0	1	5	5	5	5	5	5	6	6	6	5	5	4	4	4	5	4	4	4	6	4	3	4	5	6	3	6	6	6	6	6	3	6
1	1	22	22	2	48	3	2	3	3	3	3	2	1	1	0	0	1	5	5	5	5	5	5	6	6	6	5	5	4	4	4	5	4	4	4	6	4	3	4	5	6	3	6	6	6	6	6	3	6
1	1	22	22	2	48	3	2	3	3	3	3	2	1	1	0	0	1	5	5	5	5	5	5	6	6	6	5	5	4	4	4	5	4	4	4	6	4	3	4	5	6	3	6	6	6	6	6	3	6
1	1	22	22	2	48	3	2	3	3	3	3	2	1	1	0	0	1	5	5	5	5	5	5	6	6	6	5	5	4	4	4	5	4	4	4	6	4	3	4	5	6	3	6	6	6	6	6	3	6
1	1	22	22	2	48	3	2	3	3	3	3	2	1	1	0	0	1	5	5	5	5	5	5	6	6	6	5	5	4	4	4	5	4	4	4	6	4	3	4	5	6	3	6	6	6	6	6	3	6
1	1	22	22	2	48	3	2	3	3	3	3	2	1	1	0	0	1	5	5	5	5	5	5	6	6	6	5	5	4	4	4	5	4	4	4	6	4	3	4	5	6	3	6	6	6	6	6	3	6
1	1	22	22	2	48	3	2	3	3	3	3	2	1	1	0	0	1	5	5	5	5	5	5	6	6	6	5	5	4	4	4	5	4	4	4	6	4	3	4	5	6	3	6	6	6	6	6	3	6
1	1	22	22	2	48	3	2	3	3	3	3	2	1	1	0	0	1	5	5	5	5	5	5	6	6	6	5	5	4	4	4	5	4	4	4	6	4	3	4	5	6	3	6	6	6	6	6	3	6
1	1	22	22	2	48	3	2	3	3	3	3	2	1	1	0	0	1	5	5	5	5	5	5	6	6	6	5	5	4	4	4	5	4	4	4	6	4	3	4	5	6	3	6	6	6	6	6	3	6
1	1	22	22	2	48	3	2	3	3	3	3	2	1	1	0	0	1	5	5	5	5	5	5	6	6	6	5	5	4	4	4	5	4	4	4	6	4	3	4	5	6	3	6	6	6	6	6	3	6
1	1	22	22	2	48	3	2	3	3	3	3	2	1	1	0	0	1	5	5	5	5	5	5	6	6	6	5	5	4	4	4	5	4	4	4	6	4	3	4	5	6	3	6	6	6	6	6	3	6
1	1	22	22	2	48	3	2	3	3	3	3	2	1	1	0	0	1	5	5	5	5	5	5	6	6	6	5	5	4	4	4	5	4	4	4	6	4	3	4	5	6	3	6	6	6	6	6	3	6
1	1	22	22	2	48	3	2	3	3	3	3	2	1	1	0	0	1	5	5	5	5	5	5	6	6	6	5	5	4	4	4	5	4	4	4	6	4	3	4	5	6	3	6	6	6	6	6	3	6
1	1	22	22	2	48	3	2	3	3	3	3	2	1	1	0	0	1	5	5	5	5	5	5	6	6	6	5	5	4	4	4	5	4	4	4	6	4	3	4	5	6	3	6	6	6	6	6	3	6
1	1	23	23	1	27	4	3	1	2	3	5	1	1	1	0	0	0	6	6	2	2	7	7	4	2	2	7	7	2	7	3	2	3	2	4	2	2	5	5	4	5	2	5	5	5	4	3	2	7
1	1	23	23	1	27	4	3	1	2	3	5	1	1	1	0	0	0	6	6	2	2	7	7	4	2	2	7	7	2	7	3	2	3	2	4	2	2	5	5	4	5	2	5	5	5	4	3	2	7
1	1	23	23	1	27	4	3	1	2	3	5	1	1	1	0	0	0	6	6	2	2	7	7	4	2	2	7	7	2	7	3	2	3	2	4	2	2	5	5	4	5	2	5	5	5	4	3	2	7
1	1	23	23	1	27	4	3	1	2	3	5	1	1	1	0	0	0	6	6	2	2	7	7	4	2	2	7	7	2	7	3	2	3	2	4	2	2	5	5	4	5	2	5	5	5	4	3	2	7
1	1	23	23	1	27	4	3	1	2	3	5	1	1	1	0	0	0	6	6	2	2	7	7	4	2	2	7	7	2	7	3	2	3	2	4	2	2	5	5	4	5	2	5	5	5	4	3	2	7
1	1	23	23	1	27	4	3	1	2	3	5	1	1	1	0	0	0	6	6	2	2	7	7	4	2	2	7	7	2	7	3	2	3	2	4	2	2	5	5	4	5	2	5	5	5	4	3	2	7
1	1	23	23	1	27	4	3	1	2	3	5	1	1	1	0	0	0	6	6	2	2	7	7	4	2	2	7	7	2	7	3	2	3	2	4	2	2	5	5	4	5	2	5	5	5	4	3	2	7
1	1	23	23	1	27	4	3	1	2	3	5	1	1	1	0	0	0	6	6	2	2	7	7	4	2	2	7	7	2	7	3	2	3	2	4	2	2	5	5	4	5	2	5	5	5	4	3	2	7
1	1	23	23	1	27	4	3	1	2	3	5	1	1	1	0	0	0	6	6	2	2	7	7	4	2	2	7	7	2	7	3	2	3	2	4	2	2	5	5	4	5	2	5	5	5	4	3	2	7
1	1	23	23	1	27	4	3	1	2	3	5	1	1	1	0	0	0	6	6	2	2	7	7	4	2	2	7	7	2	7	3	2	3	2	4	2	2	5	5	4	5	2	5	5	5	4	3	2	7
1	1	23	23	1	27	4	3	1	2	3	5	1	1	1	0	0	0	6	6	2	2	7	7	4	2	2	7	7	2	7	3	2	3	2	4	2	2	5	5	4	5	2	5	5	5	4	3	2	7
1	1	23	23	1	27	4	3	1	2	3	5	1	1	1	0	0	0	6	6	2	2	7	7	4	2	2	7	7	2	7	3	2	3	2	4	2	2	5	5	4	5	2	5	5	5	4	3	2	7
1	1	23	23	1	27	4	3	1	2	3	5	1	1	1	0	0	0	6	6	2	2	7	7	4	2	2	7	7	2	7	3	2	3	2	4	2	2	5	5	4	5	2	5	5	5	4	3	2	7
1	1	23	23	1	27	4	3	1	2	3	5	1	1	1	0	0	0	6	6	2	2	7	7	4	2	2	7	7	2	7	3	2	3	2	4	2	2	5	5	4	5	2	5	5	5	4	3	2	7
1	1	23	23	1	27	4	3	1	2	3	5	1	1	1	0	0	0	6	6	2	2	7	7	4	2	2	7	7	2	7	3	2	3	2	4	2	2	5	5	4	5	2	5	5	5	4	3	2	7
1	1	23	23	1	27	4	3	1	2	3	5	1	1	1	0	0	0	6	6	2	2	7	7	4	2	2	7	7	2	7	3	2	3	2	4	2	2	5	5	4	5	2	5	5	5	4	3	2	7
1	1	23	23	1	27	4	3	1	2	3	5	1	1	1	0	0	0	6	6	2	2	7	7	4	2	2	7	7	2	7	3	2	3	2	4	2	2	5	5	4	5	2	5	5	5	4	3	2	7
1	1	23	23	1	27	4	3	1	2	3	5	1	1	1	0	0	0	6	6	2	2	7	7	4	2	2	7	7	2	7	3	2	3	2	4	2	2	5	5	4	5	2	5	5	5	4	3	2	7
1	1	23	23	1	27	4	3	1	2	3	5	1	1	1	0	0	0	6	6	2	2	7	7	4	2	2	7	7	2	7	3	2	3	2	4	2	2	5	5	4	5	2	5	5	5	4	3	2	7
1	1	23	23	1	27	4	3	1	2	3	5	1	1	1	0	0	0	6	6	2	2	7	7	4	2	2	7	7	2	7	3	2	3	2	4	2	2	5	5	4	5	2	5	5	5	4	3	2	7
1	1	24	24	1	22	4	4	11	4	4	5	1	1	1	1	0	1	5	5	4	4	6	7	1	3	4	6	5	4	5	5	4	5	3	3	4	3	7	5	5	5	1	3	5	4	3	3	1	3
1	1	24	24	1	22	4	4	11	4	4	5	1	1	1	1	0	1	5	5	4	4	6	7	1	3	4	6	5	4	5	5	4	5	3	3	4	3	7	5	5	5	1	3	5	4	3	3	1	3
1	1	24	24	1	22	4	4	11	4	4	5	1	1	1	1	0	1	5	5	4	4	6	7	1	3	4	6	5	4	5	5	4	5	3	3	4	3	7	5	5	5	1	3	5	4	3	3	1	3
1	1	24	24	1	22	4	4	11	4	4	5	1	1	1	1	0	1	5	5	4	4	6	7	1	3	4	6	5	4	5	5	4	5	3	3	4	3	7	5	5	5	1	3	5	4	3	3	1	3
1	1	24	24	1	22	4	4	11	4	4	5	1	1	1	1	0	1	5	5	4	4	6	7	1	3	4	6	5	4	5	5	4	5	3	3	4	3	7	5	5	5	1	3	5	4	3	3	1	3
1	1	24	24	1	22	4	4	11	4	4	5	1	1	1	1	0	1	5	5	4	4	6	7	1	3	4	6	5	4	5	5	4	5	3	3	4	3	7	5	5	5	1	3	5	4	3	3	1	3
1	1	24	24	1	22	4	4	11	4	4	5	1	1	1	1	0	1	5	5	4	4	6	7	1	3	4	6	5	4	5	5	4	5	3	3	4	3	7	5	5	5	1	3	5	4	3	3	1	3
1	1	24	24	1	22	4	4	11	4	4	5	1	1	1	1	0	1	5	5	4	4	6	7	1	3	4	6	5	4	5	5	4	5	3	3	4	3	7	5	5	5	1	3	5	4	3	3	1	3
1	1	24	24	1	22	4	4	11	4	4	5	1	1	1	1	0	1	5	5	4	4	6	7	1	3	4	6	5	4	5	5	4	5	3	3	4	3	7	5	5	5	1	3	5	4	3	3	1	3
1	1	24	24	1	22	4	4	11	4	4	5	1	1	1	1	0	1	5	5	4	4	6	7	1	3	4	6	5	4	5	5	4	5	3	3	4	3	7	5	5	5	1	3	5	4	3	3	1	3
1	1	24	24	1	22	4	4	11	4	4	5	1	1	1	1	0	1	5	5	4	4	6	7	1	3	4	6	5	4	5	5	4	5	3	3	4	3	7	5	5	5	1	3	5	4	3	3	1	3
1	1	24	24	1	22	4	4	11	4	4	5	1	1	1	1	0	1	5	5	4	4	6	7	1	3	4	6	5	4	5	5	4	5	3	3	4	3	7	5	5	5	1	3	5	4	3	3	1	3
1	1	24	24	1	22	4	4	11	4	4	5	1	1	1	1	0	1	5	5	4	4	6	7	1	3	4	6	5	4	5	5	4	5	3	3	4	3	7	5	5	5	1	3	5	4	3	3	1	3
1	1	24	24	1	22	4	4	11	4	4	5	1	1	1	1	0	1	5	5	4	4	6	7	1	3	4	6	5	4	5	5	4	5	3	3	4	3	7	5	5	5	1	3	5	4	3	3	1	3
1	1	24	24	1	22	4	4	11	4	4	5	1	1	1	1	0	1	5	5	4	4	6	7	1	3	4	6	5	4	5	5	4	5	3	3	4	3	7	5	5	5	1	3	5	4	3	3	1	3
1	1	24	24	1	22	4	4	11	4	4	5	1	1	1	1	0	1	5	5	4	4	6	7	1	3	4	6	5	4	5	5	4	5	3	3	4	3	7	5	5	5	1	3	5	4	3	3	1	3
1	1	24	24	1	22	4	4	11	4	4	5	1	1	1	1	0	1	5	5	4	4	6	7	1	3	4	6	5	4	5	5	4	5	3	3	4	3	7	5	5	5	1	3	5	4	3	3	1	3
1	1	24	24	1	22	4	4	11	4	4	5	1	1	1	1	0	1	5	5	4	4	6	7	1	3	4	6	5	4	5	5	4	5	3	3	4	3	7	5	5	5	1	3	5	4	3	3	1	3
1	1	24	24	1	22	4	4	11	4	4	5	1	1	1	1	0	1	5	5	4	4	6	7	1	3	4	6	5	4	5	5	4	5	3	3	4	3	7	5	5	5	1	3	5	4	3	3	1	3
1	1	24	24	1	22	4	4	11	4	4	5	1	1	1	1	0	1	5	5	4	4	6	7	1	3	4	6	5	4	5	5	4	5	3	3	4	3	7	5	5	5	1	3	5	4	3	3	1	3
1	1	25	25	1	23	4	4	11	4	3	5	1	1	1	1	0	0	6	6	1	1	7	7	4	4	1	7	7	2	6	2	1	3	4	4	4	4	6	4	7	6	1	7	7	7	4	2	1	7
1	1	25	25	1	23	4	4	11	4	3	5	1	1	1	1	0	0	6	6	1	1	7	7	4	4	1	7	7	2	6	2	1	3	4	4	4	4	6	4	7	6	1	7	7	7	4	2	1	7
1	1	25	25	1	23	4	4	11	4	3	5	1	1	1	1	0	0	6	6	1	1	7	7	4	4	1	7	7	2	6	2	1	3	4	4	4	4	6	4	7	6	1	7	7	7	4	2	1	7
1	1	25	25	1	23	4	4	11	4	3	5	1	1	1	1	0	0	6	6	1	1	7	7	4	4	1	7	7	2	6	2	1	3	4	4	4	4	6	4	7	6	1	7	7	7	4	2	1	7
1	1	25	25	1	23	4	4	11	4	3	5	1	1	1	1	0	0	6	6	1	1	7	7	4	4	1	7	7	2	6	2	1	3	4	4	4	4	6	4	7	6	1	7	7	7	4	2	1	7
1	1	25	25	1	23	4	4	11	4	3	5	1	1	1	1	0	0	6	6	1	1	7	7	4	4	1	7	7	2	6	2	1	3	4	4	4	4	6	4	7	6	1	7	7	7	4	2	1	7
1	1	25	25	1	23	4	4	11	4	3	5	1	1	1	1	0	0	6	6	1	1	7	7	4	4	1	7	7	2	6	2	1	3	4	4	4	4	6	4	7	6	1	7	7	7	4	2	1	7
1	1	25	25	1	23	4	4	11	4	3	5	1	1	1	1	0	0	6	6	1	1	7	7	4	4	1	7	7	2	6	2	1	3	4	4	4	4	6	4	7	6	1	7	7	7	4	2	1	7
1	1	25	25	1	23	4	4	11	4	3	5	1	1	1	1	0	0	6	6	1	1	7	7	4	4	1	7	7	2	6	2	1	3	4	4	4	4	6	4	7	6	1	7	7	7	4	2	1	7
1	1	25	25	1	23	4	4	11	4	3	5	1	1	1	1	0	0	6	6	1	1	7	7	4	4	1	7	7	2	6	2	1	3	4	4	4	4	6	4	7	6	1	7	7	7	4	2	1	7
1	1	25	25	1	23	4	4	11	4	3	5	1	1	1	1	0	0	6	6	1	1	7	7	4	4	1	7	7	2	6	2	1	3	4	4	4	4	6	4	7	6	1	7	7	7	4	2	1	7
1	1	25	25	1	23	4	4	11	4	3	5	1	1	1	1	0	0	6	6	1	1	7	7	4	4	1	7	7	2	6	2	1	3	4	4	4	4	6	4	7	6	1	7	7	7	4	2	1	7
1	1	25	25	1	23	4	4	11	4	3	5	1	1	1	1	0	0	6	6	1	1	7	7	4	4	1	7	7	2	6	2	1	3	4	4	4	4	6	4	7	6	1	7	7	7	4	2	1	7
1	1	25	25	1	23	4	4	11	4	3	5	1	1	1	1	0	0	6	6	1	1	7	7	4	4	1	7	7	2	6	2	1	3	4	4	4	4	6	4	7	6	1	7	7	7	4	2	1	7
1	1	25	25	1	23	4	4	11	4	3	5	1	1	1	1	0	0	6	6	1	1	7	7	4	4	1	7	7	2	6	2	1	3	4	4	4	4	6	4	7	6	1	7	7	7	4	2	1	7
1	1	25	25	1	23	4	4	11	4	3	5	1	1	1	1	0	0	6	6	1	1	7	7	4	4	1	7	7	2	6	2	1	3	4	4	4	4	6	4	7	6	1	7	7	7	4	2	1	7
1	1	25	25	1	23	4	4	11	4	3	5	1	1	1	1	0	0	6	6	1	1	7	7	4	4	1	7	7	2	6	2	1	3	4	4	4	4	6	4	7	6	1	7	7	7	4	2	1	7
1	1	25	25	1	23	4	4	11	4	3	5	1	1	1	1	0	0	6	6	1	1	7	7	4	4	1	7	7	2	6	2	1	3	4	4	4	4	6	4	7	6	1	7	7	7	4	2	1	7
1	1	25	25	1	23	4	4	11	4	3	5	1	1	1	1	0	0	6	6	1	1	7	7	4	4	1	7	7	2	6	2	1	3	4	4	4	4	6	4	7	6	1	7	7	7	4	2	1	7
1	1	25	25	1	23	4	4	11	4	3	5	1	1	1	1	0	0	6	6	1	1	7	7	4	4	1	7	7	2	6	2	1	3	4	4	4	4	6	4	7	6	1	7	7	7	4	2	1	7
1	1	26	26	1	22	4	4	1	4	6	5	1	1	1	1	0	0	6	6	3	3	6	7	6	4	4	6	4	2	4	7	5	3	3	4	6	4	4	6	7	2	3	3	3	2	6	4	1	5
1	1	26	26	1	22	4	4	1	4	6	5	1	1	1	1	0	0	6	6	3	3	6	7	6	4	4	6	4	2	4	7	5	3	3	4	6	4	4	6	7	2	3	3	3	2	6	4	1	5
1	1	26	26	1	22	4	4	1	4	6	5	1	1	1	1	0	0	6	6	3	3	6	7	6	4	4	6	4	2	4	7	5	3	3	4	6	4	4	6	7	2	3	3	3	2	6	4	1	5
1	1	26	26	1	22	4	4	1	4	6	5	1	1	1	1	0	0	6	6	3	3	6	7	6	4	4	6	4	2	4	7	5	3	3	4	6	4	4	6	7	2	3	3	3	2	6	4	1	5
1	1	26	26	1	22	4	4	1	4	6	5	1	1	1	1	0	0	6	6	3	3	6	7	6	4	4	6	4	2	4	7	5	3	3	4	6	4	4	6	7	2	3	3	3	2	6	4	1	5
1	1	26	26	1	22	4	4	1	4	6	5	1	1	1	1	0	0	6	6	3	3	6	7	6	4	4	6	4	2	4	7	5	3	3	4	6	4	4	6	7	2	3	3	3	2	6	4	1	5
1	1	26	26	1	22	4	4	1	4	6	5	1	1	1	1	0	0	6	6	3	3	6	7	6	4	4	6	4	2	4	7	5	3	3	4	6	4	4	6	7	2	3	3	3	2	6	4	1	5
1	1	26	26	1	22	4	4	1	4	6	5	1	1	1	1	0	0	6	6	3	3	6	7	6	4	4	6	4	2	4	7	5	3	3	4	6	4	4	6	7	2	3	3	3	2	6	4	1	5
1	1	26	26	1	22	4	4	1	4	6	5	1	1	1	1	0	0	6	6	3	3	6	7	6	4	4	6	4	2	4	7	5	3	3	4	6	4	4	6	7	2	3	3	3	2	6	4	1	5
1	1	26	26	1	22	4	4	1	4	6	5	1	1	1	1	0	0	6	6	3	3	6	7	6	4	4	6	4	2	4	7	5	3	3	4	6	4	4	6	7	2	3	3	3	2	6	4	1	5
1	1	26	26	1	22	4	4	1	4	6	5	1	1	1	1	0	0	6	6	3	3	6	7	6	4	4	6	4	2	4	7	5	3	3	4	6	4	4	6	7	2	3	3	3	2	6	4	1	5
1	1	26	26	1	22	4	4	1	4	6	5	1	1	1	1	0	0	6	6	3	3	6	7	6	4	4	6	4	2	4	7	5	3	3	4	6	4	4	6	7	2	3	3	3	2	6	4	1	5
1	1	26	26	1	22	4	4	1	4	6	5	1	1	1	1	0	0	6	6	3	3	6	7	6	4	4	6	4	2	4	7	5	3	3	4	6	4	4	6	7	2	3	3	3	2	6	4	1	5
1	1	26	26	1	22	4	4	1	4	6	5	1	1	1	1	0	0	6	6	3	3	6	7	6	4	4	6	4	2	4	7	5	3	3	4	6	4	4	6	7	2	3	3	3	2	6	4	1	5
1	1	26	26	1	22	4	4	1	4	6	5	1	1	1	1	0	0	6	6	3	3	6	7	6	4	4	6	4	2	4	7	5	3	3	4	6	4	4	6	7	2	3	3	3	2	6	4	1	5
1	1	26	26	1	22	4	4	1	4	6	5	1	1	1	1	0	0	6	6	3	3	6	7	6	4	4	6	4	2	4	7	5	3	3	4	6	4	4	6	7	2	3	3	3	2	6	4	1	5
1	1	26	26	1	22	4	4	1	4	6	5	1	1	1	1	0	0	6	6	3	3	6	7	6	4	4	6	4	2	4	7	5	3	3	4	6	4	4	6	7	2	3	3	3	2	6	4	1	5
1	1	26	26	1	22	4	4	1	4	6	5	1	1	1	1	0	0	6	6	3	3	6	7	6	4	4	6	4	2	4	7	5	3	3	4	6	4	4	6	7	2	3	3	3	2	6	4	1	5
1	1	26	26	1	22	4	4	1	4	6	5	1	1	1	1	0	0	6	6	3	3	6	7	6	4	4	6	4	2	4	7	5	3	3	4	6	4	4	6	7	2	3	3	3	2	6	4	1	5
1	1	26	26	1	22	4	4	1	4	6	5	1	1	1	1	0	0	6	6	3	3	6	7	6	4	4	6	4	2	4	7	5	3	3	4	6	4	4	6	7	2	3	3	3	2	6	4	1	5
1	1	27	27	1	26	4	3	11	4	11	5	3	1	1	0	0	1	5	4	2	2	6	7	3	3	3	6	6	5	6	4	2	4	4	6	4	2	5	5	7	6	1	3	6	6	2	1	4	1
1	1	27	27	1	26	4	3	11	4	11	5	3	1	1	0	0	1	5	4	2	2	6	7	3	3	3	6	6	5	6	4	2	4	4	6	4	2	5	5	7	6	1	3	6	6	2	1	4	1
1	1	27	27	1	26	4	3	11	4	11	5	3	1	1	0	0	1	5	4	2	2	6	7	3	3	3	6	6	5	6	4	2	4	4	6	4	2	5	5	7	6	1	3	6	6	2	1	4	1
1	1	27	27	1	26	4	3	11	4	11	5	3	1	1	0	0	1	5	4	2	2	6	7	3	3	3	6	6	5	6	4	2	4	4	6	4	2	5	5	7	6	1	3	6	6	2	1	4	1
1	1	27	27	1	26	4	3	11	4	11	5	3	1	1	0	0	1	5	4	2	2	6	7	3	3	3	6	6	5	6	4	2	4	4	6	4	2	5	5	7	6	1	3	6	6	2	1	4	1
1	1	27	27	1	26	4	3	11	4	11	5	3	1	1	0	0	1	5	4	2	2	6	7	3	3	3	6	6	5	6	4	2	4	4	6	4	2	5	5	7	6	1	3	6	6	2	1	4	1
1	1	27	27	1	26	4	3	11	4	11	5	3	1	1	0	0	1	5	4	2	2	6	7	3	3	3	6	6	5	6	4	2	4	4	6	4	2	5	5	7	6	1	3	6	6	2	1	4	1
1	1	27	27	1	26	4	3	11	4	11	5	3	1	1	0	0	1	5	4	2	2	6	7	3	3	3	6	6	5	6	4	2	4	4	6	4	2	5	5	7	6	1	3	6	6	2	1	4	1
1	1	27	27	1	26	4	3	11	4	11	5	3	1	1	0	0	1	5	4	2	2	6	7	3	3	3	6	6	5	6	4	2	4	4	6	4	2	5	5	7	6	1	3	6	6	2	1	4	1
1	1	27	27	1	26	4	3	11	4	11	5	3	1	1	0	0	1	5	4	2	2	6	7	3	3	3	6	6	5	6	4	2	4	4	6	4	2	5	5	7	6	1	3	6	6	2	1	4	1
1	1	27	27	1	26	4	3	11	4	11	5	3	1	1	0	0	1	5	4	2	2	6	7	3	3	3	6	6	5	6	4	2	4	4	6	4	2	5	5	7	6	1	3	6	6	2	1	4	1
1	1	27	27	1	26	4	3	11	4	11	5	3	1	1	0	0	1	5	4	2	2	6	7	3	3	3	6	6	5	6	4	2	4	4	6	4	2	5	5	7	6	1	3	6	6	2	1	4	1
1	1	27	27	1	26	4	3	11	4	11	5	3	1	1	0	0	1	5	4	2	2	6	7	3	3	3	6	6	5	6	4	2	4	4	6	4	2	5	5	7	6	1	3	6	6	2	1	4	1
1	1	27	27	1	26	4	3	11	4	11	5	3	1	1	0	0	1	5	4	2	2	6	7	3	3	3	6	6	5	6	4	2	4	4	6	4	2	5	5	7	6	1	3	6	6	2	1	4	1
1	1	27	27	1	26	4	3	11	4	11	5	3	1	1	0	0	1	5	4	2	2	6	7	3	3	3	6	6	5	6	4	2	4	4	6	4	2	5	5	7	6	1	3	6	6	2	1	4	1
1	1	27	27	1	26	4	3	11	4	11	5	3	1	1	0	0	1	5	4	2	2	6	7	3	3	3	6	6	5	6	4	2	4	4	6	4	2	5	5	7	6	1	3	6	6	2	1	4	1
1	1	27	27	1	26	4	3	11	4	11	5	3	1	1	0	0	1	5	4	2	2	6	7	3	3	3	6	6	5	6	4	2	4	4	6	4	2	5	5	7	6	1	3	6	6	2	1	4	1
1	1	27	27	1	26	4	3	11	4	11	5	3	1	1	0	0	1	5	4	2	2	6	7	3	3	3	6	6	5	6	4	2	4	4	6	4	2	5	5	7	6	1	3	6	6	2	1	4	1
1	1	27	27	1	26	4	3	11	4	11	5	3	1	1	0	0	1	5	4	2	2	6	7	3	3	3	6	6	5	6	4	2	4	4	6	4	2	5	5	7	6	1	3	6	6	2	1	4	1
1	1	27	27	1	26	4	3	11	4	11	5	3	1	1	0	0	1	5	4	2	2	6	7	3	3	3	6	6	5	6	4	2	4	4	6	4	2	5	5	7	6	1	3	6	6	2	1	4	1
1	1	28	28	1	28	1	3	11	3	5	5	1	1	0	0	0	0	5	6	4	4	4	6	7	4	2	5	5	3	5	3	5	6	2	5	3	2	2	2	6	6	1	7	7	5	7	3	3	2
1	1	28	28	1	28	1	3	11	3	5	5	1	1	0	0	0	0	5	6	4	4	4	6	7	4	2	5	5	3	5	3	5	6	2	5	3	2	2	2	6	6	1	7	7	5	7	3	3	2
1	1	28	28	1	28	1	3	11	3	5	5	1	1	0	0	0	0	5	6	4	4	4	6	7	4	2	5	5	3	5	3	5	6	2	5	3	2	2	2	6	6	1	7	7	5	7	3	3	2
1	1	28	28	1	28	1	3	11	3	5	5	1	1	0	0	0	0	5	6	4	4	4	6	7	4	2	5	5	3	5	3	5	6	2	5	3	2	2	2	6	6	1	7	7	5	7	3	3	2
1	1	28	28	1	28	1	3	11	3	5	5	1	1	0	0	0	0	5	6	4	4	4	6	7	4	2	5	5	3	5	3	5	6	2	5	3	2	2	2	6	6	1	7	7	5	7	3	3	2
1	1	28	28	1	28	1	3	11	3	5	5	1	1	0	0	0	0	5	6	4	4	4	6	7	4	2	5	5	3	5	3	5	6	2	5	3	2	2	2	6	6	1	7	7	5	7	3	3	2
1	1	28	28	1	28	1	3	11	3	5	5	1	1	0	0	0	0	5	6	4	4	4	6	7	4	2	5	5	3	5	3	5	6	2	5	3	2	2	2	6	6	1	7	7	5	7	3	3	2
1	1	28	28	1	28	1	3	11	3	5	5	1	1	0	0	0	0	5	6	4	4	4	6	7	4	2	5	5	3	5	3	5	6	2	5	3	2	2	2	6	6	1	7	7	5	7	3	3	2
1	1	28	28	1	28	1	3	11	3	5	5	1	1	0	0	0	0	5	6	4	4	4	6	7	4	2	5	5	3	5	3	5	6	2	5	3	2	2	2	6	6	1	7	7	5	7	3	3	2
1	1	28	28	1	28	1	3	11	3	5	5	1	1	0	0	0	0	5	6	4	4	4	6	7	4	2	5	5	3	5	3	5	6	2	5	3	2	2	2	6	6	1	7	7	5	7	3	3	2
1	1	28	28	1	28	1	3	11	3	5	5	1	1	0	0	0	0	5	6	4	4	4	6	7	4	2	5	5	3	5	3	5	6	2	5	3	2	2	2	6	6	1	7	7	5	7	3	3	2
1	1	28	28	1	28	1	3	11	3	5	5	1	1	0	0	0	0	5	6	4	4	4	6	7	4	2	5	5	3	5	3	5	6	2	5	3	2	2	2	6	6	1	7	7	5	7	3	3	2
1	1	28	28	1	28	1	3	11	3	5	5	1	1	0	0	0	0	5	6	4	4	4	6	7	4	2	5	5	3	5	3	5	6	2	5	3	2	2	2	6	6	1	7	7	5	7	3	3	2
1	1	28	28	1	28	1	3	11	3	5	5	1	1	0	0	0	0	5	6	4	4	4	6	7	4	2	5	5	3	5	3	5	6	2	5	3	2	2	2	6	6	1	7	7	5	7	3	3	2
1	1	28	28	1	28	1	3	11	3	5	5	1	1	0	0	0	0	5	6	4	4	4	6	7	4	2	5	5	3	5	3	5	6	2	5	3	2	2	2	6	6	1	7	7	5	7	3	3	2
1	1	28	28	1	28	1	3	11	3	5	5	1	1	0	0	0	0	5	6	4	4	4	6	7	4	2	5	5	3	5	3	5	6	2	5	3	2	2	2	6	6	1	7	7	5	7	3	3	2
1	1	28	28	1	28	1	3	11	3	5	5	1	1	0	0	0	0	5	6	4	4	4	6	7	4	2	5	5	3	5	3	5	6	2	5	3	2	2	2	6	6	1	7	7	5	7	3	3	2
1	1	28	28	1	28	1	3	11	3	5	5	1	1	0	0	0	0	5	6	4	4	4	6	7	4	2	5	5	3	5	3	5	6	2	5	3	2	2	2	6	6	1	7	7	5	7	3	3	2
1	1	28	28	1	28	1	3	11	3	5	5	1	1	0	0	0	0	5	6	4	4	4	6	7	4	2	5	5	3	5	3	5	6	2	5	3	2	2	2	6	6	1	7	7	5	7	3	3	2
1	1	28	28	1	28	1	3	11	3	5	5	1	1	0	0	0	0	5	6	4	4	4	6	7	4	2	5	5	3	5	3	5	6	2	5	3	2	2	2	6	6	1	7	7	5	7	3	3	2
1	1	29	29	1	36	4	3	3	3	3	2	1	1	1	0	0	1	6	6	3	4	7	7	7	4	6	6	5	2	2	2	4	3	4	6	2	1	5	5	6	5	2	2	2	1	7	1	1	3
1	1	29	29	1	36	4	3	3	3	3	2	1	1	1	0	0	1	6	6	3	4	7	7	7	4	6	6	5	2	2	2	4	3	4	6	2	1	5	5	6	5	2	2	2	1	7	1	1	3
1	1	29	29	1	36	4	3	3	3	3	2	1	1	1	0	0	1	6	6	3	4	7	7	7	4	6	6	5	2	2	2	4	3	4	6	2	1	5	5	6	5	2	2	2	1	7	1	1	3
1	1	29	29	1	36	4	3	3	3	3	2	1	1	1	0	0	1	6	6	3	4	7	7	7	4	6	6	5	2	2	2	4	3	4	6	2	1	5	5	6	5	2	2	2	1	7	1	1	3
1	1	29	29	1	36	4	3	3	3	3	2	1	1	1	0	0	1	6	6	3	4	7	7	7	4	6	6	5	2	2	2	4	3	4	6	2	1	5	5	6	5	2	2	2	1	7	1	1	3
1	1	29	29	1	36	4	3	3	3	3	2	1	1	1	0	0	1	6	6	3	4	7	7	7	4	6	6	5	2	2	2	4	3	4	6	2	1	5	5	6	5	2	2	2	1	7	1	1	3
1	1	29	29	1	36	4	3	3	3	3	2	1	1	1	0	0	1	6	6	3	4	7	7	7	4	6	6	5	2	2	2	4	3	4	6	2	1	5	5	6	5	2	2	2	1	7	1	1	3
1	1	29	29	1	36	4	3	3	3	3	2	1	1	1	0	0	1	6	6	3	4	7	7	7	4	6	6	5	2	2	2	4	3	4	6	2	1	5	5	6	5	2	2	2	1	7	1	1	3
1	1	29	29	1	36	4	3	3	3	3	2	1	1	1	0	0	1	6	6	3	4	7	7	7	4	6	6	5	2	2	2	4	3	4	6	2	1	5	5	6	5	2	2	2	1	7	1	1	3
1	1	29	29	1	36	4	3	3	3	3	2	1	1	1	0	0	1	6	6	3	4	7	7	7	4	6	6	5	2	2	2	4	3	4	6	2	1	5	5	6	5	2	2	2	1	7	1	1	3
1	1	29	29	1	36	4	3	3	3	3	2	1	1	1	0	0	1	6	6	3	4	7	7	7	4	6	6	5	2	2	2	4	3	4	6	2	1	5	5	6	5	2	2	2	1	7	1	1	3
1	1	29	29	1	36	4	3	3	3	3	2	1	1	1	0	0	1	6	6	3	4	7	7	7	4	6	6	5	2	2	2	4	3	4	6	2	1	5	5	6	5	2	2	2	1	7	1	1	3
1	1	29	29	1	36	4	3	3	3	3	2	1	1	1	0	0	1	6	6	3	4	7	7	7	4	6	6	5	2	2	2	4	3	4	6	2	1	5	5	6	5	2	2	2	1	7	1	1	3
1	1	29	29	1	36	4	3	3	3	3	2	1	1	1	0	0	1	6	6	3	4	7	7	7	4	6	6	5	2	2	2	4	3	4	6	2	1	5	5	6	5	2	2	2	1	7	1	1	3
1	1	29	29	1	36	4	3	3	3	3	2	1	1	1	0	0	1	6	6	3	4	7	7	7	4	6	6	5	2	2	2	4	3	4	6	2	1	5	5	6	5	2	2	2	1	7	1	1	3
1	1	29	29	1	36	4	3	3	3	3	2	1	1	1	0	0	1	6	6	3	4	7	7	7	4	6	6	5	2	2	2	4	3	4	6	2	1	5	5	6	5	2	2	2	1	7	1	1	3
1	1	29	29	1	36	4	3	3	3	3	2	1	1	1	0	0	1	6	6	3	4	7	7	7	4	6	6	5	2	2	2	4	3	4	6	2	1	5	5	6	5	2	2	2	1	7	1	1	3
1	1	29	29	1	36	4	3	3	3	3	2	1	1	1	0	0	1	6	6	3	4	7	7	7	4	6	6	5	2	2	2	4	3	4	6	2	1	5	5	6	5	2	2	2	1	7	1	1	3
1	1	29	29	1	36	4	3	3	3	3	2	1	1	1	0	0	1	6	6	3	4	7	7	7	4	6	6	5	2	2	2	4	3	4	6	2	1	5	5	6	5	2	2	2	1	7	1	1	3
1	1	29	29	1	36	4	3	3	3	3	2	1	1	1	0	0	1	6	6	3	4	7	7	7	4	6	6	5	2	2	2	4	3	4	6	2	1	5	5	6	5	2	2	2	1	7	1	1	3
1	1	30	30	1	41	3	3	3	2	3	2	2	1	1	0	0	0	5	6	3	3	7	7	7	5	5	6	6	1	7	5	7	7	4	6	4	5	7	5	6	7	7	7	7	7	7	6	5	6
1	1	30	30	1	41	3	3	3	2	3	2	2	1	1	0	0	0	5	6	3	3	7	7	7	5	5	6	6	1	7	5	7	7	4	6	4	5	7	5	6	7	7	7	7	7	7	6	5	6
1	1	30	30	1	41	3	3	3	2	3	2	2	1	1	0	0	0	5	6	3	3	7	7	7	5	5	6	6	1	7	5	7	7	4	6	4	5	7	5	6	7	7	7	7	7	7	6	5	6
1	1	30	30	1	41	3	3	3	2	3	2	2	1	1	0	0	0	5	6	3	3	7	7	7	5	5	6	6	1	7	5	7	7	4	6	4	5	7	5	6	7	7	7	7	7	7	6	5	6
1	1	30	30	1	41	3	3	3	2	3	2	2	1	1	0	0	0	5	6	3	3	7	7	7	5	5	6	6	1	7	5	7	7	4	6	4	5	7	5	6	7	7	7	7	7	7	6	5	6
1	1	30	30	1	41	3	3	3	2	3	2	2	1	1	0	0	0	5	6	3	3	7	7	7	5	5	6	6	1	7	5	7	7	4	6	4	5	7	5	6	7	7	7	7	7	7	6	5	6
1	1	30	30	1	41	3	3	3	2	3	2	2	1	1	0	0	0	5	6	3	3	7	7	7	5	5	6	6	1	7	5	7	7	4	6	4	5	7	5	6	7	7	7	7	7	7	6	5	6
1	1	30	30	1	41	3	3	3	2	3	2	2	1	1	0	0	0	5	6	3	3	7	7	7	5	5	6	6	1	7	5	7	7	4	6	4	5	7	5	6	7	7	7	7	7	7	6	5	6
1	1	30	30	1	41	3	3	3	2	3	2	2	1	1	0	0	0	5	6	3	3	7	7	7	5	5	6	6	1	7	5	7	7	4	6	4	5	7	5	6	7	7	7	7	7	7	6	5	6
1	1	30	30	1	41	3	3	3	2	3	2	2	1	1	0	0	0	5	6	3	3	7	7	7	5	5	6	6	1	7	5	7	7	4	6	4	5	7	5	6	7	7	7	7	7	7	6	5	6
1	1	30	30	1	41	3	3	3	2	3	2	2	1	1	0	0	0	5	6	3	3	7	7	7	5	5	6	6	1	7	5	7	7	4	6	4	5	7	5	6	7	7	7	7	7	7	6	5	6
1	1	30	30	1	41	3	3	3	2	3	2	2	1	1	0	0	0	5	6	3	3	7	7	7	5	5	6	6	1	7	5	7	7	4	6	4	5	7	5	6	7	7	7	7	7	7	6	5	6
1	1	30	30	1	41	3	3	3	2	3	2	2	1	1	0	0	0	5	6	3	3	7	7	7	5	5	6	6	1	7	5	7	7	4	6	4	5	7	5	6	7	7	7	7	7	7	6	5	6
1	1	30	30	1	41	3	3	3	2	3	2	2	1	1	0	0	0	5	6	3	3	7	7	7	5	5	6	6	1	7	5	7	7	4	6	4	5	7	5	6	7	7	7	7	7	7	6	5	6
1	1	30	30	1	41	3	3	3	2	3	2	2	1	1	0	0	0	5	6	3	3	7	7	7	5	5	6	6	1	7	5	7	7	4	6	4	5	7	5	6	7	7	7	7	7	7	6	5	6
1	1	30	30	1	41	3	3	3	2	3	2	2	1	1	0	0	0	5	6	3	3	7	7	7	5	5	6	6	1	7	5	7	7	4	6	4	5	7	5	6	7	7	7	7	7	7	6	5	6
1	1	30	30	1	41	3	3	3	2	3	2	2	1	1	0	0	0	5	6	3	3	7	7	7	5	5	6	6	1	7	5	7	7	4	6	4	5	7	5	6	7	7	7	7	7	7	6	5	6
1	1	30	30	1	41	3	3	3	2	3	2	2	1	1	0	0	0	5	6	3	3	7	7	7	5	5	6	6	1	7	5	7	7	4	6	4	5	7	5	6	7	7	7	7	7	7	6	5	6
1	1	30	30	1	41	3	3	3	2	3	2	2	1	1	0	0	0	5	6	3	3	7	7	7	5	5	6	6	1	7	5	7	7	4	6	4	5	7	5	6	7	7	7	7	7	7	6	5	6
1	1	30	30	1	41	3	3	3	2	3	2	2	1	1	0	0	0	5	6	3	3	7	7	7	5	5	6	6	1	7	5	7	7	4	6	4	5	7	5	6	7	7	7	7	7	7	6	5	6
1	1	31	31	1	22	3	4	2	3	7	4	1	1	1	0	1	0	7	6	6	6	7	7	7	6	6	6	7	1	7	2	5	6	2	6	1	1	3	2	2	6	2	7	7	7	6	7	7	6
1	1	31	31	1	22	3	4	2	3	7	4	1	1	1	0	1	0	7	6	6	6	7	7	7	6	6	6	7	1	7	2	5	6	2	6	1	1	3	2	2	6	2	7	7	7	6	7	7	6
1	1	31	31	1	22	3	4	2	3	7	4	1	1	1	0	1	0	7	6	6	6	7	7	7	6	6	6	7	1	7	2	5	6	2	6	1	1	3	2	2	6	2	7	7	7	6	7	7	6
1	1	31	31	1	22	3	4	2	3	7	4	1	1	1	0	1	0	7	6	6	6	7	7	7	6	6	6	7	1	7	2	5	6	2	6	1	1	3	2	2	6	2	7	7	7	6	7	7	6
1	1	31	31	1	22	3	4	2	3	7	4	1	1	1	0	1	0	7	6	6	6	7	7	7	6	6	6	7	1	7	2	5	6	2	6	1	1	3	2	2	6	2	7	7	7	6	7	7	6
1	1	31	31	1	22	3	4	2	3	7	4	1	1	1	0	1	0	7	6	6	6	7	7	7	6	6	6	7	1	7	2	5	6	2	6	1	1	3	2	2	6	2	7	7	7	6	7	7	6
1	1	31	31	1	22	3	4	2	3	7	4	1	1	1	0	1	0	7	6	6	6	7	7	7	6	6	6	7	1	7	2	5	6	2	6	1	1	3	2	2	6	2	7	7	7	6	7	7	6
1	1	31	31	1	22	3	4	2	3	7	4	1	1	1	0	1	0	7	6	6	6	7	7	7	6	6	6	7	1	7	2	5	6	2	6	1	1	3	2	2	6	2	7	7	7	6	7	7	6
1	1	31	31	1	22	3	4	2	3	7	4	1	1	1	0	1	0	7	6	6	6	7	7	7	6	6	6	7	1	7	2	5	6	2	6	1	1	3	2	2	6	2	7	7	7	6	7	7	6
1	1	31	31	1	22	3	4	2	3	7	4	1	1	1	0	1	0	7	6	6	6	7	7	7	6	6	6	7	1	7	2	5	6	2	6	1	1	3	2	2	6	2	7	7	7	6	7	7	6
1	1	31	31	1	22	3	4	2	3	7	4	1	1	1	0	1	0	7	6	6	6	7	7	7	6	6	6	7	1	7	2	5	6	2	6	1	1	3	2	2	6	2	7	7	7	6	7	7	6
1	1	31	31	1	22	3	4	2	3	7	4	1	1	1	0	1	0	7	6	6	6	7	7	7	6	6	6	7	1	7	2	5	6	2	6	1	1	3	2	2	6	2	7	7	7	6	7	7	6
1	1	31	31	1	22	3	4	2	3	7	4	1	1	1	0	1	0	7	6	6	6	7	7	7	6	6	6	7	1	7	2	5	6	2	6	1	1	3	2	2	6	2	7	7	7	6	7	7	6
1	1	31	31	1	22	3	4	2	3	7	4	1	1	1	0	1	0	7	6	6	6	7	7	7	6	6	6	7	1	7	2	5	6	2	6	1	1	3	2	2	6	2	7	7	7	6	7	7	6
1	1	31	31	1	22	3	4	2	3	7	4	1	1	1	0	1	0	7	6	6	6	7	7	7	6	6	6	7	1	7	2	5	6	2	6	1	1	3	2	2	6	2	7	7	7	6	7	7	6
1	1	31	31	1	22	3	4	2	3	7	4	1	1	1	0	1	0	7	6	6	6	7	7	7	6	6	6	7	1	7	2	5	6	2	6	1	1	3	2	2	6	2	7	7	7	6	7	7	6
1	1	31	31	1	22	3	4	2	3	7	4	1	1	1	0	1	0	7	6	6	6	7	7	7	6	6	6	7	1	7	2	5	6	2	6	1	1	3	2	2	6	2	7	7	7	6	7	7	6
1	1	31	31	1	22	3	4	2	3	7	4	1	1	1	0	1	0	7	6	6	6	7	7	7	6	6	6	7	1	7	2	5	6	2	6	1	1	3	2	2	6	2	7	7	7	6	7	7	6
1	1	31	31	1	22	3	4	2	3	7	4	1	1	1	0	1	0	7	6	6	6	7	7	7	6	6	6	7	1	7	2	5	6	2	6	1	1	3	2	2	6	2	7	7	7	6	7	7	6
1	1	31	31	1	22	3	4	2	3	7	4	1	1	1	0	1	0	7	6	6	6	7	7	7	6	6	6	7	1	7	2	5	6	2	6	1	1	3	2	2	6	2	7	7	7	6	7	7	6
1	1	32	32	1	24	4	3	11	4	3	5	2	1	0	0	0	0	3	3	1	1	6	7	4	1	1	7	5	1	4	3	1	3	1	2	1	1	4	2	5	5	3	3	4	3	1	5	3	5
1	1	32	32	1	24	4	3	11	4	3	5	2	1	0	0	0	0	3	3	1	1	6	7	4	1	1	7	5	1	4	3	1	3	1	2	1	1	4	2	5	5	3	3	4	3	1	5	3	5
1	1	32	32	1	24	4	3	11	4	3	5	2	1	0	0	0	0	3	3	1	1	6	7	4	1	1	7	5	1	4	3	1	3	1	2	1	1	4	2	5	5	3	3	4	3	1	5	3	5
1	1	32	32	1	24	4	3	11	4	3	5	2	1	0	0	0	0	3	3	1	1	6	7	4	1	1	7	5	1	4	3	1	3	1	2	1	1	4	2	5	5	3	3	4	3	1	5	3	5
1	1	32	32	1	24	4	3	11	4	3	5	2	1	0	0	0	0	3	3	1	1	6	7	4	1	1	7	5	1	4	3	1	3	1	2	1	1	4	2	5	5	3	3	4	3	1	5	3	5
1	1	32	32	1	24	4	3	11	4	3	5	2	1	0	0	0	0	3	3	1	1	6	7	4	1	1	7	5	1	4	3	1	3	1	2	1	1	4	2	5	5	3	3	4	3	1	5	3	5
1	1	32	32	1	24	4	3	11	4	3	5	2	1	0	0	0	0	3	3	1	1	6	7	4	1	1	7	5	1	4	3	1	3	1	2	1	1	4	2	5	5	3	3	4	3	1	5	3	5
1	1	32	32	1	24	4	3	11	4	3	5	2	1	0	0	0	0	3	3	1	1	6	7	4	1	1	7	5	1	4	3	1	3	1	2	1	1	4	2	5	5	3	3	4	3	1	5	3	5
1	1	32	32	1	24	4	3	11	4	3	5	2	1	0	0	0	0	3	3	1	1	6	7	4	1	1	7	5	1	4	3	1	3	1	2	1	1	4	2	5	5	3	3	4	3	1	5	3	5
1	1	32	32	1	24	4	3	11	4	3	5	2	1	0	0	0	0	3	3	1	1	6	7	4	1	1	7	5	1	4	3	1	3	1	2	1	1	4	2	5	5	3	3	4	3	1	5	3	5
1	1	32	32	1	24	4	3	11	4	3	5	2	1	0	0	0	0	3	3	1	1	6	7	4	1	1	7	5	1	4	3	1	3	1	2	1	1	4	2	5	5	3	3	4	3	1	5	3	5
1	1	32	32	1	24	4	3	11	4	3	5	2	1	0	0	0	0	3	3	1	1	6	7	4	1	1	7	5	1	4	3	1	3	1	2	1	1	4	2	5	5	3	3	4	3	1	5	3	5
1	1	32	32	1	24	4	3	11	4	3	5	2	1	0	0	0	0	3	3	1	1	6	7	4	1	1	7	5	1	4	3	1	3	1	2	1	1	4	2	5	5	3	3	4	3	1	5	3	5
1	1	32	32	1	24	4	3	11	4	3	5	2	1	0	0	0	0	3	3	1	1	6	7	4	1	1	7	5	1	4	3	1	3	1	2	1	1	4	2	5	5	3	3	4	3	1	5	3	5
1	1	32	32	1	24	4	3	11	4	3	5	2	1	0	0	0	0	3	3	1	1	6	7	4	1	1	7	5	1	4	3	1	3	1	2	1	1	4	2	5	5	3	3	4	3	1	5	3	5
1	1	32	32	1	24	4	3	11	4	3	5	2	1	0	0	0	0	3	3	1	1	6	7	4	1	1	7	5	1	4	3	1	3	1	2	1	1	4	2	5	5	3	3	4	3	1	5	3	5
1	1	32	32	1	24	4	3	11	4	3	5	2	1	0	0	0	0	3	3	1	1	6	7	4	1	1	7	5	1	4	3	1	3	1	2	1	1	4	2	5	5	3	3	4	3	1	5	3	5
1	1	32	32	1	24	4	3	11	4	3	5	2	1	0	0	0	0	3	3	1	1	6	7	4	1	1	7	5	1	4	3	1	3	1	2	1	1	4	2	5	5	3	3	4	3	1	5	3	5
1	1	32	32	1	24	4	3	11	4	3	5	2	1	0	0	0	0	3	3	1	1	6	7	4	1	1	7	5	1	4	3	1	3	1	2	1	1	4	2	5	5	3	3	4	3	1	5	3	5
1	1	32	32	1	24	4	3	11	4	3	5	2	1	0	0	0	0	3	3	1	1	6	7	4	1	1	7	5	1	4	3	1	3	1	2	1	1	4	2	5	5	3	3	4	3	1	5	3	5
1	1	33	33	1	26	4	4	2	2	11	5	2	1	1	0	0	1	6	5	3	3	7	7	6	1	3	6	6	2	5	5	4	3	1	4	5	3	4	4	6	4	2	1	1	2	5	6	1	1
1	1	33	33	1	26	4	4	2	2	11	5	2	1	1	0	0	1	6	5	3	3	7	7	6	1	3	6	6	2	5	5	4	3	1	4	5	3	4	4	6	4	2	1	1	2	5	6	1	1
1	1	33	33	1	26	4	4	2	2	11	5	2	1	1	0	0	1	6	5	3	3	7	7	6	1	3	6	6	2	5	5	4	3	1	4	5	3	4	4	6	4	2	1	1	2	5	6	1	1
1	1	33	33	1	26	4	4	2	2	11	5	2	1	1	0	0	1	6	5	3	3	7	7	6	1	3	6	6	2	5	5	4	3	1	4	5	3	4	4	6	4	2	1	1	2	5	6	1	1
1	1	33	33	1	26	4	4	2	2	11	5	2	1	1	0	0	1	6	5	3	3	7	7	6	1	3	6	6	2	5	5	4	3	1	4	5	3	4	4	6	4	2	1	1	2	5	6	1	1
1	1	33	33	1	26	4	4	2	2	11	5	2	1	1	0	0	1	6	5	3	3	7	7	6	1	3	6	6	2	5	5	4	3	1	4	5	3	4	4	6	4	2	1	1	2	5	6	1	1
1	1	33	33	1	26	4	4	2	2	11	5	2	1	1	0	0	1	6	5	3	3	7	7	6	1	3	6	6	2	5	5	4	3	1	4	5	3	4	4	6	4	2	1	1	2	5	6	1	1
1	1	33	33	1	26	4	4	2	2	11	5	2	1	1	0	0	1	6	5	3	3	7	7	6	1	3	6	6	2	5	5	4	3	1	4	5	3	4	4	6	4	2	1	1	2	5	6	1	1
1	1	33	33	1	26	4	4	2	2	11	5	2	1	1	0	0	1	6	5	3	3	7	7	6	1	3	6	6	2	5	5	4	3	1	4	5	3	4	4	6	4	2	1	1	2	5	6	1	1
1	1	33	33	1	26	4	4	2	2	11	5	2	1	1	0	0	1	6	5	3	3	7	7	6	1	3	6	6	2	5	5	4	3	1	4	5	3	4	4	6	4	2	1	1	2	5	6	1	1
1	1	33	33	1	26	4	4	2	2	11	5	2	1	1	0	0	1	6	5	3	3	7	7	6	1	3	6	6	2	5	5	4	3	1	4	5	3	4	4	6	4	2	1	1	2	5	6	1	1
1	1	33	33	1	26	4	4	2	2	11	5	2	1	1	0	0	1	6	5	3	3	7	7	6	1	3	6	6	2	5	5	4	3	1	4	5	3	4	4	6	4	2	1	1	2	5	6	1	1
1	1	33	33	1	26	4	4	2	2	11	5	2	1	1	0	0	1	6	5	3	3	7	7	6	1	3	6	6	2	5	5	4	3	1	4	5	3	4	4	6	4	2	1	1	2	5	6	1	1
1	1	33	33	1	26	4	4	2	2	11	5	2	1	1	0	0	1	6	5	3	3	7	7	6	1	3	6	6	2	5	5	4	3	1	4	5	3	4	4	6	4	2	1	1	2	5	6	1	1
1	1	33	33	1	26	4	4	2	2	11	5	2	1	1	0	0	1	6	5	3	3	7	7	6	1	3	6	6	2	5	5	4	3	1	4	5	3	4	4	6	4	2	1	1	2	5	6	1	1
1	1	33	33	1	26	4	4	2	2	11	5	2	1	1	0	0	1	6	5	3	3	7	7	6	1	3	6	6	2	5	5	4	3	1	4	5	3	4	4	6	4	2	1	1	2	5	6	1	1
1	1	33	33	1	26	4	4	2	2	11	5	2	1	1	0	0	1	6	5	3	3	7	7	6	1	3	6	6	2	5	5	4	3	1	4	5	3	4	4	6	4	2	1	1	2	5	6	1	1
1	1	33	33	1	26	4	4	2	2	11	5	2	1	1	0	0	1	6	5	3	3	7	7	6	1	3	6	6	2	5	5	4	3	1	4	5	3	4	4	6	4	2	1	1	2	5	6	1	1
1	1	33	33	1	26	4	4	2	2	11	5	2	1	1	0	0	1	6	5	3	3	7	7	6	1	3	6	6	2	5	5	4	3	1	4	5	3	4	4	6	4	2	1	1	2	5	6	1	1
1	1	33	33	1	26	4	4	2	2	11	5	2	1	1	0	0	1	6	5	3	3	7	7	6	1	3	6	6	2	5	5	4	3	1	4	5	3	4	4	6	4	2	1	1	2	5	6	1	1
1	1	34	34	2	60	3	2	3	3	4	5	5	1	1	0	1	0	3	3	1	1	3	2	3	1	1	6	6	2	6	5	6	4	6	5	4	4	5	6	5	5	2	2	2	2	2	4	3	4
1	1	34	34	2	60	3	2	3	3	4	5	5	1	1	0	1	0	3	3	1	1	3	2	3	1	1	6	6	2	6	5	6	4	6	5	4	4	5	6	5	5	2	2	2	2	2	4	3	4
1	1	34	34	2	60	3	2	3	3	4	5	5	1	1	0	1	0	3	3	1	1	3	2	3	1	1	6	6	2	6	5	6	4	6	5	4	4	5	6	5	5	2	2	2	2	2	4	3	4
1	1	34	34	2	60	3	2	3	3	4	5	5	1	1	0	1	0	3	3	1	1	3	2	3	1	1	6	6	2	6	5	6	4	6	5	4	4	5	6	5	5	2	2	2	2	2	4	3	4
1	1	34	34	2	60	3	2	3	3	4	5	5	1	1	0	1	0	3	3	1	1	3	2	3	1	1	6	6	2	6	5	6	4	6	5	4	4	5	6	5	5	2	2	2	2	2	4	3	4
1	1	34	34	2	60	3	2	3	3	4	5	5	1	1	0	1	0	3	3	1	1	3	2	3	1	1	6	6	2	6	5	6	4	6	5	4	4	5	6	5	5	2	2	2	2	2	4	3	4
1	1	34	34	2	60	3	2	3	3	4	5	5	1	1	0	1	0	3	3	1	1	3	2	3	1	1	6	6	2	6	5	6	4	6	5	4	4	5	6	5	5	2	2	2	2	2	4	3	4
1	1	34	34	2	60	3	2	3	3	4	5	5	1	1	0	1	0	3	3	1	1	3	2	3	1	1	6	6	2	6	5	6	4	6	5	4	4	5	6	5	5	2	2	2	2	2	4	3	4
1	1	34	34	2	60	3	2	3	3	4	5	5	1	1	0	1	0	3	3	1	1	3	2	3	1	1	6	6	2	6	5	6	4	6	5	4	4	5	6	5	5	2	2	2	2	2	4	3	4
1	1	34	34	2	60	3	2	3	3	4	5	5	1	1	0	1	0	3	3	1	1	3	2	3	1	1	6	6	2	6	5	6	4	6	5	4	4	5	6	5	5	2	2	2	2	2	4	3	4
1	1	34	34	2	60	3	2	3	3	4	5	5	1	1	0	1	0	3	3	1	1	3	2	3	1	1	6	6	2	6	5	6	4	6	5	4	4	5	6	5	5	2	2	2	2	2	4	3	4
1	1	34	34	2	60	3	2	3	3	4	5	5	1	1	0	1	0	3	3	1	1	3	2	3	1	1	6	6	2	6	5	6	4	6	5	4	4	5	6	5	5	2	2	2	2	2	4	3	4
1	1	34	34	2	60	3	2	3	3	4	5	5	1	1	0	1	0	3	3	1	1	3	2	3	1	1	6	6	2	6	5	6	4	6	5	4	4	5	6	5	5	2	2	2	2	2	4	3	4
1	1	34	34	2	60	3	2	3	3	4	5	5	1	1	0	1	0	3	3	1	1	3	2	3	1	1	6	6	2	6	5	6	4	6	5	4	4	5	6	5	5	2	2	2	2	2	4	3	4
1	1	34	34	2	60	3	2	3	3	4	5	5	1	1	0	1	0	3	3	1	1	3	2	3	1	1	6	6	2	6	5	6	4	6	5	4	4	5	6	5	5	2	2	2	2	2	4	3	4
1	1	34	34	2	60	3	2	3	3	4	5	5	1	1	0	1	0	3	3	1	1	3	2	3	1	1	6	6	2	6	5	6	4	6	5	4	4	5	6	5	5	2	2	2	2	2	4	3	4
1	1	34	34	2	60	3	2	3	3	4	5	5	1	1	0	1	0	3	3	1	1	3	2	3	1	1	6	6	2	6	5	6	4	6	5	4	4	5	6	5	5	2	2	2	2	2	4	3	4
1	1	34	34	2	60	3	2	3	3	4	5	5	1	1	0	1	0	3	3	1	1	3	2	3	1	1	6	6	2	6	5	6	4	6	5	4	4	5	6	5	5	2	2	2	2	2	4	3	4
1	1	34	34	2	60	3	2	3	3	4	5	5	1	1	0	1	0	3	3	1	1	3	2	3	1	1	6	6	2	6	5	6	4	6	5	4	4	5	6	5	5	2	2	2	2	2	4	3	4
1	1	34	34	2	60	3	2	3	3	4	5	5	1	1	0	1	0	3	3	1	1	3	2	3	1	1	6	6	2	6	5	6	4	6	5	4	4	5	6	5	5	2	2	2	2	2	4	3	4
1	1	35	35	1	24	4	4	1	4	5	2	1	1	1	1	0	0	7	6	6	5	7	6	7	7	7	6	6	5	5	4	5	7	5	6	5	5	7	2	7	3	3	7	7	5	7	5	4	7
1	1	35	35	1	24	4	4	1	4	5	2	1	1	1	1	0	0	7	6	6	5	7	6	7	7	7	6	6	5	5	4	5	7	5	6	5	5	7	2	7	3	3	7	7	5	7	5	4	7
1	1	35	35	1	24	4	4	1	4	5	2	1	1	1	1	0	0	7	6	6	5	7	6	7	7	7	6	6	5	5	4	5	7	5	6	5	5	7	2	7	3	3	7	7	5	7	5	4	7
1	1	35	35	1	24	4	4	1	4	5	2	1	1	1	1	0	0	7	6	6	5	7	6	7	7	7	6	6	5	5	4	5	7	5	6	5	5	7	2	7	3	3	7	7	5	7	5	4	7
1	1	35	35	1	24	4	4	1	4	5	2	1	1	1	1	0	0	7	6	6	5	7	6	7	7	7	6	6	5	5	4	5	7	5	6	5	5	7	2	7	3	3	7	7	5	7	5	4	7
1	1	35	35	1	24	4	4	1	4	5	2	1	1	1	1	0	0	7	6	6	5	7	6	7	7	7	6	6	5	5	4	5	7	5	6	5	5	7	2	7	3	3	7	7	5	7	5	4	7
1	1	35	35	1	24	4	4	1	4	5	2	1	1	1	1	0	0	7	6	6	5	7	6	7	7	7	6	6	5	5	4	5	7	5	6	5	5	7	2	7	3	3	7	7	5	7	5	4	7
1	1	35	35	1	24	4	4	1	4	5	2	1	1	1	1	0	0	7	6	6	5	7	6	7	7	7	6	6	5	5	4	5	7	5	6	5	5	7	2	7	3	3	7	7	5	7	5	4	7
1	1	35	35	1	24	4	4	1	4	5	2	1	1	1	1	0	0	7	6	6	5	7	6	7	7	7	6	6	5	5	4	5	7	5	6	5	5	7	2	7	3	3	7	7	5	7	5	4	7
1	1	35	35	1	24	4	4	1	4	5	2	1	1	1	1	0	0	7	6	6	5	7	6	7	7	7	6	6	5	5	4	5	7	5	6	5	5	7	2	7	3	3	7	7	5	7	5	4	7
1	1	35	35	1	24	4	4	1	4	5	2	1	1	1	1	0	0	7	6	6	5	7	6	7	7	7	6	6	5	5	4	5	7	5	6	5	5	7	2	7	3	3	7	7	5	7	5	4	7
1	1	35	35	1	24	4	4	1	4	5	2	1	1	1	1	0	0	7	6	6	5	7	6	7	7	7	6	6	5	5	4	5	7	5	6	5	5	7	2	7	3	3	7	7	5	7	5	4	7
1	1	35	35	1	24	4	4	1	4	5	2	1	1	1	1	0	0	7	6	6	5	7	6	7	7	7	6	6	5	5	4	5	7	5	6	5	5	7	2	7	3	3	7	7	5	7	5	4	7
1	1	35	35	1	24	4	4	1	4	5	2	1	1	1	1	0	0	7	6	6	5	7	6	7	7	7	6	6	5	5	4	5	7	5	6	5	5	7	2	7	3	3	7	7	5	7	5	4	7
1	1	35	35	1	24	4	4	1	4	5	2	1	1	1	1	0	0	7	6	6	5	7	6	7	7	7	6	6	5	5	4	5	7	5	6	5	5	7	2	7	3	3	7	7	5	7	5	4	7
1	1	35	35	1	24	4	4	1	4	5	2	1	1	1	1	0	0	7	6	6	5	7	6	7	7	7	6	6	5	5	4	5	7	5	6	5	5	7	2	7	3	3	7	7	5	7	5	4	7
1	1	35	35	1	24	4	4	1	4	5	2	1	1	1	1	0	0	7	6	6	5	7	6	7	7	7	6	6	5	5	4	5	7	5	6	5	5	7	2	7	3	3	7	7	5	7	5	4	7
1	1	35	35	1	24	4	4	1	4	5	2	1	1	1	1	0	0	7	6	6	5	7	6	7	7	7	6	6	5	5	4	5	7	5	6	5	5	7	2	7	3	3	7	7	5	7	5	4	7
1	1	35	35	1	24	4	4	1	4	5	2	1	1	1	1	0	0	7	6	6	5	7	6	7	7	7	6	6	5	5	4	5	7	5	6	5	5	7	2	7	3	3	7	7	5	7	5	4	7
1	1	35	35	1	24	4	4	1	4	5	2	1	1	1	1	0	0	7	6	6	5	7	6	7	7	7	6	6	5	5	4	5	7	5	6	5	5	7	2	7	3	3	7	7	5	7	5	4	7
1	1	36	36	2	55	4	2	3	4	3	5	2	1	1	0	0	1	5	5	5	4	7	7	6	3	4	7	7	2	5	4	7	3	4	4	3	4	5	5	5	6	2	3	3	6	6	6	4	7
1	1	36	36	2	55	4	2	3	4	3	5	2	1	1	0	0	1	5	5	5	4	7	7	6	3	4	7	7	2	5	4	7	3	4	4	3	4	5	5	5	6	2	3	3	6	6	6	4	7
1	1	36	36	2	55	4	2	3	4	3	5	2	1	1	0	0	1	5	5	5	4	7	7	6	3	4	7	7	2	5	4	7	3	4	4	3	4	5	5	5	6	2	3	3	6	6	6	4	7
1	1	36	36	2	55	4	2	3	4	3	5	2	1	1	0	0	1	5	5	5	4	7	7	6	3	4	7	7	2	5	4	7	3	4	4	3	4	5	5	5	6	2	3	3	6	6	6	4	7
1	1	36	36	2	55	4	2	3	4	3	5	2	1	1	0	0	1	5	5	5	4	7	7	6	3	4	7	7	2	5	4	7	3	4	4	3	4	5	5	5	6	2	3	3	6	6	6	4	7
1	1	36	36	2	55	4	2	3	4	3	5	2	1	1	0	0	1	5	5	5	4	7	7	6	3	4	7	7	2	5	4	7	3	4	4	3	4	5	5	5	6	2	3	3	6	6	6	4	7
1	1	36	36	2	55	4	2	3	4	3	5	2	1	1	0	0	1	5	5	5	4	7	7	6	3	4	7	7	2	5	4	7	3	4	4	3	4	5	5	5	6	2	3	3	6	6	6	4	7
1	1	36	36	2	55	4	2	3	4	3	5	2	1	1	0	0	1	5	5	5	4	7	7	6	3	4	7	7	2	5	4	7	3	4	4	3	4	5	5	5	6	2	3	3	6	6	6	4	7
1	1	36	36	2	55	4	2	3	4	3	5	2	1	1	0	0	1	5	5	5	4	7	7	6	3	4	7	7	2	5	4	7	3	4	4	3	4	5	5	5	6	2	3	3	6	6	6	4	7
1	1	36	36	2	55	4	2	3	4	3	5	2	1	1	0	0	1	5	5	5	4	7	7	6	3	4	7	7	2	5	4	7	3	4	4	3	4	5	5	5	6	2	3	3	6	6	6	4	7
1	1	36	36	2	55	4	2	3	4	3	5	2	1	1	0	0	1	5	5	5	4	7	7	6	3	4	7	7	2	5	4	7	3	4	4	3	4	5	5	5	6	2	3	3	6	6	6	4	7
1	1	36	36	2	55	4	2	3	4	3	5	2	1	1	0	0	1	5	5	5	4	7	7	6	3	4	7	7	2	5	4	7	3	4	4	3	4	5	5	5	6	2	3	3	6	6	6	4	7
1	1	36	36	2	55	4	2	3	4	3	5	2	1	1	0	0	1	5	5	5	4	7	7	6	3	4	7	7	2	5	4	7	3	4	4	3	4	5	5	5	6	2	3	3	6	6	6	4	7
1	1	36	36	2	55	4	2	3	4	3	5	2	1	1	0	0	1	5	5	5	4	7	7	6	3	4	7	7	2	5	4	7	3	4	4	3	4	5	5	5	6	2	3	3	6	6	6	4	7
1	1	36	36	2	55	4	2	3	4	3	5	2	1	1	0	0	1	5	5	5	4	7	7	6	3	4	7	7	2	5	4	7	3	4	4	3	4	5	5	5	6	2	3	3	6	6	6	4	7
1	1	36	36	2	55	4	2	3	4	3	5	2	1	1	0	0	1	5	5	5	4	7	7	6	3	4	7	7	2	5	4	7	3	4	4	3	4	5	5	5	6	2	3	3	6	6	6	4	7
1	1	36	36	2	55	4	2	3	4	3	5	2	1	1	0	0	1	5	5	5	4	7	7	6	3	4	7	7	2	5	4	7	3	4	4	3	4	5	5	5	6	2	3	3	6	6	6	4	7
1	1	36	36	2	55	4	2	3	4	3	5	2	1	1	0	0	1	5	5	5	4	7	7	6	3	4	7	7	2	5	4	7	3	4	4	3	4	5	5	5	6	2	3	3	6	6	6	4	7
1	1	36	36	2	55	4	2	3	4	3	5	2	1	1	0	0	1	5	5	5	4	7	7	6	3	4	7	7	2	5	4	7	3	4	4	3	4	5	5	5	6	2	3	3	6	6	6	4	7
1	1	36	36	2	55	4	2	3	4	3	5	2	1	1	0	0	1	5	5	5	4	7	7	6	3	4	7	7	2	5	4	7	3	4	4	3	4	5	5	5	6	2	3	3	6	6	6	4	7
1	1	37	37	1	28	4	3	11	3	5	3	2	1	1	0	0	0	6	6	5	5	7	7	7	4	4	4	5	5	5	4	6	5	4	6	2	2	5	6	2	5	3	5	5	4	7	6	7	7
1	1	37	37	1	28	4	3	11	3	5	3	2	1	1	0	0	0	6	6	5	5	7	7	7	4	4	4	5	5	5	4	6	5	4	6	2	2	5	6	2	5	3	5	5	4	7	6	7	7
1	1	37	37	1	28	4	3	11	3	5	3	2	1	1	0	0	0	6	6	5	5	7	7	7	4	4	4	5	5	5	4	6	5	4	6	2	2	5	6	2	5	3	5	5	4	7	6	7	7
1	1	37	37	1	28	4	3	11	3	5	3	2	1	1	0	0	0	6	6	5	5	7	7	7	4	4	4	5	5	5	4	6	5	4	6	2	2	5	6	2	5	3	5	5	4	7	6	7	7
1	1	37	37	1	28	4	3	11	3	5	3	2	1	1	0	0	0	6	6	5	5	7	7	7	4	4	4	5	5	5	4	6	5	4	6	2	2	5	6	2	5	3	5	5	4	7	6	7	7
1	1	37	37	1	28	4	3	11	3	5	3	2	1	1	0	0	0	6	6	5	5	7	7	7	4	4	4	5	5	5	4	6	5	4	6	2	2	5	6	2	5	3	5	5	4	7	6	7	7
1	1	37	37	1	28	4	3	11	3	5	3	2	1	1	0	0	0	6	6	5	5	7	7	7	4	4	4	5	5	5	4	6	5	4	6	2	2	5	6	2	5	3	5	5	4	7	6	7	7
1	1	37	37	1	28	4	3	11	3	5	3	2	1	1	0	0	0	6	6	5	5	7	7	7	4	4	4	5	5	5	4	6	5	4	6	2	2	5	6	2	5	3	5	5	4	7	6	7	7
1	1	37	37	1	28	4	3	11	3	5	3	2	1	1	0	0	0	6	6	5	5	7	7	7	4	4	4	5	5	5	4	6	5	4	6	2	2	5	6	2	5	3	5	5	4	7	6	7	7
1	1	37	37	1	28	4	3	11	3	5	3	2	1	1	0	0	0	6	6	5	5	7	7	7	4	4	4	5	5	5	4	6	5	4	6	2	2	5	6	2	5	3	5	5	4	7	6	7	7
1	1	37	37	1	28	4	3	11	3	5	3	2	1	1	0	0	0	6	6	5	5	7	7	7	4	4	4	5	5	5	4	6	5	4	6	2	2	5	6	2	5	3	5	5	4	7	6	7	7
1	1	37	37	1	28	4	3	11	3	5	3	2	1	1	0	0	0	6	6	5	5	7	7	7	4	4	4	5	5	5	4	6	5	4	6	2	2	5	6	2	5	3	5	5	4	7	6	7	7
1	1	37	37	1	28	4	3	11	3	5	3	2	1	1	0	0	0	6	6	5	5	7	7	7	4	4	4	5	5	5	4	6	5	4	6	2	2	5	6	2	5	3	5	5	4	7	6	7	7
1	1	37	37	1	28	4	3	11	3	5	3	2	1	1	0	0	0	6	6	5	5	7	7	7	4	4	4	5	5	5	4	6	5	4	6	2	2	5	6	2	5	3	5	5	4	7	6	7	7
1	1	37	37	1	28	4	3	11	3	5	3	2	1	1	0	0	0	6	6	5	5	7	7	7	4	4	4	5	5	5	4	6	5	4	6	2	2	5	6	2	5	3	5	5	4	7	6	7	7
1	1	37	37	1	28	4	3	11	3	5	3	2	1	1	0	0	0	6	6	5	5	7	7	7	4	4	4	5	5	5	4	6	5	4	6	2	2	5	6	2	5	3	5	5	4	7	6	7	7
1	1	37	37	1	28	4	3	11	3	5	3	2	1	1	0	0	0	6	6	5	5	7	7	7	4	4	4	5	5	5	4	6	5	4	6	2	2	5	6	2	5	3	5	5	4	7	6	7	7
1	1	37	37	1	28	4	3	11	3	5	3	2	1	1	0	0	0	6	6	5	5	7	7	7	4	4	4	5	5	5	4	6	5	4	6	2	2	5	6	2	5	3	5	5	4	7	6	7	7
1	1	37	37	1	28	4	3	11	3	5	3	2	1	1	0	0	0	6	6	5	5	7	7	7	4	4	4	5	5	5	4	6	5	4	6	2	2	5	6	2	5	3	5	5	4	7	6	7	7
1	1	37	37	1	28	4	3	11	3	5	3	2	1	1	0	0	0	6	6	5	5	7	7	7	4	4	4	5	5	5	4	6	5	4	6	2	2	5	6	2	5	3	5	5	4	7	6	7	7
1	1	38	38	1	22	3	4	11	3	3	4	4	1	1	0	0	0	5	5	4	4	6	7	5	3	3	7	5	2	5	4	6	5	3	6	2	2	4	4	5	5	1	4	4	4	4	4	2	5
1	1	38	38	1	22	3	4	11	3	3	4	4	1	1	0	0	0	5	5	4	4	6	7	5	3	3	7	5	2	5	4	6	5	3	6	2	2	4	4	5	5	1	4	4	4	4	4	2	5
1	1	38	38	1	22	3	4	11	3	3	4	4	1	1	0	0	0	5	5	4	4	6	7	5	3	3	7	5	2	5	4	6	5	3	6	2	2	4	4	5	5	1	4	4	4	4	4	2	5
1	1	38	38	1	22	3	4	11	3	3	4	4	1	1	0	0	0	5	5	4	4	6	7	5	3	3	7	5	2	5	4	6	5	3	6	2	2	4	4	5	5	1	4	4	4	4	4	2	5
1	1	38	38	1	22	3	4	11	3	3	4	4	1	1	0	0	0	5	5	4	4	6	7	5	3	3	7	5	2	5	4	6	5	3	6	2	2	4	4	5	5	1	4	4	4	4	4	2	5
1	1	38	38	1	22	3	4	11	3	3	4	4	1	1	0	0	0	5	5	4	4	6	7	5	3	3	7	5	2	5	4	6	5	3	6	2	2	4	4	5	5	1	4	4	4	4	4	2	5
1	1	38	38	1	22	3	4	11	3	3	4	4	1	1	0	0	0	5	5	4	4	6	7	5	3	3	7	5	2	5	4	6	5	3	6	2	2	4	4	5	5	1	4	4	4	4	4	2	5
1	1	38	38	1	22	3	4	11	3	3	4	4	1	1	0	0	0	5	5	4	4	6	7	5	3	3	7	5	2	5	4	6	5	3	6	2	2	4	4	5	5	1	4	4	4	4	4	2	5
1	1	38	38	1	22	3	4	11	3	3	4	4	1	1	0	0	0	5	5	4	4	6	7	5	3	3	7	5	2	5	4	6	5	3	6	2	2	4	4	5	5	1	4	4	4	4	4	2	5
1	1	38	38	1	22	3	4	11	3	3	4	4	1	1	0	0	0	5	5	4	4	6	7	5	3	3	7	5	2	5	4	6	5	3	6	2	2	4	4	5	5	1	4	4	4	4	4	2	5
1	1	38	38	1	22	3	4	11	3	3	4	4	1	1	0	0	0	5	5	4	4	6	7	5	3	3	7	5	2	5	4	6	5	3	6	2	2	4	4	5	5	1	4	4	4	4	4	2	5
1	1	38	38	1	22	3	4	11	3	3	4	4	1	1	0	0	0	5	5	4	4	6	7	5	3	3	7	5	2	5	4	6	5	3	6	2	2	4	4	5	5	1	4	4	4	4	4	2	5
1	1	38	38	1	22	3	4	11	3	3	4	4	1	1	0	0	0	5	5	4	4	6	7	5	3	3	7	5	2	5	4	6	5	3	6	2	2	4	4	5	5	1	4	4	4	4	4	2	5
1	1	38	38	1	22	3	4	11	3	3	4	4	1	1	0	0	0	5	5	4	4	6	7	5	3	3	7	5	2	5	4	6	5	3	6	2	2	4	4	5	5	1	4	4	4	4	4	2	5
1	1	38	38	1	22	3	4	11	3	3	4	4	1	1	0	0	0	5	5	4	4	6	7	5	3	3	7	5	2	5	4	6	5	3	6	2	2	4	4	5	5	1	4	4	4	4	4	2	5
1	1	38	38	1	22	3	4	11	3	3	4	4	1	1	0	0	0	5	5	4	4	6	7	5	3	3	7	5	2	5	4	6	5	3	6	2	2	4	4	5	5	1	4	4	4	4	4	2	5
1	1	38	38	1	22	3	4	11	3	3	4	4	1	1	0	0	0	5	5	4	4	6	7	5	3	3	7	5	2	5	4	6	5	3	6	2	2	4	4	5	5	1	4	4	4	4	4	2	5
1	1	38	38	1	22	3	4	11	3	3	4	4	1	1	0	0	0	5	5	4	4	6	7	5	3	3	7	5	2	5	4	6	5	3	6	2	2	4	4	5	5	1	4	4	4	4	4	2	5
1	1	38	38	1	22	3	4	11	3	3	4	4	1	1	0	0	0	5	5	4	4	6	7	5	3	3	7	5	2	5	4	6	5	3	6	2	2	4	4	5	5	1	4	4	4	4	4	2	5
1	1	38	38	1	22	3	4	11	3	3	4	4	1	1	0	0	0	5	5	4	4	6	7	5	3	3	7	5	2	5	4	6	5	3	6	2	2	4	4	5	5	1	4	4	4	4	4	2	5
1	1	39	39	1	26	3	4	1	3	5	4	1	1	1	0	0	1	5	4	5	2	7	6	4	6	2	6	5	4	5	5	7	6	4	5	4	3	5	5	6	6	6	6	7	5	6	3	4	5
1	1	39	39	1	26	3	4	1	3	5	4	1	1	1	0	0	1	5	4	5	2	7	6	4	6	2	6	5	4	5	5	7	6	4	5	4	3	5	5	6	6	6	6	7	5	6	3	4	5
1	1	39	39	1	26	3	4	1	3	5	4	1	1	1	0	0	1	5	4	5	2	7	6	4	6	2	6	5	4	5	5	7	6	4	5	4	3	5	5	6	6	6	6	7	5	6	3	4	5
1	1	39	39	1	26	3	4	1	3	5	4	1	1	1	0	0	1	5	4	5	2	7	6	4	6	2	6	5	4	5	5	7	6	4	5	4	3	5	5	6	6	6	6	7	5	6	3	4	5
1	1	39	39	1	26	3	4	1	3	5	4	1	1	1	0	0	1	5	4	5	2	7	6	4	6	2	6	5	4	5	5	7	6	4	5	4	3	5	5	6	6	6	6	7	5	6	3	4	5
1	1	39	39	1	26	3	4	1	3	5	4	1	1	1	0	0	1	5	4	5	2	7	6	4	6	2	6	5	4	5	5	7	6	4	5	4	3	5	5	6	6	6	6	7	5	6	3	4	5
1	1	39	39	1	26	3	4	1	3	5	4	1	1	1	0	0	1	5	4	5	2	7	6	4	6	2	6	5	4	5	5	7	6	4	5	4	3	5	5	6	6	6	6	7	5	6	3	4	5
1	1	39	39	1	26	3	4	1	3	5	4	1	1	1	0	0	1	5	4	5	2	7	6	4	6	2	6	5	4	5	5	7	6	4	5	4	3	5	5	6	6	6	6	7	5	6	3	4	5
1	1	39	39	1	26	3	4	1	3	5	4	1	1	1	0	0	1	5	4	5	2	7	6	4	6	2	6	5	4	5	5	7	6	4	5	4	3	5	5	6	6	6	6	7	5	6	3	4	5
1	1	39	39	1	26	3	4	1	3	5	4	1	1	1	0	0	1	5	4	5	2	7	6	4	6	2	6	5	4	5	5	7	6	4	5	4	3	5	5	6	6	6	6	7	5	6	3	4	5
1	1	39	39	1	26	3	4	1	3	5	4	1	1	1	0	0	1	5	4	5	2	7	6	4	6	2	6	5	4	5	5	7	6	4	5	4	3	5	5	6	6	6	6	7	5	6	3	4	5
1	1	39	39	1	26	3	4	1	3	5	4	1	1	1	0	0	1	5	4	5	2	7	6	4	6	2	6	5	4	5	5	7	6	4	5	4	3	5	5	6	6	6	6	7	5	6	3	4	5
1	1	39	39	1	26	3	4	1	3	5	4	1	1	1	0	0	1	5	4	5	2	7	6	4	6	2	6	5	4	5	5	7	6	4	5	4	3	5	5	6	6	6	6	7	5	6	3	4	5
1	1	39	39	1	26	3	4	1	3	5	4	1	1	1	0	0	1	5	4	5	2	7	6	4	6	2	6	5	4	5	5	7	6	4	5	4	3	5	5	6	6	6	6	7	5	6	3	4	5
1	1	39	39	1	26	3	4	1	3	5	4	1	1	1	0	0	1	5	4	5	2	7	6	4	6	2	6	5	4	5	5	7	6	4	5	4	3	5	5	6	6	6	6	7	5	6	3	4	5
1	1	39	39	1	26	3	4	1	3	5	4	1	1	1	0	0	1	5	4	5	2	7	6	4	6	2	6	5	4	5	5	7	6	4	5	4	3	5	5	6	6	6	6	7	5	6	3	4	5
1	1	39	39	1	26	3	4	1	3	5	4	1	1	1	0	0	1	5	4	5	2	7	6	4	6	2	6	5	4	5	5	7	6	4	5	4	3	5	5	6	6	6	6	7	5	6	3	4	5
1	1	39	39	1	26	3	4	1	3	5	4	1	1	1	0	0	1	5	4	5	2	7	6	4	6	2	6	5	4	5	5	7	6	4	5	4	3	5	5	6	6	6	6	7	5	6	3	4	5
1	1	39	39	1	26	3	4	1	3	5	4	1	1	1	0	0	1	5	4	5	2	7	6	4	6	2	6	5	4	5	5	7	6	4	5	4	3	5	5	6	6	6	6	7	5	6	3	4	5
1	1	39	39	1	26	3	4	1	3	5	4	1	1	1	0	0	1	5	4	5	2	7	6	4	6	2	6	5	4	5	5	7	6	4	5	4	3	5	5	6	6	6	6	7	5	6	3	4	5
1	1	40	40	1	22	4	4	11	3	4	5	1	1	1	1	1	0	6	6	3	3	7	7	4	4	4	6	5	2	7	2	6	3	2	5	2	1	6	4	4	3	1	5	6	7	5	1	1	2
1	1	40	40	1	22	4	4	11	3	4	5	1	1	1	1	1	0	6	6	3	3	7	7	4	4	4	6	5	2	7	2	6	3	2	5	2	1	6	4	4	3	1	5	6	7	5	1	1	2
1	1	40	40	1	22	4	4	11	3	4	5	1	1	1	1	1	0	6	6	3	3	7	7	4	4	4	6	5	2	7	2	6	3	2	5	2	1	6	4	4	3	1	5	6	7	5	1	1	2
1	1	40	40	1	22	4	4	11	3	4	5	1	1	1	1	1	0	6	6	3	3	7	7	4	4	4	6	5	2	7	2	6	3	2	5	2	1	6	4	4	3	1	5	6	7	5	1	1	2
1	1	40	40	1	22	4	4	11	3	4	5	1	1	1	1	1	0	6	6	3	3	7	7	4	4	4	6	5	2	7	2	6	3	2	5	2	1	6	4	4	3	1	5	6	7	5	1	1	2
1	1	40	40	1	22	4	4	11	3	4	5	1	1	1	1	1	0	6	6	3	3	7	7	4	4	4	6	5	2	7	2	6	3	2	5	2	1	6	4	4	3	1	5	6	7	5	1	1	2
1	1	40	40	1	22	4	4	11	3	4	5	1	1	1	1	1	0	6	6	3	3	7	7	4	4	4	6	5	2	7	2	6	3	2	5	2	1	6	4	4	3	1	5	6	7	5	1	1	2
1	1	40	40	1	22	4	4	11	3	4	5	1	1	1	1	1	0	6	6	3	3	7	7	4	4	4	6	5	2	7	2	6	3	2	5	2	1	6	4	4	3	1	5	6	7	5	1	1	2
1	1	40	40	1	22	4	4	11	3	4	5	1	1	1	1	1	0	6	6	3	3	7	7	4	4	4	6	5	2	7	2	6	3	2	5	2	1	6	4	4	3	1	5	6	7	5	1	1	2
1	1	40	40	1	22	4	4	11	3	4	5	1	1	1	1	1	0	6	6	3	3	7	7	4	4	4	6	5	2	7	2	6	3	2	5	2	1	6	4	4	3	1	5	6	7	5	1	1	2
1	1	40	40	1	22	4	4	11	3	4	5	1	1	1	1	1	0	6	6	3	3	7	7	4	4	4	6	5	2	7	2	6	3	2	5	2	1	6	4	4	3	1	5	6	7	5	1	1	2
1	1	40	40	1	22	4	4	11	3	4	5	1	1	1	1	1	0	6	6	3	3	7	7	4	4	4	6	5	2	7	2	6	3	2	5	2	1	6	4	4	3	1	5	6	7	5	1	1	2
1	1	40	40	1	22	4	4	11	3	4	5	1	1	1	1	1	0	6	6	3	3	7	7	4	4	4	6	5	2	7	2	6	3	2	5	2	1	6	4	4	3	1	5	6	7	5	1	1	2
1	1	40	40	1	22	4	4	11	3	4	5	1	1	1	1	1	0	6	6	3	3	7	7	4	4	4	6	5	2	7	2	6	3	2	5	2	1	6	4	4	3	1	5	6	7	5	1	1	2
1	1	40	40	1	22	4	4	11	3	4	5	1	1	1	1	1	0	6	6	3	3	7	7	4	4	4	6	5	2	7	2	6	3	2	5	2	1	6	4	4	3	1	5	6	7	5	1	1	2
1	1	40	40	1	22	4	4	11	3	4	5	1	1	1	1	1	0	6	6	3	3	7	7	4	4	4	6	5	2	7	2	6	3	2	5	2	1	6	4	4	3	1	5	6	7	5	1	1	2
1	1	40	40	1	22	4	4	11	3	4	5	1	1	1	1	1	0	6	6	3	3	7	7	4	4	4	6	5	2	7	2	6	3	2	5	2	1	6	4	4	3	1	5	6	7	5	1	1	2
1	1	40	40	1	22	4	4	11	3	4	5	1	1	1	1	1	0	6	6	3	3	7	7	4	4	4	6	5	2	7	2	6	3	2	5	2	1	6	4	4	3	1	5	6	7	5	1	1	2
1	1	40	40	1	22	4	4	11	3	4	5	1	1	1	1	1	0	6	6	3	3	7	7	4	4	4	6	5	2	7	2	6	3	2	5	2	1	6	4	4	3	1	5	6	7	5	1	1	2
1	1	40	40	1	22	4	4	11	3	4	5	1	1	1	1	1	0	6	6	3	3	7	7	4	4	4	6	5	2	7	2	6	3	2	5	2	1	6	4	4	3	1	5	6	7	5	1	1	2
1	1	41	41	1	26	4	2	2	3	3	3	1	1	1	0	1	1	6	6	4	4	6	7	7	3	4	6	7	4	7	1	6	6	4	5	2	2	6	2	6	4	2	6	6	4	7	2	2	4
1	1	41	41	1	26	4	2	2	3	3	3	1	1	1	0	1	1	6	6	4	4	6	7	7	3	4	6	7	4	7	1	6	6	4	5	2	2	6	2	6	4	2	6	6	4	7	2	2	4
1	1	41	41	1	26	4	2	2	3	3	3	1	1	1	0	1	1	6	6	4	4	6	7	7	3	4	6	7	4	7	1	6	6	4	5	2	2	6	2	6	4	2	6	6	4	7	2	2	4
1	1	41	41	1	26	4	2	2	3	3	3	1	1	1	0	1	1	6	6	4	4	6	7	7	3	4	6	7	4	7	1	6	6	4	5	2	2	6	2	6	4	2	6	6	4	7	2	2	4
1	1	41	41	1	26	4	2	2	3	3	3	1	1	1	0	1	1	6	6	4	4	6	7	7	3	4	6	7	4	7	1	6	6	4	5	2	2	6	2	6	4	2	6	6	4	7	2	2	4
1	1	41	41	1	26	4	2	2	3	3	3	1	1	1	0	1	1	6	6	4	4	6	7	7	3	4	6	7	4	7	1	6	6	4	5	2	2	6	2	6	4	2	6	6	4	7	2	2	4
1	1	41	41	1	26	4	2	2	3	3	3	1	1	1	0	1	1	6	6	4	4	6	7	7	3	4	6	7	4	7	1	6	6	4	5	2	2	6	2	6	4	2	6	6	4	7	2	2	4
1	1	41	41	1	26	4	2	2	3	3	3	1	1	1	0	1	1	6	6	4	4	6	7	7	3	4	6	7	4	7	1	6	6	4	5	2	2	6	2	6	4	2	6	6	4	7	2	2	4
1	1	41	41	1	26	4	2	2	3	3	3	1	1	1	0	1	1	6	6	4	4	6	7	7	3	4	6	7	4	7	1	6	6	4	5	2	2	6	2	6	4	2	6	6	4	7	2	2	4
1	1	41	41	1	26	4	2	2	3	3	3	1	1	1	0	1	1	6	6	4	4	6	7	7	3	4	6	7	4	7	1	6	6	4	5	2	2	6	2	6	4	2	6	6	4	7	2	2	4
1	1	41	41	1	26	4	2	2	3	3	3	1	1	1	0	1	1	6	6	4	4	6	7	7	3	4	6	7	4	7	1	6	6	4	5	2	2	6	2	6	4	2	6	6	4	7	2	2	4
1	1	41	41	1	26	4	2	2	3	3	3	1	1	1	0	1	1	6	6	4	4	6	7	7	3	4	6	7	4	7	1	6	6	4	5	2	2	6	2	6	4	2	6	6	4	7	2	2	4
1	1	41	41	1	26	4	2	2	3	3	3	1	1	1	0	1	1	6	6	4	4	6	7	7	3	4	6	7	4	7	1	6	6	4	5	2	2	6	2	6	4	2	6	6	4	7	2	2	4
1	1	41	41	1	26	4	2	2	3	3	3	1	1	1	0	1	1	6	6	4	4	6	7	7	3	4	6	7	4	7	1	6	6	4	5	2	2	6	2	6	4	2	6	6	4	7	2	2	4
1	1	41	41	1	26	4	2	2	3	3	3	1	1	1	0	1	1	6	6	4	4	6	7	7	3	4	6	7	4	7	1	6	6	4	5	2	2	6	2	6	4	2	6	6	4	7	2	2	4
1	1	41	41	1	26	4	2	2	3	3	3	1	1	1	0	1	1	6	6	4	4	6	7	7	3	4	6	7	4	7	1	6	6	4	5	2	2	6	2	6	4	2	6	6	4	7	2	2	4
1	1	41	41	1	26	4	2	2	3	3	3	1	1	1	0	1	1	6	6	4	4	6	7	7	3	4	6	7	4	7	1	6	6	4	5	2	2	6	2	6	4	2	6	6	4	7	2	2	4
1	1	41	41	1	26	4	2	2	3	3	3	1	1	1	0	1	1	6	6	4	4	6	7	7	3	4	6	7	4	7	1	6	6	4	5	2	2	6	2	6	4	2	6	6	4	7	2	2	4
1	1	41	41	1	26	4	2	2	3	3	3	1	1	1	0	1	1	6	6	4	4	6	7	7	3	4	6	7	4	7	1	6	6	4	5	2	2	6	2	6	4	2	6	6	4	7	2	2	4
1	1	41	41	1	26	4	2	2	3	3	3	1	1	1	0	1	1	6	6	4	4	6	7	7	3	4	6	7	4	7	1	6	6	4	5	2	2	6	2	6	4	2	6	6	4	7	2	2	4
1	1	42	42	2	25	4	4	11	4	3	3	1	1	1	0	0	1	6	6	5	5	7	7	4	5	4	7	6	1	5	5	3	4	7	4	4	3	7	7	7	4	2	5	7	4	7	7	3	6
1	1	42	42	2	25	4	4	11	4	3	3	1	1	1	0	0	1	6	6	5	5	7	7	4	5	4	7	6	1	5	5	3	4	7	4	4	3	7	7	7	4	2	5	7	4	7	7	3	6
1	1	42	42	2	25	4	4	11	4	3	3	1	1	1	0	0	1	6	6	5	5	7	7	4	5	4	7	6	1	5	5	3	4	7	4	4	3	7	7	7	4	2	5	7	4	7	7	3	6
1	1	42	42	2	25	4	4	11	4	3	3	1	1	1	0	0	1	6	6	5	5	7	7	4	5	4	7	6	1	5	5	3	4	7	4	4	3	7	7	7	4	2	5	7	4	7	7	3	6
1	1	42	42	2	25	4	4	11	4	3	3	1	1	1	0	0	1	6	6	5	5	7	7	4	5	4	7	6	1	5	5	3	4	7	4	4	3	7	7	7	4	2	5	7	4	7	7	3	6
1	1	42	42	2	25	4	4	11	4	3	3	1	1	1	0	0	1	6	6	5	5	7	7	4	5	4	7	6	1	5	5	3	4	7	4	4	3	7	7	7	4	2	5	7	4	7	7	3	6
1	1	42	42	2	25	4	4	11	4	3	3	1	1	1	0	0	1	6	6	5	5	7	7	4	5	4	7	6	1	5	5	3	4	7	4	4	3	7	7	7	4	2	5	7	4	7	7	3	6
1	1	42	42	2	25	4	4	11	4	3	3	1	1	1	0	0	1	6	6	5	5	7	7	4	5	4	7	6	1	5	5	3	4	7	4	4	3	7	7	7	4	2	5	7	4	7	7	3	6
1	1	42	42	2	25	4	4	11	4	3	3	1	1	1	0	0	1	6	6	5	5	7	7	4	5	4	7	6	1	5	5	3	4	7	4	4	3	7	7	7	4	2	5	7	4	7	7	3	6
1	1	42	42	2	25	4	4	11	4	3	3	1	1	1	0	0	1	6	6	5	5	7	7	4	5	4	7	6	1	5	5	3	4	7	4	4	3	7	7	7	4	2	5	7	4	7	7	3	6
1	1	42	42	2	25	4	4	11	4	3	3	1	1	1	0	0	1	6	6	5	5	7	7	4	5	4	7	6	1	5	5	3	4	7	4	4	3	7	7	7	4	2	5	7	4	7	7	3	6
1	1	42	42	2	25	4	4	11	4	3	3	1	1	1	0	0	1	6	6	5	5	7	7	4	5	4	7	6	1	5	5	3	4	7	4	4	3	7	7	7	4	2	5	7	4	7	7	3	6
1	1	42	42	2	25	4	4	11	4	3	3	1	1	1	0	0	1	6	6	5	5	7	7	4	5	4	7	6	1	5	5	3	4	7	4	4	3	7	7	7	4	2	5	7	4	7	7	3	6
1	1	42	42	2	25	4	4	11	4	3	3	1	1	1	0	0	1	6	6	5	5	7	7	4	5	4	7	6	1	5	5	3	4	7	4	4	3	7	7	7	4	2	5	7	4	7	7	3	6
1	1	42	42	2	25	4	4	11	4	3	3	1	1	1	0	0	1	6	6	5	5	7	7	4	5	4	7	6	1	5	5	3	4	7	4	4	3	7	7	7	4	2	5	7	4	7	7	3	6
1	1	42	42	2	25	4	4	11	4	3	3	1	1	1	0	0	1	6	6	5	5	7	7	4	5	4	7	6	1	5	5	3	4	7	4	4	3	7	7	7	4	2	5	7	4	7	7	3	6
1	1	42	42	2	25	4	4	11	4	3	3	1	1	1	0	0	1	6	6	5	5	7	7	4	5	4	7	6	1	5	5	3	4	7	4	4	3	7	7	7	4	2	5	7	4	7	7	3	6
1	1	42	42	2	25	4	4	11	4	3	3	1	1	1	0	0	1	6	6	5	5	7	7	4	5	4	7	6	1	5	5	3	4	7	4	4	3	7	7	7	4	2	5	7	4	7	7	3	6
1	1	42	42	2	25	4	4	11	4	3	3	1	1	1	0	0	1	6	6	5	5	7	7	4	5	4	7	6	1	5	5	3	4	7	4	4	3	7	7	7	4	2	5	7	4	7	7	3	6
1	1	42	42	2	25	4	4	11	4	3	3	1	1	1	0	0	1	6	6	5	5	7	7	4	5	4	7	6	1	5	5	3	4	7	4	4	3	7	7	7	4	2	5	7	4	7	7	3	6
1	1	43	43	1	23	4	4	11	4	6	5	2	1	1	1	0	1	4	4	3	5	7	7	3	1	2	5	6	3	5	3	5	3	5	6	5	3	6	4	5	4	2	6	7	6	2	2	2	3
1	1	43	43	1	23	4	4	11	4	6	5	2	1	1	1	0	1	4	4	3	5	7	7	3	1	2	5	6	3	5	3	5	3	5	6	5	3	6	4	5	4	2	6	7	6	2	2	2	3
1	1	43	43	1	23	4	4	11	4	6	5	2	1	1	1	0	1	4	4	3	5	7	7	3	1	2	5	6	3	5	3	5	3	5	6	5	3	6	4	5	4	2	6	7	6	2	2	2	3
1	1	43	43	1	23	4	4	11	4	6	5	2	1	1	1	0	1	4	4	3	5	7	7	3	1	2	5	6	3	5	3	5	3	5	6	5	3	6	4	5	4	2	6	7	6	2	2	2	3
1	1	43	43	1	23	4	4	11	4	6	5	2	1	1	1	0	1	4	4	3	5	7	7	3	1	2	5	6	3	5	3	5	3	5	6	5	3	6	4	5	4	2	6	7	6	2	2	2	3
1	1	43	43	1	23	4	4	11	4	6	5	2	1	1	1	0	1	4	4	3	5	7	7	3	1	2	5	6	3	5	3	5	3	5	6	5	3	6	4	5	4	2	6	7	6	2	2	2	3
1	1	43	43	1	23	4	4	11	4	6	5	2	1	1	1	0	1	4	4	3	5	7	7	3	1	2	5	6	3	5	3	5	3	5	6	5	3	6	4	5	4	2	6	7	6	2	2	2	3
1	1	43	43	1	23	4	4	11	4	6	5	2	1	1	1	0	1	4	4	3	5	7	7	3	1	2	5	6	3	5	3	5	3	5	6	5	3	6	4	5	4	2	6	7	6	2	2	2	3
1	1	43	43	1	23	4	4	11	4	6	5	2	1	1	1	0	1	4	4	3	5	7	7	3	1	2	5	6	3	5	3	5	3	5	6	5	3	6	4	5	4	2	6	7	6	2	2	2	3
1	1	43	43	1	23	4	4	11	4	6	5	2	1	1	1	0	1	4	4	3	5	7	7	3	1	2	5	6	3	5	3	5	3	5	6	5	3	6	4	5	4	2	6	7	6	2	2	2	3
1	1	43	43	1	23	4	4	11	4	6	5	2	1	1	1	0	1	4	4	3	5	7	7	3	1	2	5	6	3	5	3	5	3	5	6	5	3	6	4	5	4	2	6	7	6	2	2	2	3
1	1	43	43	1	23	4	4	11	4	6	5	2	1	1	1	0	1	4	4	3	5	7	7	3	1	2	5	6	3	5	3	5	3	5	6	5	3	6	4	5	4	2	6	7	6	2	2	2	3
1	1	43	43	1	23	4	4	11	4	6	5	2	1	1	1	0	1	4	4	3	5	7	7	3	1	2	5	6	3	5	3	5	3	5	6	5	3	6	4	5	4	2	6	7	6	2	2	2	3
1	1	43	43	1	23	4	4	11	4	6	5	2	1	1	1	0	1	4	4	3	5	7	7	3	1	2	5	6	3	5	3	5	3	5	6	5	3	6	4	5	4	2	6	7	6	2	2	2	3
1	1	43	43	1	23	4	4	11	4	6	5	2	1	1	1	0	1	4	4	3	5	7	7	3	1	2	5	6	3	5	3	5	3	5	6	5	3	6	4	5	4	2	6	7	6	2	2	2	3
1	1	43	43	1	23	4	4	11	4	6	5	2	1	1	1	0	1	4	4	3	5	7	7	3	1	2	5	6	3	5	3	5	3	5	6	5	3	6	4	5	4	2	6	7	6	2	2	2	3
1	1	43	43	1	23	4	4	11	4	6	5	2	1	1	1	0	1	4	4	3	5	7	7	3	1	2	5	6	3	5	3	5	3	5	6	5	3	6	4	5	4	2	6	7	6	2	2	2	3
1	1	43	43	1	23	4	4	11	4	6	5	2	1	1	1	0	1	4	4	3	5	7	7	3	1	2	5	6	3	5	3	5	3	5	6	5	3	6	4	5	4	2	6	7	6	2	2	2	3
1	1	43	43	1	23	4	4	11	4	6	5	2	1	1	1	0	1	4	4	3	5	7	7	3	1	2	5	6	3	5	3	5	3	5	6	5	3	6	4	5	4	2	6	7	6	2	2	2	3
1	1	43	43	1	23	4	4	11	4	6	5	2	1	1	1	0	1	4	4	3	5	7	7	3	1	2	5	6	3	5	3	5	3	5	6	5	3	6	4	5	4	2	6	7	6	2	2	2	3
1	1	44	44	2	43	4	3	1	5	5	4	3	1	0	1	0	0	6	6	6	6	6	7	7	5	5	6	4	4	5	3	5	5	4	5	4	2	7	6	5	4	2	2	4	4	7	6	5	6
1	1	44	44	2	43	4	3	1	5	5	4	3	1	0	1	0	0	6	6	6	6	6	7	7	5	5	6	4	4	5	3	5	5	4	5	4	2	7	6	5	4	2	2	4	4	7	6	5	6
1	1	44	44	2	43	4	3	1	5	5	4	3	1	0	1	0	0	6	6	6	6	6	7	7	5	5	6	4	4	5	3	5	5	4	5	4	2	7	6	5	4	2	2	4	4	7	6	5	6
1	1	44	44	2	43	4	3	1	5	5	4	3	1	0	1	0	0	6	6	6	6	6	7	7	5	5	6	4	4	5	3	5	5	4	5	4	2	7	6	5	4	2	2	4	4	7	6	5	6
1	1	44	44	2	43	4	3	1	5	5	4	3	1	0	1	0	0	6	6	6	6	6	7	7	5	5	6	4	4	5	3	5	5	4	5	4	2	7	6	5	4	2	2	4	4	7	6	5	6
1	1	44	44	2	43	4	3	1	5	5	4	3	1	0	1	0	0	6	6	6	6	6	7	7	5	5	6	4	4	5	3	5	5	4	5	4	2	7	6	5	4	2	2	4	4	7	6	5	6
1	1	44	44	2	43	4	3	1	5	5	4	3	1	0	1	0	0	6	6	6	6	6	7	7	5	5	6	4	4	5	3	5	5	4	5	4	2	7	6	5	4	2	2	4	4	7	6	5	6
1	1	44	44	2	43	4	3	1	5	5	4	3	1	0	1	0	0	6	6	6	6	6	7	7	5	5	6	4	4	5	3	5	5	4	5	4	2	7	6	5	4	2	2	4	4	7	6	5	6
1	1	44	44	2	43	4	3	1	5	5	4	3	1	0	1	0	0	6	6	6	6	6	7	7	5	5	6	4	4	5	3	5	5	4	5	4	2	7	6	5	4	2	2	4	4	7	6	5	6
1	1	44	44	2	43	4	3	1	5	5	4	3	1	0	1	0	0	6	6	6	6	6	7	7	5	5	6	4	4	5	3	5	5	4	5	4	2	7	6	5	4	2	2	4	4	7	6	5	6
1	1	44	44	2	43	4	3	1	5	5	4	3	1	0	1	0	0	6	6	6	6	6	7	7	5	5	6	4	4	5	3	5	5	4	5	4	2	7	6	5	4	2	2	4	4	7	6	5	6
1	1	44	44	2	43	4	3	1	5	5	4	3	1	0	1	0	0	6	6	6	6	6	7	7	5	5	6	4	4	5	3	5	5	4	5	4	2	7	6	5	4	2	2	4	4	7	6	5	6
1	1	44	44	2	43	4	3	1	5	5	4	3	1	0	1	0	0	6	6	6	6	6	7	7	5	5	6	4	4	5	3	5	5	4	5	4	2	7	6	5	4	2	2	4	4	7	6	5	6
1	1	44	44	2	43	4	3	1	5	5	4	3	1	0	1	0	0	6	6	6	6	6	7	7	5	5	6	4	4	5	3	5	5	4	5	4	2	7	6	5	4	2	2	4	4	7	6	5	6
1	1	44	44	2	43	4	3	1	5	5	4	3	1	0	1	0	0	6	6	6	6	6	7	7	5	5	6	4	4	5	3	5	5	4	5	4	2	7	6	5	4	2	2	4	4	7	6	5	6
1	1	44	44	2	43	4	3	1	5	5	4	3	1	0	1	0	0	6	6	6	6	6	7	7	5	5	6	4	4	5	3	5	5	4	5	4	2	7	6	5	4	2	2	4	4	7	6	5	6
1	1	44	44	2	43	4	3	1	5	5	4	3	1	0	1	0	0	6	6	6	6	6	7	7	5	5	6	4	4	5	3	5	5	4	5	4	2	7	6	5	4	2	2	4	4	7	6	5	6
1	1	44	44	2	43	4	3	1	5	5	4	3	1	0	1	0	0	6	6	6	6	6	7	7	5	5	6	4	4	5	3	5	5	4	5	4	2	7	6	5	4	2	2	4	4	7	6	5	6
1	1	44	44	2	43	4	3	1	5	5	4	3	1	0	1	0	0	6	6	6	6	6	7	7	5	5	6	4	4	5	3	5	5	4	5	4	2	7	6	5	4	2	2	4	4	7	6	5	6
1	1	44	44	2	43	4	3	1	5	5	4	3	1	0	1	0	0	6	6	6	6	6	7	7	5	5	6	4	4	5	3	5	5	4	5	4	2	7	6	5	4	2	2	4	4	7	6	5	6
1	1	45	45	2	38	3	2	1	4	2	4	1	0	1	1	0	0	6	6	5	5	6	6	6	5	5	6	6	5	6	4	7	4	5	5	5	5	6	6	6	4	5	5	4	4	6	5	4	6
1	1	45	45	2	38	3	2	1	4	2	4	1	0	1	1	0	0	6	6	5	5	6	6	6	5	5	6	6	5	6	4	7	4	5	5	5	5	6	6	6	4	5	5	4	4	6	5	4	6
1	1	45	45	2	38	3	2	1	4	2	4	1	0	1	1	0	0	6	6	5	5	6	6	6	5	5	6	6	5	6	4	7	4	5	5	5	5	6	6	6	4	5	5	4	4	6	5	4	6
1	1	45	45	2	38	3	2	1	4	2	4	1	0	1	1	0	0	6	6	5	5	6	6	6	5	5	6	6	5	6	4	7	4	5	5	5	5	6	6	6	4	5	5	4	4	6	5	4	6
1	1	45	45	2	38	3	2	1	4	2	4	1	0	1	1	0	0	6	6	5	5	6	6	6	5	5	6	6	5	6	4	7	4	5	5	5	5	6	6	6	4	5	5	4	4	6	5	4	6
1	1	45	45	2	38	3	2	1	4	2	4	1	0	1	1	0	0	6	6	5	5	6	6	6	5	5	6	6	5	6	4	7	4	5	5	5	5	6	6	6	4	5	5	4	4	6	5	4	6
1	1	45	45	2	38	3	2	1	4	2	4	1	0	1	1	0	0	6	6	5	5	6	6	6	5	5	6	6	5	6	4	7	4	5	5	5	5	6	6	6	4	5	5	4	4	6	5	4	6
1	1	45	45	2	38	3	2	1	4	2	4	1	0	1	1	0	0	6	6	5	5	6	6	6	5	5	6	6	5	6	4	7	4	5	5	5	5	6	6	6	4	5	5	4	4	6	5	4	6
1	1	45	45	2	38	3	2	1	4	2	4	1	0	1	1	0	0	6	6	5	5	6	6	6	5	5	6	6	5	6	4	7	4	5	5	5	5	6	6	6	4	5	5	4	4	6	5	4	6
1	1	45	45	2	38	3	2	1	4	2	4	1	0	1	1	0	0	6	6	5	5	6	6	6	5	5	6	6	5	6	4	7	4	5	5	5	5	6	6	6	4	5	5	4	4	6	5	4	6
1	1	45	45	2	38	3	2	1	4	2	4	1	0	1	1	0	0	6	6	5	5	6	6	6	5	5	6	6	5	6	4	7	4	5	5	5	5	6	6	6	4	5	5	4	4	6	5	4	6
1	1	45	45	2	38	3	2	1	4	2	4	1	0	1	1	0	0	6	6	5	5	6	6	6	5	5	6	6	5	6	4	7	4	5	5	5	5	6	6	6	4	5	5	4	4	6	5	4	6
1	1	45	45	2	38	3	2	1	4	2	4	1	0	1	1	0	0	6	6	5	5	6	6	6	5	5	6	6	5	6	4	7	4	5	5	5	5	6	6	6	4	5	5	4	4	6	5	4	6
1	1	45	45	2	38	3	2	1	4	2	4	1	0	1	1	0	0	6	6	5	5	6	6	6	5	5	6	6	5	6	4	7	4	5	5	5	5	6	6	6	4	5	5	4	4	6	5	4	6
1	1	45	45	2	38	3	2	1	4	2	4	1	0	1	1	0	0	6	6	5	5	6	6	6	5	5	6	6	5	6	4	7	4	5	5	5	5	6	6	6	4	5	5	4	4	6	5	4	6
1	1	45	45	2	38	3	2	1	4	2	4	1	0	1	1	0	0	6	6	5	5	6	6	6	5	5	6	6	5	6	4	7	4	5	5	5	5	6	6	6	4	5	5	4	4	6	5	4	6
1	1	45	45	2	38	3	2	1	4	2	4	1	0	1	1	0	0	6	6	5	5	6	6	6	5	5	6	6	5	6	4	7	4	5	5	5	5	6	6	6	4	5	5	4	4	6	5	4	6
1	1	45	45	2	38	3	2	1	4	2	4	1	0	1	1	0	0	6	6	5	5	6	6	6	5	5	6	6	5	6	4	7	4	5	5	5	5	6	6	6	4	5	5	4	4	6	5	4	6
1	1	45	45	2	38	3	2	1	4	2	4	1	0	1	1	0	0	6	6	5	5	6	6	6	5	5	6	6	5	6	4	7	4	5	5	5	5	6	6	6	4	5	5	4	4	6	5	4	6
1	1	45	45	2	38	3	2	1	4	2	4	1	0	1	1	0	0	6	6	5	5	6	6	6	5	5	6	6	5	6	4	7	4	5	5	5	5	6	6	6	4	5	5	4	4	6	5	4	6
1	1	46	46	2	38	4	1	2	3	4	5	1	0	1	1	0	1	7	6	4	4	7	6	7	7	7	6	6	2	4	4	5	4	2	6	2	2	2	3	5	5	4	4	7	4	4	4	3	4
1	1	46	46	2	38	4	1	2	3	4	5	1	0	1	1	0	1	7	6	4	4	7	6	7	7	7	6	6	2	4	4	5	4	2	6	2	2	2	3	5	5	4	4	7	4	4	4	3	4
1	1	46	46	2	38	4	1	2	3	4	5	1	0	1	1	0	1	7	6	4	4	7	6	7	7	7	6	6	2	4	4	5	4	2	6	2	2	2	3	5	5	4	4	7	4	4	4	3	4
1	1	46	46	2	38	4	1	2	3	4	5	1	0	1	1	0	1	7	6	4	4	7	6	7	7	7	6	6	2	4	4	5	4	2	6	2	2	2	3	5	5	4	4	7	4	4	4	3	4
1	1	46	46	2	38	4	1	2	3	4	5	1	0	1	1	0	1	7	6	4	4	7	6	7	7	7	6	6	2	4	4	5	4	2	6	2	2	2	3	5	5	4	4	7	4	4	4	3	4
1	1	46	46	2	38	4	1	2	3	4	5	1	0	1	1	0	1	7	6	4	4	7	6	7	7	7	6	6	2	4	4	5	4	2	6	2	2	2	3	5	5	4	4	7	4	4	4	3	4
1	1	46	46	2	38	4	1	2	3	4	5	1	0	1	1	0	1	7	6	4	4	7	6	7	7	7	6	6	2	4	4	5	4	2	6	2	2	2	3	5	5	4	4	7	4	4	4	3	4
1	1	46	46	2	38	4	1	2	3	4	5	1	0	1	1	0	1	7	6	4	4	7	6	7	7	7	6	6	2	4	4	5	4	2	6	2	2	2	3	5	5	4	4	7	4	4	4	3	4
1	1	46	46	2	38	4	1	2	3	4	5	1	0	1	1	0	1	7	6	4	4	7	6	7	7	7	6	6	2	4	4	5	4	2	6	2	2	2	3	5	5	4	4	7	4	4	4	3	4
1	1	46	46	2	38	4	1	2	3	4	5	1	0	1	1	0	1	7	6	4	4	7	6	7	7	7	6	6	2	4	4	5	4	2	6	2	2	2	3	5	5	4	4	7	4	4	4	3	4
1	1	46	46	2	38	4	1	2	3	4	5	1	0	1	1	0	1	7	6	4	4	7	6	7	7	7	6	6	2	4	4	5	4	2	6	2	2	2	3	5	5	4	4	7	4	4	4	3	4
1	1	46	46	2	38	4	1	2	3	4	5	1	0	1	1	0	1	7	6	4	4	7	6	7	7	7	6	6	2	4	4	5	4	2	6	2	2	2	3	5	5	4	4	7	4	4	4	3	4
1	1	46	46	2	38	4	1	2	3	4	5	1	0	1	1	0	1	7	6	4	4	7	6	7	7	7	6	6	2	4	4	5	4	2	6	2	2	2	3	5	5	4	4	7	4	4	4	3	4
1	1	46	46	2	38	4	1	2	3	4	5	1	0	1	1	0	1	7	6	4	4	7	6	7	7	7	6	6	2	4	4	5	4	2	6	2	2	2	3	5	5	4	4	7	4	4	4	3	4
1	1	46	46	2	38	4	1	2	3	4	5	1	0	1	1	0	1	7	6	4	4	7	6	7	7	7	6	6	2	4	4	5	4	2	6	2	2	2	3	5	5	4	4	7	4	4	4	3	4
1	1	46	46	2	38	4	1	2	3	4	5	1	0	1	1	0	1	7	6	4	4	7	6	7	7	7	6	6	2	4	4	5	4	2	6	2	2	2	3	5	5	4	4	7	4	4	4	3	4
1	1	46	46	2	38	4	1	2	3	4	5	1	0	1	1	0	1	7	6	4	4	7	6	7	7	7	6	6	2	4	4	5	4	2	6	2	2	2	3	5	5	4	4	7	4	4	4	3	4
1	1	46	46	2	38	4	1	2	3	4	5	1	0	1	1	0	1	7	6	4	4	7	6	7	7	7	6	6	2	4	4	5	4	2	6	2	2	2	3	5	5	4	4	7	4	4	4	3	4
1	1	46	46	2	38	4	1	2	3	4	5	1	0	1	1	0	1	7	6	4	4	7	6	7	7	7	6	6	2	4	4	5	4	2	6	2	2	2	3	5	5	4	4	7	4	4	4	3	4
1	1	46	46	2	38	4	1	2	3	4	5	1	0	1	1	0	1	7	6	4	4	7	6	7	7	7	6	6	2	4	4	5	4	2	6	2	2	2	3	5	5	4	4	7	4	4	4	3	4
1	1	47	47	2	35	4	2	4	2	6	4	3	1	1	0	1	0	7	7	5	6	7	7	7	5	6	7	6	1	6	6	1	4	5	5	2	1	1	1	6	7	1	2	2	2	7	4	5	5
1	1	47	47	2	35	4	2	4	2	6	4	3	1	1	0	1	0	7	7	5	6	7	7	7	5	6	7	6	1	6	6	1	4	5	5	2	1	1	1	6	7	1	2	2	2	7	4	5	5
1	1	47	47	2	35	4	2	4	2	6	4	3	1	1	0	1	0	7	7	5	6	7	7	7	5	6	7	6	1	6	6	1	4	5	5	2	1	1	1	6	7	1	2	2	2	7	4	5	5
1	1	47	47	2	35	4	2	4	2	6	4	3	1	1	0	1	0	7	7	5	6	7	7	7	5	6	7	6	1	6	6	1	4	5	5	2	1	1	1	6	7	1	2	2	2	7	4	5	5
1	1	47	47	2	35	4	2	4	2	6	4	3	1	1	0	1	0	7	7	5	6	7	7	7	5	6	7	6	1	6	6	1	4	5	5	2	1	1	1	6	7	1	2	2	2	7	4	5	5
1	1	47	47	2	35	4	2	4	2	6	4	3	1	1	0	1	0	7	7	5	6	7	7	7	5	6	7	6	1	6	6	1	4	5	5	2	1	1	1	6	7	1	2	2	2	7	4	5	5
1	1	47	47	2	35	4	2	4	2	6	4	3	1	1	0	1	0	7	7	5	6	7	7	7	5	6	7	6	1	6	6	1	4	5	5	2	1	1	1	6	7	1	2	2	2	7	4	5	5
1	1	47	47	2	35	4	2	4	2	6	4	3	1	1	0	1	0	7	7	5	6	7	7	7	5	6	7	6	1	6	6	1	4	5	5	2	1	1	1	6	7	1	2	2	2	7	4	5	5
1	1	47	47	2	35	4	2	4	2	6	4	3	1	1	0	1	0	7	7	5	6	7	7	7	5	6	7	6	1	6	6	1	4	5	5	2	1	1	1	6	7	1	2	2	2	7	4	5	5
1	1	47	47	2	35	4	2	4	2	6	4	3	1	1	0	1	0	7	7	5	6	7	7	7	5	6	7	6	1	6	6	1	4	5	5	2	1	1	1	6	7	1	2	2	2	7	4	5	5
1	1	47	47	2	35	4	2	4	2	6	4	3	1	1	0	1	0	7	7	5	6	7	7	7	5	6	7	6	1	6	6	1	4	5	5	2	1	1	1	6	7	1	2	2	2	7	4	5	5
1	1	47	47	2	35	4	2	4	2	6	4	3	1	1	0	1	0	7	7	5	6	7	7	7	5	6	7	6	1	6	6	1	4	5	5	2	1	1	1	6	7	1	2	2	2	7	4	5	5
1	1	47	47	2	35	4	2	4	2	6	4	3	1	1	0	1	0	7	7	5	6	7	7	7	5	6	7	6	1	6	6	1	4	5	5	2	1	1	1	6	7	1	2	2	2	7	4	5	5
1	1	47	47	2	35	4	2	4	2	6	4	3	1	1	0	1	0	7	7	5	6	7	7	7	5	6	7	6	1	6	6	1	4	5	5	2	1	1	1	6	7	1	2	2	2	7	4	5	5
1	1	47	47	2	35	4	2	4	2	6	4	3	1	1	0	1	0	7	7	5	6	7	7	7	5	6	7	6	1	6	6	1	4	5	5	2	1	1	1	6	7	1	2	2	2	7	4	5	5
1	1	47	47	2	35	4	2	4	2	6	4	3	1	1	0	1	0	7	7	5	6	7	7	7	5	6	7	6	1	6	6	1	4	5	5	2	1	1	1	6	7	1	2	2	2	7	4	5	5
1	1	47	47	2	35	4	2	4	2	6	4	3	1	1	0	1	0	7	7	5	6	7	7	7	5	6	7	6	1	6	6	1	4	5	5	2	1	1	1	6	7	1	2	2	2	7	4	5	5
1	1	47	47	2	35	4	2	4	2	6	4	3	1	1	0	1	0	7	7	5	6	7	7	7	5	6	7	6	1	6	6	1	4	5	5	2	1	1	1	6	7	1	2	2	2	7	4	5	5
1	1	47	47	2	35	4	2	4	2	6	4	3	1	1	0	1	0	7	7	5	6	7	7	7	5	6	7	6	1	6	6	1	4	5	5	2	1	1	1	6	7	1	2	2	2	7	4	5	5
1	1	47	47	2	35	4	2	4	2	6	4	3	1	1	0	1	0	7	7	5	6	7	7	7	5	6	7	6	1	6	6	1	4	5	5	2	1	1	1	6	7	1	2	2	2	7	4	5	5
1	1	48	48	2	22	4	4	11	4	4	4	1	1	1	0	0	0	6	6	4	4	7	7	5	5	4	6	6	4	4	5	6	3	4	6	4	3	6	6	6	6	3	5	5	5	5	1	1	2
1	1	48	48	2	22	4	4	11	4	4	4	1	1	1	0	0	0	6	6	4	4	7	7	5	5	4	6	6	4	4	5	6	3	4	6	4	3	6	6	6	6	3	5	5	5	5	1	1	2
1	1	48	48	2	22	4	4	11	4	4	4	1	1	1	0	0	0	6	6	4	4	7	7	5	5	4	6	6	4	4	5	6	3	4	6	4	3	6	6	6	6	3	5	5	5	5	1	1	2
1	1	48	48	2	22	4	4	11	4	4	4	1	1	1	0	0	0	6	6	4	4	7	7	5	5	4	6	6	4	4	5	6	3	4	6	4	3	6	6	6	6	3	5	5	5	5	1	1	2
1	1	48	48	2	22	4	4	11	4	4	4	1	1	1	0	0	0	6	6	4	4	7	7	5	5	4	6	6	4	4	5	6	3	4	6	4	3	6	6	6	6	3	5	5	5	5	1	1	2
1	1	48	48	2	22	4	4	11	4	4	4	1	1	1	0	0	0	6	6	4	4	7	7	5	5	4	6	6	4	4	5	6	3	4	6	4	3	6	6	6	6	3	5	5	5	5	1	1	2
1	1	48	48	2	22	4	4	11	4	4	4	1	1	1	0	0	0	6	6	4	4	7	7	5	5	4	6	6	4	4	5	6	3	4	6	4	3	6	6	6	6	3	5	5	5	5	1	1	2
1	1	48	48	2	22	4	4	11	4	4	4	1	1	1	0	0	0	6	6	4	4	7	7	5	5	4	6	6	4	4	5	6	3	4	6	4	3	6	6	6	6	3	5	5	5	5	1	1	2
1	1	48	48	2	22	4	4	11	4	4	4	1	1	1	0	0	0	6	6	4	4	7	7	5	5	4	6	6	4	4	5	6	3	4	6	4	3	6	6	6	6	3	5	5	5	5	1	1	2
1	1	48	48	2	22	4	4	11	4	4	4	1	1	1	0	0	0	6	6	4	4	7	7	5	5	4	6	6	4	4	5	6	3	4	6	4	3	6	6	6	6	3	5	5	5	5	1	1	2
1	1	48	48	2	22	4	4	11	4	4	4	1	1	1	0	0	0	6	6	4	4	7	7	5	5	4	6	6	4	4	5	6	3	4	6	4	3	6	6	6	6	3	5	5	5	5	1	1	2
1	1	48	48	2	22	4	4	11	4	4	4	1	1	1	0	0	0	6	6	4	4	7	7	5	5	4	6	6	4	4	5	6	3	4	6	4	3	6	6	6	6	3	5	5	5	5	1	1	2
1	1	48	48	2	22	4	4	11	4	4	4	1	1	1	0	0	0	6	6	4	4	7	7	5	5	4	6	6	4	4	5	6	3	4	6	4	3	6	6	6	6	3	5	5	5	5	1	1	2
1	1	48	48	2	22	4	4	11	4	4	4	1	1	1	0	0	0	6	6	4	4	7	7	5	5	4	6	6	4	4	5	6	3	4	6	4	3	6	6	6	6	3	5	5	5	5	1	1	2
1	1	48	48	2	22	4	4	11	4	4	4	1	1	1	0	0	0	6	6	4	4	7	7	5	5	4	6	6	4	4	5	6	3	4	6	4	3	6	6	6	6	3	5	5	5	5	1	1	2
1	1	48	48	2	22	4	4	11	4	4	4	1	1	1	0	0	0	6	6	4	4	7	7	5	5	4	6	6	4	4	5	6	3	4	6	4	3	6	6	6	6	3	5	5	5	5	1	1	2
1	1	48	48	2	22	4	4	11	4	4	4	1	1	1	0	0	0	6	6	4	4	7	7	5	5	4	6	6	4	4	5	6	3	4	6	4	3	6	6	6	6	3	5	5	5	5	1	1	2
1	1	48	48	2	22	4	4	11	4	4	4	1	1	1	0	0	0	6	6	4	4	7	7	5	5	4	6	6	4	4	5	6	3	4	6	4	3	6	6	6	6	3	5	5	5	5	1	1	2
1	1	48	48	2	22	4	4	11	4	4	4	1	1	1	0	0	0	6	6	4	4	7	7	5	5	4	6	6	4	4	5	6	3	4	6	4	3	6	6	6	6	3	5	5	5	5	1	1	2
1	1	48	48	2	22	4	4	11	4	4	4	1	1	1	0	0	0	6	6	4	4	7	7	5	5	4	6	6	4	4	5	6	3	4	6	4	3	6	6	6	6	3	5	5	5	5	1	1	2
1	1	49	49	2	21	4	3	11	4	2	5	2	1	1	1	0	1	5	5	2	2	7	7	5	3	3	6	6	4	6	3	7	5	2	5	2	2	3	6	5	5	2	1	3	2	4	2	1	3
1	1	49	49	2	21	4	3	11	4	2	5	2	1	1	1	0	1	5	5	2	2	7	7	5	3	3	6	6	4	6	3	7	5	2	5	2	2	3	6	5	5	2	1	3	2	4	2	1	3
1	1	49	49	2	21	4	3	11	4	2	5	2	1	1	1	0	1	5	5	2	2	7	7	5	3	3	6	6	4	6	3	7	5	2	5	2	2	3	6	5	5	2	1	3	2	4	2	1	3
1	1	49	49	2	21	4	3	11	4	2	5	2	1	1	1	0	1	5	5	2	2	7	7	5	3	3	6	6	4	6	3	7	5	2	5	2	2	3	6	5	5	2	1	3	2	4	2	1	3
1	1	49	49	2	21	4	3	11	4	2	5	2	1	1	1	0	1	5	5	2	2	7	7	5	3	3	6	6	4	6	3	7	5	2	5	2	2	3	6	5	5	2	1	3	2	4	2	1	3
1	1	49	49	2	21	4	3	11	4	2	5	2	1	1	1	0	1	5	5	2	2	7	7	5	3	3	6	6	4	6	3	7	5	2	5	2	2	3	6	5	5	2	1	3	2	4	2	1	3
1	1	49	49	2	21	4	3	11	4	2	5	2	1	1	1	0	1	5	5	2	2	7	7	5	3	3	6	6	4	6	3	7	5	2	5	2	2	3	6	5	5	2	1	3	2	4	2	1	3
1	1	49	49	2	21	4	3	11	4	2	5	2	1	1	1	0	1	5	5	2	2	7	7	5	3	3	6	6	4	6	3	7	5	2	5	2	2	3	6	5	5	2	1	3	2	4	2	1	3
1	1	49	49	2	21	4	3	11	4	2	5	2	1	1	1	0	1	5	5	2	2	7	7	5	3	3	6	6	4	6	3	7	5	2	5	2	2	3	6	5	5	2	1	3	2	4	2	1	3
1	1	49	49	2	21	4	3	11	4	2	5	2	1	1	1	0	1	5	5	2	2	7	7	5	3	3	6	6	4	6	3	7	5	2	5	2	2	3	6	5	5	2	1	3	2	4	2	1	3
1	1	49	49	2	21	4	3	11	4	2	5	2	1	1	1	0	1	5	5	2	2	7	7	5	3	3	6	6	4	6	3	7	5	2	5	2	2	3	6	5	5	2	1	3	2	4	2	1	3
1	1	49	49	2	21	4	3	11	4	2	5	2	1	1	1	0	1	5	5	2	2	7	7	5	3	3	6	6	4	6	3	7	5	2	5	2	2	3	6	5	5	2	1	3	2	4	2	1	3
1	1	49	49	2	21	4	3	11	4	2	5	2	1	1	1	0	1	5	5	2	2	7	7	5	3	3	6	6	4	6	3	7	5	2	5	2	2	3	6	5	5	2	1	3	2	4	2	1	3
1	1	49	49	2	21	4	3	11	4	2	5	2	1	1	1	0	1	5	5	2	2	7	7	5	3	3	6	6	4	6	3	7	5	2	5	2	2	3	6	5	5	2	1	3	2	4	2	1	3
1	1	49	49	2	21	4	3	11	4	2	5	2	1	1	1	0	1	5	5	2	2	7	7	5	3	3	6	6	4	6	3	7	5	2	5	2	2	3	6	5	5	2	1	3	2	4	2	1	3
1	1	49	49	2	21	4	3	11	4	2	5	2	1	1	1	0	1	5	5	2	2	7	7	5	3	3	6	6	4	6	3	7	5	2	5	2	2	3	6	5	5	2	1	3	2	4	2	1	3
1	1	49	49	2	21	4	3	11	4	2	5	2	1	1	1	0	1	5	5	2	2	7	7	5	3	3	6	6	4	6	3	7	5	2	5	2	2	3	6	5	5	2	1	3	2	4	2	1	3
1	1	49	49	2	21	4	3	11	4	2	5	2	1	1	1	0	1	5	5	2	2	7	7	5	3	3	6	6	4	6	3	7	5	2	5	2	2	3	6	5	5	2	1	3	2	4	2	1	3
1	1	49	49	2	21	4	3	11	4	2	5	2	1	1	1	0	1	5	5	2	2	7	7	5	3	3	6	6	4	6	3	7	5	2	5	2	2	3	6	5	5	2	1	3	2	4	2	1	3
1	1	49	49	2	21	4	3	11	4	2	5	2	1	1	1	0	1	5	5	2	2	7	7	5	3	3	6	6	4	6	3	7	5	2	5	2	2	3	6	5	5	2	1	3	2	4	2	1	3
1	1	50	50	1	35	3	2	5	2	6	5	3	0	1	0	0	0	6	4	4	5	6	6	6	6	5	4	3	2	4	5	6	2	2	6	2	2	5	3	6	3	2	2	6	3	3	1	2	1
1	1	50	50	1	35	3	2	5	2	6	5	3	0	1	0	0	0	6	4	4	5	6	6	6	6	5	4	3	2	4	5	6	2	2	6	2	2	5	3	6	3	2	2	6	3	3	1	2	1
1	1	50	50	1	35	3	2	5	2	6	5	3	0	1	0	0	0	6	4	4	5	6	6	6	6	5	4	3	2	4	5	6	2	2	6	2	2	5	3	6	3	2	2	6	3	3	1	2	1
1	1	50	50	1	35	3	2	5	2	6	5	3	0	1	0	0	0	6	4	4	5	6	6	6	6	5	4	3	2	4	5	6	2	2	6	2	2	5	3	6	3	2	2	6	3	3	1	2	1
1	1	50	50	1	35	3	2	5	2	6	5	3	0	1	0	0	0	6	4	4	5	6	6	6	6	5	4	3	2	4	5	6	2	2	6	2	2	5	3	6	3	2	2	6	3	3	1	2	1
1	1	50	50	1	35	3	2	5	2	6	5	3	0	1	0	0	0	6	4	4	5	6	6	6	6	5	4	3	2	4	5	6	2	2	6	2	2	5	3	6	3	2	2	6	3	3	1	2	1
1	1	50	50	1	35	3	2	5	2	6	5	3	0	1	0	0	0	6	4	4	5	6	6	6	6	5	4	3	2	4	5	6	2	2	6	2	2	5	3	6	3	2	2	6	3	3	1	2	1
1	1	50	50	1	35	3	2	5	2	6	5	3	0	1	0	0	0	6	4	4	5	6	6	6	6	5	4	3	2	4	5	6	2	2	6	2	2	5	3	6	3	2	2	6	3	3	1	2	1
1	1	50	50	1	35	3	2	5	2	6	5	3	0	1	0	0	0	6	4	4	5	6	6	6	6	5	4	3	2	4	5	6	2	2	6	2	2	5	3	6	3	2	2	6	3	3	1	2	1
1	1	50	50	1	35	3	2	5	2	6	5	3	0	1	0	0	0	6	4	4	5	6	6	6	6	5	4	3	2	4	5	6	2	2	6	2	2	5	3	6	3	2	2	6	3	3	1	2	1
1	1	50	50	1	35	3	2	5	2	6	5	3	0	1	0	0	0	6	4	4	5	6	6	6	6	5	4	3	2	4	5	6	2	2	6	2	2	5	3	6	3	2	2	6	3	3	1	2	1
1	1	50	50	1	35	3	2	5	2	6	5	3	0	1	0	0	0	6	4	4	5	6	6	6	6	5	4	3	2	4	5	6	2	2	6	2	2	5	3	6	3	2	2	6	3	3	1	2	1
1	1	50	50	1	35	3	2	5	2	6	5	3	0	1	0	0	0	6	4	4	5	6	6	6	6	5	4	3	2	4	5	6	2	2	6	2	2	5	3	6	3	2	2	6	3	3	1	2	1
1	1	50	50	1	35	3	2	5	2	6	5	3	0	1	0	0	0	6	4	4	5	6	6	6	6	5	4	3	2	4	5	6	2	2	6	2	2	5	3	6	3	2	2	6	3	3	1	2	1
1	1	50	50	1	35	3	2	5	2	6	5	3	0	1	0	0	0	6	4	4	5	6	6	6	6	5	4	3	2	4	5	6	2	2	6	2	2	5	3	6	3	2	2	6	3	3	1	2	1
1	1	50	50	1	35	3	2	5	2	6	5	3	0	1	0	0	0	6	4	4	5	6	6	6	6	5	4	3	2	4	5	6	2	2	6	2	2	5	3	6	3	2	2	6	3	3	1	2	1
1	1	50	50	1	35	3	2	5	2	6	5	3	0	1	0	0	0	6	4	4	5	6	6	6	6	5	4	3	2	4	5	6	2	2	6	2	2	5	3	6	3	2	2	6	3	3	1	2	1
1	1	50	50	1	35	3	2	5	2	6	5	3	0	1	0	0	0	6	4	4	5	6	6	6	6	5	4	3	2	4	5	6	2	2	6	2	2	5	3	6	3	2	2	6	3	3	1	2	1
1	1	50	50	1	35	3	2	5	2	6	5	3	0	1	0	0	0	6	4	4	5	6	6	6	6	5	4	3	2	4	5	6	2	2	6	2	2	5	3	6	3	2	2	6	3	3	1	2	1
1	1	50	50	1	35	3	2	5	2	6	5	3	0	1	0	0	0	6	4	4	5	6	6	6	6	5	4	3	2	4	5	6	2	2	6	2	2	5	3	6	3	2	2	6	3	3	1	2	1
11	1	51	51	2	61	3	5	5	1	5	4	4	1	0	0	0	0	4	4	6	6	5	6	6	7	7	6	5	5	6	6	7	6	6	4	5	6	4	6	6	5	6	4	5	6	6	6	5	6
11	1	51	51	2	61	3	5	5	1	5	4	4	1	0	0	0	0	4	4	6	6	5	6	6	7	7	6	5	5	6	6	7	6	6	4	5	6	4	6	6	5	6	4	5	6	6	6	5	6
11	1	51	51	2	61	3	5	5	1	5	4	4	1	0	0	0	0	4	4	6	6	5	6	6	7	7	6	5	5	6	6	7	6	6	4	5	6	4	6	6	5	6	4	5	6	6	6	5	6
11	1	51	51	2	61	3	5	5	1	5	4	4	1	0	0	0	0	4	4	6	6	5	6	6	7	7	6	5	5	6	6	7	6	6	4	5	6	4	6	6	5	6	4	5	6	6	6	5	6
11	1	51	51	2	61	3	5	5	1	5	4	4	1	0	0	0	0	4	4	6	6	5	6	6	7	7	6	5	5	6	6	7	6	6	4	5	6	4	6	6	5	6	4	5	6	6	6	5	6
11	1	51	51	2	61	3	5	5	1	5	4	4	1	0	0	0	0	4	4	6	6	5	6	6	7	7	6	5	5	6	6	7	6	6	4	5	6	4	6	6	5	6	4	5	6	6	6	5	6
11	1	51	51	2	61	3	5	5	1	5	4	4	1	0	0	0	0	4	4	6	6	5	6	6	7	7	6	5	5	6	6	7	6	6	4	5	6	4	6	6	5	6	4	5	6	6	6	5	6
11	1	51	51	2	61	3	5	5	1	5	4	4	1	0	0	0	0	4	4	6	6	5	6	6	7	7	6	5	5	6	6	7	6	6	4	5	6	4	6	6	5	6	4	5	6	6	6	5	6
11	1	51	51	2	61	3	5	5	1	5	4	4	1	0	0	0	0	4	4	6	6	5	6	6	7	7	6	5	5	6	6	7	6	6	4	5	6	4	6	6	5	6	4	5	6	6	6	5	6
11	1	51	51	2	61	3	5	5	1	5	4	4	1	0	0	0	0	4	4	6	6	5	6	6	7	7	6	5	5	6	6	7	6	6	4	5	6	4	6	6	5	6	4	5	6	6	6	5	6
11	1	51	51	2	61	3	5	5	1	5	4	4	1	0	0	0	0	4	4	6	6	5	6	6	7	7	6	5	5	6	6	7	6	6	4	5	6	4	6	6	5	6	4	5	6	6	6	5	6
11	1	51	51	2	61	3	5	5	1	5	4	4	1	0	0	0	0	4	4	6	6	5	6	6	7	7	6	5	5	6	6	7	6	6	4	5	6	4	6	6	5	6	4	5	6	6	6	5	6
11	1	51	51	2	61	3	5	5	1	5	4	4	1	0	0	0	0	4	4	6	6	5	6	6	7	7	6	5	5	6	6	7	6	6	4	5	6	4	6	6	5	6	4	5	6	6	6	5	6
11	1	51	51	2	61	3	5	5	1	5	4	4	1	0	0	0	0	4	4	6	6	5	6	6	7	7	6	5	5	6	6	7	6	6	4	5	6	4	6	6	5	6	4	5	6	6	6	5	6
11	1	51	51	2	61	3	5	5	1	5	4	4	1	0	0	0	0	4	4	6	6	5	6	6	7	7	6	5	5	6	6	7	6	6	4	5	6	4	6	6	5	6	4	5	6	6	6	5	6
11	1	51	51	2	61	3	5	5	1	5	4	4	1	0	0	0	0	4	4	6	6	5	6	6	7	7	6	5	5	6	6	7	6	6	4	5	6	4	6	6	5	6	4	5	6	6	6	5	6
11	1	51	51	2	61	3	5	5	1	5	4	4	1	0	0	0	0	4	4	6	6	5	6	6	7	7	6	5	5	6	6	7	6	6	4	5	6	4	6	6	5	6	4	5	6	6	6	5	6
11	1	51	51	2	61	3	5	5	1	5	4	4	1	0	0	0	0	4	4	6	6	5	6	6	7	7	6	5	5	6	6	7	6	6	4	5	6	4	6	6	5	6	4	5	6	6	6	5	6
11	1	51	51	2	61	3	5	5	1	5	4	4	1	0	0	0	0	4	4	6	6	5	6	6	7	7	6	5	5	6	6	7	6	6	4	5	6	4	6	6	5	6	4	5	6	6	6	5	6
11	1	51	51	2	61	3	5	5	1	5	4	4	1	0	0	0	0	4	4	6	6	5	6	6	7	7	6	5	5	6	6	7	6	6	4	5	6	4	6	6	5	6	4	5	6	6	6	5	6
11	1	52	52	1	56	3	3	3	2	7	5	5	1	0	0	0	0	4	4	1	1	6	7	5	1	1	2	2	5	4	4	7	2	5	3	7	6	5	6	2	2	5	1	6	4	2	1	1	3
11	1	52	52	1	56	3	3	3	2	7	5	5	1	0	0	0	0	4	4	1	1	6	7	5	1	1	2	2	5	4	4	7	2	5	3	7	6	5	6	2	2	5	1	6	4	2	1	1	3
11	1	52	52	1	56	3	3	3	2	7	5	5	1	0	0	0	0	4	4	1	1	6	7	5	1	1	2	2	5	4	4	7	2	5	3	7	6	5	6	2	2	5	1	6	4	2	1	1	3
11	1	52	52	1	56	3	3	3	2	7	5	5	1	0	0	0	0	4	4	1	1	6	7	5	1	1	2	2	5	4	4	7	2	5	3	7	6	5	6	2	2	5	1	6	4	2	1	1	3
11	1	52	52	1	56	3	3	3	2	7	5	5	1	0	0	0	0	4	4	1	1	6	7	5	1	1	2	2	5	4	4	7	2	5	3	7	6	5	6	2	2	5	1	6	4	2	1	1	3
11	1	52	52	1	56	3	3	3	2	7	5	5	1	0	0	0	0	4	4	1	1	6	7	5	1	1	2	2	5	4	4	7	2	5	3	7	6	5	6	2	2	5	1	6	4	2	1	1	3
11	1	52	52	1	56	3	3	3	2	7	5	5	1	0	0	0	0	4	4	1	1	6	7	5	1	1	2	2	5	4	4	7	2	5	3	7	6	5	6	2	2	5	1	6	4	2	1	1	3
11	1	52	52	1	56	3	3	3	2	7	5	5	1	0	0	0	0	4	4	1	1	6	7	5	1	1	2	2	5	4	4	7	2	5	3	7	6	5	6	2	2	5	1	6	4	2	1	1	3
11	1	52	52	1	56	3	3	3	2	7	5	5	1	0	0	0	0	4	4	1	1	6	7	5	1	1	2	2	5	4	4	7	2	5	3	7	6	5	6	2	2	5	1	6	4	2	1	1	3
11	1	52	52	1	56	3	3	3	2	7	5	5	1	0	0	0	0	4	4	1	1	6	7	5	1	1	2	2	5	4	4	7	2	5	3	7	6	5	6	2	2	5	1	6	4	2	1	1	3
11	1	52	52	1	56	3	3	3	2	7	5	5	1	0	0	0	0	4	4	1	1	6	7	5	1	1	2	2	5	4	4	7	2	5	3	7	6	5	6	2	2	5	1	6	4	2	1	1	3
11	1	52	52	1	56	3	3	3	2	7	5	5	1	0	0	0	0	4	4	1	1	6	7	5	1	1	2	2	5	4	4	7	2	5	3	7	6	5	6	2	2	5	1	6	4	2	1	1	3
11	1	52	52	1	56	3	3	3	2	7	5	5	1	0	0	0	0	4	4	1	1	6	7	5	1	1	2	2	5	4	4	7	2	5	3	7	6	5	6	2	2	5	1	6	4	2	1	1	3
11	1	52	52	1	56	3	3	3	2	7	5	5	1	0	0	0	0	4	4	1	1	6	7	5	1	1	2	2	5	4	4	7	2	5	3	7	6	5	6	2	2	5	1	6	4	2	1	1	3
11	1	52	52	1	56	3	3	3	2	7	5	5	1	0	0	0	0	4	4	1	1	6	7	5	1	1	2	2	5	4	4	7	2	5	3	7	6	5	6	2	2	5	1	6	4	2	1	1	3
11	1	52	52	1	56	3	3	3	2	7	5	5	1	0	0	0	0	4	4	1	1	6	7	5	1	1	2	2	5	4	4	7	2	5	3	7	6	5	6	2	2	5	1	6	4	2	1	1	3
11	1	52	52	1	56	3	3	3	2	7	5	5	1	0	0	0	0	4	4	1	1	6	7	5	1	1	2	2	5	4	4	7	2	5	3	7	6	5	6	2	2	5	1	6	4	2	1	1	3
11	1	52	52	1	56	3	3	3	2	7	5	5	1	0	0	0	0	4	4	1	1	6	7	5	1	1	2	2	5	4	4	7	2	5	3	7	6	5	6	2	2	5	1	6	4	2	1	1	3
11	1	52	52	1	56	3	3	3	2	7	5	5	1	0	0	0	0	4	4	1	1	6	7	5	1	1	2	2	5	4	4	7	2	5	3	7	6	5	6	2	2	5	1	6	4	2	1	1	3
11	1	52	52	1	56	3	3	3	2	7	5	5	1	0	0	0	0	4	4	1	1	6	7	5	1	1	2	2	5	4	4	7	2	5	3	7	6	5	6	2	2	5	1	6	4	2	1	1	3
11	1	53	53	2	62	4	5	5	2	5	5	4	1	1	0	0	0	4	4	1	1	2	5	2	4	2	4	6	6	4	5	6	3	3	5	4	2	7	5	6	6	4	7	7	7	3	1	1	2
11	1	53	53	2	62	4	5	5	2	5	5	4	1	1	0	0	0	4	4	1	1	2	5	2	4	2	4	6	6	4	5	6	3	3	5	4	2	7	5	6	6	4	7	7	7	3	1	1	2
11	1	53	53	2	62	4	5	5	2	5	5	4	1	1	0	0	0	4	4	1	1	2	5	2	4	2	4	6	6	4	5	6	3	3	5	4	2	7	5	6	6	4	7	7	7	3	1	1	2
11	1	53	53	2	62	4	5	5	2	5	5	4	1	1	0	0	0	4	4	1	1	2	5	2	4	2	4	6	6	4	5	6	3	3	5	4	2	7	5	6	6	4	7	7	7	3	1	1	2
11	1	53	53	2	62	4	5	5	2	5	5	4	1	1	0	0	0	4	4	1	1	2	5	2	4	2	4	6	6	4	5	6	3	3	5	4	2	7	5	6	6	4	7	7	7	3	1	1	2
11	1	53	53	2	62	4	5	5	2	5	5	4	1	1	0	0	0	4	4	1	1	2	5	2	4	2	4	6	6	4	5	6	3	3	5	4	2	7	5	6	6	4	7	7	7	3	1	1	2
11	1	53	53	2	62	4	5	5	2	5	5	4	1	1	0	0	0	4	4	1	1	2	5	2	4	2	4	6	6	4	5	6	3	3	5	4	2	7	5	6	6	4	7	7	7	3	1	1	2
11	1	53	53	2	62	4	5	5	2	5	5	4	1	1	0	0	0	4	4	1	1	2	5	2	4	2	4	6	6	4	5	6	3	3	5	4	2	7	5	6	6	4	7	7	7	3	1	1	2
11	1	53	53	2	62	4	5	5	2	5	5	4	1	1	0	0	0	4	4	1	1	2	5	2	4	2	4	6	6	4	5	6	3	3	5	4	2	7	5	6	6	4	7	7	7	3	1	1	2
11	1	53	53	2	62	4	5	5	2	5	5	4	1	1	0	0	0	4	4	1	1	2	5	2	4	2	4	6	6	4	5	6	3	3	5	4	2	7	5	6	6	4	7	7	7	3	1	1	2
11	1	53	53	2	62	4	5	5	2	5	5	4	1	1	0	0	0	4	4	1	1	2	5	2	4	2	4	6	6	4	5	6	3	3	5	4	2	7	5	6	6	4	7	7	7	3	1	1	2
11	1	53	53	2	62	4	5	5	2	5	5	4	1	1	0	0	0	4	4	1	1	2	5	2	4	2	4	6	6	4	5	6	3	3	5	4	2	7	5	6	6	4	7	7	7	3	1	1	2
11	1	53	53	2	62	4	5	5	2	5	5	4	1	1	0	0	0	4	4	1	1	2	5	2	4	2	4	6	6	4	5	6	3	3	5	4	2	7	5	6	6	4	7	7	7	3	1	1	2
11	1	53	53	2	62	4	5	5	2	5	5	4	1	1	0	0	0	4	4	1	1	2	5	2	4	2	4	6	6	4	5	6	3	3	5	4	2	7	5	6	6	4	7	7	7	3	1	1	2
11	1	53	53	2	62	4	5	5	2	5	5	4	1	1	0	0	0	4	4	1	1	2	5	2	4	2	4	6	6	4	5	6	3	3	5	4	2	7	5	6	6	4	7	7	7	3	1	1	2
11	1	53	53	2	62	4	5	5	2	5	5	4	1	1	0	0	0	4	4	1	1	2	5	2	4	2	4	6	6	4	5	6	3	3	5	4	2	7	5	6	6	4	7	7	7	3	1	1	2
11	1	53	53	2	62	4	5	5	2	5	5	4	1	1	0	0	0	4	4	1	1	2	5	2	4	2	4	6	6	4	5	6	3	3	5	4	2	7	5	6	6	4	7	7	7	3	1	1	2
11	1	53	53	2	62	4	5	5	2	5	5	4	1	1	0	0	0	4	4	1	1	2	5	2	4	2	4	6	6	4	5	6	3	3	5	4	2	7	5	6	6	4	7	7	7	3	1	1	2
11	1	53	53	2	62	4	5	5	2	5	5	4	1	1	0	0	0	4	4	1	1	2	5	2	4	2	4	6	6	4	5	6	3	3	5	4	2	7	5	6	6	4	7	7	7	3	1	1	2
11	1	53	53	2	62	4	5	5	2	5	5	4	1	1	0	0	0	4	4	1	1	2	5	2	4	2	4	6	6	4	5	6	3	3	5	4	2	7	5	6	6	4	7	7	7	3	1	1	2
[truncated: 75 more columns]
