# Supplementary material for: Nudging to prevent the purchase of incompatible digital products online: An experimental study
Source: PLoS One. 2017 Mar 10;12(3):e0173333. doi: 10.1371/journal.pone.0173333 (PMC5345791; doi:10.1371/journal.pone.0173333)
Supplement: S1 Dataset — (ZIP) [file pone.0173333.s001.zip › data_treat2_50Ss.xlsx]

## Sheet: data_treat2_50Ss
id_session	id_treatment	subject_session	id_subject	q0_sex	q0_age	q0_education	q0_employment	q0_income	q0_people	q0_avg_income	q0_products	q0_freeproducts	q0_plat_pc	q0_plat_mob	q0_plat_tablet	q0_plat_app	q0_plat_web	q0_p11	q0_p12	q0_p13	q0_p14	q0_p15	q0_p16	q0_p17	q0_p18	q0_p19	q1_p1	q1_p2	q1_p3	q1_p4	q1_p5	q1_p6	q1_p7	q1_p8	q1_p9	q1_p10	q1_p11	q1_p12	q1_p13	q1_p14	q1_p15	q1_p16	q1_p17	q1_p18	q1_p19	q1_p20	q2_p1	q2_p2	q2_p3
2	2	1	54	2	29	4	2	3	2	5	5	1	1	1	0	0	1	6	7	4	1	7	7	4	4	5	7	7	5	6	3	3	3	1	4	4	1	7	5	4	7	1	7	7	5	7	7	7	7
2	2	1	54	2	29	4	2	3	2	5	5	1	1	1	0	0	1	6	7	4	1	7	7	4	4	5	7	7	5	6	3	3	3	1	4	4	1	7	5	4	7	1	7	7	5	7	7	7	7
2	2	1	54	2	29	4	2	3	2	5	5	1	1	1	0	0	1	6	7	4	1	7	7	4	4	5	7	7	5	6	3	3	3	1	4	4	1	7	5	4	7	1	7	7	5	7	7	7	7
2	2	1	54	2	29	4	2	3	2	5	5	1	1	1	0	0	1	6	7	4	1	7	7	4	4	5	7	7	5	6	3	3	3	1	4	4	1	7	5	4	7	1	7	7	5	7	7	7	7
2	2	1	54	2	29	4	2	3	2	5	5	1	1	1	0	0	1	6	7	4	1	7	7	4	4	5	7	7	5	6	3	3	3	1	4	4	1	7	5	4	7	1	7	7	5	7	7	7	7
2	2	1	54	2	29	4	2	3	2	5	5	1	1	1	0	0	1	6	7	4	1	7	7	4	4	5	7	7	5	6	3	3	3	1	4	4	1	7	5	4	7	1	7	7	5	7	7	7	7
2	2	1	54	2	29	4	2	3	2	5	5	1	1	1	0	0	1	6	7	4	1	7	7	4	4	5	7	7	5	6	3	3	3	1	4	4	1	7	5	4	7	1	7	7	5	7	7	7	7
2	2	1	54	2	29	4	2	3	2	5	5	1	1	1	0	0	1	6	7	4	1	7	7	4	4	5	7	7	5	6	3	3	3	1	4	4	1	7	5	4	7	1	7	7	5	7	7	7	7
2	2	1	54	2	29	4	2	3	2	5	5	1	1	1	0	0	1	6	7	4	1	7	7	4	4	5	7	7	5	6	3	3	3	1	4	4	1	7	5	4	7	1	7	7	5	7	7	7	7
2	2	1	54	2	29	4	2	3	2	5	5	1	1	1	0	0	1	6	7	4	1	7	7	4	4	5	7	7	5	6	3	3	3	1	4	4	1	7	5	4	7	1	7	7	5	7	7	7	7
2	2	1	54	2	29	4	2	3	2	5	5	1	1	1	0	0	1	6	7	4	1	7	7	4	4	5	7	7	5	6	3	3	3	1	4	4	1	7	5	4	7	1	7	7	5	7	7	7	7
2	2	1	54	2	29	4	2	3	2	5	5	1	1	1	0	0	1	6	7	4	1	7	7	4	4	5	7	7	5	6	3	3	3	1	4	4	1	7	5	4	7	1	7	7	5	7	7	7	7
2	2	1	54	2	29	4	2	3	2	5	5	1	1	1	0	0	1	6	7	4	1	7	7	4	4	5	7	7	5	6	3	3	3	1	4	4	1	7	5	4	7	1	7	7	5	7	7	7	7
2	2	1	54	2	29	4	2	3	2	5	5	1	1	1	0	0	1	6	7	4	1	7	7	4	4	5	7	7	5	6	3	3	3	1	4	4	1	7	5	4	7	1	7	7	5	7	7	7	7
2	2	1	54	2	29	4	2	3	2	5	5	1	1	1	0	0	1	6	7	4	1	7	7	4	4	5	7	7	5	6	3	3	3	1	4	4	1	7	5	4	7	1	7	7	5	7	7	7	7
2	2	1	54	2	29	4	2	3	2	5	5	1	1	1	0	0	1	6	7	4	1	7	7	4	4	5	7	7	5	6	3	3	3	1	4	4	1	7	5	4	7	1	7	7	5	7	7	7	7
2	2	1	54	2	29	4	2	3	2	5	5	1	1	1	0	0	1	6	7	4	1	7	7	4	4	5	7	7	5	6	3	3	3	1	4	4	1	7	5	4	7	1	7	7	5	7	7	7	7
2	2	1	54	2	29	4	2	3	2	5	5	1	1	1	0	0	1	6	7	4	1	7	7	4	4	5	7	7	5	6	3	3	3	1	4	4	1	7	5	4	7	1	7	7	5	7	7	7	7
2	2	1	54	2	29	4	2	3	2	5	5	1	1	1	0	0	1	6	7	4	1	7	7	4	4	5	7	7	5	6	3	3	3	1	4	4	1	7	5	4	7	1	7	7	5	7	7	7	7
2	2	1	54	2	29	4	2	3	2	5	5	1	1	1	0	0	1	6	7	4	1	7	7	4	4	5	7	7	5	6	3	3	3	1	4	4	1	7	5	4	7	1	7	7	5	7	7	7	7
2	2	2	55	1	18	3	4	11	4	7	4	1	1	1	0	0	0	6	5	5	5	7	7	7	6	5	6	6	2	5	3	4	6	2	5	3	2	4	4	6	6	2	6	6	5	6	6	7	6
2	2	2	55	1	18	3	4	11	4	7	4	1	1	1	0	0	0	6	5	5	5	7	7	7	6	5	6	6	2	5	3	4	6	2	5	3	2	4	4	6	6	2	6	6	5	6	6	7	6
2	2	2	55	1	18	3	4	11	4	7	4	1	1	1	0	0	0	6	5	5	5	7	7	7	6	5	6	6	2	5	3	4	6	2	5	3	2	4	4	6	6	2	6	6	5	6	6	7	6
2	2	2	55	1	18	3	4	11	4	7	4	1	1	1	0	0	0	6	5	5	5	7	7	7	6	5	6	6	2	5	3	4	6	2	5	3	2	4	4	6	6	2	6	6	5	6	6	7	6
2	2	2	55	1	18	3	4	11	4	7	4	1	1	1	0	0	0	6	5	5	5	7	7	7	6	5	6	6	2	5	3	4	6	2	5	3	2	4	4	6	6	2	6	6	5	6	6	7	6
2	2	2	55	1	18	3	4	11	4	7	4	1	1	1	0	0	0	6	5	5	5	7	7	7	6	5	6	6	2	5	3	4	6	2	5	3	2	4	4	6	6	2	6	6	5	6	6	7	6
2	2	2	55	1	18	3	4	11	4	7	4	1	1	1	0	0	0	6	5	5	5	7	7	7	6	5	6	6	2	5	3	4	6	2	5	3	2	4	4	6	6	2	6	6	5	6	6	7	6
2	2	2	55	1	18	3	4	11	4	7	4	1	1	1	0	0	0	6	5	5	5	7	7	7	6	5	6	6	2	5	3	4	6	2	5	3	2	4	4	6	6	2	6	6	5	6	6	7	6
2	2	2	55	1	18	3	4	11	4	7	4	1	1	1	0	0	0	6	5	5	5	7	7	7	6	5	6	6	2	5	3	4	6	2	5	3	2	4	4	6	6	2	6	6	5	6	6	7	6
2	2	2	55	1	18	3	4	11	4	7	4	1	1	1	0	0	0	6	5	5	5	7	7	7	6	5	6	6	2	5	3	4	6	2	5	3	2	4	4	6	6	2	6	6	5	6	6	7	6
2	2	2	55	1	18	3	4	11	4	7	4	1	1	1	0	0	0	6	5	5	5	7	7	7	6	5	6	6	2	5	3	4	6	2	5	3	2	4	4	6	6	2	6	6	5	6	6	7	6
2	2	2	55	1	18	3	4	11	4	7	4	1	1	1	0	0	0	6	5	5	5	7	7	7	6	5	6	6	2	5	3	4	6	2	5	3	2	4	4	6	6	2	6	6	5	6	6	7	6
2	2	2	55	1	18	3	4	11	4	7	4	1	1	1	0	0	0	6	5	5	5	7	7	7	6	5	6	6	2	5	3	4	6	2	5	3	2	4	4	6	6	2	6	6	5	6	6	7	6
2	2	2	55	1	18	3	4	11	4	7	4	1	1	1	0	0	0	6	5	5	5	7	7	7	6	5	6	6	2	5	3	4	6	2	5	3	2	4	4	6	6	2	6	6	5	6	6	7	6
2	2	2	55	1	18	3	4	11	4	7	4	1	1	1	0	0	0	6	5	5	5	7	7	7	6	5	6	6	2	5	3	4	6	2	5	3	2	4	4	6	6	2	6	6	5	6	6	7	6
2	2	2	55	1	18	3	4	11	4	7	4	1	1	1	0	0	0	6	5	5	5	7	7	7	6	5	6	6	2	5	3	4	6	2	5	3	2	4	4	6	6	2	6	6	5	6	6	7	6
2	2	2	55	1	18	3	4	11	4	7	4	1	1	1	0	0	0	6	5	5	5	7	7	7	6	5	6	6	2	5	3	4	6	2	5	3	2	4	4	6	6	2	6	6	5	6	6	7	6
2	2	2	55	1	18	3	4	11	4	7	4	1	1	1	0	0	0	6	5	5	5	7	7	7	6	5	6	6	2	5	3	4	6	2	5	3	2	4	4	6	6	2	6	6	5	6	6	7	6
2	2	2	55	1	18	3	4	11	4	7	4	1	1	1	0	0	0	6	5	5	5	7	7	7	6	5	6	6	2	5	3	4	6	2	5	3	2	4	4	6	6	2	6	6	5	6	6	7	6
2	2	2	55	1	18	3	4	11	4	7	4	1	1	1	0	0	0	6	5	5	5	7	7	7	6	5	6	6	2	5	3	4	6	2	5	3	2	4	4	6	6	2	6	6	5	6	6	7	6
2	2	3	56	2	44	4	3	3	5	4	5	2	1	1	0	0	0	5	5	7	7	5	7	6	6	6	6	6	2	2	3	5	5	3	6	5	2	6	5	5	5	1	6	4	6	6	2	2	6
2	2	3	56	2	44	4	3	3	5	4	5	2	1	1	0	0	0	5	5	7	7	5	7	6	6	6	6	6	2	2	3	5	5	3	6	5	2	6	5	5	5	1	6	4	6	6	2	2	6
2	2	3	56	2	44	4	3	3	5	4	5	2	1	1	0	0	0	5	5	7	7	5	7	6	6	6	6	6	2	2	3	5	5	3	6	5	2	6	5	5	5	1	6	4	6	6	2	2	6
2	2	3	56	2	44	4	3	3	5	4	5	2	1	1	0	0	0	5	5	7	7	5	7	6	6	6	6	6	2	2	3	5	5	3	6	5	2	6	5	5	5	1	6	4	6	6	2	2	6
2	2	3	56	2	44	4	3	3	5	4	5	2	1	1	0	0	0	5	5	7	7	5	7	6	6	6	6	6	2	2	3	5	5	3	6	5	2	6	5	5	5	1	6	4	6	6	2	2	6
2	2	3	56	2	44	4	3	3	5	4	5	2	1	1	0	0	0	5	5	7	7	5	7	6	6	6	6	6	2	2	3	5	5	3	6	5	2	6	5	5	5	1	6	4	6	6	2	2	6
2	2	3	56	2	44	4	3	3	5	4	5	2	1	1	0	0	0	5	5	7	7	5	7	6	6	6	6	6	2	2	3	5	5	3	6	5	2	6	5	5	5	1	6	4	6	6	2	2	6
2	2	3	56	2	44	4	3	3	5	4	5	2	1	1	0	0	0	5	5	7	7	5	7	6	6	6	6	6	2	2	3	5	5	3	6	5	2	6	5	5	5	1	6	4	6	6	2	2	6
2	2	3	56	2	44	4	3	3	5	4	5	2	1	1	0	0	0	5	5	7	7	5	7	6	6	6	6	6	2	2	3	5	5	3	6	5	2	6	5	5	5	1	6	4	6	6	2	2	6
2	2	3	56	2	44	4	3	3	5	4	5	2	1	1	0	0	0	5	5	7	7	5	7	6	6	6	6	6	2	2	3	5	5	3	6	5	2	6	5	5	5	1	6	4	6	6	2	2	6
2	2	3	56	2	44	4	3	3	5	4	5	2	1	1	0	0	0	5	5	7	7	5	7	6	6	6	6	6	2	2	3	5	5	3	6	5	2	6	5	5	5	1	6	4	6	6	2	2	6
2	2	3	56	2	44	4	3	3	5	4	5	2	1	1	0	0	0	5	5	7	7	5	7	6	6	6	6	6	2	2	3	5	5	3	6	5	2	6	5	5	5	1	6	4	6	6	2	2	6
2	2	3	56	2	44	4	3	3	5	4	5	2	1	1	0	0	0	5	5	7	7	5	7	6	6	6	6	6	2	2	3	5	5	3	6	5	2	6	5	5	5	1	6	4	6	6	2	2	6
2	2	3	56	2	44	4	3	3	5	4	5	2	1	1	0	0	0	5	5	7	7	5	7	6	6	6	6	6	2	2	3	5	5	3	6	5	2	6	5	5	5	1	6	4	6	6	2	2	6
2	2	3	56	2	44	4	3	3	5	4	5	2	1	1	0	0	0	5	5	7	7	5	7	6	6	6	6	6	2	2	3	5	5	3	6	5	2	6	5	5	5	1	6	4	6	6	2	2	6
2	2	3	56	2	44	4	3	3	5	4	5	2	1	1	0	0	0	5	5	7	7	5	7	6	6	6	6	6	2	2	3	5	5	3	6	5	2	6	5	5	5	1	6	4	6	6	2	2	6
2	2	3	56	2	44	4	3	3	5	4	5	2	1	1	0	0	0	5	5	7	7	5	7	6	6	6	6	6	2	2	3	5	5	3	6	5	2	6	5	5	5	1	6	4	6	6	2	2	6
2	2	3	56	2	44	4	3	3	5	4	5	2	1	1	0	0	0	5	5	7	7	5	7	6	6	6	6	6	2	2	3	5	5	3	6	5	2	6	5	5	5	1	6	4	6	6	2	2	6
2	2	3	56	2	44	4	3	3	5	4	5	2	1	1	0	0	0	5	5	7	7	5	7	6	6	6	6	6	2	2	3	5	5	3	6	5	2	6	5	5	5	1	6	4	6	6	2	2	6
2	2	3	56	2	44	4	3	3	5	4	5	2	1	1	0	0	0	5	5	7	7	5	7	6	6	6	6	6	2	2	3	5	5	3	6	5	2	6	5	5	5	1	6	4	6	6	2	2	6
2	2	4	57	1	22	3	3	11	4	11	3	2	1	1	0	0	0	6	7	3	2	7	7	6	5	2	7	6	4	7	5	5	6	1	6	1	1	2	3	3	7	1	6	1	2	6	7	6	6
2	2	4	57	1	22	3	3	11	4	11	3	2	1	1	0	0	0	6	7	3	2	7	7	6	5	2	7	6	4	7	5	5	6	1	6	1	1	2	3	3	7	1	6	1	2	6	7	6	6
2	2	4	57	1	22	3	3	11	4	11	3	2	1	1	0	0	0	6	7	3	2	7	7	6	5	2	7	6	4	7	5	5	6	1	6	1	1	2	3	3	7	1	6	1	2	6	7	6	6
2	2	4	57	1	22	3	3	11	4	11	3	2	1	1	0	0	0	6	7	3	2	7	7	6	5	2	7	6	4	7	5	5	6	1	6	1	1	2	3	3	7	1	6	1	2	6	7	6	6
2	2	4	57	1	22	3	3	11	4	11	3	2	1	1	0	0	0	6	7	3	2	7	7	6	5	2	7	6	4	7	5	5	6	1	6	1	1	2	3	3	7	1	6	1	2	6	7	6	6
2	2	4	57	1	22	3	3	11	4	11	3	2	1	1	0	0	0	6	7	3	2	7	7	6	5	2	7	6	4	7	5	5	6	1	6	1	1	2	3	3	7	1	6	1	2	6	7	6	6
2	2	4	57	1	22	3	3	11	4	11	3	2	1	1	0	0	0	6	7	3	2	7	7	6	5	2	7	6	4	7	5	5	6	1	6	1	1	2	3	3	7	1	6	1	2	6	7	6	6
2	2	4	57	1	22	3	3	11	4	11	3	2	1	1	0	0	0	6	7	3	2	7	7	6	5	2	7	6	4	7	5	5	6	1	6	1	1	2	3	3	7	1	6	1	2	6	7	6	6
2	2	4	57	1	22	3	3	11	4	11	3	2	1	1	0	0	0	6	7	3	2	7	7	6	5	2	7	6	4	7	5	5	6	1	6	1	1	2	3	3	7	1	6	1	2	6	7	6	6
2	2	4	57	1	22	3	3	11	4	11	3	2	1	1	0	0	0	6	7	3	2	7	7	6	5	2	7	6	4	7	5	5	6	1	6	1	1	2	3	3	7	1	6	1	2	6	7	6	6
2	2	4	57	1	22	3	3	11	4	11	3	2	1	1	0	0	0	6	7	3	2	7	7	6	5	2	7	6	4	7	5	5	6	1	6	1	1	2	3	3	7	1	6	1	2	6	7	6	6
2	2	4	57	1	22	3	3	11	4	11	3	2	1	1	0	0	0	6	7	3	2	7	7	6	5	2	7	6	4	7	5	5	6	1	6	1	1	2	3	3	7	1	6	1	2	6	7	6	6
2	2	4	57	1	22	3	3	11	4	11	3	2	1	1	0	0	0	6	7	3	2	7	7	6	5	2	7	6	4	7	5	5	6	1	6	1	1	2	3	3	7	1	6	1	2	6	7	6	6
2	2	4	57	1	22	3	3	11	4	11	3	2	1	1	0	0	0	6	7	3	2	7	7	6	5	2	7	6	4	7	5	5	6	1	6	1	1	2	3	3	7	1	6	1	2	6	7	6	6
2	2	4	57	1	22	3	3	11	4	11	3	2	1	1	0	0	0	6	7	3	2	7	7	6	5	2	7	6	4	7	5	5	6	1	6	1	1	2	3	3	7	1	6	1	2	6	7	6	6
2	2	4	57	1	22	3	3	11	4	11	3	2	1	1	0	0	0	6	7	3	2	7	7	6	5	2	7	6	4	7	5	5	6	1	6	1	1	2	3	3	7	1	6	1	2	6	7	6	6
2	2	4	57	1	22	3	3	11	4	11	3	2	1	1	0	0	0	6	7	3	2	7	7	6	5	2	7	6	4	7	5	5	6	1	6	1	1	2	3	3	7	1	6	1	2	6	7	6	6
2	2	4	57	1	22	3	3	11	4	11	3	2	1	1	0	0	0	6	7	3	2	7	7	6	5	2	7	6	4	7	5	5	6	1	6	1	1	2	3	3	7	1	6	1	2	6	7	6	6
2	2	4	57	1	22	3	3	11	4	11	3	2	1	1	0	0	0	6	7	3	2	7	7	6	5	2	7	6	4	7	5	5	6	1	6	1	1	2	3	3	7	1	6	1	2	6	7	6	6
2	2	4	57	1	22	3	3	11	4	11	3	2	1	1	0	0	0	6	7	3	2	7	7	6	5	2	7	6	4	7	5	5	6	1	6	1	1	2	3	3	7	1	6	1	2	6	7	6	6
2	2	5	58	1	19	3	4	11	3	6	5	3	1	1	0	0	0	5	4	4	4	7	3	6	6	4	4	2	5	3	5	6	1	6	5	3	5	4	6	7	3	4	2	7	7	6	6	6	6
2	2	5	58	1	19	3	4	11	3	6	5	3	1	1	0	0	0	5	4	4	4	7	3	6	6	4	4	2	5	3	5	6	1	6	5	3	5	4	6	7	3	4	2	7	7	6	6	6	6
2	2	5	58	1	19	3	4	11	3	6	5	3	1	1	0	0	0	5	4	4	4	7	3	6	6	4	4	2	5	3	5	6	1	6	5	3	5	4	6	7	3	4	2	7	7	6	6	6	6
2	2	5	58	1	19	3	4	11	3	6	5	3	1	1	0	0	0	5	4	4	4	7	3	6	6	4	4	2	5	3	5	6	1	6	5	3	5	4	6	7	3	4	2	7	7	6	6	6	6
2	2	5	58	1	19	3	4	11	3	6	5	3	1	1	0	0	0	5	4	4	4	7	3	6	6	4	4	2	5	3	5	6	1	6	5	3	5	4	6	7	3	4	2	7	7	6	6	6	6
2	2	5	58	1	19	3	4	11	3	6	5	3	1	1	0	0	0	5	4	4	4	7	3	6	6	4	4	2	5	3	5	6	1	6	5	3	5	4	6	7	3	4	2	7	7	6	6	6	6
2	2	5	58	1	19	3	4	11	3	6	5	3	1	1	0	0	0	5	4	4	4	7	3	6	6	4	4	2	5	3	5	6	1	6	5	3	5	4	6	7	3	4	2	7	7	6	6	6	6
2	2	5	58	1	19	3	4	11	3	6	5	3	1	1	0	0	0	5	4	4	4	7	3	6	6	4	4	2	5	3	5	6	1	6	5	3	5	4	6	7	3	4	2	7	7	6	6	6	6
2	2	5	58	1	19	3	4	11	3	6	5	3	1	1	0	0	0	5	4	4	4	7	3	6	6	4	4	2	5	3	5	6	1	6	5	3	5	4	6	7	3	4	2	7	7	6	6	6	6
2	2	5	58	1	19	3	4	11	3	6	5	3	1	1	0	0	0	5	4	4	4	7	3	6	6	4	4	2	5	3	5	6	1	6	5	3	5	4	6	7	3	4	2	7	7	6	6	6	6
2	2	5	58	1	19	3	4	11	3	6	5	3	1	1	0	0	0	5	4	4	4	7	3	6	6	4	4	2	5	3	5	6	1	6	5	3	5	4	6	7	3	4	2	7	7	6	6	6	6
2	2	5	58	1	19	3	4	11	3	6	5	3	1	1	0	0	0	5	4	4	4	7	3	6	6	4	4	2	5	3	5	6	1	6	5	3	5	4	6	7	3	4	2	7	7	6	6	6	6
2	2	5	58	1	19	3	4	11	3	6	5	3	1	1	0	0	0	5	4	4	4	7	3	6	6	4	4	2	5	3	5	6	1	6	5	3	5	4	6	7	3	4	2	7	7	6	6	6	6
2	2	5	58	1	19	3	4	11	3	6	5	3	1	1	0	0	0	5	4	4	4	7	3	6	6	4	4	2	5	3	5	6	1	6	5	3	5	4	6	7	3	4	2	7	7	6	6	6	6
2	2	5	58	1	19	3	4	11	3	6	5	3	1	1	0	0	0	5	4	4	4	7	3	6	6	4	4	2	5	3	5	6	1	6	5	3	5	4	6	7	3	4	2	7	7	6	6	6	6
2	2	5	58	1	19	3	4	11	3	6	5	3	1	1	0	0	0	5	4	4	4	7	3	6	6	4	4	2	5	3	5	6	1	6	5	3	5	4	6	7	3	4	2	7	7	6	6	6	6
2	2	5	58	1	19	3	4	11	3	6	5	3	1	1	0	0	0	5	4	4	4	7	3	6	6	4	4	2	5	3	5	6	1	6	5	3	5	4	6	7	3	4	2	7	7	6	6	6	6
2	2	5	58	1	19	3	4	11	3	6	5	3	1	1	0	0	0	5	4	4	4	7	3	6	6	4	4	2	5	3	5	6	1	6	5	3	5	4	6	7	3	4	2	7	7	6	6	6	6
2	2	5	58	1	19	3	4	11	3	6	5	3	1	1	0	0	0	5	4	4	4	7	3	6	6	4	4	2	5	3	5	6	1	6	5	3	5	4	6	7	3	4	2	7	7	6	6	6	6
2	2	5	58	1	19	3	4	11	3	6	5	3	1	1	0	0	0	5	4	4	4	7	3	6	6	4	4	2	5	3	5	6	1	6	5	3	5	4	6	7	3	4	2	7	7	6	6	6	6
2	2	6	59	2	53	4	2	4	3	6	3	2	1	1	1	0	0	6	5	7	6	6	5	5	6	6	5	4	5	4	4	6	2	4	4	4	4	7	6	5	4	4	2	1	2	4	1	1	2
2	2	6	59	2	53	4	2	4	3	6	3	2	1	1	1	0	0	6	5	7	6	6	5	5	6	6	5	4	5	4	4	6	2	4	4	4	4	7	6	5	4	4	2	1	2	4	1	1	2
2	2	6	59	2	53	4	2	4	3	6	3	2	1	1	1	0	0	6	5	7	6	6	5	5	6	6	5	4	5	4	4	6	2	4	4	4	4	7	6	5	4	4	2	1	2	4	1	1	2
2	2	6	59	2	53	4	2	4	3	6	3	2	1	1	1	0	0	6	5	7	6	6	5	5	6	6	5	4	5	4	4	6	2	4	4	4	4	7	6	5	4	4	2	1	2	4	1	1	2
2	2	6	59	2	53	4	2	4	3	6	3	2	1	1	1	0	0	6	5	7	6	6	5	5	6	6	5	4	5	4	4	6	2	4	4	4	4	7	6	5	4	4	2	1	2	4	1	1	2
2	2	6	59	2	53	4	2	4	3	6	3	2	1	1	1	0	0	6	5	7	6	6	5	5	6	6	5	4	5	4	4	6	2	4	4	4	4	7	6	5	4	4	2	1	2	4	1	1	2
2	2	6	59	2	53	4	2	4	3	6	3	2	1	1	1	0	0	6	5	7	6	6	5	5	6	6	5	4	5	4	4	6	2	4	4	4	4	7	6	5	4	4	2	1	2	4	1	1	2
2	2	6	59	2	53	4	2	4	3	6	3	2	1	1	1	0	0	6	5	7	6	6	5	5	6	6	5	4	5	4	4	6	2	4	4	4	4	7	6	5	4	4	2	1	2	4	1	1	2
2	2	6	59	2	53	4	2	4	3	6	3	2	1	1	1	0	0	6	5	7	6	6	5	5	6	6	5	4	5	4	4	6	2	4	4	4	4	7	6	5	4	4	2	1	2	4	1	1	2
2	2	6	59	2	53	4	2	4	3	6	3	2	1	1	1	0	0	6	5	7	6	6	5	5	6	6	5	4	5	4	4	6	2	4	4	4	4	7	6	5	4	4	2	1	2	4	1	1	2
2	2	6	59	2	53	4	2	4	3	6	3	2	1	1	1	0	0	6	5	7	6	6	5	5	6	6	5	4	5	4	4	6	2	4	4	4	4	7	6	5	4	4	2	1	2	4	1	1	2
2	2	6	59	2	53	4	2	4	3	6	3	2	1	1	1	0	0	6	5	7	6	6	5	5	6	6	5	4	5	4	4	6	2	4	4	4	4	7	6	5	4	4	2	1	2	4	1	1	2
2	2	6	59	2	53	4	2	4	3	6	3	2	1	1	1	0	0	6	5	7	6	6	5	5	6	6	5	4	5	4	4	6	2	4	4	4	4	7	6	5	4	4	2	1	2	4	1	1	2
2	2	6	59	2	53	4	2	4	3	6	3	2	1	1	1	0	0	6	5	7	6	6	5	5	6	6	5	4	5	4	4	6	2	4	4	4	4	7	6	5	4	4	2	1	2	4	1	1	2
2	2	6	59	2	53	4	2	4	3	6	3	2	1	1	1	0	0	6	5	7	6	6	5	5	6	6	5	4	5	4	4	6	2	4	4	4	4	7	6	5	4	4	2	1	2	4	1	1	2
2	2	6	59	2	53	4	2	4	3	6	3	2	1	1	1	0	0	6	5	7	6	6	5	5	6	6	5	4	5	4	4	6	2	4	4	4	4	7	6	5	4	4	2	1	2	4	1	1	2
2	2	6	59	2	53	4	2	4	3	6	3	2	1	1	1	0	0	6	5	7	6	6	5	5	6	6	5	4	5	4	4	6	2	4	4	4	4	7	6	5	4	4	2	1	2	4	1	1	2
2	2	6	59	2	53	4	2	4	3	6	3	2	1	1	1	0	0	6	5	7	6	6	5	5	6	6	5	4	5	4	4	6	2	4	4	4	4	7	6	5	4	4	2	1	2	4	1	1	2
2	2	6	59	2	53	4	2	4	3	6	3	2	1	1	1	0	0	6	5	7	6	6	5	5	6	6	5	4	5	4	4	6	2	4	4	4	4	7	6	5	4	4	2	1	2	4	1	1	2
2	2	6	59	2	53	4	2	4	3	6	3	2	1	1	1	0	0	6	5	7	6	6	5	5	6	6	5	4	5	4	4	6	2	4	4	4	4	7	6	5	4	4	2	1	2	4	1	1	2
2	2	7	60	1	50	4	2	7	4	8	3	4	1	0	1	0	0	7	7	6	6	5	5	5	5	5	5	5	5	4	4	6	4	4	4	6	5	7	7	6	4	5	4	4	4	5	4	4	5
2	2	7	60	1	50	4	2	7	4	8	3	4	1	0	1	0	0	7	7	6	6	5	5	5	5	5	5	5	5	4	4	6	4	4	4	6	5	7	7	6	4	5	4	4	4	5	4	4	5
2	2	7	60	1	50	4	2	7	4	8	3	4	1	0	1	0	0	7	7	6	6	5	5	5	5	5	5	5	5	4	4	6	4	4	4	6	5	7	7	6	4	5	4	4	4	5	4	4	5
2	2	7	60	1	50	4	2	7	4	8	3	4	1	0	1	0	0	7	7	6	6	5	5	5	5	5	5	5	5	4	4	6	4	4	4	6	5	7	7	6	4	5	4	4	4	5	4	4	5
2	2	7	60	1	50	4	2	7	4	8	3	4	1	0	1	0	0	7	7	6	6	5	5	5	5	5	5	5	5	4	4	6	4	4	4	6	5	7	7	6	4	5	4	4	4	5	4	4	5
2	2	7	60	1	50	4	2	7	4	8	3	4	1	0	1	0	0	7	7	6	6	5	5	5	5	5	5	5	5	4	4	6	4	4	4	6	5	7	7	6	4	5	4	4	4	5	4	4	5
2	2	7	60	1	50	4	2	7	4	8	3	4	1	0	1	0	0	7	7	6	6	5	5	5	5	5	5	5	5	4	4	6	4	4	4	6	5	7	7	6	4	5	4	4	4	5	4	4	5
2	2	7	60	1	50	4	2	7	4	8	3	4	1	0	1	0	0	7	7	6	6	5	5	5	5	5	5	5	5	4	4	6	4	4	4	6	5	7	7	6	4	5	4	4	4	5	4	4	5
2	2	7	60	1	50	4	2	7	4	8	3	4	1	0	1	0	0	7	7	6	6	5	5	5	5	5	5	5	5	4	4	6	4	4	4	6	5	7	7	6	4	5	4	4	4	5	4	4	5
2	2	7	60	1	50	4	2	7	4	8	3	4	1	0	1	0	0	7	7	6	6	5	5	5	5	5	5	5	5	4	4	6	4	4	4	6	5	7	7	6	4	5	4	4	4	5	4	4	5
2	2	7	60	1	50	4	2	7	4	8	3	4	1	0	1	0	0	7	7	6	6	5	5	5	5	5	5	5	5	4	4	6	4	4	4	6	5	7	7	6	4	5	4	4	4	5	4	4	5
2	2	7	60	1	50	4	2	7	4	8	3	4	1	0	1	0	0	7	7	6	6	5	5	5	5	5	5	5	5	4	4	6	4	4	4	6	5	7	7	6	4	5	4	4	4	5	4	4	5
2	2	7	60	1	50	4	2	7	4	8	3	4	1	0	1	0	0	7	7	6	6	5	5	5	5	5	5	5	5	4	4	6	4	4	4	6	5	7	7	6	4	5	4	4	4	5	4	4	5
2	2	7	60	1	50	4	2	7	4	8	3	4	1	0	1	0	0	7	7	6	6	5	5	5	5	5	5	5	5	4	4	6	4	4	4	6	5	7	7	6	4	5	4	4	4	5	4	4	5
2	2	7	60	1	50	4	2	7	4	8	3	4	1	0	1	0	0	7	7	6	6	5	5	5	5	5	5	5	5	4	4	6	4	4	4	6	5	7	7	6	4	5	4	4	4	5	4	4	5
2	2	7	60	1	50	4	2	7	4	8	3	4	1	0	1	0	0	7	7	6	6	5	5	5	5	5	5	5	5	4	4	6	4	4	4	6	5	7	7	6	4	5	4	4	4	5	4	4	5
2	2	7	60	1	50	4	2	7	4	8	3	4	1	0	1	0	0	7	7	6	6	5	5	5	5	5	5	5	5	4	4	6	4	4	4	6	5	7	7	6	4	5	4	4	4	5	4	4	5
2	2	7	60	1	50	4	2	7	4	8	3	4	1	0	1	0	0	7	7	6	6	5	5	5	5	5	5	5	5	4	4	6	4	4	4	6	5	7	7	6	4	5	4	4	4	5	4	4	5
2	2	7	60	1	50	4	2	7	4	8	3	4	1	0	1	0	0	7	7	6	6	5	5	5	5	5	5	5	5	4	4	6	4	4	4	6	5	7	7	6	4	5	4	4	4	5	4	4	5
2	2	7	60	1	50	4	2	7	4	8	3	4	1	0	1	0	0	7	7	6	6	5	5	5	5	5	5	5	5	4	4	6	4	4	4	6	5	7	7	6	4	5	4	4	4	5	4	4	5
2	2	8	61	1	46	2	2	3	5	7	5	2	1	0	0	0	0	5	4	3	3	4	3	3	3	3	5	5	2	4	4	5	3	3	4	2	2	2	6	5	6	2	2	2	5	3	2	2	5
2	2	8	61	1	46	2	2	3	5	7	5	2	1	0	0	0	0	5	4	3	3	4	3	3	3	3	5	5	2	4	4	5	3	3	4	2	2	2	6	5	6	2	2	2	5	3	2	2	5
2	2	8	61	1	46	2	2	3	5	7	5	2	1	0	0	0	0	5	4	3	3	4	3	3	3	3	5	5	2	4	4	5	3	3	4	2	2	2	6	5	6	2	2	2	5	3	2	2	5
2	2	8	61	1	46	2	2	3	5	7	5	2	1	0	0	0	0	5	4	3	3	4	3	3	3	3	5	5	2	4	4	5	3	3	4	2	2	2	6	5	6	2	2	2	5	3	2	2	5
2	2	8	61	1	46	2	2	3	5	7	5	2	1	0	0	0	0	5	4	3	3	4	3	3	3	3	5	5	2	4	4	5	3	3	4	2	2	2	6	5	6	2	2	2	5	3	2	2	5
2	2	8	61	1	46	2	2	3	5	7	5	2	1	0	0	0	0	5	4	3	3	4	3	3	3	3	5	5	2	4	4	5	3	3	4	2	2	2	6	5	6	2	2	2	5	3	2	2	5
2	2	8	61	1	46	2	2	3	5	7	5	2	1	0	0	0	0	5	4	3	3	4	3	3	3	3	5	5	2	4	4	5	3	3	4	2	2	2	6	5	6	2	2	2	5	3	2	2	5
2	2	8	61	1	46	2	2	3	5	7	5	2	1	0	0	0	0	5	4	3	3	4	3	3	3	3	5	5	2	4	4	5	3	3	4	2	2	2	6	5	6	2	2	2	5	3	2	2	5
2	2	8	61	1	46	2	2	3	5	7	5	2	1	0	0	0	0	5	4	3	3	4	3	3	3	3	5	5	2	4	4	5	3	3	4	2	2	2	6	5	6	2	2	2	5	3	2	2	5
2	2	8	61	1	46	2	2	3	5	7	5	2	1	0	0	0	0	5	4	3	3	4	3	3	3	3	5	5	2	4	4	5	3	3	4	2	2	2	6	5	6	2	2	2	5	3	2	2	5
2	2	8	61	1	46	2	2	3	5	7	5	2	1	0	0	0	0	5	4	3	3	4	3	3	3	3	5	5	2	4	4	5	3	3	4	2	2	2	6	5	6	2	2	2	5	3	2	2	5
2	2	8	61	1	46	2	2	3	5	7	5	2	1	0	0	0	0	5	4	3	3	4	3	3	3	3	5	5	2	4	4	5	3	3	4	2	2	2	6	5	6	2	2	2	5	3	2	2	5
2	2	8	61	1	46	2	2	3	5	7	5	2	1	0	0	0	0	5	4	3	3	4	3	3	3	3	5	5	2	4	4	5	3	3	4	2	2	2	6	5	6	2	2	2	5	3	2	2	5
2	2	8	61	1	46	2	2	3	5	7	5	2	1	0	0	0	0	5	4	3	3	4	3	3	3	3	5	5	2	4	4	5	3	3	4	2	2	2	6	5	6	2	2	2	5	3	2	2	5
2	2	8	61	1	46	2	2	3	5	7	5	2	1	0	0	0	0	5	4	3	3	4	3	3	3	3	5	5	2	4	4	5	3	3	4	2	2	2	6	5	6	2	2	2	5	3	2	2	5
2	2	8	61	1	46	2	2	3	5	7	5	2	1	0	0	0	0	5	4	3	3	4	3	3	3	3	5	5	2	4	4	5	3	3	4	2	2	2	6	5	6	2	2	2	5	3	2	2	5
2	2	8	61	1	46	2	2	3	5	7	5	2	1	0	0	0	0	5	4	3	3	4	3	3	3	3	5	5	2	4	4	5	3	3	4	2	2	2	6	5	6	2	2	2	5	3	2	2	5
2	2	8	61	1	46	2	2	3	5	7	5	2	1	0	0	0	0	5	4	3	3	4	3	3	3	3	5	5	2	4	4	5	3	3	4	2	2	2	6	5	6	2	2	2	5	3	2	2	5
2	2	8	61	1	46	2	2	3	5	7	5	2	1	0	0	0	0	5	4	3	3	4	3	3	3	3	5	5	2	4	4	5	3	3	4	2	2	2	6	5	6	2	2	2	5	3	2	2	5
2	2	8	61	1	46	2	2	3	5	7	5	2	1	0	0	0	0	5	4	3	3	4	3	3	3	3	5	5	2	4	4	5	3	3	4	2	2	2	6	5	6	2	2	2	5	3	2	2	5
2	2	9	62	1	41	4	3	11	4	4	5	1	1	1	1	1	1	6	5	3	3	7	4	4	5	4	6	5	4	4	3	2	5	4	6	6	3	2	4	3	3	1	1	1	1	4	5	4	6
2	2	9	62	1	41	4	3	11	4	4	5	1	1	1	1	1	1	6	5	3	3	7	4	4	5	4	6	5	4	4	3	2	5	4	6	6	3	2	4	3	3	1	1	1	1	4	5	4	6
2	2	9	62	1	41	4	3	11	4	4	5	1	1	1	1	1	1	6	5	3	3	7	4	4	5	4	6	5	4	4	3	2	5	4	6	6	3	2	4	3	3	1	1	1	1	4	5	4	6
2	2	9	62	1	41	4	3	11	4	4	5	1	1	1	1	1	1	6	5	3	3	7	4	4	5	4	6	5	4	4	3	2	5	4	6	6	3	2	4	3	3	1	1	1	1	4	5	4	6
2	2	9	62	1	41	4	3	11	4	4	5	1	1	1	1	1	1	6	5	3	3	7	4	4	5	4	6	5	4	4	3	2	5	4	6	6	3	2	4	3	3	1	1	1	1	4	5	4	6
2	2	9	62	1	41	4	3	11	4	4	5	1	1	1	1	1	1	6	5	3	3	7	4	4	5	4	6	5	4	4	3	2	5	4	6	6	3	2	4	3	3	1	1	1	1	4	5	4	6
2	2	9	62	1	41	4	3	11	4	4	5	1	1	1	1	1	1	6	5	3	3	7	4	4	5	4	6	5	4	4	3	2	5	4	6	6	3	2	4	3	3	1	1	1	1	4	5	4	6
2	2	9	62	1	41	4	3	11	4	4	5	1	1	1	1	1	1	6	5	3	3	7	4	4	5	4	6	5	4	4	3	2	5	4	6	6	3	2	4	3	3	1	1	1	1	4	5	4	6
2	2	9	62	1	41	4	3	11	4	4	5	1	1	1	1	1	1	6	5	3	3	7	4	4	5	4	6	5	4	4	3	2	5	4	6	6	3	2	4	3	3	1	1	1	1	4	5	4	6
2	2	9	62	1	41	4	3	11	4	4	5	1	1	1	1	1	1	6	5	3	3	7	4	4	5	4	6	5	4	4	3	2	5	4	6	6	3	2	4	3	3	1	1	1	1	4	5	4	6
2	2	9	62	1	41	4	3	11	4	4	5	1	1	1	1	1	1	6	5	3	3	7	4	4	5	4	6	5	4	4	3	2	5	4	6	6	3	2	4	3	3	1	1	1	1	4	5	4	6
2	2	9	62	1	41	4	3	11	4	4	5	1	1	1	1	1	1	6	5	3	3	7	4	4	5	4	6	5	4	4	3	2	5	4	6	6	3	2	4	3	3	1	1	1	1	4	5	4	6
2	2	9	62	1	41	4	3	11	4	4	5	1	1	1	1	1	1	6	5	3	3	7	4	4	5	4	6	5	4	4	3	2	5	4	6	6	3	2	4	3	3	1	1	1	1	4	5	4	6
2	2	9	62	1	41	4	3	11	4	4	5	1	1	1	1	1	1	6	5	3	3	7	4	4	5	4	6	5	4	4	3	2	5	4	6	6	3	2	4	3	3	1	1	1	1	4	5	4	6
2	2	9	62	1	41	4	3	11	4	4	5	1	1	1	1	1	1	6	5	3	3	7	4	4	5	4	6	5	4	4	3	2	5	4	6	6	3	2	4	3	3	1	1	1	1	4	5	4	6
2	2	9	62	1	41	4	3	11	4	4	5	1	1	1	1	1	1	6	5	3	3	7	4	4	5	4	6	5	4	4	3	2	5	4	6	6	3	2	4	3	3	1	1	1	1	4	5	4	6
2	2	9	62	1	41	4	3	11	4	4	5	1	1	1	1	1	1	6	5	3	3	7	4	4	5	4	6	5	4	4	3	2	5	4	6	6	3	2	4	3	3	1	1	1	1	4	5	4	6
2	2	9	62	1	41	4	3	11	4	4	5	1	1	1	1	1	1	6	5	3	3	7	4	4	5	4	6	5	4	4	3	2	5	4	6	6	3	2	4	3	3	1	1	1	1	4	5	4	6
2	2	9	62	1	41	4	3	11	4	4	5	1	1	1	1	1	1	6	5	3	3	7	4	4	5	4	6	5	4	4	3	2	5	4	6	6	3	2	4	3	3	1	1	1	1	4	5	4	6
2	2	9	62	1	41	4	3	11	4	4	5	1	1	1	1	1	1	6	5	3	3	7	4	4	5	4	6	5	4	4	3	2	5	4	6	6	3	2	4	3	3	1	1	1	1	4	5	4	6
2	2	10	63	1	54	3	2	5	3	4	5	5	1	1	1	0	0	5	6	5	5	6	6	4	5	5	6	6	1	5	4	6	6	2	4	2	3	3	3	5	5	2	6	6	6	6	6	4	5
2	2	10	63	1	54	3	2	5	3	4	5	5	1	1	1	0	0	5	6	5	5	6	6	4	5	5	6	6	1	5	4	6	6	2	4	2	3	3	3	5	5	2	6	6	6	6	6	4	5
2	2	10	63	1	54	3	2	5	3	4	5	5	1	1	1	0	0	5	6	5	5	6	6	4	5	5	6	6	1	5	4	6	6	2	4	2	3	3	3	5	5	2	6	6	6	6	6	4	5
2	2	10	63	1	54	3	2	5	3	4	5	5	1	1	1	0	0	5	6	5	5	6	6	4	5	5	6	6	1	5	4	6	6	2	4	2	3	3	3	5	5	2	6	6	6	6	6	4	5
2	2	10	63	1	54	3	2	5	3	4	5	5	1	1	1	0	0	5	6	5	5	6	6	4	5	5	6	6	1	5	4	6	6	2	4	2	3	3	3	5	5	2	6	6	6	6	6	4	5
2	2	10	63	1	54	3	2	5	3	4	5	5	1	1	1	0	0	5	6	5	5	6	6	4	5	5	6	6	1	5	4	6	6	2	4	2	3	3	3	5	5	2	6	6	6	6	6	4	5
2	2	10	63	1	54	3	2	5	3	4	5	5	1	1	1	0	0	5	6	5	5	6	6	4	5	5	6	6	1	5	4	6	6	2	4	2	3	3	3	5	5	2	6	6	6	6	6	4	5
2	2	10	63	1	54	3	2	5	3	4	5	5	1	1	1	0	0	5	6	5	5	6	6	4	5	5	6	6	1	5	4	6	6	2	4	2	3	3	3	5	5	2	6	6	6	6	6	4	5
2	2	10	63	1	54	3	2	5	3	4	5	5	1	1	1	0	0	5	6	5	5	6	6	4	5	5	6	6	1	5	4	6	6	2	4	2	3	3	3	5	5	2	6	6	6	6	6	4	5
2	2	10	63	1	54	3	2	5	3	4	5	5	1	1	1	0	0	5	6	5	5	6	6	4	5	5	6	6	1	5	4	6	6	2	4	2	3	3	3	5	5	2	6	6	6	6	6	4	5
2	2	10	63	1	54	3	2	5	3	4	5	5	1	1	1	0	0	5	6	5	5	6	6	4	5	5	6	6	1	5	4	6	6	2	4	2	3	3	3	5	5	2	6	6	6	6	6	4	5
2	2	10	63	1	54	3	2	5	3	4	5	5	1	1	1	0	0	5	6	5	5	6	6	4	5	5	6	6	1	5	4	6	6	2	4	2	3	3	3	5	5	2	6	6	6	6	6	4	5
2	2	10	63	1	54	3	2	5	3	4	5	5	1	1	1	0	0	5	6	5	5	6	6	4	5	5	6	6	1	5	4	6	6	2	4	2	3	3	3	5	5	2	6	6	6	6	6	4	5
2	2	10	63	1	54	3	2	5	3	4	5	5	1	1	1	0	0	5	6	5	5	6	6	4	5	5	6	6	1	5	4	6	6	2	4	2	3	3	3	5	5	2	6	6	6	6	6	4	5
2	2	10	63	1	54	3	2	5	3	4	5	5	1	1	1	0	0	5	6	5	5	6	6	4	5	5	6	6	1	5	4	6	6	2	4	2	3	3	3	5	5	2	6	6	6	6	6	4	5
2	2	10	63	1	54	3	2	5	3	4	5	5	1	1	1	0	0	5	6	5	5	6	6	4	5	5	6	6	1	5	4	6	6	2	4	2	3	3	3	5	5	2	6	6	6	6	6	4	5
2	2	10	63	1	54	3	2	5	3	4	5	5	1	1	1	0	0	5	6	5	5	6	6	4	5	5	6	6	1	5	4	6	6	2	4	2	3	3	3	5	5	2	6	6	6	6	6	4	5
2	2	10	63	1	54	3	2	5	3	4	5	5	1	1	1	0	0	5	6	5	5	6	6	4	5	5	6	6	1	5	4	6	6	2	4	2	3	3	3	5	5	2	6	6	6	6	6	4	5
2	2	10	63	1	54	3	2	5	3	4	5	5	1	1	1	0	0	5	6	5	5	6	6	4	5	5	6	6	1	5	4	6	6	2	4	2	3	3	3	5	5	2	6	6	6	6	6	4	5
2	2	10	63	1	54	3	2	5	3	4	5	5	1	1	1	0	0	5	6	5	5	6	6	4	5	5	6	6	1	5	4	6	6	2	4	2	3	3	3	5	5	2	6	6	6	6	6	4	5
2	2	11	64	1	25	4	4	11	2	4	2	2	1	1	0	0	0	5	6	4	4	7	6	5	5	5	7	7	5	7	4	4	5	4	5	3	5	7	7	7	7	1	5	7	5	6	3	4	4
2	2	11	64	1	25	4	4	11	2	4	2	2	1	1	0	0	0	5	6	4	4	7	6	5	5	5	7	7	5	7	4	4	5	4	5	3	5	7	7	7	7	1	5	7	5	6	3	4	4
2	2	11	64	1	25	4	4	11	2	4	2	2	1	1	0	0	0	5	6	4	4	7	6	5	5	5	7	7	5	7	4	4	5	4	5	3	5	7	7	7	7	1	5	7	5	6	3	4	4
2	2	11	64	1	25	4	4	11	2	4	2	2	1	1	0	0	0	5	6	4	4	7	6	5	5	5	7	7	5	7	4	4	5	4	5	3	5	7	7	7	7	1	5	7	5	6	3	4	4
2	2	11	64	1	25	4	4	11	2	4	2	2	1	1	0	0	0	5	6	4	4	7	6	5	5	5	7	7	5	7	4	4	5	4	5	3	5	7	7	7	7	1	5	7	5	6	3	4	4
2	2	11	64	1	25	4	4	11	2	4	2	2	1	1	0	0	0	5	6	4	4	7	6	5	5	5	7	7	5	7	4	4	5	4	5	3	5	7	7	7	7	1	5	7	5	6	3	4	4
2	2	11	64	1	25	4	4	11	2	4	2	2	1	1	0	0	0	5	6	4	4	7	6	5	5	5	7	7	5	7	4	4	5	4	5	3	5	7	7	7	7	1	5	7	5	6	3	4	4
2	2	11	64	1	25	4	4	11	2	4	2	2	1	1	0	0	0	5	6	4	4	7	6	5	5	5	7	7	5	7	4	4	5	4	5	3	5	7	7	7	7	1	5	7	5	6	3	4	4
2	2	11	64	1	25	4	4	11	2	4	2	2	1	1	0	0	0	5	6	4	4	7	6	5	5	5	7	7	5	7	4	4	5	4	5	3	5	7	7	7	7	1	5	7	5	6	3	4	4
2	2	11	64	1	25	4	4	11	2	4	2	2	1	1	0	0	0	5	6	4	4	7	6	5	5	5	7	7	5	7	4	4	5	4	5	3	5	7	7	7	7	1	5	7	5	6	3	4	4
2	2	11	64	1	25	4	4	11	2	4	2	2	1	1	0	0	0	5	6	4	4	7	6	5	5	5	7	7	5	7	4	4	5	4	5	3	5	7	7	7	7	1	5	7	5	6	3	4	4
2	2	11	64	1	25	4	4	11	2	4	2	2	1	1	0	0	0	5	6	4	4	7	6	5	5	5	7	7	5	7	4	4	5	4	5	3	5	7	7	7	7	1	5	7	5	6	3	4	4
2	2	11	64	1	25	4	4	11	2	4	2	2	1	1	0	0	0	5	6	4	4	7	6	5	5	5	7	7	5	7	4	4	5	4	5	3	5	7	7	7	7	1	5	7	5	6	3	4	4
2	2	11	64	1	25	4	4	11	2	4	2	2	1	1	0	0	0	5	6	4	4	7	6	5	5	5	7	7	5	7	4	4	5	4	5	3	5	7	7	7	7	1	5	7	5	6	3	4	4
2	2	11	64	1	25	4	4	11	2	4	2	2	1	1	0	0	0	5	6	4	4	7	6	5	5	5	7	7	5	7	4	4	5	4	5	3	5	7	7	7	7	1	5	7	5	6	3	4	4
2	2	11	64	1	25	4	4	11	2	4	2	2	1	1	0	0	0	5	6	4	4	7	6	5	5	5	7	7	5	7	4	4	5	4	5	3	5	7	7	7	7	1	5	7	5	6	3	4	4
2	2	11	64	1	25	4	4	11	2	4	2	2	1	1	0	0	0	5	6	4	4	7	6	5	5	5	7	7	5	7	4	4	5	4	5	3	5	7	7	7	7	1	5	7	5	6	3	4	4
2	2	11	64	1	25	4	4	11	2	4	2	2	1	1	0	0	0	5	6	4	4	7	6	5	5	5	7	7	5	7	4	4	5	4	5	3	5	7	7	7	7	1	5	7	5	6	3	4	4
2	2	11	64	1	25	4	4	11	2	4	2	2	1	1	0	0	0	5	6	4	4	7	6	5	5	5	7	7	5	7	4	4	5	4	5	3	5	7	7	7	7	1	5	7	5	6	3	4	4
2	2	11	64	1	25	4	4	11	2	4	2	2	1	1	0	0	0	5	6	4	4	7	6	5	5	5	7	7	5	7	4	4	5	4	5	3	5	7	7	7	7	1	5	7	5	6	3	4	4
2	2	12	65	1	27	4	3	11	6	11	5	3	1	1	0	0	1	4	4	4	3	6	6	2	4	3	6	7	3	5	2	3	2	2	4	2	2	5	5	3	5	2	2	3	2	1	4	5	5
2	2	12	65	1	27	4	3	11	6	11	5	3	1	1	0	0	1	4	4	4	3	6	6	2	4	3	6	7	3	5	2	3	2	2	4	2	2	5	5	3	5	2	2	3	2	1	4	5	5
2	2	12	65	1	27	4	3	11	6	11	5	3	1	1	0	0	1	4	4	4	3	6	6	2	4	3	6	7	3	5	2	3	2	2	4	2	2	5	5	3	5	2	2	3	2	1	4	5	5
2	2	12	65	1	27	4	3	11	6	11	5	3	1	1	0	0	1	4	4	4	3	6	6	2	4	3	6	7	3	5	2	3	2	2	4	2	2	5	5	3	5	2	2	3	2	1	4	5	5
2	2	12	65	1	27	4	3	11	6	11	5	3	1	1	0	0	1	4	4	4	3	6	6	2	4	3	6	7	3	5	2	3	2	2	4	2	2	5	5	3	5	2	2	3	2	1	4	5	5
2	2	12	65	1	27	4	3	11	6	11	5	3	1	1	0	0	1	4	4	4	3	6	6	2	4	3	6	7	3	5	2	3	2	2	4	2	2	5	5	3	5	2	2	3	2	1	4	5	5
2	2	12	65	1	27	4	3	11	6	11	5	3	1	1	0	0	1	4	4	4	3	6	6	2	4	3	6	7	3	5	2	3	2	2	4	2	2	5	5	3	5	2	2	3	2	1	4	5	5
2	2	12	65	1	27	4	3	11	6	11	5	3	1	1	0	0	1	4	4	4	3	6	6	2	4	3	6	7	3	5	2	3	2	2	4	2	2	5	5	3	5	2	2	3	2	1	4	5	5
2	2	12	65	1	27	4	3	11	6	11	5	3	1	1	0	0	1	4	4	4	3	6	6	2	4	3	6	7	3	5	2	3	2	2	4	2	2	5	5	3	5	2	2	3	2	1	4	5	5
2	2	12	65	1	27	4	3	11	6	11	5	3	1	1	0	0	1	4	4	4	3	6	6	2	4	3	6	7	3	5	2	3	2	2	4	2	2	5	5	3	5	2	2	3	2	1	4	5	5
2	2	12	65	1	27	4	3	11	6	11	5	3	1	1	0	0	1	4	4	4	3	6	6	2	4	3	6	7	3	5	2	3	2	2	4	2	2	5	5	3	5	2	2	3	2	1	4	5	5
2	2	12	65	1	27	4	3	11	6	11	5	3	1	1	0	0	1	4	4	4	3	6	6	2	4	3	6	7	3	5	2	3	2	2	4	2	2	5	5	3	5	2	2	3	2	1	4	5	5
2	2	12	65	1	27	4	3	11	6	11	5	3	1	1	0	0	1	4	4	4	3	6	6	2	4	3	6	7	3	5	2	3	2	2	4	2	2	5	5	3	5	2	2	3	2	1	4	5	5
2	2	12	65	1	27	4	3	11	6	11	5	3	1	1	0	0	1	4	4	4	3	6	6	2	4	3	6	7	3	5	2	3	2	2	4	2	2	5	5	3	5	2	2	3	2	1	4	5	5
2	2	12	65	1	27	4	3	11	6	11	5	3	1	1	0	0	1	4	4	4	3	6	6	2	4	3	6	7	3	5	2	3	2	2	4	2	2	5	5	3	5	2	2	3	2	1	4	5	5
2	2	12	65	1	27	4	3	11	6	11	5	3	1	1	0	0	1	4	4	4	3	6	6	2	4	3	6	7	3	5	2	3	2	2	4	2	2	5	5	3	5	2	2	3	2	1	4	5	5
2	2	12	65	1	27	4	3	11	6	11	5	3	1	1	0	0	1	4	4	4	3	6	6	2	4	3	6	7	3	5	2	3	2	2	4	2	2	5	5	3	5	2	2	3	2	1	4	5	5
2	2	12	65	1	27	4	3	11	6	11	5	3	1	1	0	0	1	4	4	4	3	6	6	2	4	3	6	7	3	5	2	3	2	2	4	2	2	5	5	3	5	2	2	3	2	1	4	5	5
2	2	12	65	1	27	4	3	11	6	11	5	3	1	1	0	0	1	4	4	4	3	6	6	2	4	3	6	7	3	5	2	3	2	2	4	2	2	5	5	3	5	2	2	3	2	1	4	5	5
2	2	12	65	1	27	4	3	11	6	11	5	3	1	1	0	0	1	4	4	4	3	6	6	2	4	3	6	7	3	5	2	3	2	2	4	2	2	5	5	3	5	2	2	3	2	1	4	5	5
2	2	13	66	1	24	4	4	11	4	3	3	1	1	1	1	0	1	7	6	4	4	7	7	6	3	3	5	6	3	6	6	5	4	2	6	2	2	7	7	6	2	6	2	2	2	6	3	2	4
2	2	13	66	1	24	4	4	11	4	3	3	1	1	1	1	0	1	7	6	4	4	7	7	6	3	3	5	6	3	6	6	5	4	2	6	2	2	7	7	6	2	6	2	2	2	6	3	2	4
2	2	13	66	1	24	4	4	11	4	3	3	1	1	1	1	0	1	7	6	4	4	7	7	6	3	3	5	6	3	6	6	5	4	2	6	2	2	7	7	6	2	6	2	2	2	6	3	2	4
2	2	13	66	1	24	4	4	11	4	3	3	1	1	1	1	0	1	7	6	4	4	7	7	6	3	3	5	6	3	6	6	5	4	2	6	2	2	7	7	6	2	6	2	2	2	6	3	2	4
2	2	13	66	1	24	4	4	11	4	3	3	1	1	1	1	0	1	7	6	4	4	7	7	6	3	3	5	6	3	6	6	5	4	2	6	2	2	7	7	6	2	6	2	2	2	6	3	2	4
2	2	13	66	1	24	4	4	11	4	3	3	1	1	1	1	0	1	7	6	4	4	7	7	6	3	3	5	6	3	6	6	5	4	2	6	2	2	7	7	6	2	6	2	2	2	6	3	2	4
2	2	13	66	1	24	4	4	11	4	3	3	1	1	1	1	0	1	7	6	4	4	7	7	6	3	3	5	6	3	6	6	5	4	2	6	2	2	7	7	6	2	6	2	2	2	6	3	2	4
2	2	13	66	1	24	4	4	11	4	3	3	1	1	1	1	0	1	7	6	4	4	7	7	6	3	3	5	6	3	6	6	5	4	2	6	2	2	7	7	6	2	6	2	2	2	6	3	2	4
2	2	13	66	1	24	4	4	11	4	3	3	1	1	1	1	0	1	7	6	4	4	7	7	6	3	3	5	6	3	6	6	5	4	2	6	2	2	7	7	6	2	6	2	2	2	6	3	2	4
2	2	13	66	1	24	4	4	11	4	3	3	1	1	1	1	0	1	7	6	4	4	7	7	6	3	3	5	6	3	6	6	5	4	2	6	2	2	7	7	6	2	6	2	2	2	6	3	2	4
2	2	13	66	1	24	4	4	11	4	3	3	1	1	1	1	0	1	7	6	4	4	7	7	6	3	3	5	6	3	6	6	5	4	2	6	2	2	7	7	6	2	6	2	2	2	6	3	2	4
2	2	13	66	1	24	4	4	11	4	3	3	1	1	1	1	0	1	7	6	4	4	7	7	6	3	3	5	6	3	6	6	5	4	2	6	2	2	7	7	6	2	6	2	2	2	6	3	2	4
2	2	13	66	1	24	4	4	11	4	3	3	1	1	1	1	0	1	7	6	4	4	7	7	6	3	3	5	6	3	6	6	5	4	2	6	2	2	7	7	6	2	6	2	2	2	6	3	2	4
2	2	13	66	1	24	4	4	11	4	3	3	1	1	1	1	0	1	7	6	4	4	7	7	6	3	3	5	6	3	6	6	5	4	2	6	2	2	7	7	6	2	6	2	2	2	6	3	2	4
2	2	13	66	1	24	4	4	11	4	3	3	1	1	1	1	0	1	7	6	4	4	7	7	6	3	3	5	6	3	6	6	5	4	2	6	2	2	7	7	6	2	6	2	2	2	6	3	2	4
2	2	13	66	1	24	4	4	11	4	3	3	1	1	1	1	0	1	7	6	4	4	7	7	6	3	3	5	6	3	6	6	5	4	2	6	2	2	7	7	6	2	6	2	2	2	6	3	2	4
2	2	13	66	1	24	4	4	11	4	3	3	1	1	1	1	0	1	7	6	4	4	7	7	6	3	3	5	6	3	6	6	5	4	2	6	2	2	7	7	6	2	6	2	2	2	6	3	2	4
2	2	13	66	1	24	4	4	11	4	3	3	1	1	1	1	0	1	7	6	4	4	7	7	6	3	3	5	6	3	6	6	5	4	2	6	2	2	7	7	6	2	6	2	2	2	6	3	2	4
2	2	13	66	1	24	4	4	11	4	3	3	1	1	1	1	0	1	7	6	4	4	7	7	6	3	3	5	6	3	6	6	5	4	2	6	2	2	7	7	6	2	6	2	2	2	6	3	2	4
2	2	13	66	1	24	4	4	11	4	3	3	1	1	1	1	0	1	7	6	4	4	7	7	6	3	3	5	6	3	6	6	5	4	2	6	2	2	7	7	6	2	6	2	2	2	6	3	2	4
2	2	14	67	1	22	2	3	11	4	2	5	1	1	0	0	0	0	5	5	1	1	7	7	1	1	1	7	7	2	4	2	1	1	1	7	1	1	5	3	3	5	1	1	1	1	1	7	4	7
2	2	14	67	1	22	2	3	11	4	2	5	1	1	0	0	0	0	5	5	1	1	7	7	1	1	1	7	7	2	4	2	1	1	1	7	1	1	5	3	3	5	1	1	1	1	1	7	4	7
2	2	14	67	1	22	2	3	11	4	2	5	1	1	0	0	0	0	5	5	1	1	7	7	1	1	1	7	7	2	4	2	1	1	1	7	1	1	5	3	3	5	1	1	1	1	1	7	4	7
2	2	14	67	1	22	2	3	11	4	2	5	1	1	0	0	0	0	5	5	1	1	7	7	1	1	1	7	7	2	4	2	1	1	1	7	1	1	5	3	3	5	1	1	1	1	1	7	4	7
2	2	14	67	1	22	2	3	11	4	2	5	1	1	0	0	0	0	5	5	1	1	7	7	1	1	1	7	7	2	4	2	1	1	1	7	1	1	5	3	3	5	1	1	1	1	1	7	4	7
2	2	14	67	1	22	2	3	11	4	2	5	1	1	0	0	0	0	5	5	1	1	7	7	1	1	1	7	7	2	4	2	1	1	1	7	1	1	5	3	3	5	1	1	1	1	1	7	4	7
2	2	14	67	1	22	2	3	11	4	2	5	1	1	0	0	0	0	5	5	1	1	7	7	1	1	1	7	7	2	4	2	1	1	1	7	1	1	5	3	3	5	1	1	1	1	1	7	4	7
2	2	14	67	1	22	2	3	11	4	2	5	1	1	0	0	0	0	5	5	1	1	7	7	1	1	1	7	7	2	4	2	1	1	1	7	1	1	5	3	3	5	1	1	1	1	1	7	4	7
2	2	14	67	1	22	2	3	11	4	2	5	1	1	0	0	0	0	5	5	1	1	7	7	1	1	1	7	7	2	4	2	1	1	1	7	1	1	5	3	3	5	1	1	1	1	1	7	4	7
2	2	14	67	1	22	2	3	11	4	2	5	1	1	0	0	0	0	5	5	1	1	7	7	1	1	1	7	7	2	4	2	1	1	1	7	1	1	5	3	3	5	1	1	1	1	1	7	4	7
2	2	14	67	1	22	2	3	11	4	2	5	1	1	0	0	0	0	5	5	1	1	7	7	1	1	1	7	7	2	4	2	1	1	1	7	1	1	5	3	3	5	1	1	1	1	1	7	4	7
2	2	14	67	1	22	2	3	11	4	2	5	1	1	0	0	0	0	5	5	1	1	7	7	1	1	1	7	7	2	4	2	1	1	1	7	1	1	5	3	3	5	1	1	1	1	1	7	4	7
2	2	14	67	1	22	2	3	11	4	2	5	1	1	0	0	0	0	5	5	1	1	7	7	1	1	1	7	7	2	4	2	1	1	1	7	1	1	5	3	3	5	1	1	1	1	1	7	4	7
2	2	14	67	1	22	2	3	11	4	2	5	1	1	0	0	0	0	5	5	1	1	7	7	1	1	1	7	7	2	4	2	1	1	1	7	1	1	5	3	3	5	1	1	1	1	1	7	4	7
2	2	14	67	1	22	2	3	11	4	2	5	1	1	0	0	0	0	5	5	1	1	7	7	1	1	1	7	7	2	4	2	1	1	1	7	1	1	5	3	3	5	1	1	1	1	1	7	4	7
2	2	14	67	1	22	2	3	11	4	2	5	1	1	0	0	0	0	5	5	1	1	7	7	1	1	1	7	7	2	4	2	1	1	1	7	1	1	5	3	3	5	1	1	1	1	1	7	4	7
2	2	14	67	1	22	2	3	11	4	2	5	1	1	0	0	0	0	5	5	1	1	7	7	1	1	1	7	7	2	4	2	1	1	1	7	1	1	5	3	3	5	1	1	1	1	1	7	4	7
2	2	14	67	1	22	2	3	11	4	2	5	1	1	0	0	0	0	5	5	1	1	7	7	1	1	1	7	7	2	4	2	1	1	1	7	1	1	5	3	3	5	1	1	1	1	1	7	4	7
2	2	14	67	1	22	2	3	11	4	2	5	1	1	0	0	0	0	5	5	1	1	7	7	1	1	1	7	7	2	4	2	1	1	1	7	1	1	5	3	3	5	1	1	1	1	1	7	4	7
2	2	14	67	1	22	2	3	11	4	2	5	1	1	0	0	0	0	5	5	1	1	7	7	1	1	1	7	7	2	4	2	1	1	1	7	1	1	5	3	3	5	1	1	1	1	1	7	4	7
2	2	15	68	2	56	4	2	3	1	4	5	4	1	1	0	0	0	3	4	3	3	5	6	4	5	4	6	7	5	6	2	6	6	3	4	4	3	4	4	5	4	2	4	4	5	4	3	3	4
2	2	15	68	2	56	4	2	3	1	4	5	4	1	1	0	0	0	3	4	3	3	5	6	4	5	4	6	7	5	6	2	6	6	3	4	4	3	4	4	5	4	2	4	4	5	4	3	3	4
2	2	15	68	2	56	4	2	3	1	4	5	4	1	1	0	0	0	3	4	3	3	5	6	4	5	4	6	7	5	6	2	6	6	3	4	4	3	4	4	5	4	2	4	4	5	4	3	3	4
2	2	15	68	2	56	4	2	3	1	4	5	4	1	1	0	0	0	3	4	3	3	5	6	4	5	4	6	7	5	6	2	6	6	3	4	4	3	4	4	5	4	2	4	4	5	4	3	3	4
2	2	15	68	2	56	4	2	3	1	4	5	4	1	1	0	0	0	3	4	3	3	5	6	4	5	4	6	7	5	6	2	6	6	3	4	4	3	4	4	5	4	2	4	4	5	4	3	3	4
2	2	15	68	2	56	4	2	3	1	4	5	4	1	1	0	0	0	3	4	3	3	5	6	4	5	4	6	7	5	6	2	6	6	3	4	4	3	4	4	5	4	2	4	4	5	4	3	3	4
2	2	15	68	2	56	4	2	3	1	4	5	4	1	1	0	0	0	3	4	3	3	5	6	4	5	4	6	7	5	6	2	6	6	3	4	4	3	4	4	5	4	2	4	4	5	4	3	3	4
2	2	15	68	2	56	4	2	3	1	4	5	4	1	1	0	0	0	3	4	3	3	5	6	4	5	4	6	7	5	6	2	6	6	3	4	4	3	4	4	5	4	2	4	4	5	4	3	3	4
2	2	15	68	2	56	4	2	3	1	4	5	4	1	1	0	0	0	3	4	3	3	5	6	4	5	4	6	7	5	6	2	6	6	3	4	4	3	4	4	5	4	2	4	4	5	4	3	3	4
2	2	15	68	2	56	4	2	3	1	4	5	4	1	1	0	0	0	3	4	3	3	5	6	4	5	4	6	7	5	6	2	6	6	3	4	4	3	4	4	5	4	2	4	4	5	4	3	3	4
2	2	15	68	2	56	4	2	3	1	4	5	4	1	1	0	0	0	3	4	3	3	5	6	4	5	4	6	7	5	6	2	6	6	3	4	4	3	4	4	5	4	2	4	4	5	4	3	3	4
2	2	15	68	2	56	4	2	3	1	4	5	4	1	1	0	0	0	3	4	3	3	5	6	4	5	4	6	7	5	6	2	6	6	3	4	4	3	4	4	5	4	2	4	4	5	4	3	3	4
2	2	15	68	2	56	4	2	3	1	4	5	4	1	1	0	0	0	3	4	3	3	5	6	4	5	4	6	7	5	6	2	6	6	3	4	4	3	4	4	5	4	2	4	4	5	4	3	3	4
2	2	15	68	2	56	4	2	3	1	4	5	4	1	1	0	0	0	3	4	3	3	5	6	4	5	4	6	7	5	6	2	6	6	3	4	4	3	4	4	5	4	2	4	4	5	4	3	3	4
2	2	15	68	2	56	4	2	3	1	4	5	4	1	1	0	0	0	3	4	3	3	5	6	4	5	4	6	7	5	6	2	6	6	3	4	4	3	4	4	5	4	2	4	4	5	4	3	3	4
2	2	15	68	2	56	4	2	3	1	4	5	4	1	1	0	0	0	3	4	3	3	5	6	4	5	4	6	7	5	6	2	6	6	3	4	4	3	4	4	5	4	2	4	4	5	4	3	3	4
2	2	15	68	2	56	4	2	3	1	4	5	4	1	1	0	0	0	3	4	3	3	5	6	4	5	4	6	7	5	6	2	6	6	3	4	4	3	4	4	5	4	2	4	4	5	4	3	3	4
2	2	15	68	2	56	4	2	3	1	4	5	4	1	1	0	0	0	3	4	3	3	5	6	4	5	4	6	7	5	6	2	6	6	3	4	4	3	4	4	5	4	2	4	4	5	4	3	3	4
2	2	15	68	2	56	4	2	3	1	4	5	4	1	1	0	0	0	3	4	3	3	5	6	4	5	4	6	7	5	6	2	6	6	3	4	4	3	4	4	5	4	2	4	4	5	4	3	3	4
2	2	15	68	2	56	4	2	3	1	4	5	4	1	1	0	0	0	3	4	3	3	5	6	4	5	4	6	7	5	6	2	6	6	3	4	4	3	4	4	5	4	2	4	4	5	4	3	3	4
2	2	16	69	2	54	4	2	5	5	7	5	4	1	1	1	0	1	5	3	4	4	3	6	3	7	7	4	3	4	4	6	6	3	4	4	3	4	3	3	4	4	3	3	4	4	4	5	4	5
2	2	16	69	2	54	4	2	5	5	7	5	4	1	1	1	0	1	5	3	4	4	3	6	3	7	7	4	3	4	4	6	6	3	4	4	3	4	3	3	4	4	3	3	4	4	4	5	4	5
2	2	16	69	2	54	4	2	5	5	7	5	4	1	1	1	0	1	5	3	4	4	3	6	3	7	7	4	3	4	4	6	6	3	4	4	3	4	3	3	4	4	3	3	4	4	4	5	4	5
2	2	16	69	2	54	4	2	5	5	7	5	4	1	1	1	0	1	5	3	4	4	3	6	3	7	7	4	3	4	4	6	6	3	4	4	3	4	3	3	4	4	3	3	4	4	4	5	4	5
2	2	16	69	2	54	4	2	5	5	7	5	4	1	1	1	0	1	5	3	4	4	3	6	3	7	7	4	3	4	4	6	6	3	4	4	3	4	3	3	4	4	3	3	4	4	4	5	4	5
2	2	16	69	2	54	4	2	5	5	7	5	4	1	1	1	0	1	5	3	4	4	3	6	3	7	7	4	3	4	4	6	6	3	4	4	3	4	3	3	4	4	3	3	4	4	4	5	4	5
2	2	16	69	2	54	4	2	5	5	7	5	4	1	1	1	0	1	5	3	4	4	3	6	3	7	7	4	3	4	4	6	6	3	4	4	3	4	3	3	4	4	3	3	4	4	4	5	4	5
2	2	16	69	2	54	4	2	5	5	7	5	4	1	1	1	0	1	5	3	4	4	3	6	3	7	7	4	3	4	4	6	6	3	4	4	3	4	3	3	4	4	3	3	4	4	4	5	4	5
2	2	16	69	2	54	4	2	5	5	7	5	4	1	1	1	0	1	5	3	4	4	3	6	3	7	7	4	3	4	4	6	6	3	4	4	3	4	3	3	4	4	3	3	4	4	4	5	4	5
2	2	16	69	2	54	4	2	5	5	7	5	4	1	1	1	0	1	5	3	4	4	3	6	3	7	7	4	3	4	4	6	6	3	4	4	3	4	3	3	4	4	3	3	4	4	4	5	4	5
2	2	16	69	2	54	4	2	5	5	7	5	4	1	1	1	0	1	5	3	4	4	3	6	3	7	7	4	3	4	4	6	6	3	4	4	3	4	3	3	4	4	3	3	4	4	4	5	4	5
2	2	16	69	2	54	4	2	5	5	7	5	4	1	1	1	0	1	5	3	4	4	3	6	3	7	7	4	3	4	4	6	6	3	4	4	3	4	3	3	4	4	3	3	4	4	4	5	4	5
2	2	16	69	2	54	4	2	5	5	7	5	4	1	1	1	0	1	5	3	4	4	3	6	3	7	7	4	3	4	4	6	6	3	4	4	3	4	3	3	4	4	3	3	4	4	4	5	4	5
2	2	16	69	2	54	4	2	5	5	7	5	4	1	1	1	0	1	5	3	4	4	3	6	3	7	7	4	3	4	4	6	6	3	4	4	3	4	3	3	4	4	3	3	4	4	4	5	4	5
2	2	16	69	2	54	4	2	5	5	7	5	4	1	1	1	0	1	5	3	4	4	3	6	3	7	7	4	3	4	4	6	6	3	4	4	3	4	3	3	4	4	3	3	4	4	4	5	4	5
2	2	16	69	2	54	4	2	5	5	7	5	4	1	1	1	0	1	5	3	4	4	3	6	3	7	7	4	3	4	4	6	6	3	4	4	3	4	3	3	4	4	3	3	4	4	4	5	4	5
2	2	16	69	2	54	4	2	5	5	7	5	4	1	1	1	0	1	5	3	4	4	3	6	3	7	7	4	3	4	4	6	6	3	4	4	3	4	3	3	4	4	3	3	4	4	4	5	4	5
2	2	16	69	2	54	4	2	5	5	7	5	4	1	1	1	0	1	5	3	4	4	3	6	3	7	7	4	3	4	4	6	6	3	4	4	3	4	3	3	4	4	3	3	4	4	4	5	4	5
2	2	16	69	2	54	4	2	5	5	7	5	4	1	1	1	0	1	5	3	4	4	3	6	3	7	7	4	3	4	4	6	6	3	4	4	3	4	3	3	4	4	3	3	4	4	4	5	4	5
2	2	16	69	2	54	4	2	5	5	7	5	4	1	1	1	0	1	5	3	4	4	3	6	3	7	7	4	3	4	4	6	6	3	4	4	3	4	3	3	4	4	3	3	4	4	4	5	4	5
2	2	17	70	2	63	1	5	3	1	6	5	1	1	0	0	0	0	7	6	5	6	7	7	5	6	6	7	5	7	5	4	7	2	2	2	3	4	6	7	6	6	1	6	6	2	7	4	2	2
2	2	17	70	2	63	1	5	3	1	6	5	1	1	0	0	0	0	7	6	5	6	7	7	5	6	6	7	5	7	5	4	7	2	2	2	3	4	6	7	6	6	1	6	6	2	7	4	2	2
2	2	17	70	2	63	1	5	3	1	6	5	1	1	0	0	0	0	7	6	5	6	7	7	5	6	6	7	5	7	5	4	7	2	2	2	3	4	6	7	6	6	1	6	6	2	7	4	2	2
2	2	17	70	2	63	1	5	3	1	6	5	1	1	0	0	0	0	7	6	5	6	7	7	5	6	6	7	5	7	5	4	7	2	2	2	3	4	6	7	6	6	1	6	6	2	7	4	2	2
2	2	17	70	2	63	1	5	3	1	6	5	1	1	0	0	0	0	7	6	5	6	7	7	5	6	6	7	5	7	5	4	7	2	2	2	3	4	6	7	6	6	1	6	6	2	7	4	2	2
2	2	17	70	2	63	1	5	3	1	6	5	1	1	0	0	0	0	7	6	5	6	7	7	5	6	6	7	5	7	5	4	7	2	2	2	3	4	6	7	6	6	1	6	6	2	7	4	2	2
2	2	17	70	2	63	1	5	3	1	6	5	1	1	0	0	0	0	7	6	5	6	7	7	5	6	6	7	5	7	5	4	7	2	2	2	3	4	6	7	6	6	1	6	6	2	7	4	2	2
2	2	17	70	2	63	1	5	3	1	6	5	1	1	0	0	0	0	7	6	5	6	7	7	5	6	6	7	5	7	5	4	7	2	2	2	3	4	6	7	6	6	1	6	6	2	7	4	2	2
2	2	17	70	2	63	1	5	3	1	6	5	1	1	0	0	0	0	7	6	5	6	7	7	5	6	6	7	5	7	5	4	7	2	2	2	3	4	6	7	6	6	1	6	6	2	7	4	2	2
2	2	17	70	2	63	1	5	3	1	6	5	1	1	0	0	0	0	7	6	5	6	7	7	5	6	6	7	5	7	5	4	7	2	2	2	3	4	6	7	6	6	1	6	6	2	7	4	2	2
2	2	17	70	2	63	1	5	3	1	6	5	1	1	0	0	0	0	7	6	5	6	7	7	5	6	6	7	5	7	5	4	7	2	2	2	3	4	6	7	6	6	1	6	6	2	7	4	2	2
2	2	17	70	2	63	1	5	3	1	6	5	1	1	0	0	0	0	7	6	5	6	7	7	5	6	6	7	5	7	5	4	7	2	2	2	3	4	6	7	6	6	1	6	6	2	7	4	2	2
2	2	17	70	2	63	1	5	3	1	6	5	1	1	0	0	0	0	7	6	5	6	7	7	5	6	6	7	5	7	5	4	7	2	2	2	3	4	6	7	6	6	1	6	6	2	7	4	2	2
2	2	17	70	2	63	1	5	3	1	6	5	1	1	0	0	0	0	7	6	5	6	7	7	5	6	6	7	5	7	5	4	7	2	2	2	3	4	6	7	6	6	1	6	6	2	7	4	2	2
2	2	17	70	2	63	1	5	3	1	6	5	1	1	0	0	0	0	7	6	5	6	7	7	5	6	6	7	5	7	5	4	7	2	2	2	3	4	6	7	6	6	1	6	6	2	7	4	2	2
2	2	17	70	2	63	1	5	3	1	6	5	1	1	0	0	0	0	7	6	5	6	7	7	5	6	6	7	5	7	5	4	7	2	2	2	3	4	6	7	6	6	1	6	6	2	7	4	2	2
2	2	17	70	2	63	1	5	3	1	6	5	1	1	0	0	0	0	7	6	5	6	7	7	5	6	6	7	5	7	5	4	7	2	2	2	3	4	6	7	6	6	1	6	6	2	7	4	2	2
2	2	17	70	2	63	1	5	3	1	6	5	1	1	0	0	0	0	7	6	5	6	7	7	5	6	6	7	5	7	5	4	7	2	2	2	3	4	6	7	6	6	1	6	6	2	7	4	2	2
2	2	17	70	2	63	1	5	3	1	6	5	1	1	0	0	0	0	7	6	5	6	7	7	5	6	6	7	5	7	5	4	7	2	2	2	3	4	6	7	6	6	1	6	6	2	7	4	2	2
2	2	17	70	2	63	1	5	3	1	6	5	1	1	0	0	0	0	7	6	5	6	7	7	5	6	6	7	5	7	5	4	7	2	2	2	3	4	6	7	6	6	1	6	6	2	7	4	2	2
2	2	18	71	2	60	4	2	4	2	4	5	5	0	1	1	0	0	4	4	5	5	5	4	3	4	4	5	5	4	5	2	5	4	3	5	2	1	2	2	3	4	2	2	5	3	3	3	4	4
2	2	18	71	2	60	4	2	4	2	4	5	5	0	1	1	0	0	4	4	5	5	5	4	3	4	4	5	5	4	5	2	5	4	3	5	2	1	2	2	3	4	2	2	5	3	3	3	4	4
2	2	18	71	2	60	4	2	4	2	4	5	5	0	1	1	0	0	4	4	5	5	5	4	3	4	4	5	5	4	5	2	5	4	3	5	2	1	2	2	3	4	2	2	5	3	3	3	4	4
2	2	18	71	2	60	4	2	4	2	4	5	5	0	1	1	0	0	4	4	5	5	5	4	3	4	4	5	5	4	5	2	5	4	3	5	2	1	2	2	3	4	2	2	5	3	3	3	4	4
2	2	18	71	2	60	4	2	4	2	4	5	5	0	1	1	0	0	4	4	5	5	5	4	3	4	4	5	5	4	5	2	5	4	3	5	2	1	2	2	3	4	2	2	5	3	3	3	4	4
2	2	18	71	2	60	4	2	4	2	4	5	5	0	1	1	0	0	4	4	5	5	5	4	3	4	4	5	5	4	5	2	5	4	3	5	2	1	2	2	3	4	2	2	5	3	3	3	4	4
2	2	18	71	2	60	4	2	4	2	4	5	5	0	1	1	0	0	4	4	5	5	5	4	3	4	4	5	5	4	5	2	5	4	3	5	2	1	2	2	3	4	2	2	5	3	3	3	4	4
2	2	18	71	2	60	4	2	4	2	4	5	5	0	1	1	0	0	4	4	5	5	5	4	3	4	4	5	5	4	5	2	5	4	3	5	2	1	2	2	3	4	2	2	5	3	3	3	4	4
2	2	18	71	2	60	4	2	4	2	4	5	5	0	1	1	0	0	4	4	5	5	5	4	3	4	4	5	5	4	5	2	5	4	3	5	2	1	2	2	3	4	2	2	5	3	3	3	4	4
2	2	18	71	2	60	4	2	4	2	4	5	5	0	1	1	0	0	4	4	5	5	5	4	3	4	4	5	5	4	5	2	5	4	3	5	2	1	2	2	3	4	2	2	5	3	3	3	4	4
2	2	18	71	2	60	4	2	4	2	4	5	5	0	1	1	0	0	4	4	5	5	5	4	3	4	4	5	5	4	5	2	5	4	3	5	2	1	2	2	3	4	2	2	5	3	3	3	4	4
2	2	18	71	2	60	4	2	4	2	4	5	5	0	1	1	0	0	4	4	5	5	5	4	3	4	4	5	5	4	5	2	5	4	3	5	2	1	2	2	3	4	2	2	5	3	3	3	4	4
2	2	18	71	2	60	4	2	4	2	4	5	5	0	1	1	0	0	4	4	5	5	5	4	3	4	4	5	5	4	5	2	5	4	3	5	2	1	2	2	3	4	2	2	5	3	3	3	4	4
2	2	18	71	2	60	4	2	4	2	4	5	5	0	1	1	0	0	4	4	5	5	5	4	3	4	4	5	5	4	5	2	5	4	3	5	2	1	2	2	3	4	2	2	5	3	3	3	4	4
2	2	18	71	2	60	4	2	4	2	4	5	5	0	1	1	0	0	4	4	5	5	5	4	3	4	4	5	5	4	5	2	5	4	3	5	2	1	2	2	3	4	2	2	5	3	3	3	4	4
2	2	18	71	2	60	4	2	4	2	4	5	5	0	1	1	0	0	4	4	5	5	5	4	3	4	4	5	5	4	5	2	5	4	3	5	2	1	2	2	3	4	2	2	5	3	3	3	4	4
2	2	18	71	2	60	4	2	4	2	4	5	5	0	1	1	0	0	4	4	5	5	5	4	3	4	4	5	5	4	5	2	5	4	3	5	2	1	2	2	3	4	2	2	5	3	3	3	4	4
2	2	18	71	2	60	4	2	4	2	4	5	5	0	1	1	0	0	4	4	5	5	5	4	3	4	4	5	5	4	5	2	5	4	3	5	2	1	2	2	3	4	2	2	5	3	3	3	4	4
2	2	18	71	2	60	4	2	4	2	4	5	5	0	1	1	0	0	4	4	5	5	5	4	3	4	4	5	5	4	5	2	5	4	3	5	2	1	2	2	3	4	2	2	5	3	3	3	4	4
2	2	18	71	2	60	4	2	4	2	4	5	5	0	1	1	0	0	4	4	5	5	5	4	3	4	4	5	5	4	5	2	5	4	3	5	2	1	2	2	3	4	2	2	5	3	3	3	4	4
2	2	19	72	1	56	3	2	6	3	6	3	5	1	1	0	0	0	5	6	5	3	5	7	5	6	6	5	7	1	6	5	5	7	5	6	5	7	6	6	6	6	5	6	6	5	2	5	5	5
2	2	19	72	1	56	3	2	6	3	6	3	5	1	1	0	0	0	5	6	5	3	5	7	5	6	6	5	7	1	6	5	5	7	5	6	5	7	6	6	6	6	5	6	6	5	2	5	5	5
2	2	19	72	1	56	3	2	6	3	6	3	5	1	1	0	0	0	5	6	5	3	5	7	5	6	6	5	7	1	6	5	5	7	5	6	5	7	6	6	6	6	5	6	6	5	2	5	5	5
2	2	19	72	1	56	3	2	6	3	6	3	5	1	1	0	0	0	5	6	5	3	5	7	5	6	6	5	7	1	6	5	5	7	5	6	5	7	6	6	6	6	5	6	6	5	2	5	5	5
2	2	19	72	1	56	3	2	6	3	6	3	5	1	1	0	0	0	5	6	5	3	5	7	5	6	6	5	7	1	6	5	5	7	5	6	5	7	6	6	6	6	5	6	6	5	2	5	5	5
2	2	19	72	1	56	3	2	6	3	6	3	5	1	1	0	0	0	5	6	5	3	5	7	5	6	6	5	7	1	6	5	5	7	5	6	5	7	6	6	6	6	5	6	6	5	2	5	5	5
2	2	19	72	1	56	3	2	6	3	6	3	5	1	1	0	0	0	5	6	5	3	5	7	5	6	6	5	7	1	6	5	5	7	5	6	5	7	6	6	6	6	5	6	6	5	2	5	5	5
2	2	19	72	1	56	3	2	6	3	6	3	5	1	1	0	0	0	5	6	5	3	5	7	5	6	6	5	7	1	6	5	5	7	5	6	5	7	6	6	6	6	5	6	6	5	2	5	5	5
2	2	19	72	1	56	3	2	6	3	6	3	5	1	1	0	0	0	5	6	5	3	5	7	5	6	6	5	7	1	6	5	5	7	5	6	5	7	6	6	6	6	5	6	6	5	2	5	5	5
2	2	19	72	1	56	3	2	6	3	6	3	5	1	1	0	0	0	5	6	5	3	5	7	5	6	6	5	7	1	6	5	5	7	5	6	5	7	6	6	6	6	5	6	6	5	2	5	5	5
2	2	19	72	1	56	3	2	6	3	6	3	5	1	1	0	0	0	5	6	5	3	5	7	5	6	6	5	7	1	6	5	5	7	5	6	5	7	6	6	6	6	5	6	6	5	2	5	5	5
2	2	19	72	1	56	3	2	6	3	6	3	5	1	1	0	0	0	5	6	5	3	5	7	5	6	6	5	7	1	6	5	5	7	5	6	5	7	6	6	6	6	5	6	6	5	2	5	5	5
2	2	19	72	1	56	3	2	6	3	6	3	5	1	1	0	0	0	5	6	5	3	5	7	5	6	6	5	7	1	6	5	5	7	5	6	5	7	6	6	6	6	5	6	6	5	2	5	5	5
2	2	19	72	1	56	3	2	6	3	6	3	5	1	1	0	0	0	5	6	5	3	5	7	5	6	6	5	7	1	6	5	5	7	5	6	5	7	6	6	6	6	5	6	6	5	2	5	5	5
2	2	19	72	1	56	3	2	6	3	6	3	5	1	1	0	0	0	5	6	5	3	5	7	5	6	6	5	7	1	6	5	5	7	5	6	5	7	6	6	6	6	5	6	6	5	2	5	5	5
2	2	19	72	1	56	3	2	6	3	6	3	5	1	1	0	0	0	5	6	5	3	5	7	5	6	6	5	7	1	6	5	5	7	5	6	5	7	6	6	6	6	5	6	6	5	2	5	5	5
2	2	19	72	1	56	3	2	6	3	6	3	5	1	1	0	0	0	5	6	5	3	5	7	5	6	6	5	7	1	6	5	5	7	5	6	5	7	6	6	6	6	5	6	6	5	2	5	5	5
2	2	19	72	1	56	3	2	6	3	6	3	5	1	1	0	0	0	5	6	5	3	5	7	5	6	6	5	7	1	6	5	5	7	5	6	5	7	6	6	6	6	5	6	6	5	2	5	5	5
2	2	19	72	1	56	3	2	6	3	6	3	5	1	1	0	0	0	5	6	5	3	5	7	5	6	6	5	7	1	6	5	5	7	5	6	5	7	6	6	6	6	5	6	6	5	2	5	5	5
2	2	19	72	1	56	3	2	6	3	6	3	5	1	1	0	0	0	5	6	5	3	5	7	5	6	6	5	7	1	6	5	5	7	5	6	5	7	6	6	6	6	5	6	6	5	2	5	5	5
2	2	20	73	1	56	4	5	5	3	5	4	3	1	1	1	1	0	6	6	4	4	7	7	7	4	4	7	7	1	7	1	4	6	1	7	1	1	1	1	4	7	1	6	6	7	7	1	1	1
2	2	20	73	1	56	4	5	5	3	5	4	3	1	1	1	1	0	6	6	4	4	7	7	7	4	4	7	7	1	7	1	4	6	1	7	1	1	1	1	4	7	1	6	6	7	7	1	1	1
2	2	20	73	1	56	4	5	5	3	5	4	3	1	1	1	1	0	6	6	4	4	7	7	7	4	4	7	7	1	7	1	4	6	1	7	1	1	1	1	4	7	1	6	6	7	7	1	1	1
2	2	20	73	1	56	4	5	5	3	5	4	3	1	1	1	1	0	6	6	4	4	7	7	7	4	4	7	7	1	7	1	4	6	1	7	1	1	1	1	4	7	1	6	6	7	7	1	1	1
2	2	20	73	1	56	4	5	5	3	5	4	3	1	1	1	1	0	6	6	4	4	7	7	7	4	4	7	7	1	7	1	4	6	1	7	1	1	1	1	4	7	1	6	6	7	7	1	1	1
2	2	20	73	1	56	4	5	5	3	5	4	3	1	1	1	1	0	6	6	4	4	7	7	7	4	4	7	7	1	7	1	4	6	1	7	1	1	1	1	4	7	1	6	6	7	7	1	1	1
2	2	20	73	1	56	4	5	5	3	5	4	3	1	1	1	1	0	6	6	4	4	7	7	7	4	4	7	7	1	7	1	4	6	1	7	1	1	1	1	4	7	1	6	6	7	7	1	1	1
2	2	20	73	1	56	4	5	5	3	5	4	3	1	1	1	1	0	6	6	4	4	7	7	7	4	4	7	7	1	7	1	4	6	1	7	1	1	1	1	4	7	1	6	6	7	7	1	1	1
2	2	20	73	1	56	4	5	5	3	5	4	3	1	1	1	1	0	6	6	4	4	7	7	7	4	4	7	7	1	7	1	4	6	1	7	1	1	1	1	4	7	1	6	6	7	7	1	1	1
2	2	20	73	1	56	4	5	5	3	5	4	3	1	1	1	1	0	6	6	4	4	7	7	7	4	4	7	7	1	7	1	4	6	1	7	1	1	1	1	4	7	1	6	6	7	7	1	1	1
2	2	20	73	1	56	4	5	5	3	5	4	3	1	1	1	1	0	6	6	4	4	7	7	7	4	4	7	7	1	7	1	4	6	1	7	1	1	1	1	4	7	1	6	6	7	7	1	1	1
2	2	20	73	1	56	4	5	5	3	5	4	3	1	1	1	1	0	6	6	4	4	7	7	7	4	4	7	7	1	7	1	4	6	1	7	1	1	1	1	4	7	1	6	6	7	7	1	1	1
2	2	20	73	1	56	4	5	5	3	5	4	3	1	1	1	1	0	6	6	4	4	7	7	7	4	4	7	7	1	7	1	4	6	1	7	1	1	1	1	4	7	1	6	6	7	7	1	1	1
2	2	20	73	1	56	4	5	5	3	5	4	3	1	1	1	1	0	6	6	4	4	7	7	7	4	4	7	7	1	7	1	4	6	1	7	1	1	1	1	4	7	1	6	6	7	7	1	1	1
2	2	20	73	1	56	4	5	5	3	5	4	3	1	1	1	1	0	6	6	4	4	7	7	7	4	4	7	7	1	7	1	4	6	1	7	1	1	1	1	4	7	1	6	6	7	7	1	1	1
2	2	20	73	1	56	4	5	5	3	5	4	3	1	1	1	1	0	6	6	4	4	7	7	7	4	4	7	7	1	7	1	4	6	1	7	1	1	1	1	4	7	1	6	6	7	7	1	1	1
2	2	20	73	1	56	4	5	5	3	5	4	3	1	1	1	1	0	6	6	4	4	7	7	7	4	4	7	7	1	7	1	4	6	1	7	1	1	1	1	4	7	1	6	6	7	7	1	1	1
2	2	20	73	1	56	4	5	5	3	5	4	3	1	1	1	1	0	6	6	4	4	7	7	7	4	4	7	7	1	7	1	4	6	1	7	1	1	1	1	4	7	1	6	6	7	7	1	1	1
2	2	20	73	1	56	4	5	5	3	5	4	3	1	1	1	1	0	6	6	4	4	7	7	7	4	4	7	7	1	7	1	4	6	1	7	1	1	1	1	4	7	1	6	6	7	7	1	1	1
2	2	20	73	1	56	4	5	5	3	5	4	3	1	1	1	1	0	6	6	4	4	7	7	7	4	4	7	7	1	7	1	4	6	1	7	1	1	1	1	4	7	1	6	6	7	7	1	1	1
2	2	21	74	1	51	4	2	7	4	8	2	1	1	1	1	0	0	7	7	7	7	7	7	7	6	4	6	6	3	5	2	2	2	2	4	2	2	2	2	6	2	4	4	4	4	7	1	2	6
2	2	21	74	1	51	4	2	7	4	8	2	1	1	1	1	0	0	7	7	7	7	7	7	7	6	4	6	6	3	5	2	2	2	2	4	2	2	2	2	6	2	4	4	4	4	7	1	2	6
2	2	21	74	1	51	4	2	7	4	8	2	1	1	1	1	0	0	7	7	7	7	7	7	7	6	4	6	6	3	5	2	2	2	2	4	2	2	2	2	6	2	4	4	4	4	7	1	2	6
2	2	21	74	1	51	4	2	7	4	8	2	1	1	1	1	0	0	7	7	7	7	7	7	7	6	4	6	6	3	5	2	2	2	2	4	2	2	2	2	6	2	4	4	4	4	7	1	2	6
2	2	21	74	1	51	4	2	7	4	8	2	1	1	1	1	0	0	7	7	7	7	7	7	7	6	4	6	6	3	5	2	2	2	2	4	2	2	2	2	6	2	4	4	4	4	7	1	2	6
2	2	21	74	1	51	4	2	7	4	8	2	1	1	1	1	0	0	7	7	7	7	7	7	7	6	4	6	6	3	5	2	2	2	2	4	2	2	2	2	6	2	4	4	4	4	7	1	2	6
2	2	21	74	1	51	4	2	7	4	8	2	1	1	1	1	0	0	7	7	7	7	7	7	7	6	4	6	6	3	5	2	2	2	2	4	2	2	2	2	6	2	4	4	4	4	7	1	2	6
2	2	21	74	1	51	4	2	7	4	8	2	1	1	1	1	0	0	7	7	7	7	7	7	7	6	4	6	6	3	5	2	2	2	2	4	2	2	2	2	6	2	4	4	4	4	7	1	2	6
2	2	21	74	1	51	4	2	7	4	8	2	1	1	1	1	0	0	7	7	7	7	7	7	7	6	4	6	6	3	5	2	2	2	2	4	2	2	2	2	6	2	4	4	4	4	7	1	2	6
2	2	21	74	1	51	4	2	7	4	8	2	1	1	1	1	0	0	7	7	7	7	7	7	7	6	4	6	6	3	5	2	2	2	2	4	2	2	2	2	6	2	4	4	4	4	7	1	2	6
2	2	21	74	1	51	4	2	7	4	8	2	1	1	1	1	0	0	7	7	7	7	7	7	7	6	4	6	6	3	5	2	2	2	2	4	2	2	2	2	6	2	4	4	4	4	7	1	2	6
2	2	21	74	1	51	4	2	7	4	8	2	1	1	1	1	0	0	7	7	7	7	7	7	7	6	4	6	6	3	5	2	2	2	2	4	2	2	2	2	6	2	4	4	4	4	7	1	2	6
2	2	21	74	1	51	4	2	7	4	8	2	1	1	1	1	0	0	7	7	7	7	7	7	7	6	4	6	6	3	5	2	2	2	2	4	2	2	2	2	6	2	4	4	4	4	7	1	2	6
2	2	21	74	1	51	4	2	7	4	8	2	1	1	1	1	0	0	7	7	7	7	7	7	7	6	4	6	6	3	5	2	2	2	2	4	2	2	2	2	6	2	4	4	4	4	7	1	2	6
2	2	21	74	1	51	4	2	7	4	8	2	1	1	1	1	0	0	7	7	7	7	7	7	7	6	4	6	6	3	5	2	2	2	2	4	2	2	2	2	6	2	4	4	4	4	7	1	2	6
2	2	21	74	1	51	4	2	7	4	8	2	1	1	1	1	0	0	7	7	7	7	7	7	7	6	4	6	6	3	5	2	2	2	2	4	2	2	2	2	6	2	4	4	4	4	7	1	2	6
2	2	21	74	1	51	4	2	7	4	8	2	1	1	1	1	0	0	7	7	7	7	7	7	7	6	4	6	6	3	5	2	2	2	2	4	2	2	2	2	6	2	4	4	4	4	7	1	2	6
2	2	21	74	1	51	4	2	7	4	8	2	1	1	1	1	0	0	7	7	7	7	7	7	7	6	4	6	6	3	5	2	2	2	2	4	2	2	2	2	6	2	4	4	4	4	7	1	2	6
2	2	21	74	1	51	4	2	7	4	8	2	1	1	1	1	0	0	7	7	7	7	7	7	7	6	4	6	6	3	5	2	2	2	2	4	2	2	2	2	6	2	4	4	4	4	7	1	2	6
2	2	21	74	1	51	4	2	7	4	8	2	1	1	1	1	0	0	7	7	7	7	7	7	7	6	4	6	6	3	5	2	2	2	2	4	2	2	2	2	6	2	4	4	4	4	7	1	2	6
2	2	22	75	1	51	4	2	4	5	4	4	2	1	1	1	1	1	7	5	5	4	7	7	7	5	5	6	5	3	4	4	6	5	3	5	5	4	3	6	6	3	3	3	7	2	7	1	1	1
2	2	22	75	1	51	4	2	4	5	4	4	2	1	1	1	1	1	7	5	5	4	7	7	7	5	5	6	5	3	4	4	6	5	3	5	5	4	3	6	6	3	3	3	7	2	7	1	1	1
2	2	22	75	1	51	4	2	4	5	4	4	2	1	1	1	1	1	7	5	5	4	7	7	7	5	5	6	5	3	4	4	6	5	3	5	5	4	3	6	6	3	3	3	7	2	7	1	1	1
2	2	22	75	1	51	4	2	4	5	4	4	2	1	1	1	1	1	7	5	5	4	7	7	7	5	5	6	5	3	4	4	6	5	3	5	5	4	3	6	6	3	3	3	7	2	7	1	1	1
2	2	22	75	1	51	4	2	4	5	4	4	2	1	1	1	1	1	7	5	5	4	7	7	7	5	5	6	5	3	4	4	6	5	3	5	5	4	3	6	6	3	3	3	7	2	7	1	1	1
2	2	22	75	1	51	4	2	4	5	4	4	2	1	1	1	1	1	7	5	5	4	7	7	7	5	5	6	5	3	4	4	6	5	3	5	5	4	3	6	6	3	3	3	7	2	7	1	1	1
2	2	22	75	1	51	4	2	4	5	4	4	2	1	1	1	1	1	7	5	5	4	7	7	7	5	5	6	5	3	4	4	6	5	3	5	5	4	3	6	6	3	3	3	7	2	7	1	1	1
2	2	22	75	1	51	4	2	4	5	4	4	2	1	1	1	1	1	7	5	5	4	7	7	7	5	5	6	5	3	4	4	6	5	3	5	5	4	3	6	6	3	3	3	7	2	7	1	1	1
2	2	22	75	1	51	4	2	4	5	4	4	2	1	1	1	1	1	7	5	5	4	7	7	7	5	5	6	5	3	4	4	6	5	3	5	5	4	3	6	6	3	3	3	7	2	7	1	1	1
2	2	22	75	1	51	4	2	4	5	4	4	2	1	1	1	1	1	7	5	5	4	7	7	7	5	5	6	5	3	4	4	6	5	3	5	5	4	3	6	6	3	3	3	7	2	7	1	1	1
2	2	22	75	1	51	4	2	4	5	4	4	2	1	1	1	1	1	7	5	5	4	7	7	7	5	5	6	5	3	4	4	6	5	3	5	5	4	3	6	6	3	3	3	7	2	7	1	1	1
2	2	22	75	1	51	4	2	4	5	4	4	2	1	1	1	1	1	7	5	5	4	7	7	7	5	5	6	5	3	4	4	6	5	3	5	5	4	3	6	6	3	3	3	7	2	7	1	1	1
2	2	22	75	1	51	4	2	4	5	4	4	2	1	1	1	1	1	7	5	5	4	7	7	7	5	5	6	5	3	4	4	6	5	3	5	5	4	3	6	6	3	3	3	7	2	7	1	1	1
2	2	22	75	1	51	4	2	4	5	4	4	2	1	1	1	1	1	7	5	5	4	7	7	7	5	5	6	5	3	4	4	6	5	3	5	5	4	3	6	6	3	3	3	7	2	7	1	1	1
2	2	22	75	1	51	4	2	4	5	4	4	2	1	1	1	1	1	7	5	5	4	7	7	7	5	5	6	5	3	4	4	6	5	3	5	5	4	3	6	6	3	3	3	7	2	7	1	1	1
2	2	22	75	1	51	4	2	4	5	4	4	2	1	1	1	1	1	7	5	5	4	7	7	7	5	5	6	5	3	4	4	6	5	3	5	5	4	3	6	6	3	3	3	7	2	7	1	1	1
2	2	22	75	1	51	4	2	4	5	4	4	2	1	1	1	1	1	7	5	5	4	7	7	7	5	5	6	5	3	4	4	6	5	3	5	5	4	3	6	6	3	3	3	7	2	7	1	1	1
2	2	22	75	1	51	4	2	4	5	4	4	2	1	1	1	1	1	7	5	5	4	7	7	7	5	5	6	5	3	4	4	6	5	3	5	5	4	3	6	6	3	3	3	7	2	7	1	1	1
2	2	22	75	1	51	4	2	4	5	4	4	2	1	1	1	1	1	7	5	5	4	7	7	7	5	5	6	5	3	4	4	6	5	3	5	5	4	3	6	6	3	3	3	7	2	7	1	1	1
2	2	22	75	1	51	4	2	4	5	4	4	2	1	1	1	1	1	7	5	5	4	7	7	7	5	5	6	5	3	4	4	6	5	3	5	5	4	3	6	6	3	3	3	7	2	7	1	1	1
2	2	23	76	2	51	3	3	2	3	7	5	5	0	1	1	0	0	7	5	5	4	6	7	5	5	5	5	5	5	5	5	4	4	5	6	5	5	5	6	5	4	5	6	5	5	3	5	4	5
2	2	23	76	2	51	3	3	2	3	7	5	5	0	1	1	0	0	7	5	5	4	6	7	5	5	5	5	5	5	5	5	4	4	5	6	5	5	5	6	5	4	5	6	5	5	3	5	4	5
2	2	23	76	2	51	3	3	2	3	7	5	5	0	1	1	0	0	7	5	5	4	6	7	5	5	5	5	5	5	5	5	4	4	5	6	5	5	5	6	5	4	5	6	5	5	3	5	4	5
2	2	23	76	2	51	3	3	2	3	7	5	5	0	1	1	0	0	7	5	5	4	6	7	5	5	5	5	5	5	5	5	4	4	5	6	5	5	5	6	5	4	5	6	5	5	3	5	4	5
2	2	23	76	2	51	3	3	2	3	7	5	5	0	1	1	0	0	7	5	5	4	6	7	5	5	5	5	5	5	5	5	4	4	5	6	5	5	5	6	5	4	5	6	5	5	3	5	4	5
2	2	23	76	2	51	3	3	2	3	7	5	5	0	1	1	0	0	7	5	5	4	6	7	5	5	5	5	5	5	5	5	4	4	5	6	5	5	5	6	5	4	5	6	5	5	3	5	4	5
2	2	23	76	2	51	3	3	2	3	7	5	5	0	1	1	0	0	7	5	5	4	6	7	5	5	5	5	5	5	5	5	4	4	5	6	5	5	5	6	5	4	5	6	5	5	3	5	4	5
2	2	23	76	2	51	3	3	2	3	7	5	5	0	1	1	0	0	7	5	5	4	6	7	5	5	5	5	5	5	5	5	4	4	5	6	5	5	5	6	5	4	5	6	5	5	3	5	4	5
2	2	23	76	2	51	3	3	2	3	7	5	5	0	1	1	0	0	7	5	5	4	6	7	5	5	5	5	5	5	5	5	4	4	5	6	5	5	5	6	5	4	5	6	5	5	3	5	4	5
2	2	23	76	2	51	3	3	2	3	7	5	5	0	1	1	0	0	7	5	5	4	6	7	5	5	5	5	5	5	5	5	4	4	5	6	5	5	5	6	5	4	5	6	5	5	3	5	4	5
2	2	23	76	2	51	3	3	2	3	7	5	5	0	1	1	0	0	7	5	5	4	6	7	5	5	5	5	5	5	5	5	4	4	5	6	5	5	5	6	5	4	5	6	5	5	3	5	4	5
2	2	23	76	2	51	3	3	2	3	7	5	5	0	1	1	0	0	7	5	5	4	6	7	5	5	5	5	5	5	5	5	4	4	5	6	5	5	5	6	5	4	5	6	5	5	3	5	4	5
2	2	23	76	2	51	3	3	2	3	7	5	5	0	1	1	0	0	7	5	5	4	6	7	5	5	5	5	5	5	5	5	4	4	5	6	5	5	5	6	5	4	5	6	5	5	3	5	4	5
2	2	23	76	2	51	3	3	2	3	7	5	5	0	1	1	0	0	7	5	5	4	6	7	5	5	5	5	5	5	5	5	4	4	5	6	5	5	5	6	5	4	5	6	5	5	3	5	4	5
2	2	23	76	2	51	3	3	2	3	7	5	5	0	1	1	0	0	7	5	5	4	6	7	5	5	5	5	5	5	5	5	4	4	5	6	5	5	5	6	5	4	5	6	5	5	3	5	4	5
2	2	23	76	2	51	3	3	2	3	7	5	5	0	1	1	0	0	7	5	5	4	6	7	5	5	5	5	5	5	5	5	4	4	5	6	5	5	5	6	5	4	5	6	5	5	3	5	4	5
2	2	23	76	2	51	3	3	2	3	7	5	5	0	1	1	0	0	7	5	5	4	6	7	5	5	5	5	5	5	5	5	4	4	5	6	5	5	5	6	5	4	5	6	5	5	3	5	4	5
2	2	23	76	2	51	3	3	2	3	7	5	5	0	1	1	0	0	7	5	5	4	6	7	5	5	5	5	5	5	5	5	4	4	5	6	5	5	5	6	5	4	5	6	5	5	3	5	4	5
2	2	23	76	2	51	3	3	2	3	7	5	5	0	1	1	0	0	7	5	5	4	6	7	5	5	5	5	5	5	5	5	4	4	5	6	5	5	5	6	5	4	5	6	5	5	3	5	4	5
2	2	23	76	2	51	3	3	2	3	7	5	5	0	1	1	0	0	7	5	5	4	6	7	5	5	5	5	5	5	5	5	4	4	5	6	5	5	5	6	5	4	5	6	5	5	3	5	4	5
2	2	24	77	2	40	4	2	4	3	7	5	5	0	1	1	0	0	7	7	4	4	4	4	6	4	4	5	6	4	6	2	4	4	3	3	2	5	2	3	4	4	2	1	4	1	6	5	3	4
2	2	24	77	2	40	4	2	4	3	7	5	5	0	1	1	0	0	7	7	4	4	4	4	6	4	4	5	6	4	6	2	4	4	3	3	2	5	2	3	4	4	2	1	4	1	6	5	3	4
2	2	24	77	2	40	4	2	4	3	7	5	5	0	1	1	0	0	7	7	4	4	4	4	6	4	4	5	6	4	6	2	4	4	3	3	2	5	2	3	4	4	2	1	4	1	6	5	3	4
2	2	24	77	2	40	4	2	4	3	7	5	5	0	1	1	0	0	7	7	4	4	4	4	6	4	4	5	6	4	6	2	4	4	3	3	2	5	2	3	4	4	2	1	4	1	6	5	3	4
2	2	24	77	2	40	4	2	4	3	7	5	5	0	1	1	0	0	7	7	4	4	4	4	6	4	4	5	6	4	6	2	4	4	3	3	2	5	2	3	4	4	2	1	4	1	6	5	3	4
2	2	24	77	2	40	4	2	4	3	7	5	5	0	1	1	0	0	7	7	4	4	4	4	6	4	4	5	6	4	6	2	4	4	3	3	2	5	2	3	4	4	2	1	4	1	6	5	3	4
2	2	24	77	2	40	4	2	4	3	7	5	5	0	1	1	0	0	7	7	4	4	4	4	6	4	4	5	6	4	6	2	4	4	3	3	2	5	2	3	4	4	2	1	4	1	6	5	3	4
2	2	24	77	2	40	4	2	4	3	7	5	5	0	1	1	0	0	7	7	4	4	4	4	6	4	4	5	6	4	6	2	4	4	3	3	2	5	2	3	4	4	2	1	4	1	6	5	3	4
2	2	24	77	2	40	4	2	4	3	7	5	5	0	1	1	0	0	7	7	4	4	4	4	6	4	4	5	6	4	6	2	4	4	3	3	2	5	2	3	4	4	2	1	4	1	6	5	3	4
2	2	24	77	2	40	4	2	4	3	7	5	5	0	1	1	0	0	7	7	4	4	4	4	6	4	4	5	6	4	6	2	4	4	3	3	2	5	2	3	4	4	2	1	4	1	6	5	3	4
2	2	24	77	2	40	4	2	4	3	7	5	5	0	1	1	0	0	7	7	4	4	4	4	6	4	4	5	6	4	6	2	4	4	3	3	2	5	2	3	4	4	2	1	4	1	6	5	3	4
2	2	24	77	2	40	4	2	4	3	7	5	5	0	1	1	0	0	7	7	4	4	4	4	6	4	4	5	6	4	6	2	4	4	3	3	2	5	2	3	4	4	2	1	4	1	6	5	3	4
2	2	24	77	2	40	4	2	4	3	7	5	5	0	1	1	0	0	7	7	4	4	4	4	6	4	4	5	6	4	6	2	4	4	3	3	2	5	2	3	4	4	2	1	4	1	6	5	3	4
2	2	24	77	2	40	4	2	4	3	7	5	5	0	1	1	0	0	7	7	4	4	4	4	6	4	4	5	6	4	6	2	4	4	3	3	2	5	2	3	4	4	2	1	4	1	6	5	3	4
2	2	24	77	2	40	4	2	4	3	7	5	5	0	1	1	0	0	7	7	4	4	4	4	6	4	4	5	6	4	6	2	4	4	3	3	2	5	2	3	4	4	2	1	4	1	6	5	3	4
2	2	24	77	2	40	4	2	4	3	7	5	5	0	1	1	0	0	7	7	4	4	4	4	6	4	4	5	6	4	6	2	4	4	3	3	2	5	2	3	4	4	2	1	4	1	6	5	3	4
2	2	24	77	2	40	4	2	4	3	7	5	5	0	1	1	0	0	7	7	4	4	4	4	6	4	4	5	6	4	6	2	4	4	3	3	2	5	2	3	4	4	2	1	4	1	6	5	3	4
2	2	24	77	2	40	4	2	4	3	7	5	5	0	1	1	0	0	7	7	4	4	4	4	6	4	4	5	6	4	6	2	4	4	3	3	2	5	2	3	4	4	2	1	4	1	6	5	3	4
2	2	24	77	2	40	4	2	4	3	7	5	5	0	1	1	0	0	7	7	4	4	4	4	6	4	4	5	6	4	6	2	4	4	3	3	2	5	2	3	4	4	2	1	4	1	6	5	3	4
2	2	24	77	2	40	4	2	4	3	7	5	5	0	1	1	0	0	7	7	4	4	4	4	6	4	4	5	6	4	6	2	4	4	3	3	2	5	2	3	4	4	2	1	4	1	6	5	3	4
2	2	25	78	1	19	3	4	11	4	7	5	1	1	1	0	0	1	2	2	1	1	3	7	2	2	1	5	4	6	4	5	6	5	3	3	4	2	5	4	6	4	1	5	6	4	3	4	5	6
2	2	25	78	1	19	3	4	11	4	7	5	1	1	1	0	0	1	2	2	1	1	3	7	2	2	1	5	4	6	4	5	6	5	3	3	4	2	5	4	6	4	1	5	6	4	3	4	5	6
2	2	25	78	1	19	3	4	11	4	7	5	1	1	1	0	0	1	2	2	1	1	3	7	2	2	1	5	4	6	4	5	6	5	3	3	4	2	5	4	6	4	1	5	6	4	3	4	5	6
2	2	25	78	1	19	3	4	11	4	7	5	1	1	1	0	0	1	2	2	1	1	3	7	2	2	1	5	4	6	4	5	6	5	3	3	4	2	5	4	6	4	1	5	6	4	3	4	5	6
2	2	25	78	1	19	3	4	11	4	7	5	1	1	1	0	0	1	2	2	1	1	3	7	2	2	1	5	4	6	4	5	6	5	3	3	4	2	5	4	6	4	1	5	6	4	3	4	5	6
2	2	25	78	1	19	3	4	11	4	7	5	1	1	1	0	0	1	2	2	1	1	3	7	2	2	1	5	4	6	4	5	6	5	3	3	4	2	5	4	6	4	1	5	6	4	3	4	5	6
2	2	25	78	1	19	3	4	11	4	7	5	1	1	1	0	0	1	2	2	1	1	3	7	2	2	1	5	4	6	4	5	6	5	3	3	4	2	5	4	6	4	1	5	6	4	3	4	5	6
2	2	25	78	1	19	3	4	11	4	7	5	1	1	1	0	0	1	2	2	1	1	3	7	2	2	1	5	4	6	4	5	6	5	3	3	4	2	5	4	6	4	1	5	6	4	3	4	5	6
2	2	25	78	1	19	3	4	11	4	7	5	1	1	1	0	0	1	2	2	1	1	3	7	2	2	1	5	4	6	4	5	6	5	3	3	4	2	5	4	6	4	1	5	6	4	3	4	5	6
2	2	25	78	1	19	3	4	11	4	7	5	1	1	1	0	0	1	2	2	1	1	3	7	2	2	1	5	4	6	4	5	6	5	3	3	4	2	5	4	6	4	1	5	6	4	3	4	5	6
2	2	25	78	1	19	3	4	11	4	7	5	1	1	1	0	0	1	2	2	1	1	3	7	2	2	1	5	4	6	4	5	6	5	3	3	4	2	5	4	6	4	1	5	6	4	3	4	5	6
2	2	25	78	1	19	3	4	11	4	7	5	1	1	1	0	0	1	2	2	1	1	3	7	2	2	1	5	4	6	4	5	6	5	3	3	4	2	5	4	6	4	1	5	6	4	3	4	5	6
2	2	25	78	1	19	3	4	11	4	7	5	1	1	1	0	0	1	2	2	1	1	3	7	2	2	1	5	4	6	4	5	6	5	3	3	4	2	5	4	6	4	1	5	6	4	3	4	5	6
2	2	25	78	1	19	3	4	11	4	7	5	1	1	1	0	0	1	2	2	1	1	3	7	2	2	1	5	4	6	4	5	6	5	3	3	4	2	5	4	6	4	1	5	6	4	3	4	5	6
2	2	25	78	1	19	3	4	11	4	7	5	1	1	1	0	0	1	2	2	1	1	3	7	2	2	1	5	4	6	4	5	6	5	3	3	4	2	5	4	6	4	1	5	6	4	3	4	5	6
2	2	25	78	1	19	3	4	11	4	7	5	1	1	1	0	0	1	2	2	1	1	3	7	2	2	1	5	4	6	4	5	6	5	3	3	4	2	5	4	6	4	1	5	6	4	3	4	5	6
2	2	25	78	1	19	3	4	11	4	7	5	1	1	1	0	0	1	2	2	1	1	3	7	2	2	1	5	4	6	4	5	6	5	3	3	4	2	5	4	6	4	1	5	6	4	3	4	5	6
2	2	25	78	1	19	3	4	11	4	7	5	1	1	1	0	0	1	2	2	1	1	3	7	2	2	1	5	4	6	4	5	6	5	3	3	4	2	5	4	6	4	1	5	6	4	3	4	5	6
2	2	25	78	1	19	3	4	11	4	7	5	1	1	1	0	0	1	2	2	1	1	3	7	2	2	1	5	4	6	4	5	6	5	3	3	4	2	5	4	6	4	1	5	6	4	3	4	5	6
2	2	25	78	1	19	3	4	11	4	7	5	1	1	1	0	0	1	2	2	1	1	3	7	2	2	1	5	4	6	4	5	6	5	3	3	4	2	5	4	6	4	1	5	6	4	3	4	5	6
2	2	26	79	2	56	4	2	4	1	4	5	4	1	1	0	0	0	3	3	5	5	3	3	3	4	4	7	5	5	5	4	3	5	4	4	4	4	4	5	5	3	6	3	5	5	4	3	1	3
2	2	26	79	2	56	4	2	4	1	4	5	4	1	1	0	0	0	3	3	5	5	3	3	3	4	4	7	5	5	5	4	3	5	4	4	4	4	4	5	5	3	6	3	5	5	4	3	1	3
2	2	26	79	2	56	4	2	4	1	4	5	4	1	1	0	0	0	3	3	5	5	3	3	3	4	4	7	5	5	5	4	3	5	4	4	4	4	4	5	5	3	6	3	5	5	4	3	1	3
2	2	26	79	2	56	4	2	4	1	4	5	4	1	1	0	0	0	3	3	5	5	3	3	3	4	4	7	5	5	5	4	3	5	4	4	4	4	4	5	5	3	6	3	5	5	4	3	1	3
2	2	26	79	2	56	4	2	4	1	4	5	4	1	1	0	0	0	3	3	5	5	3	3	3	4	4	7	5	5	5	4	3	5	4	4	4	4	4	5	5	3	6	3	5	5	4	3	1	3
2	2	26	79	2	56	4	2	4	1	4	5	4	1	1	0	0	0	3	3	5	5	3	3	3	4	4	7	5	5	5	4	3	5	4	4	4	4	4	5	5	3	6	3	5	5	4	3	1	3
2	2	26	79	2	56	4	2	4	1	4	5	4	1	1	0	0	0	3	3	5	5	3	3	3	4	4	7	5	5	5	4	3	5	4	4	4	4	4	5	5	3	6	3	5	5	4	3	1	3
2	2	26	79	2	56	4	2	4	1	4	5	4	1	1	0	0	0	3	3	5	5	3	3	3	4	4	7	5	5	5	4	3	5	4	4	4	4	4	5	5	3	6	3	5	5	4	3	1	3
2	2	26	79	2	56	4	2	4	1	4	5	4	1	1	0	0	0	3	3	5	5	3	3	3	4	4	7	5	5	5	4	3	5	4	4	4	4	4	5	5	3	6	3	5	5	4	3	1	3
2	2	26	79	2	56	4	2	4	1	4	5	4	1	1	0	0	0	3	3	5	5	3	3	3	4	4	7	5	5	5	4	3	5	4	4	4	4	4	5	5	3	6	3	5	5	4	3	1	3
2	2	26	79	2	56	4	2	4	1	4	5	4	1	1	0	0	0	3	3	5	5	3	3	3	4	4	7	5	5	5	4	3	5	4	4	4	4	4	5	5	3	6	3	5	5	4	3	1	3
2	2	26	79	2	56	4	2	4	1	4	5	4	1	1	0	0	0	3	3	5	5	3	3	3	4	4	7	5	5	5	4	3	5	4	4	4	4	4	5	5	3	6	3	5	5	4	3	1	3
2	2	26	79	2	56	4	2	4	1	4	5	4	1	1	0	0	0	3	3	5	5	3	3	3	4	4	7	5	5	5	4	3	5	4	4	4	4	4	5	5	3	6	3	5	5	4	3	1	3
2	2	26	79	2	56	4	2	4	1	4	5	4	1	1	0	0	0	3	3	5	5	3	3	3	4	4	7	5	5	5	4	3	5	4	4	4	4	4	5	5	3	6	3	5	5	4	3	1	3
2	2	26	79	2	56	4	2	4	1	4	5	4	1	1	0	0	0	3	3	5	5	3	3	3	4	4	7	5	5	5	4	3	5	4	4	4	4	4	5	5	3	6	3	5	5	4	3	1	3
2	2	26	79	2	56	4	2	4	1	4	5	4	1	1	0	0	0	3	3	5	5	3	3	3	4	4	7	5	5	5	4	3	5	4	4	4	4	4	5	5	3	6	3	5	5	4	3	1	3
2	2	26	79	2	56	4	2	4	1	4	5	4	1	1	0	0	0	3	3	5	5	3	3	3	4	4	7	5	5	5	4	3	5	4	4	4	4	4	5	5	3	6	3	5	5	4	3	1	3
2	2	26	79	2	56	4	2	4	1	4	5	4	1	1	0	0	0	3	3	5	5	3	3	3	4	4	7	5	5	5	4	3	5	4	4	4	4	4	5	5	3	6	3	5	5	4	3	1	3
2	2	26	79	2	56	4	2	4	1	4	5	4	1	1	0	0	0	3	3	5	5	3	3	3	4	4	7	5	5	5	4	3	5	4	4	4	4	4	5	5	3	6	3	5	5	4	3	1	3
2	2	26	79	2	56	4	2	4	1	4	5	4	1	1	0	0	0	3	3	5	5	3	3	3	4	4	7	5	5	5	4	3	5	4	4	4	4	4	5	5	3	6	3	5	5	4	3	1	3
2	2	27	80	1	52	3	1	3	3	3	5	2	1	0	0	0	0	7	6	6	6	7	7	7	7	7	6	7	1	7	4	6	5	4	6	2	2	2	2	4	6	2	7	4	4	7	5	2	5
2	2	27	80	1	52	3	1	3	3	3	5	2	1	0	0	0	0	7	6	6	6	7	7	7	7	7	6	7	1	7	4	6	5	4	6	2	2	2	2	4	6	2	7	4	4	7	5	2	5
2	2	27	80	1	52	3	1	3	3	3	5	2	1	0	0	0	0	7	6	6	6	7	7	7	7	7	6	7	1	7	4	6	5	4	6	2	2	2	2	4	6	2	7	4	4	7	5	2	5
2	2	27	80	1	52	3	1	3	3	3	5	2	1	0	0	0	0	7	6	6	6	7	7	7	7	7	6	7	1	7	4	6	5	4	6	2	2	2	2	4	6	2	7	4	4	7	5	2	5
2	2	27	80	1	52	3	1	3	3	3	5	2	1	0	0	0	0	7	6	6	6	7	7	7	7	7	6	7	1	7	4	6	5	4	6	2	2	2	2	4	6	2	7	4	4	7	5	2	5
2	2	27	80	1	52	3	1	3	3	3	5	2	1	0	0	0	0	7	6	6	6	7	7	7	7	7	6	7	1	7	4	6	5	4	6	2	2	2	2	4	6	2	7	4	4	7	5	2	5
2	2	27	80	1	52	3	1	3	3	3	5	2	1	0	0	0	0	7	6	6	6	7	7	7	7	7	6	7	1	7	4	6	5	4	6	2	2	2	2	4	6	2	7	4	4	7	5	2	5
2	2	27	80	1	52	3	1	3	3	3	5	2	1	0	0	0	0	7	6	6	6	7	7	7	7	7	6	7	1	7	4	6	5	4	6	2	2	2	2	4	6	2	7	4	4	7	5	2	5
2	2	27	80	1	52	3	1	3	3	3	5	2	1	0	0	0	0	7	6	6	6	7	7	7	7	7	6	7	1	7	4	6	5	4	6	2	2	2	2	4	6	2	7	4	4	7	5	2	5
2	2	27	80	1	52	3	1	3	3	3	5	2	1	0	0	0	0	7	6	6	6	7	7	7	7	7	6	7	1	7	4	6	5	4	6	2	2	2	2	4	6	2	7	4	4	7	5	2	5
2	2	27	80	1	52	3	1	3	3	3	5	2	1	0	0	0	0	7	6	6	6	7	7	7	7	7	6	7	1	7	4	6	5	4	6	2	2	2	2	4	6	2	7	4	4	7	5	2	5
2	2	27	80	1	52	3	1	3	3	3	5	2	1	0	0	0	0	7	6	6	6	7	7	7	7	7	6	7	1	7	4	6	5	4	6	2	2	2	2	4	6	2	7	4	4	7	5	2	5
2	2	27	80	1	52	3	1	3	3	3	5	2	1	0	0	0	0	7	6	6	6	7	7	7	7	7	6	7	1	7	4	6	5	4	6	2	2	2	2	4	6	2	7	4	4	7	5	2	5
2	2	27	80	1	52	3	1	3	3	3	5	2	1	0	0	0	0	7	6	6	6	7	7	7	7	7	6	7	1	7	4	6	5	4	6	2	2	2	2	4	6	2	7	4	4	7	5	2	5
2	2	27	80	1	52	3	1	3	3	3	5	2	1	0	0	0	0	7	6	6	6	7	7	7	7	7	6	7	1	7	4	6	5	4	6	2	2	2	2	4	6	2	7	4	4	7	5	2	5
2	2	27	80	1	52	3	1	3	3	3	5	2	1	0	0	0	0	7	6	6	6	7	7	7	7	7	6	7	1	7	4	6	5	4	6	2	2	2	2	4	6	2	7	4	4	7	5	2	5
2	2	27	80	1	52	3	1	3	3	3	5	2	1	0	0	0	0	7	6	6	6	7	7	7	7	7	6	7	1	7	4	6	5	4	6	2	2	2	2	4	6	2	7	4	4	7	5	2	5
2	2	27	80	1	52	3	1	3	3	3	5	2	1	0	0	0	0	7	6	6	6	7	7	7	7	7	6	7	1	7	4	6	5	4	6	2	2	2	2	4	6	2	7	4	4	7	5	2	5
2	2	27	80	1	52	3	1	3	3	3	5	2	1	0	0	0	0	7	6	6	6	7	7	7	7	7	6	7	1	7	4	6	5	4	6	2	2	2	2	4	6	2	7	4	4	7	5	2	5
2	2	27	80	1	52	3	1	3	3	3	5	2	1	0	0	0	0	7	6	6	6	7	7	7	7	7	6	7	1	7	4	6	5	4	6	2	2	2	2	4	6	2	7	4	4	7	5	2	5
2	2	28	81	1	21	4	4	11	4	7	4	1	1	1	1	0	1	6	4	4	4	6	6	6	4	4	5	5	5	5	6	6	4	4	6	4	4	5	4	6	4	4	4	4	4	6	5	3	5
2	2	28	81	1	21	4	4	11	4	7	4	1	1	1	1	0	1	6	4	4	4	6	6	6	4	4	5	5	5	5	6	6	4	4	6	4	4	5	4	6	4	4	4	4	4	6	5	3	5
2	2	28	81	1	21	4	4	11	4	7	4	1	1	1	1	0	1	6	4	4	4	6	6	6	4	4	5	5	5	5	6	6	4	4	6	4	4	5	4	6	4	4	4	4	4	6	5	3	5
2	2	28	81	1	21	4	4	11	4	7	4	1	1	1	1	0	1	6	4	4	4	6	6	6	4	4	5	5	5	5	6	6	4	4	6	4	4	5	4	6	4	4	4	4	4	6	5	3	5
2	2	28	81	1	21	4	4	11	4	7	4	1	1	1	1	0	1	6	4	4	4	6	6	6	4	4	5	5	5	5	6	6	4	4	6	4	4	5	4	6	4	4	4	4	4	6	5	3	5
2	2	28	81	1	21	4	4	11	4	7	4	1	1	1	1	0	1	6	4	4	4	6	6	6	4	4	5	5	5	5	6	6	4	4	6	4	4	5	4	6	4	4	4	4	4	6	5	3	5
2	2	28	81	1	21	4	4	11	4	7	4	1	1	1	1	0	1	6	4	4	4	6	6	6	4	4	5	5	5	5	6	6	4	4	6	4	4	5	4	6	4	4	4	4	4	6	5	3	5
2	2	28	81	1	21	4	4	11	4	7	4	1	1	1	1	0	1	6	4	4	4	6	6	6	4	4	5	5	5	5	6	6	4	4	6	4	4	5	4	6	4	4	4	4	4	6	5	3	5
2	2	28	81	1	21	4	4	11	4	7	4	1	1	1	1	0	1	6	4	4	4	6	6	6	4	4	5	5	5	5	6	6	4	4	6	4	4	5	4	6	4	4	4	4	4	6	5	3	5
2	2	28	81	1	21	4	4	11	4	7	4	1	1	1	1	0	1	6	4	4	4	6	6	6	4	4	5	5	5	5	6	6	4	4	6	4	4	5	4	6	4	4	4	4	4	6	5	3	5
2	2	28	81	1	21	4	4	11	4	7	4	1	1	1	1	0	1	6	4	4	4	6	6	6	4	4	5	5	5	5	6	6	4	4	6	4	4	5	4	6	4	4	4	4	4	6	5	3	5
2	2	28	81	1	21	4	4	11	4	7	4	1	1	1	1	0	1	6	4	4	4	6	6	6	4	4	5	5	5	5	6	6	4	4	6	4	4	5	4	6	4	4	4	4	4	6	5	3	5
2	2	28	81	1	21	4	4	11	4	7	4	1	1	1	1	0	1	6	4	4	4	6	6	6	4	4	5	5	5	5	6	6	4	4	6	4	4	5	4	6	4	4	4	4	4	6	5	3	5
2	2	28	81	1	21	4	4	11	4	7	4	1	1	1	1	0	1	6	4	4	4	6	6	6	4	4	5	5	5	5	6	6	4	4	6	4	4	5	4	6	4	4	4	4	4	6	5	3	5
2	2	28	81	1	21	4	4	11	4	7	4	1	1	1	1	0	1	6	4	4	4	6	6	6	4	4	5	5	5	5	6	6	4	4	6	4	4	5	4	6	4	4	4	4	4	6	5	3	5
2	2	28	81	1	21	4	4	11	4	7	4	1	1	1	1	0	1	6	4	4	4	6	6	6	4	4	5	5	5	5	6	6	4	4	6	4	4	5	4	6	4	4	4	4	4	6	5	3	5
2	2	28	81	1	21	4	4	11	4	7	4	1	1	1	1	0	1	6	4	4	4	6	6	6	4	4	5	5	5	5	6	6	4	4	6	4	4	5	4	6	4	4	4	4	4	6	5	3	5
2	2	28	81	1	21	4	4	11	4	7	4	1	1	1	1	0	1	6	4	4	4	6	6	6	4	4	5	5	5	5	6	6	4	4	6	4	4	5	4	6	4	4	4	4	4	6	5	3	5
2	2	28	81	1	21	4	4	11	4	7	4	1	1	1	1	0	1	6	4	4	4	6	6	6	4	4	5	5	5	5	6	6	4	4	6	4	4	5	4	6	4	4	4	4	4	6	5	3	5
2	2	28	81	1	21	4	4	11	4	7	4	1	1	1	1	0	1	6	4	4	4	6	6	6	4	4	5	5	5	5	6	6	4	4	6	4	4	5	4	6	4	4	4	4	4	6	5	3	5
2	2	29	82	2	49	3	2	3	1	3	5	4	1	1	0	0	1	5	5	4	6	5	6	5	4	6	6	6	2	5	1	2	2	2	4	2	2	2	2	4	5	2	2	2	2	5	4	2	4
2	2	29	82	2	49	3	2	3	1	3	5	4	1	1	0	0	1	5	5	4	6	5	6	5	4	6	6	6	2	5	1	2	2	2	4	2	2	2	2	4	5	2	2	2	2	5	4	2	4
2	2	29	82	2	49	3	2	3	1	3	5	4	1	1	0	0	1	5	5	4	6	5	6	5	4	6	6	6	2	5	1	2	2	2	4	2	2	2	2	4	5	2	2	2	2	5	4	2	4
2	2	29	82	2	49	3	2	3	1	3	5	4	1	1	0	0	1	5	5	4	6	5	6	5	4	6	6	6	2	5	1	2	2	2	4	2	2	2	2	4	5	2	2	2	2	5	4	2	4
2	2	29	82	2	49	3	2	3	1	3	5	4	1	1	0	0	1	5	5	4	6	5	6	5	4	6	6	6	2	5	1	2	2	2	4	2	2	2	2	4	5	2	2	2	2	5	4	2	4
2	2	29	82	2	49	3	2	3	1	3	5	4	1	1	0	0	1	5	5	4	6	5	6	5	4	6	6	6	2	5	1	2	2	2	4	2	2	2	2	4	5	2	2	2	2	5	4	2	4
2	2	29	82	2	49	3	2	3	1	3	5	4	1	1	0	0	1	5	5	4	6	5	6	5	4	6	6	6	2	5	1	2	2	2	4	2	2	2	2	4	5	2	2	2	2	5	4	2	4
2	2	29	82	2	49	3	2	3	1	3	5	4	1	1	0	0	1	5	5	4	6	5	6	5	4	6	6	6	2	5	1	2	2	2	4	2	2	2	2	4	5	2	2	2	2	5	4	2	4
2	2	29	82	2	49	3	2	3	1	3	5	4	1	1	0	0	1	5	5	4	6	5	6	5	4	6	6	6	2	5	1	2	2	2	4	2	2	2	2	4	5	2	2	2	2	5	4	2	4
2	2	29	82	2	49	3	2	3	1	3	5	4	1	1	0	0	1	5	5	4	6	5	6	5	4	6	6	6	2	5	1	2	2	2	4	2	2	2	2	4	5	2	2	2	2	5	4	2	4
2	2	29	82	2	49	3	2	3	1	3	5	4	1	1	0	0	1	5	5	4	6	5	6	5	4	6	6	6	2	5	1	2	2	2	4	2	2	2	2	4	5	2	2	2	2	5	4	2	4
2	2	29	82	2	49	3	2	3	1	3	5	4	1	1	0	0	1	5	5	4	6	5	6	5	4	6	6	6	2	5	1	2	2	2	4	2	2	2	2	4	5	2	2	2	2	5	4	2	4
2	2	29	82	2	49	3	2	3	1	3	5	4	1	1	0	0	1	5	5	4	6	5	6	5	4	6	6	6	2	5	1	2	2	2	4	2	2	2	2	4	5	2	2	2	2	5	4	2	4
2	2	29	82	2	49	3	2	3	1	3	5	4	1	1	0	0	1	5	5	4	6	5	6	5	4	6	6	6	2	5	1	2	2	2	4	2	2	2	2	4	5	2	2	2	2	5	4	2	4
2	2	29	82	2	49	3	2	3	1	3	5	4	1	1	0	0	1	5	5	4	6	5	6	5	4	6	6	6	2	5	1	2	2	2	4	2	2	2	2	4	5	2	2	2	2	5	4	2	4
2	2	29	82	2	49	3	2	3	1	3	5	4	1	1	0	0	1	5	5	4	6	5	6	5	4	6	6	6	2	5	1	2	2	2	4	2	2	2	2	4	5	2	2	2	2	5	4	2	4
2	2	29	82	2	49	3	2	3	1	3	5	4	1	1	0	0	1	5	5	4	6	5	6	5	4	6	6	6	2	5	1	2	2	2	4	2	2	2	2	4	5	2	2	2	2	5	4	2	4
2	2	29	82	2	49	3	2	3	1	3	5	4	1	1	0	0	1	5	5	4	6	5	6	5	4	6	6	6	2	5	1	2	2	2	4	2	2	2	2	4	5	2	2	2	2	5	4	2	4
2	2	29	82	2	49	3	2	3	1	3	5	4	1	1	0	0	1	5	5	4	6	5	6	5	4	6	6	6	2	5	1	2	2	2	4	2	2	2	2	4	5	2	2	2	2	5	4	2	4
2	2	29	82	2	49	3	2	3	1	3	5	4	1	1	0	0	1	5	5	4	6	5	6	5	4	6	6	6	2	5	1	2	2	2	4	2	2	2	2	4	5	2	2	2	2	5	4	2	4
2	2	30	83	1	18	3	4	11	4	7	3	1	1	1	1	0	1	7	5	6	4	7	6	7	2	2	6	7	3	6	3	6	6	2	5	1	2	4	5	5	4	1	3	6	3	7	6	5	7
2	2	30	83	1	18	3	4	11	4	7	3	1	1	1	1	0	1	7	5	6	4	7	6	7	2	2	6	7	3	6	3	6	6	2	5	1	2	4	5	5	4	1	3	6	3	7	6	5	7
2	2	30	83	1	18	3	4	11	4	7	3	1	1	1	1	0	1	7	5	6	4	7	6	7	2	2	6	7	3	6	3	6	6	2	5	1	2	4	5	5	4	1	3	6	3	7	6	5	7
2	2	30	83	1	18	3	4	11	4	7	3	1	1	1	1	0	1	7	5	6	4	7	6	7	2	2	6	7	3	6	3	6	6	2	5	1	2	4	5	5	4	1	3	6	3	7	6	5	7
2	2	30	83	1	18	3	4	11	4	7	3	1	1	1	1	0	1	7	5	6	4	7	6	7	2	2	6	7	3	6	3	6	6	2	5	1	2	4	5	5	4	1	3	6	3	7	6	5	7
2	2	30	83	1	18	3	4	11	4	7	3	1	1	1	1	0	1	7	5	6	4	7	6	7	2	2	6	7	3	6	3	6	6	2	5	1	2	4	5	5	4	1	3	6	3	7	6	5	7
2	2	30	83	1	18	3	4	11	4	7	3	1	1	1	1	0	1	7	5	6	4	7	6	7	2	2	6	7	3	6	3	6	6	2	5	1	2	4	5	5	4	1	3	6	3	7	6	5	7
2	2	30	83	1	18	3	4	11	4	7	3	1	1	1	1	0	1	7	5	6	4	7	6	7	2	2	6	7	3	6	3	6	6	2	5	1	2	4	5	5	4	1	3	6	3	7	6	5	7
2	2	30	83	1	18	3	4	11	4	7	3	1	1	1	1	0	1	7	5	6	4	7	6	7	2	2	6	7	3	6	3	6	6	2	5	1	2	4	5	5	4	1	3	6	3	7	6	5	7
2	2	30	83	1	18	3	4	11	4	7	3	1	1	1	1	0	1	7	5	6	4	7	6	7	2	2	6	7	3	6	3	6	6	2	5	1	2	4	5	5	4	1	3	6	3	7	6	5	7
2	2	30	83	1	18	3	4	11	4	7	3	1	1	1	1	0	1	7	5	6	4	7	6	7	2	2	6	7	3	6	3	6	6	2	5	1	2	4	5	5	4	1	3	6	3	7	6	5	7
2	2	30	83	1	18	3	4	11	4	7	3	1	1	1	1	0	1	7	5	6	4	7	6	7	2	2	6	7	3	6	3	6	6	2	5	1	2	4	5	5	4	1	3	6	3	7	6	5	7
2	2	30	83	1	18	3	4	11	4	7	3	1	1	1	1	0	1	7	5	6	4	7	6	7	2	2	6	7	3	6	3	6	6	2	5	1	2	4	5	5	4	1	3	6	3	7	6	5	7
2	2	30	83	1	18	3	4	11	4	7	3	1	1	1	1	0	1	7	5	6	4	7	6	7	2	2	6	7	3	6	3	6	6	2	5	1	2	4	5	5	4	1	3	6	3	7	6	5	7
2	2	30	83	1	18	3	4	11	4	7	3	1	1	1	1	0	1	7	5	6	4	7	6	7	2	2	6	7	3	6	3	6	6	2	5	1	2	4	5	5	4	1	3	6	3	7	6	5	7
2	2	30	83	1	18	3	4	11	4	7	3	1	1	1	1	0	1	7	5	6	4	7	6	7	2	2	6	7	3	6	3	6	6	2	5	1	2	4	5	5	4	1	3	6	3	7	6	5	7
2	2	30	83	1	18	3	4	11	4	7	3	1	1	1	1	0	1	7	5	6	4	7	6	7	2	2	6	7	3	6	3	6	6	2	5	1	2	4	5	5	4	1	3	6	3	7	6	5	7
2	2	30	83	1	18	3	4	11	4	7	3	1	1	1	1	0	1	7	5	6	4	7	6	7	2	2	6	7	3	6	3	6	6	2	5	1	2	4	5	5	4	1	3	6	3	7	6	5	7
2	2	30	83	1	18	3	4	11	4	7	3	1	1	1	1	0	1	7	5	6	4	7	6	7	2	2	6	7	3	6	3	6	6	2	5	1	2	4	5	5	4	1	3	6	3	7	6	5	7
2	2	30	83	1	18	3	4	11	4	7	3	1	1	1	1	0	1	7	5	6	4	7	6	7	2	2	6	7	3	6	3	6	6	2	5	1	2	4	5	5	4	1	3	6	3	7	6	5	7
2	2	31	84	1	52	3	3	3	3	3	5	1	1	0	0	0	1	7	5	2	2	5	7	1	1	2	5	5	6	5	3	6	4	2	5	2	2	5	5	7	5	2	7	7	7	3	4	4	4
2	2	31	84	1	52	3	3	3	3	3	5	1	1	0	0	0	1	7	5	2	2	5	7	1	1	2	5	5	6	5	3	6	4	2	5	2	2	5	5	7	5	2	7	7	7	3	4	4	4
2	2	31	84	1	52	3	3	3	3	3	5	1	1	0	0	0	1	7	5	2	2	5	7	1	1	2	5	5	6	5	3	6	4	2	5	2	2	5	5	7	5	2	7	7	7	3	4	4	4
2	2	31	84	1	52	3	3	3	3	3	5	1	1	0	0	0	1	7	5	2	2	5	7	1	1	2	5	5	6	5	3	6	4	2	5	2	2	5	5	7	5	2	7	7	7	3	4	4	4
2	2	31	84	1	52	3	3	3	3	3	5	1	1	0	0	0	1	7	5	2	2	5	7	1	1	2	5	5	6	5	3	6	4	2	5	2	2	5	5	7	5	2	7	7	7	3	4	4	4
2	2	31	84	1	52	3	3	3	3	3	5	1	1	0	0	0	1	7	5	2	2	5	7	1	1	2	5	5	6	5	3	6	4	2	5	2	2	5	5	7	5	2	7	7	7	3	4	4	4
2	2	31	84	1	52	3	3	3	3	3	5	1	1	0	0	0	1	7	5	2	2	5	7	1	1	2	5	5	6	5	3	6	4	2	5	2	2	5	5	7	5	2	7	7	7	3	4	4	4
2	2	31	84	1	52	3	3	3	3	3	5	1	1	0	0	0	1	7	5	2	2	5	7	1	1	2	5	5	6	5	3	6	4	2	5	2	2	5	5	7	5	2	7	7	7	3	4	4	4
2	2	31	84	1	52	3	3	3	3	3	5	1	1	0	0	0	1	7	5	2	2	5	7	1	1	2	5	5	6	5	3	6	4	2	5	2	2	5	5	7	5	2	7	7	7	3	4	4	4
2	2	31	84	1	52	3	3	3	3	3	5	1	1	0	0	0	1	7	5	2	2	5	7	1	1	2	5	5	6	5	3	6	4	2	5	2	2	5	5	7	5	2	7	7	7	3	4	4	4
2	2	31	84	1	52	3	3	3	3	3	5	1	1	0	0	0	1	7	5	2	2	5	7	1	1	2	5	5	6	5	3	6	4	2	5	2	2	5	5	7	5	2	7	7	7	3	4	4	4
2	2	31	84	1	52	3	3	3	3	3	5	1	1	0	0	0	1	7	5	2	2	5	7	1	1	2	5	5	6	5	3	6	4	2	5	2	2	5	5	7	5	2	7	7	7	3	4	4	4
2	2	31	84	1	52	3	3	3	3	3	5	1	1	0	0	0	1	7	5	2	2	5	7	1	1	2	5	5	6	5	3	6	4	2	5	2	2	5	5	7	5	2	7	7	7	3	4	4	4
2	2	31	84	1	52	3	3	3	3	3	5	1	1	0	0	0	1	7	5	2	2	5	7	1	1	2	5	5	6	5	3	6	4	2	5	2	2	5	5	7	5	2	7	7	7	3	4	4	4
2	2	31	84	1	52	3	3	3	3	3	5	1	1	0	0	0	1	7	5	2	2	5	7	1	1	2	5	5	6	5	3	6	4	2	5	2	2	5	5	7	5	2	7	7	7	3	4	4	4
2	2	31	84	1	52	3	3	3	3	3	5	1	1	0	0	0	1	7	5	2	2	5	7	1	1	2	5	5	6	5	3	6	4	2	5	2	2	5	5	7	5	2	7	7	7	3	4	4	4
2	2	31	84	1	52	3	3	3	3	3	5	1	1	0	0	0	1	7	5	2	2	5	7	1	1	2	5	5	6	5	3	6	4	2	5	2	2	5	5	7	5	2	7	7	7	3	4	4	4
2	2	31	84	1	52	3	3	3	3	3	5	1	1	0	0	0	1	7	5	2	2	5	7	1	1	2	5	5	6	5	3	6	4	2	5	2	2	5	5	7	5	2	7	7	7	3	4	4	4
2	2	31	84	1	52	3	3	3	3	3	5	1	1	0	0	0	1	7	5	2	2	5	7	1	1	2	5	5	6	5	3	6	4	2	5	2	2	5	5	7	5	2	7	7	7	3	4	4	4
2	2	31	84	1	52	3	3	3	3	3	5	1	1	0	0	0	1	7	5	2	2	5	7	1	1	2	5	5	6	5	3	6	4	2	5	2	2	5	5	7	5	2	7	7	7	3	4	4	4
2	2	32	85	1	43	4	2	6	1	6	5	4	0	1	0	0	0	6	6	5	4	7	7	6	4	1	6	6	5	5	5	6	7	5	6	2	1	4	5	3	6	2	6	6	7	7	5	5	6
2	2	32	85	1	43	4	2	6	1	6	5	4	0	1	0	0	0	6	6	5	4	7	7	6	4	1	6	6	5	5	5	6	7	5	6	2	1	4	5	3	6	2	6	6	7	7	5	5	6
2	2	32	85	1	43	4	2	6	1	6	5	4	0	1	0	0	0	6	6	5	4	7	7	6	4	1	6	6	5	5	5	6	7	5	6	2	1	4	5	3	6	2	6	6	7	7	5	5	6
2	2	32	85	1	43	4	2	6	1	6	5	4	0	1	0	0	0	6	6	5	4	7	7	6	4	1	6	6	5	5	5	6	7	5	6	2	1	4	5	3	6	2	6	6	7	7	5	5	6
2	2	32	85	1	43	4	2	6	1	6	5	4	0	1	0	0	0	6	6	5	4	7	7	6	4	1	6	6	5	5	5	6	7	5	6	2	1	4	5	3	6	2	6	6	7	7	5	5	6
2	2	32	85	1	43	4	2	6	1	6	5	4	0	1	0	0	0	6	6	5	4	7	7	6	4	1	6	6	5	5	5	6	7	5	6	2	1	4	5	3	6	2	6	6	7	7	5	5	6
2	2	32	85	1	43	4	2	6	1	6	5	4	0	1	0	0	0	6	6	5	4	7	7	6	4	1	6	6	5	5	5	6	7	5	6	2	1	4	5	3	6	2	6	6	7	7	5	5	6
2	2	32	85	1	43	4	2	6	1	6	5	4	0	1	0	0	0	6	6	5	4	7	7	6	4	1	6	6	5	5	5	6	7	5	6	2	1	4	5	3	6	2	6	6	7	7	5	5	6
2	2	32	85	1	43	4	2	6	1	6	5	4	0	1	0	0	0	6	6	5	4	7	7	6	4	1	6	6	5	5	5	6	7	5	6	2	1	4	5	3	6	2	6	6	7	7	5	5	6
2	2	32	85	1	43	4	2	6	1	6	5	4	0	1	0	0	0	6	6	5	4	7	7	6	4	1	6	6	5	5	5	6	7	5	6	2	1	4	5	3	6	2	6	6	7	7	5	5	6
2	2	32	85	1	43	4	2	6	1	6	5	4	0	1	0	0	0	6	6	5	4	7	7	6	4	1	6	6	5	5	5	6	7	5	6	2	1	4	5	3	6	2	6	6	7	7	5	5	6
2	2	32	85	1	43	4	2	6	1	6	5	4	0	1	0	0	0	6	6	5	4	7	7	6	4	1	6	6	5	5	5	6	7	5	6	2	1	4	5	3	6	2	6	6	7	7	5	5	6
2	2	32	85	1	43	4	2	6	1	6	5	4	0	1	0	0	0	6	6	5	4	7	7	6	4	1	6	6	5	5	5	6	7	5	6	2	1	4	5	3	6	2	6	6	7	7	5	5	6
2	2	32	85	1	43	4	2	6	1	6	5	4	0	1	0	0	0	6	6	5	4	7	7	6	4	1	6	6	5	5	5	6	7	5	6	2	1	4	5	3	6	2	6	6	7	7	5	5	6
2	2	32	85	1	43	4	2	6	1	6	5	4	0	1	0	0	0	6	6	5	4	7	7	6	4	1	6	6	5	5	5	6	7	5	6	2	1	4	5	3	6	2	6	6	7	7	5	5	6
2	2	32	85	1	43	4	2	6	1	6	5	4	0	1	0	0	0	6	6	5	4	7	7	6	4	1	6	6	5	5	5	6	7	5	6	2	1	4	5	3	6	2	6	6	7	7	5	5	6
2	2	32	85	1	43	4	2	6	1	6	5	4	0	1	0	0	0	6	6	5	4	7	7	6	4	1	6	6	5	5	5	6	7	5	6	2	1	4	5	3	6	2	6	6	7	7	5	5	6
2	2	32	85	1	43	4	2	6	1	6	5	4	0	1	0	0	0	6	6	5	4	7	7	6	4	1	6	6	5	5	5	6	7	5	6	2	1	4	5	3	6	2	6	6	7	7	5	5	6
2	2	32	85	1	43	4	2	6	1	6	5	4	0	1	0	0	0	6	6	5	4	7	7	6	4	1	6	6	5	5	5	6	7	5	6	2	1	4	5	3	6	2	6	6	7	7	5	5	6
2	2	32	85	1	43	4	2	6	1	6	5	4	0	1	0	0	0	6	6	5	4	7	7	6	4	1	6	6	5	5	5	6	7	5	6	2	1	4	5	3	6	2	6	6	7	7	5	5	6
2	2	33	86	1	22	4	4	11	4	5	3	1	1	1	1	1	0	7	6	5	5	7	7	7	7	6	6	5	1	5	4	7	7	4	7	1	1	5	1	2	5	4	7	7	7	7	7	6	7
2	2	33	86	1	22	4	4	11	4	5	3	1	1	1	1	1	0	7	6	5	5	7	7	7	7	6	6	5	1	5	4	7	7	4	7	1	1	5	1	2	5	4	7	7	7	7	7	6	7
2	2	33	86	1	22	4	4	11	4	5	3	1	1	1	1	1	0	7	6	5	5	7	7	7	7	6	6	5	1	5	4	7	7	4	7	1	1	5	1	2	5	4	7	7	7	7	7	6	7
2	2	33	86	1	22	4	4	11	4	5	3	1	1	1	1	1	0	7	6	5	5	7	7	7	7	6	6	5	1	5	4	7	7	4	7	1	1	5	1	2	5	4	7	7	7	7	7	6	7
2	2	33	86	1	22	4	4	11	4	5	3	1	1	1	1	1	0	7	6	5	5	7	7	7	7	6	6	5	1	5	4	7	7	4	7	1	1	5	1	2	5	4	7	7	7	7	7	6	7
2	2	33	86	1	22	4	4	11	4	5	3	1	1	1	1	1	0	7	6	5	5	7	7	7	7	6	6	5	1	5	4	7	7	4	7	1	1	5	1	2	5	4	7	7	7	7	7	6	7
2	2	33	86	1	22	4	4	11	4	5	3	1	1	1	1	1	0	7	6	5	5	7	7	7	7	6	6	5	1	5	4	7	7	4	7	1	1	5	1	2	5	4	7	7	7	7	7	6	7
2	2	33	86	1	22	4	4	11	4	5	3	1	1	1	1	1	0	7	6	5	5	7	7	7	7	6	6	5	1	5	4	7	7	4	7	1	1	5	1	2	5	4	7	7	7	7	7	6	7
2	2	33	86	1	22	4	4	11	4	5	3	1	1	1	1	1	0	7	6	5	5	7	7	7	7	6	6	5	1	5	4	7	7	4	7	1	1	5	1	2	5	4	7	7	7	7	7	6	7
2	2	33	86	1	22	4	4	11	4	5	3	1	1	1	1	1	0	7	6	5	5	7	7	7	7	6	6	5	1	5	4	7	7	4	7	1	1	5	1	2	5	4	7	7	7	7	7	6	7
2	2	33	86	1	22	4	4	11	4	5	3	1	1	1	1	1	0	7	6	5	5	7	7	7	7	6	6	5	1	5	4	7	7	4	7	1	1	5	1	2	5	4	7	7	7	7	7	6	7
2	2	33	86	1	22	4	4	11	4	5	3	1	1	1	1	1	0	7	6	5	5	7	7	7	7	6	6	5	1	5	4	7	7	4	7	1	1	5	1	2	5	4	7	7	7	7	7	6	7
2	2	33	86	1	22	4	4	11	4	5	3	1	1	1	1	1	0	7	6	5	5	7	7	7	7	6	6	5	1	5	4	7	7	4	7	1	1	5	1	2	5	4	7	7	7	7	7	6	7
2	2	33	86	1	22	4	4	11	4	5	3	1	1	1	1	1	0	7	6	5	5	7	7	7	7	6	6	5	1	5	4	7	7	4	7	1	1	5	1	2	5	4	7	7	7	7	7	6	7
2	2	33	86	1	22	4	4	11	4	5	3	1	1	1	1	1	0	7	6	5	5	7	7	7	7	6	6	5	1	5	4	7	7	4	7	1	1	5	1	2	5	4	7	7	7	7	7	6	7
2	2	33	86	1	22	4	4	11	4	5	3	1	1	1	1	1	0	7	6	5	5	7	7	7	7	6	6	5	1	5	4	7	7	4	7	1	1	5	1	2	5	4	7	7	7	7	7	6	7
2	2	33	86	1	22	4	4	11	4	5	3	1	1	1	1	1	0	7	6	5	5	7	7	7	7	6	6	5	1	5	4	7	7	4	7	1	1	5	1	2	5	4	7	7	7	7	7	6	7
2	2	33	86	1	22	4	4	11	4	5	3	1	1	1	1	1	0	7	6	5	5	7	7	7	7	6	6	5	1	5	4	7	7	4	7	1	1	5	1	2	5	4	7	7	7	7	7	6	7
2	2	33	86	1	22	4	4	11	4	5	3	1	1	1	1	1	0	7	6	5	5	7	7	7	7	6	6	5	1	5	4	7	7	4	7	1	1	5	1	2	5	4	7	7	7	7	7	6	7
2	2	33	86	1	22	4	4	11	4	5	3	1	1	1	1	1	0	7	6	5	5	7	7	7	7	6	6	5	1	5	4	7	7	4	7	1	1	5	1	2	5	4	7	7	7	7	7	6	7
2	2	34	87	2	21	4	4	11	4	4	5	2	1	1	0	0	0	5	3	3	3	6	6	2	2	2	5	4	5	4	4	6	4	5	4	5	5	5	5	6	4	3	3	1	1	2	4	5	5
2	2	34	87	2	21	4	4	11	4	4	5	2	1	1	0	0	0	5	3	3	3	6	6	2	2	2	5	4	5	4	4	6	4	5	4	5	5	5	5	6	4	3	3	1	1	2	4	5	5
2	2	34	87	2	21	4	4	11	4	4	5	2	1	1	0	0	0	5	3	3	3	6	6	2	2	2	5	4	5	4	4	6	4	5	4	5	5	5	5	6	4	3	3	1	1	2	4	5	5
2	2	34	87	2	21	4	4	11	4	4	5	2	1	1	0	0	0	5	3	3	3	6	6	2	2	2	5	4	5	4	4	6	4	5	4	5	5	5	5	6	4	3	3	1	1	2	4	5	5
2	2	34	87	2	21	4	4	11	4	4	5	2	1	1	0	0	0	5	3	3	3	6	6	2	2	2	5	4	5	4	4	6	4	5	4	5	5	5	5	6	4	3	3	1	1	2	4	5	5
2	2	34	87	2	21	4	4	11	4	4	5	2	1	1	0	0	0	5	3	3	3	6	6	2	2	2	5	4	5	4	4	6	4	5	4	5	5	5	5	6	4	3	3	1	1	2	4	5	5
2	2	34	87	2	21	4	4	11	4	4	5	2	1	1	0	0	0	5	3	3	3	6	6	2	2	2	5	4	5	4	4	6	4	5	4	5	5	5	5	6	4	3	3	1	1	2	4	5	5
2	2	34	87	2	21	4	4	11	4	4	5	2	1	1	0	0	0	5	3	3	3	6	6	2	2	2	5	4	5	4	4	6	4	5	4	5	5	5	5	6	4	3	3	1	1	2	4	5	5
2	2	34	87	2	21	4	4	11	4	4	5	2	1	1	0	0	0	5	3	3	3	6	6	2	2	2	5	4	5	4	4	6	4	5	4	5	5	5	5	6	4	3	3	1	1	2	4	5	5
2	2	34	87	2	21	4	4	11	4	4	5	2	1	1	0	0	0	5	3	3	3	6	6	2	2	2	5	4	5	4	4	6	4	5	4	5	5	5	5	6	4	3	3	1	1	2	4	5	5
2	2	34	87	2	21	4	4	11	4	4	5	2	1	1	0	0	0	5	3	3	3	6	6	2	2	2	5	4	5	4	4	6	4	5	4	5	5	5	5	6	4	3	3	1	1	2	4	5	5
2	2	34	87	2	21	4	4	11	4	4	5	2	1	1	0	0	0	5	3	3	3	6	6	2	2	2	5	4	5	4	4	6	4	5	4	5	5	5	5	6	4	3	3	1	1	2	4	5	5
2	2	34	87	2	21	4	4	11	4	4	5	2	1	1	0	0	0	5	3	3	3	6	6	2	2	2	5	4	5	4	4	6	4	5	4	5	5	5	5	6	4	3	3	1	1	2	4	5	5
2	2	34	87	2	21	4	4	11	4	4	5	2	1	1	0	0	0	5	3	3	3	6	6	2	2	2	5	4	5	4	4	6	4	5	4	5	5	5	5	6	4	3	3	1	1	2	4	5	5
2	2	34	87	2	21	4	4	11	4	4	5	2	1	1	0	0	0	5	3	3	3	6	6	2	2	2	5	4	5	4	4	6	4	5	4	5	5	5	5	6	4	3	3	1	1	2	4	5	5
2	2	34	87	2	21	4	4	11	4	4	5	2	1	1	0	0	0	5	3	3	3	6	6	2	2	2	5	4	5	4	4	6	4	5	4	5	5	5	5	6	4	3	3	1	1	2	4	5	5
2	2	34	87	2	21	4	4	11	4	4	5	2	1	1	0	0	0	5	3	3	3	6	6	2	2	2	5	4	5	4	4	6	4	5	4	5	5	5	5	6	4	3	3	1	1	2	4	5	5
2	2	34	87	2	21	4	4	11	4	4	5	2	1	1	0	0	0	5	3	3	3	6	6	2	2	2	5	4	5	4	4	6	4	5	4	5	5	5	5	6	4	3	3	1	1	2	4	5	5
2	2	34	87	2	21	4	4	11	4	4	5	2	1	1	0	0	0	5	3	3	3	6	6	2	2	2	5	4	5	4	4	6	4	5	4	5	5	5	5	6	4	3	3	1	1	2	4	5	5
2	2	34	87	2	21	4	4	11	4	4	5	2	1	1	0	0	0	5	3	3	3	6	6	2	2	2	5	4	5	4	4	6	4	5	4	5	5	5	5	6	4	3	3	1	1	2	4	5	5
2	2	35	88	1	20	4	1	1	4	7	5	1	1	1	1	0	0	5	4	3	6	2	5	1	3	4	5	5	4	4	6	4	5	1	4	3	1	6	6	3	5	3	2	6	3	3	4	4	5
2	2	35	88	1	20	4	1	1	4	7	5	1	1	1	1	0	0	5	4	3	6	2	5	1	3	4	5	5	4	4	6	4	5	1	4	3	1	6	6	3	5	3	2	6	3	3	4	4	5
2	2	35	88	1	20	4	1	1	4	7	5	1	1	1	1	0	0	5	4	3	6	2	5	1	3	4	5	5	4	4	6	4	5	1	4	3	1	6	6	3	5	3	2	6	3	3	4	4	5
2	2	35	88	1	20	4	1	1	4	7	5	1	1	1	1	0	0	5	4	3	6	2	5	1	3	4	5	5	4	4	6	4	5	1	4	3	1	6	6	3	5	3	2	6	3	3	4	4	5
2	2	35	88	1	20	4	1	1	4	7	5	1	1	1	1	0	0	5	4	3	6	2	5	1	3	4	5	5	4	4	6	4	5	1	4	3	1	6	6	3	5	3	2	6	3	3	4	4	5
2	2	35	88	1	20	4	1	1	4	7	5	1	1	1	1	0	0	5	4	3	6	2	5	1	3	4	5	5	4	4	6	4	5	1	4	3	1	6	6	3	5	3	2	6	3	3	4	4	5
2	2	35	88	1	20	4	1	1	4	7	5	1	1	1	1	0	0	5	4	3	6	2	5	1	3	4	5	5	4	4	6	4	5	1	4	3	1	6	6	3	5	3	2	6	3	3	4	4	5
2	2	35	88	1	20	4	1	1	4	7	5	1	1	1	1	0	0	5	4	3	6	2	5	1	3	4	5	5	4	4	6	4	5	1	4	3	1	6	6	3	5	3	2	6	3	3	4	4	5
2	2	35	88	1	20	4	1	1	4	7	5	1	1	1	1	0	0	5	4	3	6	2	5	1	3	4	5	5	4	4	6	4	5	1	4	3	1	6	6	3	5	3	2	6	3	3	4	4	5
2	2	35	88	1	20	4	1	1	4	7	5	1	1	1	1	0	0	5	4	3	6	2	5	1	3	4	5	5	4	4	6	4	5	1	4	3	1	6	6	3	5	3	2	6	3	3	4	4	5
2	2	35	88	1	20	4	1	1	4	7	5	1	1	1	1	0	0	5	4	3	6	2	5	1	3	4	5	5	4	4	6	4	5	1	4	3	1	6	6	3	5	3	2	6	3	3	4	4	5
2	2	35	88	1	20	4	1	1	4	7	5	1	1	1	1	0	0	5	4	3	6	2	5	1	3	4	5	5	4	4	6	4	5	1	4	3	1	6	6	3	5	3	2	6	3	3	4	4	5
2	2	35	88	1	20	4	1	1	4	7	5	1	1	1	1	0	0	5	4	3	6	2	5	1	3	4	5	5	4	4	6	4	5	1	4	3	1	6	6	3	5	3	2	6	3	3	4	4	5
2	2	35	88	1	20	4	1	1	4	7	5	1	1	1	1	0	0	5	4	3	6	2	5	1	3	4	5	5	4	4	6	4	5	1	4	3	1	6	6	3	5	3	2	6	3	3	4	4	5
2	2	35	88	1	20	4	1	1	4	7	5	1	1	1	1	0	0	5	4	3	6	2	5	1	3	4	5	5	4	4	6	4	5	1	4	3	1	6	6	3	5	3	2	6	3	3	4	4	5
2	2	35	88	1	20	4	1	1	4	7	5	1	1	1	1	0	0	5	4	3	6	2	5	1	3	4	5	5	4	4	6	4	5	1	4	3	1	6	6	3	5	3	2	6	3	3	4	4	5
2	2	35	88	1	20	4	1	1	4	7	5	1	1	1	1	0	0	5	4	3	6	2	5	1	3	4	5	5	4	4	6	4	5	1	4	3	1	6	6	3	5	3	2	6	3	3	4	4	5
2	2	35	88	1	20	4	1	1	4	7	5	1	1	1	1	0	0	5	4	3	6	2	5	1	3	4	5	5	4	4	6	4	5	1	4	3	1	6	6	3	5	3	2	6	3	3	4	4	5
2	2	35	88	1	20	4	1	1	4	7	5	1	1	1	1	0	0	5	4	3	6	2	5	1	3	4	5	5	4	4	6	4	5	1	4	3	1	6	6	3	5	3	2	6	3	3	4	4	5
2	2	35	88	1	20	4	1	1	4	7	5	1	1	1	1	0	0	5	4	3	6	2	5	1	3	4	5	5	4	4	6	4	5	1	4	3	1	6	6	3	5	3	2	6	3	3	4	4	5
2	2	36	89	1	26	4	4	11	4	11	2	1	1	1	1	0	1	5	5	4	2	7	7	7	5	5	7	6	1	4	2	1	1	5	7	4	1	3	3	7	7	1	7	4	1	7	5	2	5
2	2	36	89	1	26	4	4	11	4	11	2	1	1	1	1	0	1	5	5	4	2	7	7	7	5	5	7	6	1	4	2	1	1	5	7	4	1	3	3	7	7	1	7	4	1	7	5	2	5
2	2	36	89	1	26	4	4	11	4	11	2	1	1	1	1	0	1	5	5	4	2	7	7	7	5	5	7	6	1	4	2	1	1	5	7	4	1	3	3	7	7	1	7	4	1	7	5	2	5
2	2	36	89	1	26	4	4	11	4	11	2	1	1	1	1	0	1	5	5	4	2	7	7	7	5	5	7	6	1	4	2	1	1	5	7	4	1	3	3	7	7	1	7	4	1	7	5	2	5
2	2	36	89	1	26	4	4	11	4	11	2	1	1	1	1	0	1	5	5	4	2	7	7	7	5	5	7	6	1	4	2	1	1	5	7	4	1	3	3	7	7	1	7	4	1	7	5	2	5
2	2	36	89	1	26	4	4	11	4	11	2	1	1	1	1	0	1	5	5	4	2	7	7	7	5	5	7	6	1	4	2	1	1	5	7	4	1	3	3	7	7	1	7	4	1	7	5	2	5
2	2	36	89	1	26	4	4	11	4	11	2	1	1	1	1	0	1	5	5	4	2	7	7	7	5	5	7	6	1	4	2	1	1	5	7	4	1	3	3	7	7	1	7	4	1	7	5	2	5
2	2	36	89	1	26	4	4	11	4	11	2	1	1	1	1	0	1	5	5	4	2	7	7	7	5	5	7	6	1	4	2	1	1	5	7	4	1	3	3	7	7	1	7	4	1	7	5	2	5
2	2	36	89	1	26	4	4	11	4	11	2	1	1	1	1	0	1	5	5	4	2	7	7	7	5	5	7	6	1	4	2	1	1	5	7	4	1	3	3	7	7	1	7	4	1	7	5	2	5
2	2	36	89	1	26	4	4	11	4	11	2	1	1	1	1	0	1	5	5	4	2	7	7	7	5	5	7	6	1	4	2	1	1	5	7	4	1	3	3	7	7	1	7	4	1	7	5	2	5
2	2	36	89	1	26	4	4	11	4	11	2	1	1	1	1	0	1	5	5	4	2	7	7	7	5	5	7	6	1	4	2	1	1	5	7	4	1	3	3	7	7	1	7	4	1	7	5	2	5
2	2	36	89	1	26	4	4	11	4	11	2	1	1	1	1	0	1	5	5	4	2	7	7	7	5	5	7	6	1	4	2	1	1	5	7	4	1	3	3	7	7	1	7	4	1	7	5	2	5
2	2	36	89	1	26	4	4	11	4	11	2	1	1	1	1	0	1	5	5	4	2	7	7	7	5	5	7	6	1	4	2	1	1	5	7	4	1	3	3	7	7	1	7	4	1	7	5	2	5
2	2	36	89	1	26	4	4	11	4	11	2	1	1	1	1	0	1	5	5	4	2	7	7	7	5	5	7	6	1	4	2	1	1	5	7	4	1	3	3	7	7	1	7	4	1	7	5	2	5
2	2	36	89	1	26	4	4	11	4	11	2	1	1	1	1	0	1	5	5	4	2	7	7	7	5	5	7	6	1	4	2	1	1	5	7	4	1	3	3	7	7	1	7	4	1	7	5	2	5
2	2	36	89	1	26	4	4	11	4	11	2	1	1	1	1	0	1	5	5	4	2	7	7	7	5	5	7	6	1	4	2	1	1	5	7	4	1	3	3	7	7	1	7	4	1	7	5	2	5
2	2	36	89	1	26	4	4	11	4	11	2	1	1	1	1	0	1	5	5	4	2	7	7	7	5	5	7	6	1	4	2	1	1	5	7	4	1	3	3	7	7	1	7	4	1	7	5	2	5
2	2	36	89	1	26	4	4	11	4	11	2	1	1	1	1	0	1	5	5	4	2	7	7	7	5	5	7	6	1	4	2	1	1	5	7	4	1	3	3	7	7	1	7	4	1	7	5	2	5
2	2	36	89	1	26	4	4	11	4	11	2	1	1	1	1	0	1	5	5	4	2	7	7	7	5	5	7	6	1	4	2	1	1	5	7	4	1	3	3	7	7	1	7	4	1	7	5	2	5
2	2	36	89	1	26	4	4	11	4	11	2	1	1	1	1	0	1	5	5	4	2	7	7	7	5	5	7	6	1	4	2	1	1	5	7	4	1	3	3	7	7	1	7	4	1	7	5	2	5
2	2	37	90	1	26	4	4	11	4	2	5	4	1	1	0	0	1	5	2	4	4	7	7	5	5	3	5	6	5	7	1	5	6	4	4	1	1	7	7	2	4	1	4	1	1	7	1	1	3
2	2	37	90	1	26	4	4	11	4	2	5	4	1	1	0	0	1	5	2	4	4	7	7	5	5	3	5	6	5	7	1	5	6	4	4	1	1	7	7	2	4	1	4	1	1	7	1	1	3
2	2	37	90	1	26	4	4	11	4	2	5	4	1	1	0	0	1	5	2	4	4	7	7	5	5	3	5	6	5	7	1	5	6	4	4	1	1	7	7	2	4	1	4	1	1	7	1	1	3
2	2	37	90	1	26	4	4	11	4	2	5	4	1	1	0	0	1	5	2	4	4	7	7	5	5	3	5	6	5	7	1	5	6	4	4	1	1	7	7	2	4	1	4	1	1	7	1	1	3
2	2	37	90	1	26	4	4	11	4	2	5	4	1	1	0	0	1	5	2	4	4	7	7	5	5	3	5	6	5	7	1	5	6	4	4	1	1	7	7	2	4	1	4	1	1	7	1	1	3
2	2	37	90	1	26	4	4	11	4	2	5	4	1	1	0	0	1	5	2	4	4	7	7	5	5	3	5	6	5	7	1	5	6	4	4	1	1	7	7	2	4	1	4	1	1	7	1	1	3
2	2	37	90	1	26	4	4	11	4	2	5	4	1	1	0	0	1	5	2	4	4	7	7	5	5	3	5	6	5	7	1	5	6	4	4	1	1	7	7	2	4	1	4	1	1	7	1	1	3
2	2	37	90	1	26	4	4	11	4	2	5	4	1	1	0	0	1	5	2	4	4	7	7	5	5	3	5	6	5	7	1	5	6	4	4	1	1	7	7	2	4	1	4	1	1	7	1	1	3
2	2	37	90	1	26	4	4	11	4	2	5	4	1	1	0	0	1	5	2	4	4	7	7	5	5	3	5	6	5	7	1	5	6	4	4	1	1	7	7	2	4	1	4	1	1	7	1	1	3
2	2	37	90	1	26	4	4	11	4	2	5	4	1	1	0	0	1	5	2	4	4	7	7	5	5	3	5	6	5	7	1	5	6	4	4	1	1	7	7	2	4	1	4	1	1	7	1	1	3
2	2	37	90	1	26	4	4	11	4	2	5	4	1	1	0	0	1	5	2	4	4	7	7	5	5	3	5	6	5	7	1	5	6	4	4	1	1	7	7	2	4	1	4	1	1	7	1	1	3
2	2	37	90	1	26	4	4	11	4	2	5	4	1	1	0	0	1	5	2	4	4	7	7	5	5	3	5	6	5	7	1	5	6	4	4	1	1	7	7	2	4	1	4	1	1	7	1	1	3
2	2	37	90	1	26	4	4	11	4	2	5	4	1	1	0	0	1	5	2	4	4	7	7	5	5	3	5	6	5	7	1	5	6	4	4	1	1	7	7	2	4	1	4	1	1	7	1	1	3
2	2	37	90	1	26	4	4	11	4	2	5	4	1	1	0	0	1	5	2	4	4	7	7	5	5	3	5	6	5	7	1	5	6	4	4	1	1	7	7	2	4	1	4	1	1	7	1	1	3
2	2	37	90	1	26	4	4	11	4	2	5	4	1	1	0	0	1	5	2	4	4	7	7	5	5	3	5	6	5	7	1	5	6	4	4	1	1	7	7	2	4	1	4	1	1	7	1	1	3
2	2	37	90	1	26	4	4	11	4	2	5	4	1	1	0	0	1	5	2	4	4	7	7	5	5	3	5	6	5	7	1	5	6	4	4	1	1	7	7	2	4	1	4	1	1	7	1	1	3
2	2	37	90	1	26	4	4	11	4	2	5	4	1	1	0	0	1	5	2	4	4	7	7	5	5	3	5	6	5	7	1	5	6	4	4	1	1	7	7	2	4	1	4	1	1	7	1	1	3
2	2	37	90	1	26	4	4	11	4	2	5	4	1	1	0	0	1	5	2	4	4	7	7	5	5	3	5	6	5	7	1	5	6	4	4	1	1	7	7	2	4	1	4	1	1	7	1	1	3
2	2	37	90	1	26	4	4	11	4	2	5	4	1	1	0	0	1	5	2	4	4	7	7	5	5	3	5	6	5	7	1	5	6	4	4	1	1	7	7	2	4	1	4	1	1	7	1	1	3
2	2	37	90	1	26	4	4	11	4	2	5	4	1	1	0	0	1	5	2	4	4	7	7	5	5	3	5	6	5	7	1	5	6	4	4	1	1	7	7	2	4	1	4	1	1	7	1	1	3
2	2	38	91	2	19	4	4	11	5	6	4	2	1	1	1	0	0	5	4	3	3	5	5	6	4	4	7	7	6	6	5	6	3	4	2	3	3	5	3	4	2	1	2	4	5	5	2	2	5
2	2	38	91	2	19	4	4	11	5	6	4	2	1	1	1	0	0	5	4	3	3	5	5	6	4	4	7	7	6	6	5	6	3	4	2	3	3	5	3	4	2	1	2	4	5	5	2	2	5
2	2	38	91	2	19	4	4	11	5	6	4	2	1	1	1	0	0	5	4	3	3	5	5	6	4	4	7	7	6	6	5	6	3	4	2	3	3	5	3	4	2	1	2	4	5	5	2	2	5
2	2	38	91	2	19	4	4	11	5	6	4	2	1	1	1	0	0	5	4	3	3	5	5	6	4	4	7	7	6	6	5	6	3	4	2	3	3	5	3	4	2	1	2	4	5	5	2	2	5
2	2	38	91	2	19	4	4	11	5	6	4	2	1	1	1	0	0	5	4	3	3	5	5	6	4	4	7	7	6	6	5	6	3	4	2	3	3	5	3	4	2	1	2	4	5	5	2	2	5
2	2	38	91	2	19	4	4	11	5	6	4	2	1	1	1	0	0	5	4	3	3	5	5	6	4	4	7	7	6	6	5	6	3	4	2	3	3	5	3	4	2	1	2	4	5	5	2	2	5
2	2	38	91	2	19	4	4	11	5	6	4	2	1	1	1	0	0	5	4	3	3	5	5	6	4	4	7	7	6	6	5	6	3	4	2	3	3	5	3	4	2	1	2	4	5	5	2	2	5
2	2	38	91	2	19	4	4	11	5	6	4	2	1	1	1	0	0	5	4	3	3	5	5	6	4	4	7	7	6	6	5	6	3	4	2	3	3	5	3	4	2	1	2	4	5	5	2	2	5
2	2	38	91	2	19	4	4	11	5	6	4	2	1	1	1	0	0	5	4	3	3	5	5	6	4	4	7	7	6	6	5	6	3	4	2	3	3	5	3	4	2	1	2	4	5	5	2	2	5
2	2	38	91	2	19	4	4	11	5	6	4	2	1	1	1	0	0	5	4	3	3	5	5	6	4	4	7	7	6	6	5	6	3	4	2	3	3	5	3	4	2	1	2	4	5	5	2	2	5
2	2	38	91	2	19	4	4	11	5	6	4	2	1	1	1	0	0	5	4	3	3	5	5	6	4	4	7	7	6	6	5	6	3	4	2	3	3	5	3	4	2	1	2	4	5	5	2	2	5
2	2	38	91	2	19	4	4	11	5	6	4	2	1	1	1	0	0	5	4	3	3	5	5	6	4	4	7	7	6	6	5	6	3	4	2	3	3	5	3	4	2	1	2	4	5	5	2	2	5
2	2	38	91	2	19	4	4	11	5	6	4	2	1	1	1	0	0	5	4	3	3	5	5	6	4	4	7	7	6	6	5	6	3	4	2	3	3	5	3	4	2	1	2	4	5	5	2	2	5
2	2	38	91	2	19	4	4	11	5	6	4	2	1	1	1	0	0	5	4	3	3	5	5	6	4	4	7	7	6	6	5	6	3	4	2	3	3	5	3	4	2	1	2	4	5	5	2	2	5
2	2	38	91	2	19	4	4	11	5	6	4	2	1	1	1	0	0	5	4	3	3	5	5	6	4	4	7	7	6	6	5	6	3	4	2	3	3	5	3	4	2	1	2	4	5	5	2	2	5
2	2	38	91	2	19	4	4	11	5	6	4	2	1	1	1	0	0	5	4	3	3	5	5	6	4	4	7	7	6	6	5	6	3	4	2	3	3	5	3	4	2	1	2	4	5	5	2	2	5
2	2	38	91	2	19	4	4	11	5	6	4	2	1	1	1	0	0	5	4	3	3	5	5	6	4	4	7	7	6	6	5	6	3	4	2	3	3	5	3	4	2	1	2	4	5	5	2	2	5
2	2	38	91	2	19	4	4	11	5	6	4	2	1	1	1	0	0	5	4	3	3	5	5	6	4	4	7	7	6	6	5	6	3	4	2	3	3	5	3	4	2	1	2	4	5	5	2	2	5
2	2	38	91	2	19	4	4	11	5	6	4	2	1	1	1	0	0	5	4	3	3	5	5	6	4	4	7	7	6	6	5	6	3	4	2	3	3	5	3	4	2	1	2	4	5	5	2	2	5
2	2	38	91	2	19	4	4	11	5	6	4	2	1	1	1	0	0	5	4	3	3	5	5	6	4	4	7	7	6	6	5	6	3	4	2	3	3	5	3	4	2	1	2	4	5	5	2	2	5
2	2	39	92	2	22	4	4	1	4	3	4	2	1	1	1	0	0	7	7	5	5	7	7	3	4	4	7	7	2	4	2	4	7	4	5	4	4	7	7	6	4	4	7	7	5	4	4	1	1
2	2	39	92	2	22	4	4	1	4	3	4	2	1	1	1	0	0	7	7	5	5	7	7	3	4	4	7	7	2	4	2	4	7	4	5	4	4	7	7	6	4	4	7	7	5	4	4	1	1
2	2	39	92	2	22	4	4	1	4	3	4	2	1	1	1	0	0	7	7	5	5	7	7	3	4	4	7	7	2	4	2	4	7	4	5	4	4	7	7	6	4	4	7	7	5	4	4	1	1
2	2	39	92	2	22	4	4	1	4	3	4	2	1	1	1	0	0	7	7	5	5	7	7	3	4	4	7	7	2	4	2	4	7	4	5	4	4	7	7	6	4	4	7	7	5	4	4	1	1
2	2	39	92	2	22	4	4	1	4	3	4	2	1	1	1	0	0	7	7	5	5	7	7	3	4	4	7	7	2	4	2	4	7	4	5	4	4	7	7	6	4	4	7	7	5	4	4	1	1
2	2	39	92	2	22	4	4	1	4	3	4	2	1	1	1	0	0	7	7	5	5	7	7	3	4	4	7	7	2	4	2	4	7	4	5	4	4	7	7	6	4	4	7	7	5	4	4	1	1
2	2	39	92	2	22	4	4	1	4	3	4	2	1	1	1	0	0	7	7	5	5	7	7	3	4	4	7	7	2	4	2	4	7	4	5	4	4	7	7	6	4	4	7	7	5	4	4	1	1
2	2	39	92	2	22	4	4	1	4	3	4	2	1	1	1	0	0	7	7	5	5	7	7	3	4	4	7	7	2	4	2	4	7	4	5	4	4	7	7	6	4	4	7	7	5	4	4	1	1
2	2	39	92	2	22	4	4	1	4	3	4	2	1	1	1	0	0	7	7	5	5	7	7	3	4	4	7	7	2	4	2	4	7	4	5	4	4	7	7	6	4	4	7	7	5	4	4	1	1
2	2	39	92	2	22	4	4	1	4	3	4	2	1	1	1	0	0	7	7	5	5	7	7	3	4	4	7	7	2	4	2	4	7	4	5	4	4	7	7	6	4	4	7	7	5	4	4	1	1
2	2	39	92	2	22	4	4	1	4	3	4	2	1	1	1	0	0	7	7	5	5	7	7	3	4	4	7	7	2	4	2	4	7	4	5	4	4	7	7	6	4	4	7	7	5	4	4	1	1
2	2	39	92	2	22	4	4	1	4	3	4	2	1	1	1	0	0	7	7	5	5	7	7	3	4	4	7	7	2	4	2	4	7	4	5	4	4	7	7	6	4	4	7	7	5	4	4	1	1
2	2	39	92	2	22	4	4	1	4	3	4	2	1	1	1	0	0	7	7	5	5	7	7	3	4	4	7	7	2	4	2	4	7	4	5	4	4	7	7	6	4	4	7	7	5	4	4	1	1
2	2	39	92	2	22	4	4	1	4	3	4	2	1	1	1	0	0	7	7	5	5	7	7	3	4	4	7	7	2	4	2	4	7	4	5	4	4	7	7	6	4	4	7	7	5	4	4	1	1
2	2	39	92	2	22	4	4	1	4	3	4	2	1	1	1	0	0	7	7	5	5	7	7	3	4	4	7	7	2	4	2	4	7	4	5	4	4	7	7	6	4	4	7	7	5	4	4	1	1
2	2	39	92	2	22	4	4	1	4	3	4	2	1	1	1	0	0	7	7	5	5	7	7	3	4	4	7	7	2	4	2	4	7	4	5	4	4	7	7	6	4	4	7	7	5	4	4	1	1
2	2	39	92	2	22	4	4	1	4	3	4	2	1	1	1	0	0	7	7	5	5	7	7	3	4	4	7	7	2	4	2	4	7	4	5	4	4	7	7	6	4	4	7	7	5	4	4	1	1
2	2	39	92	2	22	4	4	1	4	3	4	2	1	1	1	0	0	7	7	5	5	7	7	3	4	4	7	7	2	4	2	4	7	4	5	4	4	7	7	6	4	4	7	7	5	4	4	1	1
2	2	39	92	2	22	4	4	1	4	3	4	2	1	1	1	0	0	7	7	5	5	7	7	3	4	4	7	7	2	4	2	4	7	4	5	4	4	7	7	6	4	4	7	7	5	4	4	1	1
2	2	39	92	2	22	4	4	1	4	3	4	2	1	1	1	0	0	7	7	5	5	7	7	3	4	4	7	7	2	4	2	4	7	4	5	4	4	7	7	6	4	4	7	7	5	4	4	1	1
2	2	40	93	1	28	4	1	2	5	11	4	1	1	1	0	0	0	6	7	5	5	7	7	5	3	3	7	7	1	7	1	6	6	1	6	1	1	1	1	7	7	1	7	6	7	4	6	4	5
2	2	40	93	1	28	4	1	2	5	11	4	1	1	1	0	0	0	6	7	5	5	7	7	5	3	3	7	7	1	7	1	6	6	1	6	1	1	1	1	7	7	1	7	6	7	4	6	4	5
2	2	40	93	1	28	4	1	2	5	11	4	1	1	1	0	0	0	6	7	5	5	7	7	5	3	3	7	7	1	7	1	6	6	1	6	1	1	1	1	7	7	1	7	6	7	4	6	4	5
2	2	40	93	1	28	4	1	2	5	11	4	1	1	1	0	0	0	6	7	5	5	7	7	5	3	3	7	7	1	7	1	6	6	1	6	1	1	1	1	7	7	1	7	6	7	4	6	4	5
2	2	40	93	1	28	4	1	2	5	11	4	1	1	1	0	0	0	6	7	5	5	7	7	5	3	3	7	7	1	7	1	6	6	1	6	1	1	1	1	7	7	1	7	6	7	4	6	4	5
2	2	40	93	1	28	4	1	2	5	11	4	1	1	1	0	0	0	6	7	5	5	7	7	5	3	3	7	7	1	7	1	6	6	1	6	1	1	1	1	7	7	1	7	6	7	4	6	4	5
2	2	40	93	1	28	4	1	2	5	11	4	1	1	1	0	0	0	6	7	5	5	7	7	5	3	3	7	7	1	7	1	6	6	1	6	1	1	1	1	7	7	1	7	6	7	4	6	4	5
2	2	40	93	1	28	4	1	2	5	11	4	1	1	1	0	0	0	6	7	5	5	7	7	5	3	3	7	7	1	7	1	6	6	1	6	1	1	1	1	7	7	1	7	6	7	4	6	4	5
2	2	40	93	1	28	4	1	2	5	11	4	1	1	1	0	0	0	6	7	5	5	7	7	5	3	3	7	7	1	7	1	6	6	1	6	1	1	1	1	7	7	1	7	6	7	4	6	4	5
2	2	40	93	1	28	4	1	2	5	11	4	1	1	1	0	0	0	6	7	5	5	7	7	5	3	3	7	7	1	7	1	6	6	1	6	1	1	1	1	7	7	1	7	6	7	4	6	4	5
2	2	40	93	1	28	4	1	2	5	11	4	1	1	1	0	0	0	6	7	5	5	7	7	5	3	3	7	7	1	7	1	6	6	1	6	1	1	1	1	7	7	1	7	6	7	4	6	4	5
2	2	40	93	1	28	4	1	2	5	11	4	1	1	1	0	0	0	6	7	5	5	7	7	5	3	3	7	7	1	7	1	6	6	1	6	1	1	1	1	7	7	1	7	6	7	4	6	4	5
2	2	40	93	1	28	4	1	2	5	11	4	1	1	1	0	0	0	6	7	5	5	7	7	5	3	3	7	7	1	7	1	6	6	1	6	1	1	1	1	7	7	1	7	6	7	4	6	4	5
2	2	40	93	1	28	4	1	2	5	11	4	1	1	1	0	0	0	6	7	5	5	7	7	5	3	3	7	7	1	7	1	6	6	1	6	1	1	1	1	7	7	1	7	6	7	4	6	4	5
2	2	40	93	1	28	4	1	2	5	11	4	1	1	1	0	0	0	6	7	5	5	7	7	5	3	3	7	7	1	7	1	6	6	1	6	1	1	1	1	7	7	1	7	6	7	4	6	4	5
2	2	40	93	1	28	4	1	2	5	11	4	1	1	1	0	0	0	6	7	5	5	7	7	5	3	3	7	7	1	7	1	6	6	1	6	1	1	1	1	7	7	1	7	6	7	4	6	4	5
2	2	40	93	1	28	4	1	2	5	11	4	1	1	1	0	0	0	6	7	5	5	7	7	5	3	3	7	7	1	7	1	6	6	1	6	1	1	1	1	7	7	1	7	6	7	4	6	4	5
2	2	40	93	1	28	4	1	2	5	11	4	1	1	1	0	0	0	6	7	5	5	7	7	5	3	3	7	7	1	7	1	6	6	1	6	1	1	1	1	7	7	1	7	6	7	4	6	4	5
2	2	40	93	1	28	4	1	2	5	11	4	1	1	1	0	0	0	6	7	5	5	7	7	5	3	3	7	7	1	7	1	6	6	1	6	1	1	1	1	7	7	1	7	6	7	4	6	4	5
2	2	40	93	1	28	4	1	2	5	11	4	1	1	1	0	0	0	6	7	5	5	7	7	5	3	3	7	7	1	7	1	6	6	1	6	1	1	1	1	7	7	1	7	6	7	4	6	4	5
2	2	41	94	2	43	4	3	1	1	3	5	4	1	0	0	0	1	7	7	5	6	7	7	5	5	5	6	6	7	6	6	5	5	5	5	2	2	3	3	3	4	1	5	5	4	6	2	1	6
2	2	41	94	2	43	4	3	1	1	3	5	4	1	0	0	0	1	7	7	5	6	7	7	5	5	5	6	6	7	6	6	5	5	5	5	2	2	3	3	3	4	1	5	5	4	6	2	1	6
2	2	41	94	2	43	4	3	1	1	3	5	4	1	0	0	0	1	7	7	5	6	7	7	5	5	5	6	6	7	6	6	5	5	5	5	2	2	3	3	3	4	1	5	5	4	6	2	1	6
2	2	41	94	2	43	4	3	1	1	3	5	4	1	0	0	0	1	7	7	5	6	7	7	5	5	5	6	6	7	6	6	5	5	5	5	2	2	3	3	3	4	1	5	5	4	6	2	1	6
2	2	41	94	2	43	4	3	1	1	3	5	4	1	0	0	0	1	7	7	5	6	7	7	5	5	5	6	6	7	6	6	5	5	5	5	2	2	3	3	3	4	1	5	5	4	6	2	1	6
2	2	41	94	2	43	4	3	1	1	3	5	4	1	0	0	0	1	7	7	5	6	7	7	5	5	5	6	6	7	6	6	5	5	5	5	2	2	3	3	3	4	1	5	5	4	6	2	1	6
2	2	41	94	2	43	4	3	1	1	3	5	4	1	0	0	0	1	7	7	5	6	7	7	5	5	5	6	6	7	6	6	5	5	5	5	2	2	3	3	3	4	1	5	5	4	6	2	1	6
2	2	41	94	2	43	4	3	1	1	3	5	4	1	0	0	0	1	7	7	5	6	7	7	5	5	5	6	6	7	6	6	5	5	5	5	2	2	3	3	3	4	1	5	5	4	6	2	1	6
2	2	41	94	2	43	4	3	1	1	3	5	4	1	0	0	0	1	7	7	5	6	7	7	5	5	5	6	6	7	6	6	5	5	5	5	2	2	3	3	3	4	1	5	5	4	6	2	1	6
2	2	41	94	2	43	4	3	1	1	3	5	4	1	0	0	0	1	7	7	5	6	7	7	5	5	5	6	6	7	6	6	5	5	5	5	2	2	3	3	3	4	1	5	5	4	6	2	1	6
2	2	41	94	2	43	4	3	1	1	3	5	4	1	0	0	0	1	7	7	5	6	7	7	5	5	5	6	6	7	6	6	5	5	5	5	2	2	3	3	3	4	1	5	5	4	6	2	1	6
2	2	41	94	2	43	4	3	1	1	3	5	4	1	0	0	0	1	7	7	5	6	7	7	5	5	5	6	6	7	6	6	5	5	5	5	2	2	3	3	3	4	1	5	5	4	6	2	1	6
2	2	41	94	2	43	4	3	1	1	3	5	4	1	0	0	0	1	7	7	5	6	7	7	5	5	5	6	6	7	6	6	5	5	5	5	2	2	3	3	3	4	1	5	5	4	6	2	1	6
2	2	41	94	2	43	4	3	1	1	3	5	4	1	0	0	0	1	7	7	5	6	7	7	5	5	5	6	6	7	6	6	5	5	5	5	2	2	3	3	3	4	1	5	5	4	6	2	1	6
2	2	41	94	2	43	4	3	1	1	3	5	4	1	0	0	0	1	7	7	5	6	7	7	5	5	5	6	6	7	6	6	5	5	5	5	2	2	3	3	3	4	1	5	5	4	6	2	1	6
2	2	41	94	2	43	4	3	1	1	3	5	4	1	0	0	0	1	7	7	5	6	7	7	5	5	5	6	6	7	6	6	5	5	5	5	2	2	3	3	3	4	1	5	5	4	6	2	1	6
2	2	41	94	2	43	4	3	1	1	3	5	4	1	0	0	0	1	7	7	5	6	7	7	5	5	5	6	6	7	6	6	5	5	5	5	2	2	3	3	3	4	1	5	5	4	6	2	1	6
2	2	41	94	2	43	4	3	1	1	3	5	4	1	0	0	0	1	7	7	5	6	7	7	5	5	5	6	6	7	6	6	5	5	5	5	2	2	3	3	3	4	1	5	5	4	6	2	1	6
2	2	41	94	2	43	4	3	1	1	3	5	4	1	0	0	0	1	7	7	5	6	7	7	5	5	5	6	6	7	6	6	5	5	5	5	2	2	3	3	3	4	1	5	5	4	6	2	1	6
2	2	41	94	2	43	4	3	1	1	3	5	4	1	0	0	0	1	7	7	5	6	7	7	5	5	5	6	6	7	6	6	5	5	5	5	2	2	3	3	3	4	1	5	5	4	6	2	1	6
2	2	42	95	1	19	3	2	11	4	5	5	1	1	1	0	0	1	4	4	5	5	6	7	6	5	4	6	6	2	5	2	3	5	2	6	2	5	7	5	3	6	2	6	7	7	6	7	5	6
2	2	42	95	1	19	3	2	11	4	5	5	1	1	1	0	0	1	4	4	5	5	6	7	6	5	4	6	6	2	5	2	3	5	2	6	2	5	7	5	3	6	2	6	7	7	6	7	5	6
2	2	42	95	1	19	3	2	11	4	5	5	1	1	1	0	0	1	4	4	5	5	6	7	6	5	4	6	6	2	5	2	3	5	2	6	2	5	7	5	3	6	2	6	7	7	6	7	5	6
2	2	42	95	1	19	3	2	11	4	5	5	1	1	1	0	0	1	4	4	5	5	6	7	6	5	4	6	6	2	5	2	3	5	2	6	2	5	7	5	3	6	2	6	7	7	6	7	5	6
2	2	42	95	1	19	3	2	11	4	5	5	1	1	1	0	0	1	4	4	5	5	6	7	6	5	4	6	6	2	5	2	3	5	2	6	2	5	7	5	3	6	2	6	7	7	6	7	5	6
2	2	42	95	1	19	3	2	11	4	5	5	1	1	1	0	0	1	4	4	5	5	6	7	6	5	4	6	6	2	5	2	3	5	2	6	2	5	7	5	3	6	2	6	7	7	6	7	5	6
2	2	42	95	1	19	3	2	11	4	5	5	1	1	1	0	0	1	4	4	5	5	6	7	6	5	4	6	6	2	5	2	3	5	2	6	2	5	7	5	3	6	2	6	7	7	6	7	5	6
2	2	42	95	1	19	3	2	11	4	5	5	1	1	1	0	0	1	4	4	5	5	6	7	6	5	4	6	6	2	5	2	3	5	2	6	2	5	7	5	3	6	2	6	7	7	6	7	5	6
2	2	42	95	1	19	3	2	11	4	5	5	1	1	1	0	0	1	4	4	5	5	6	7	6	5	4	6	6	2	5	2	3	5	2	6	2	5	7	5	3	6	2	6	7	7	6	7	5	6
2	2	42	95	1	19	3	2	11	4	5	5	1	1	1	0	0	1	4	4	5	5	6	7	6	5	4	6	6	2	5	2	3	5	2	6	2	5	7	5	3	6	2	6	7	7	6	7	5	6
2	2	42	95	1	19	3	2	11	4	5	5	1	1	1	0	0	1	4	4	5	5	6	7	6	5	4	6	6	2	5	2	3	5	2	6	2	5	7	5	3	6	2	6	7	7	6	7	5	6
2	2	42	95	1	19	3	2	11	4	5	5	1	1	1	0	0	1	4	4	5	5	6	7	6	5	4	6	6	2	5	2	3	5	2	6	2	5	7	5	3	6	2	6	7	7	6	7	5	6
2	2	42	95	1	19	3	2	11	4	5	5	1	1	1	0	0	1	4	4	5	5	6	7	6	5	4	6	6	2	5	2	3	5	2	6	2	5	7	5	3	6	2	6	7	7	6	7	5	6
2	2	42	95	1	19	3	2	11	4	5	5	1	1	1	0	0	1	4	4	5	5	6	7	6	5	4	6	6	2	5	2	3	5	2	6	2	5	7	5	3	6	2	6	7	7	6	7	5	6
2	2	42	95	1	19	3	2	11	4	5	5	1	1	1	0	0	1	4	4	5	5	6	7	6	5	4	6	6	2	5	2	3	5	2	6	2	5	7	5	3	6	2	6	7	7	6	7	5	6
2	2	42	95	1	19	3	2	11	4	5	5	1	1	1	0	0	1	4	4	5	5	6	7	6	5	4	6	6	2	5	2	3	5	2	6	2	5	7	5	3	6	2	6	7	7	6	7	5	6
2	2	42	95	1	19	3	2	11	4	5	5	1	1	1	0	0	1	4	4	5	5	6	7	6	5	4	6	6	2	5	2	3	5	2	6	2	5	7	5	3	6	2	6	7	7	6	7	5	6
2	2	42	95	1	19	3	2	11	4	5	5	1	1	1	0	0	1	4	4	5	5	6	7	6	5	4	6	6	2	5	2	3	5	2	6	2	5	7	5	3	6	2	6	7	7	6	7	5	6
2	2	42	95	1	19	3	2	11	4	5	5	1	1	1	0	0	1	4	4	5	5	6	7	6	5	4	6	6	2	5	2	3	5	2	6	2	5	7	5	3	6	2	6	7	7	6	7	5	6
2	2	42	95	1	19	3	2	11	4	5	5	1	1	1	0	0	1	4	4	5	5	6	7	6	5	4	6	6	2	5	2	3	5	2	6	2	5	7	5	3	6	2	6	7	7	6	7	5	6
2	2	43	96	1	20	3	4	11	4	4	3	1	1	1	1	1	0	7	7	5	5	7	7	7	6	5	7	7	1	7	1	6	7	1	7	1	1	2	2	2	7	1	3	3	3	7	7	5	6
2	2	43	96	1	20	3	4	11	4	4	3	1	1	1	1	1	0	7	7	5	5	7	7	7	6	5	7	7	1	7	1	6	7	1	7	1	1	2	2	2	7	1	3	3	3	7	7	5	6
2	2	43	96	1	20	3	4	11	4	4	3	1	1	1	1	1	0	7	7	5	5	7	7	7	6	5	7	7	1	7	1	6	7	1	7	1	1	2	2	2	7	1	3	3	3	7	7	5	6
2	2	43	96	1	20	3	4	11	4	4	3	1	1	1	1	1	0	7	7	5	5	7	7	7	6	5	7	7	1	7	1	6	7	1	7	1	1	2	2	2	7	1	3	3	3	7	7	5	6
2	2	43	96	1	20	3	4	11	4	4	3	1	1	1	1	1	0	7	7	5	5	7	7	7	6	5	7	7	1	7	1	6	7	1	7	1	1	2	2	2	7	1	3	3	3	7	7	5	6
2	2	43	96	1	20	3	4	11	4	4	3	1	1	1	1	1	0	7	7	5	5	7	7	7	6	5	7	7	1	7	1	6	7	1	7	1	1	2	2	2	7	1	3	3	3	7	7	5	6
2	2	43	96	1	20	3	4	11	4	4	3	1	1	1	1	1	0	7	7	5	5	7	7	7	6	5	7	7	1	7	1	6	7	1	7	1	1	2	2	2	7	1	3	3	3	7	7	5	6
2	2	43	96	1	20	3	4	11	4	4	3	1	1	1	1	1	0	7	7	5	5	7	7	7	6	5	7	7	1	7	1	6	7	1	7	1	1	2	2	2	7	1	3	3	3	7	7	5	6
2	2	43	96	1	20	3	4	11	4	4	3	1	1	1	1	1	0	7	7	5	5	7	7	7	6	5	7	7	1	7	1	6	7	1	7	1	1	2	2	2	7	1	3	3	3	7	7	5	6
2	2	43	96	1	20	3	4	11	4	4	3	1	1	1	1	1	0	7	7	5	5	7	7	7	6	5	7	7	1	7	1	6	7	1	7	1	1	2	2	2	7	1	3	3	3	7	7	5	6
2	2	43	96	1	20	3	4	11	4	4	3	1	1	1	1	1	0	7	7	5	5	7	7	7	6	5	7	7	1	7	1	6	7	1	7	1	1	2	2	2	7	1	3	3	3	7	7	5	6
2	2	43	96	1	20	3	4	11	4	4	3	1	1	1	1	1	0	7	7	5	5	7	7	7	6	5	7	7	1	7	1	6	7	1	7	1	1	2	2	2	7	1	3	3	3	7	7	5	6
2	2	43	96	1	20	3	4	11	4	4	3	1	1	1	1	1	0	7	7	5	5	7	7	7	6	5	7	7	1	7	1	6	7	1	7	1	1	2	2	2	7	1	3	3	3	7	7	5	6
2	2	43	96	1	20	3	4	11	4	4	3	1	1	1	1	1	0	7	7	5	5	7	7	7	6	5	7	7	1	7	1	6	7	1	7	1	1	2	2	2	7	1	3	3	3	7	7	5	6
2	2	43	96	1	20	3	4	11	4	4	3	1	1	1	1	1	0	7	7	5	5	7	7	7	6	5	7	7	1	7	1	6	7	1	7	1	1	2	2	2	7	1	3	3	3	7	7	5	6
2	2	43	96	1	20	3	4	11	4	4	3	1	1	1	1	1	0	7	7	5	5	7	7	7	6	5	7	7	1	7	1	6	7	1	7	1	1	2	2	2	7	1	3	3	3	7	7	5	6
2	2	43	96	1	20	3	4	11	4	4	3	1	1	1	1	1	0	7	7	5	5	7	7	7	6	5	7	7	1	7	1	6	7	1	7	1	1	2	2	2	7	1	3	3	3	7	7	5	6
2	2	43	96	1	20	3	4	11	4	4	3	1	1	1	1	1	0	7	7	5	5	7	7	7	6	5	7	7	1	7	1	6	7	1	7	1	1	2	2	2	7	1	3	3	3	7	7	5	6
2	2	43	96	1	20	3	4	11	4	4	3	1	1	1	1	1	0	7	7	5	5	7	7	7	6	5	7	7	1	7	1	6	7	1	7	1	1	2	2	2	7	1	3	3	3	7	7	5	6
2	2	43	96	1	20	3	4	11	4	4	3	1	1	1	1	1	0	7	7	5	5	7	7	7	6	5	7	7	1	7	1	6	7	1	7	1	1	2	2	2	7	1	3	3	3	7	7	5	6
2	2	44	97	1	32	4	2	4	2	4	5	3	1	1	0	0	0	4	5	2	3	6	7	5	5	5	6	6	2	2	2	2	2	5	4	4	5	6	6	6	4	2	6	6	6	3	1	1	1
2	2	44	97	1	32	4	2	4	2	4	5	3	1	1	0	0	0	4	5	2	3	6	7	5	5	5	6	6	2	2	2	2	2	5	4	4	5	6	6	6	4	2	6	6	6	3	1	1	1
2	2	44	97	1	32	4	2	4	2	4	5	3	1	1	0	0	0	4	5	2	3	6	7	5	5	5	6	6	2	2	2	2	2	5	4	4	5	6	6	6	4	2	6	6	6	3	1	1	1
2	2	44	97	1	32	4	2	4	2	4	5	3	1	1	0	0	0	4	5	2	3	6	7	5	5	5	6	6	2	2	2	2	2	5	4	4	5	6	6	6	4	2	6	6	6	3	1	1	1
2	2	44	97	1	32	4	2	4	2	4	5	3	1	1	0	0	0	4	5	2	3	6	7	5	5	5	6	6	2	2	2	2	2	5	4	4	5	6	6	6	4	2	6	6	6	3	1	1	1
2	2	44	97	1	32	4	2	4	2	4	5	3	1	1	0	0	0	4	5	2	3	6	7	5	5	5	6	6	2	2	2	2	2	5	4	4	5	6	6	6	4	2	6	6	6	3	1	1	1
2	2	44	97	1	32	4	2	4	2	4	5	3	1	1	0	0	0	4	5	2	3	6	7	5	5	5	6	6	2	2	2	2	2	5	4	4	5	6	6	6	4	2	6	6	6	3	1	1	1
2	2	44	97	1	32	4	2	4	2	4	5	3	1	1	0	0	0	4	5	2	3	6	7	5	5	5	6	6	2	2	2	2	2	5	4	4	5	6	6	6	4	2	6	6	6	3	1	1	1
2	2	44	97	1	32	4	2	4	2	4	5	3	1	1	0	0	0	4	5	2	3	6	7	5	5	5	6	6	2	2	2	2	2	5	4	4	5	6	6	6	4	2	6	6	6	3	1	1	1
2	2	44	97	1	32	4	2	4	2	4	5	3	1	1	0	0	0	4	5	2	3	6	7	5	5	5	6	6	2	2	2	2	2	5	4	4	5	6	6	6	4	2	6	6	6	3	1	1	1
2	2	44	97	1	32	4	2	4	2	4	5	3	1	1	0	0	0	4	5	2	3	6	7	5	5	5	6	6	2	2	2	2	2	5	4	4	5	6	6	6	4	2	6	6	6	3	1	1	1
2	2	44	97	1	32	4	2	4	2	4	5	3	1	1	0	0	0	4	5	2	3	6	7	5	5	5	6	6	2	2	2	2	2	5	4	4	5	6	6	6	4	2	6	6	6	3	1	1	1
2	2	44	97	1	32	4	2	4	2	4	5	3	1	1	0	0	0	4	5	2	3	6	7	5	5	5	6	6	2	2	2	2	2	5	4	4	5	6	6	6	4	2	6	6	6	3	1	1	1
2	2	44	97	1	32	4	2	4	2	4	5	3	1	1	0	0	0	4	5	2	3	6	7	5	5	5	6	6	2	2	2	2	2	5	4	4	5	6	6	6	4	2	6	6	6	3	1	1	1
2	2	44	97	1	32	4	2	4	2	4	5	3	1	1	0	0	0	4	5	2	3	6	7	5	5	5	6	6	2	2	2	2	2	5	4	4	5	6	6	6	4	2	6	6	6	3	1	1	1
2	2	44	97	1	32	4	2	4	2	4	5	3	1	1	0	0	0	4	5	2	3	6	7	5	5	5	6	6	2	2	2	2	2	5	4	4	5	6	6	6	4	2	6	6	6	3	1	1	1
2	2	44	97	1	32	4	2	4	2	4	5	3	1	1	0	0	0	4	5	2	3	6	7	5	5	5	6	6	2	2	2	2	2	5	4	4	5	6	6	6	4	2	6	6	6	3	1	1	1
2	2	44	97	1	32	4	2	4	2	4	5	3	1	1	0	0	0	4	5	2	3	6	7	5	5	5	6	6	2	2	2	2	2	5	4	4	5	6	6	6	4	2	6	6	6	3	1	1	1
2	2	44	97	1	32	4	2	4	2	4	5	3	1	1	0	0	0	4	5	2	3	6	7	5	5	5	6	6	2	2	2	2	2	5	4	4	5	6	6	6	4	2	6	6	6	3	1	1	1
2	2	44	97	1	32	4	2	4	2	4	5	3	1	1	0	0	0	4	5	2	3	6	7	5	5	5	6	6	2	2	2	2	2	5	4	4	5	6	6	6	4	2	6	6	6	3	1	1	1
2	2	45	98	1	19	4	4	11	4	8	5	1	1	1	0	0	1	5	3	6	6	5	7	5	6	6	6	5	3	5	4	7	5	2	6	3	2	2	3	4	5	2	2	1	2	3	1	1	1
2	2	45	98	1	19	4	4	11	4	8	5	1	1	1	0	0	1	5	3	6	6	5	7	5	6	6	6	5	3	5	4	7	5	2	6	3	2	2	3	4	5	2	2	1	2	3	1	1	1
2	2	45	98	1	19	4	4	11	4	8	5	1	1	1	0	0	1	5	3	6	6	5	7	5	6	6	6	5	3	5	4	7	5	2	6	3	2	2	3	4	5	2	2	1	2	3	1	1	1
2	2	45	98	1	19	4	4	11	4	8	5	1	1	1	0	0	1	5	3	6	6	5	7	5	6	6	6	5	3	5	4	7	5	2	6	3	2	2	3	4	5	2	2	1	2	3	1	1	1
2	2	45	98	1	19	4	4	11	4	8	5	1	1	1	0	0	1	5	3	6	6	5	7	5	6	6	6	5	3	5	4	7	5	2	6	3	2	2	3	4	5	2	2	1	2	3	1	1	1
2	2	45	98	1	19	4	4	11	4	8	5	1	1	1	0	0	1	5	3	6	6	5	7	5	6	6	6	5	3	5	4	7	5	2	6	3	2	2	3	4	5	2	2	1	2	3	1	1	1
2	2	45	98	1	19	4	4	11	4	8	5	1	1	1	0	0	1	5	3	6	6	5	7	5	6	6	6	5	3	5	4	7	5	2	6	3	2	2	3	4	5	2	2	1	2	3	1	1	1
2	2	45	98	1	19	4	4	11	4	8	5	1	1	1	0	0	1	5	3	6	6	5	7	5	6	6	6	5	3	5	4	7	5	2	6	3	2	2	3	4	5	2	2	1	2	3	1	1	1
2	2	45	98	1	19	4	4	11	4	8	5	1	1	1	0	0	1	5	3	6	6	5	7	5	6	6	6	5	3	5	4	7	5	2	6	3	2	2	3	4	5	2	2	1	2	3	1	1	1
2	2	45	98	1	19	4	4	11	4	8	5	1	1	1	0	0	1	5	3	6	6	5	7	5	6	6	6	5	3	5	4	7	5	2	6	3	2	2	3	4	5	2	2	1	2	3	1	1	1
2	2	45	98	1	19	4	4	11	4	8	5	1	1	1	0	0	1	5	3	6	6	5	7	5	6	6	6	5	3	5	4	7	5	2	6	3	2	2	3	4	5	2	2	1	2	3	1	1	1
2	2	45	98	1	19	4	4	11	4	8	5	1	1	1	0	0	1	5	3	6	6	5	7	5	6	6	6	5	3	5	4	7	5	2	6	3	2	2	3	4	5	2	2	1	2	3	1	1	1
2	2	45	98	1	19	4	4	11	4	8	5	1	1	1	0	0	1	5	3	6	6	5	7	5	6	6	6	5	3	5	4	7	5	2	6	3	2	2	3	4	5	2	2	1	2	3	1	1	1
2	2	45	98	1	19	4	4	11	4	8	5	1	1	1	0	0	1	5	3	6	6	5	7	5	6	6	6	5	3	5	4	7	5	2	6	3	2	2	3	4	5	2	2	1	2	3	1	1	1
2	2	45	98	1	19	4	4	11	4	8	5	1	1	1	0	0	1	5	3	6	6	5	7	5	6	6	6	5	3	5	4	7	5	2	6	3	2	2	3	4	5	2	2	1	2	3	1	1	1
2	2	45	98	1	19	4	4	11	4	8	5	1	1	1	0	0	1	5	3	6	6	5	7	5	6	6	6	5	3	5	4	7	5	2	6	3	2	2	3	4	5	2	2	1	2	3	1	1	1
2	2	45	98	1	19	4	4	11	4	8	5	1	1	1	0	0	1	5	3	6	6	5	7	5	6	6	6	5	3	5	4	7	5	2	6	3	2	2	3	4	5	2	2	1	2	3	1	1	1
2	2	45	98	1	19	4	4	11	4	8	5	1	1	1	0	0	1	5	3	6	6	5	7	5	6	6	6	5	3	5	4	7	5	2	6	3	2	2	3	4	5	2	2	1	2	3	1	1	1
2	2	45	98	1	19	4	4	11	4	8	5	1	1	1	0	0	1	5	3	6	6	5	7	5	6	6	6	5	3	5	4	7	5	2	6	3	2	2	3	4	5	2	2	1	2	3	1	1	1
2	2	45	98	1	19	4	4	11	4	8	5	1	1	1	0	0	1	5	3	6	6	5	7	5	6	6	6	5	3	5	4	7	5	2	6	3	2	2	3	4	5	2	2	1	2	3	1	1	1
2	2	46	99	1	26	4	4	11	3	1	4	1	1	1	0	0	1	5	5	3	4	7	6	6	5	4	6	6	2	5	2	7	6	2	6	1	1	4	4	6	4	1	7	4	6	6	4	5	4
2	2	46	99	1	26	4	4	11	3	1	4	1	1	1	0	0	1	5	5	3	4	7	6	6	5	4	6	6	2	5	2	7	6	2	6	1	1	4	4	6	4	1	7	4	6	6	4	5	4
2	2	46	99	1	26	4	4	11	3	1	4	1	1	1	0	0	1	5	5	3	4	7	6	6	5	4	6	6	2	5	2	7	6	2	6	1	1	4	4	6	4	1	7	4	6	6	4	5	4
2	2	46	99	1	26	4	4	11	3	1	4	1	1	1	0	0	1	5	5	3	4	7	6	6	5	4	6	6	2	5	2	7	6	2	6	1	1	4	4	6	4	1	7	4	6	6	4	5	4
2	2	46	99	1	26	4	4	11	3	1	4	1	1	1	0	0	1	5	5	3	4	7	6	6	5	4	6	6	2	5	2	7	6	2	6	1	1	4	4	6	4	1	7	4	6	6	4	5	4
2	2	46	99	1	26	4	4	11	3	1	4	1	1	1	0	0	1	5	5	3	4	7	6	6	5	4	6	6	2	5	2	7	6	2	6	1	1	4	4	6	4	1	7	4	6	6	4	5	4
2	2	46	99	1	26	4	4	11	3	1	4	1	1	1	0	0	1	5	5	3	4	7	6	6	5	4	6	6	2	5	2	7	6	2	6	1	1	4	4	6	4	1	7	4	6	6	4	5	4
2	2	46	99	1	26	4	4	11	3	1	4	1	1	1	0	0	1	5	5	3	4	7	6	6	5	4	6	6	2	5	2	7	6	2	6	1	1	4	4	6	4	1	7	4	6	6	4	5	4
2	2	46	99	1	26	4	4	11	3	1	4	1	1	1	0	0	1	5	5	3	4	7	6	6	5	4	6	6	2	5	2	7	6	2	6	1	1	4	4	6	4	1	7	4	6	6	4	5	4
2	2	46	99	1	26	4	4	11	3	1	4	1	1	1	0	0	1	5	5	3	4	7	6	6	5	4	6	6	2	5	2	7	6	2	6	1	1	4	4	6	4	1	7	4	6	6	4	5	4
2	2	46	99	1	26	4	4	11	3	1	4	1	1	1	0	0	1	5	5	3	4	7	6	6	5	4	6	6	2	5	2	7	6	2	6	1	1	4	4	6	4	1	7	4	6	6	4	5	4
2	2	46	99	1	26	4	4	11	3	1	4	1	1	1	0	0	1	5	5	3	4	7	6	6	5	4	6	6	2	5	2	7	6	2	6	1	1	4	4	6	4	1	7	4	6	6	4	5	4
2	2	46	99	1	26	4	4	11	3	1	4	1	1	1	0	0	1	5	5	3	4	7	6	6	5	4	6	6	2	5	2	7	6	2	6	1	1	4	4	6	4	1	7	4	6	6	4	5	4
2	2	46	99	1	26	4	4	11	3	1	4	1	1	1	0	0	1	5	5	3	4	7	6	6	5	4	6	6	2	5	2	7	6	2	6	1	1	4	4	6	4	1	7	4	6	6	4	5	4
2	2	46	99	1	26	4	4	11	3	1	4	1	1	1	0	0	1	5	5	3	4	7	6	6	5	4	6	6	2	5	2	7	6	2	6	1	1	4	4	6	4	1	7	4	6	6	4	5	4
2	2	46	99	1	26	4	4	11	3	1	4	1	1	1	0	0	1	5	5	3	4	7	6	6	5	4	6	6	2	5	2	7	6	2	6	1	1	4	4	6	4	1	7	4	6	6	4	5	4
2	2	46	99	1	26	4	4	11	3	1	4	1	1	1	0	0	1	5	5	3	4	7	6	6	5	4	6	6	2	5	2	7	6	2	6	1	1	4	4	6	4	1	7	4	6	6	4	5	4
2	2	46	99	1	26	4	4	11	3	1	4	1	1	1	0	0	1	5	5	3	4	7	6	6	5	4	6	6	2	5	2	7	6	2	6	1	1	4	4	6	4	1	7	4	6	6	4	5	4
2	2	46	99	1	26	4	4	11	3	1	4	1	1	1	0	0	1	5	5	3	4	7	6	6	5	4	6	6	2	5	2	7	6	2	6	1	1	4	4	6	4	1	7	4	6	6	4	5	4
2	2	46	99	1	26	4	4	11	3	1	4	1	1	1	0	0	1	5	5	3	4	7	6	6	5	4	6	6	2	5	2	7	6	2	6	1	1	4	4	6	4	1	7	4	6	6	4	5	4
2	2	47	100	2	44	3	2	1	4	5	5	1	1	1	0	0	0	6	6	5	5	6	7	5	6	5	7	6	2	6	4	5	4	5	5	4	2	4	4	4	6	6	6	6	6	4	6	6	6
2	2	47	100	2	44	3	2	1	4	5	5	1	1	1	0	0	0	6	6	5	5	6	7	5	6	5	7	6	2	6	4	5	4	5	5	4	2	4	4	4	6	6	6	6	6	4	6	6	6
2	2	47	100	2	44	3	2	1	4	5	5	1	1	1	0	0	0	6	6	5	5	6	7	5	6	5	7	6	2	6	4	5	4	5	5	4	2	4	4	4	6	6	6	6	6	4	6	6	6
2	2	47	100	2	44	3	2	1	4	5	5	1	1	1	0	0	0	6	6	5	5	6	7	5	6	5	7	6	2	6	4	5	4	5	5	4	2	4	4	4	6	6	6	6	6	4	6	6	6
2	2	47	100	2	44	3	2	1	4	5	5	1	1	1	0	0	0	6	6	5	5	6	7	5	6	5	7	6	2	6	4	5	4	5	5	4	2	4	4	4	6	6	6	6	6	4	6	6	6
2	2	47	100	2	44	3	2	1	4	5	5	1	1	1	0	0	0	6	6	5	5	6	7	5	6	5	7	6	2	6	4	5	4	5	5	4	2	4	4	4	6	6	6	6	6	4	6	6	6
2	2	47	100	2	44	3	2	1	4	5	5	1	1	1	0	0	0	6	6	5	5	6	7	5	6	5	7	6	2	6	4	5	4	5	5	4	2	4	4	4	6	6	6	6	6	4	6	6	6
2	2	47	100	2	44	3	2	1	4	5	5	1	1	1	0	0	0	6	6	5	5	6	7	5	6	5	7	6	2	6	4	5	4	5	5	4	2	4	4	4	6	6	6	6	6	4	6	6	6
2	2	47	100	2	44	3	2	1	4	5	5	1	1	1	0	0	0	6	6	5	5	6	7	5	6	5	7	6	2	6	4	5	4	5	5	4	2	4	4	4	6	6	6	6	6	4	6	6	6
2	2	47	100	2	44	3	2	1	4	5	5	1	1	1	0	0	0	6	6	5	5	6	7	5	6	5	7	6	2	6	4	5	4	5	5	4	2	4	4	4	6	6	6	6	6	4	6	6	6
2	2	47	100	2	44	3	2	1	4	5	5	1	1	1	0	0	0	6	6	5	5	6	7	5	6	5	7	6	2	6	4	5	4	5	5	4	2	4	4	4	6	6	6	6	6	4	6	6	6
2	2	47	100	2	44	3	2	1	4	5	5	1	1	1	0	0	0	6	6	5	5	6	7	5	6	5	7	6	2	6	4	5	4	5	5	4	2	4	4	4	6	6	6	6	6	4	6	6	6
2	2	47	100	2	44	3	2	1	4	5	5	1	1	1	0	0	0	6	6	5	5	6	7	5	6	5	7	6	2	6	4	5	4	5	5	4	2	4	4	4	6	6	6	6	6	4	6	6	6
2	2	47	100	2	44	3	2	1	4	5	5	1	1	1	0	0	0	6	6	5	5	6	7	5	6	5	7	6	2	6	4	5	4	5	5	4	2	4	4	4	6	6	6	6	6	4	6	6	6
2	2	47	100	2	44	3	2	1	4	5	5	1	1	1	0	0	0	6	6	5	5	6	7	5	6	5	7	6	2	6	4	5	4	5	5	4	2	4	4	4	6	6	6	6	6	4	6	6	6
2	2	47	100	2	44	3	2	1	4	5	5	1	1	1	0	0	0	6	6	5	5	6	7	5	6	5	7	6	2	6	4	5	4	5	5	4	2	4	4	4	6	6	6	6	6	4	6	6	6
2	2	47	100	2	44	3	2	1	4	5	5	1	1	1	0	0	0	6	6	5	5	6	7	5	6	5	7	6	2	6	4	5	4	5	5	4	2	4	4	4	6	6	6	6	6	4	6	6	6
2	2	47	100	2	44	3	2	1	4	5	5	1	1	1	0	0	0	6	6	5	5	6	7	5	6	5	7	6	2	6	4	5	4	5	5	4	2	4	4	4	6	6	6	6	6	4	6	6	6
2	2	47	100	2	44	3	2	1	4	5	5	1	1	1	0	0	0	6	6	5	5	6	7	5	6	5	7	6	2	6	4	5	4	5	5	4	2	4	4	4	6	6	6	6	6	4	6	6	6
2	2	47	100	2	44	3	2	1	4	5	5	1	1	1	0	0	0	6	6	5	5	6	7	5	6	5	7	6	2	6	4	5	4	5	5	4	2	4	4	4	6	6	6	6	6	4	6	6	6
2	2	48	101	2	49	4	2	6	4	7	5	5	0	0	1	0	0	4	4	5	5	3	3	3	5	5	5	3	4	3	5	4	4	4	4	5	5	4	4	4	4	4	2	3	3	3	3	3	3
2	2	48	101	2	49	4	2	6	4	7	5	5	0	0	1	0	0	4	4	5	5	3	3	3	5	5	5	3	4	3	5	4	4	4	4	5	5	4	4	4	4	4	2	3	3	3	3	3	3
2	2	48	101	2	49	4	2	6	4	7	5	5	0	0	1	0	0	4	4	5	5	3	3	3	5	5	5	3	4	3	5	4	4	4	4	5	5	4	4	4	4	4	2	3	3	3	3	3	3
2	2	48	101	2	49	4	2	6	4	7	5	5	0	0	1	0	0	4	4	5	5	3	3	3	5	5	5	3	4	3	5	4	4	4	4	5	5	4	4	4	4	4	2	3	3	3	3	3	3
2	2	48	101	2	49	4	2	6	4	7	5	5	0	0	1	0	0	4	4	5	5	3	3	3	5	5	5	3	4	3	5	4	4	4	4	5	5	4	4	4	4	4	2	3	3	3	3	3	3
2	2	48	101	2	49	4	2	6	4	7	5	5	0	0	1	0	0	4	4	5	5	3	3	3	5	5	5	3	4	3	5	4	4	4	4	5	5	4	4	4	4	4	2	3	3	3	3	3	3
2	2	48	101	2	49	4	2	6	4	7	5	5	0	0	1	0	0	4	4	5	5	3	3	3	5	5	5	3	4	3	5	4	4	4	4	5	5	4	4	4	4	4	2	3	3	3	3	3	3
2	2	48	101	2	49	4	2	6	4	7	5	5	0	0	1	0	0	4	4	5	5	3	3	3	5	5	5	3	4	3	5	4	4	4	4	5	5	4	4	4	4	4	2	3	3	3	3	3	3
2	2	48	101	2	49	4	2	6	4	7	5	5	0	0	1	0	0	4	4	5	5	3	3	3	5	5	5	3	4	3	5	4	4	4	4	5	5	4	4	4	4	4	2	3	3	3	3	3	3
2	2	48	101	2	49	4	2	6	4	7	5	5	0	0	1	0	0	4	4	5	5	3	3	3	5	5	5	3	4	3	5	4	4	4	4	5	5	4	4	4	4	4	2	3	3	3	3	3	3
2	2	48	101	2	49	4	2	6	4	7	5	5	0	0	1	0	0	4	4	5	5	3	3	3	5	5	5	3	4	3	5	4	4	4	4	5	5	4	4	4	4	4	2	3	3	3	3	3	3
2	2	48	101	2	49	4	2	6	4	7	5	5	0	0	1	0	0	4	4	5	5	3	3	3	5	5	5	3	4	3	5	4	4	4	4	5	5	4	4	4	4	4	2	3	3	3	3	3	3
2	2	48	101	2	49	4	2	6	4	7	5	5	0	0	1	0	0	4	4	5	5	3	3	3	5	5	5	3	4	3	5	4	4	4	4	5	5	4	4	4	4	4	2	3	3	3	3	3	3
2	2	48	101	2	49	4	2	6	4	7	5	5	0	0	1	0	0	4	4	5	5	3	3	3	5	5	5	3	4	3	5	4	4	4	4	5	5	4	4	4	4	4	2	3	3	3	3	3	3
2	2	48	101	2	49	4	2	6	4	7	5	5	0	0	1	0	0	4	4	5	5	3	3	3	5	5	5	3	4	3	5	4	4	4	4	5	5	4	4	4	4	4	2	3	3	3	3	3	3
2	2	48	101	2	49	4	2	6	4	7	5	5	0	0	1	0	0	4	4	5	5	3	3	3	5	5	5	3	4	3	5	4	4	4	4	5	5	4	4	4	4	4	2	3	3	3	3	3	3
2	2	48	101	2	49	4	2	6	4	7	5	5	0	0	1	0	0	4	4	5	5	3	3	3	5	5	5	3	4	3	5	4	4	4	4	5	5	4	4	4	4	4	2	3	3	3	3	3	3
2	2	48	101	2	49	4	2	6	4	7	5	5	0	0	1	0	0	4	4	5	5	3	3	3	5	5	5	3	4	3	5	4	4	4	4	5	5	4	4	4	4	4	2	3	3	3	3	3	3
2	2	48	101	2	49	4	2	6	4	7	5	5	0	0	1	0	0	4	4	5	5	3	3	3	5	5	5	3	4	3	5	4	4	4	4	5	5	4	4	4	4	4	2	3	3	3	3	3	3
2	2	48	101	2	49	4	2	6	4	7	5	5	0	0	1	0	0	4	4	5	5	3	3	3	5	5	5	3	4	3	5	4	4	4	4	5	5	4	4	4	4	4	2	3	3	3	3	3	3
2	2	49	102	2	45	3	3	2	4	5	5	1	1	0	1	0	1	5	6	4	4	7	7	6	4	4	6	6	7	7	6	5	5	3	5	3	3	7	3	6	6	1	4	7	4	6	3	1	1
2	2	49	102	2	45	3	3	2	4	5	5	1	1	0	1	0	1	5	6	4	4	7	7	6	4	4	6	6	7	7	6	5	5	3	5	3	3	7	3	6	6	1	4	7	4	6	3	1	1
2	2	49	102	2	45	3	3	2	4	5	5	1	1	0	1	0	1	5	6	4	4	7	7	6	4	4	6	6	7	7	6	5	5	3	5	3	3	7	3	6	6	1	4	7	4	6	3	1	1
2	2	49	102	2	45	3	3	2	4	5	5	1	1	0	1	0	1	5	6	4	4	7	7	6	4	4	6	6	7	7	6	5	5	3	5	3	3	7	3	6	6	1	4	7	4	6	3	1	1
2	2	49	102	2	45	3	3	2	4	5	5	1	1	0	1	0	1	5	6	4	4	7	7	6	4	4	6	6	7	7	6	5	5	3	5	3	3	7	3	6	6	1	4	7	4	6	3	1	1
2	2	49	102	2	45	3	3	2	4	5	5	1	1	0	1	0	1	5	6	4	4	7	7	6	4	4	6	6	7	7	6	5	5	3	5	3	3	7	3	6	6	1	4	7	4	6	3	1	1
2	2	49	102	2	45	3	3	2	4	5	5	1	1	0	1	0	1	5	6	4	4	7	7	6	4	4	6	6	7	7	6	5	5	3	5	3	3	7	3	6	6	1	4	7	4	6	3	1	1
2	2	49	102	2	45	3	3	2	4	5	5	1	1	0	1	0	1	5	6	4	4	7	7	6	4	4	6	6	7	7	6	5	5	3	5	3	3	7	3	6	6	1	4	7	4	6	3	1	1
2	2	49	102	2	45	3	3	2	4	5	5	1	1	0	1	0	1	5	6	4	4	7	7	6	4	4	6	6	7	7	6	5	5	3	5	3	3	7	3	6	6	1	4	7	4	6	3	1	1
2	2	49	102	2	45	3	3	2	4	5	5	1	1	0	1	0	1	5	6	4	4	7	7	6	4	4	6	6	7	7	6	5	5	3	5	3	3	7	3	6	6	1	4	7	4	6	3	1	1
2	2	49	102	2	45	3	3	2	4	5	5	1	1	0	1	0	1	5	6	4	4	7	7	6	4	4	6	6	7	7	6	5	5	3	5	3	3	7	3	6	6	1	4	7	4	6	3	1	1
2	2	49	102	2	45	3	3	2	4	5	5	1	1	0	1	0	1	5	6	4	4	7	7	6	4	4	6	6	7	7	6	5	5	3	5	3	3	7	3	6	6	1	4	7	4	6	3	1	1
2	2	49	102	2	45	3	3	2	4	5	5	1	1	0	1	0	1	5	6	4	4	7	7	6	4	4	6	6	7	7	6	5	5	3	5	3	3	7	3	6	6	1	4	7	4	6	3	1	1
2	2	49	102	2	45	3	3	2	4	5	5	1	1	0	1	0	1	5	6	4	4	7	7	6	4	4	6	6	7	7	6	5	5	3	5	3	3	7	3	6	6	1	4	7	4	6	3	1	1
2	2	49	102	2	45	3	3	2	4	5	5	1	1	0	1	0	1	5	6	4	4	7	7	6	4	4	6	6	7	7	6	5	5	3	5	3	3	7	3	6	6	1	4	7	4	6	3	1	1
2	2	49	102	2	45	3	3	2	4	5	5	1	1	0	1	0	1	5	6	4	4	7	7	6	4	4	6	6	7	7	6	5	5	3	5	3	3	7	3	6	6	1	4	7	4	6	3	1	1
2	2	49	102	2	45	3	3	2	4	5	5	1	1	0	1	0	1	5	6	4	4	7	7	6	4	4	6	6	7	7	6	5	5	3	5	3	3	7	3	6	6	1	4	7	4	6	3	1	1
2	2	49	102	2	45	3	3	2	4	5	5	1	1	0	1	0	1	5	6	4	4	7	7	6	4	4	6	6	7	7	6	5	5	3	5	3	3	7	3	6	6	1	4	7	4	6	3	1	1
2	2	49	102	2	45	3	3	2	4	5	5	1	1	0	1	0	1	5	6	4	4	7	7	6	4	4	6	6	7	7	6	5	5	3	5	3	3	7	3	6	6	1	4	7	4	6	3	1	1
2	2	49	102	2	45	3	3	2	4	5	5	1	1	0	1	0	1	5	6	4	4	7	7	6	4	4	6	6	7	7	6	5	5	3	5	3	3	7	3	6	6	1	4	7	4	6	3	1	1
2	2	50	103	2	28	4	2	4	1	4	4	1	1	1	0	1	1	7	6	4	5	7	6	7	5	5	6	6	6	5	5	4	5	2	6	2	2	6	5	3	5	1	1	1	1	6	4	5	6
2	2	50	103	2	28	4	2	4	1	4	4	1	1	1	0	1	1	7	6	4	5	7	6	7	5	5	6	6	6	5	5	4	5	2	6	2	2	6	5	3	5	1	1	1	1	6	4	5	6
2	2	50	103	2	28	4	2	4	1	4	4	1	1	1	0	1	1	7	6	4	5	7	6	7	5	5	6	6	6	5	5	4	5	2	6	2	2	6	5	3	5	1	1	1	1	6	4	5	6
2	2	50	103	2	28	4	2	4	1	4	4	1	1	1	0	1	1	7	6	4	5	7	6	7	5	5	6	6	6	5	5	4	5	2	6	2	2	6	5	3	5	1	1	1	1	6	4	5	6
2	2	50	103	2	28	4	2	4	1	4	4	1	1	1	0	1	1	7	6	4	5	7	6	7	5	5	6	6	6	5	5	4	5	2	6	2	2	6	5	3	5	1	1	1	1	6	4	5	6
2	2	50	103	2	28	4	2	4	1	4	4	1	1	1	0	1	1	7	6	4	5	7	6	7	5	5	6	6	6	5	5	4	5	2	6	2	2	6	5	3	5	1	1	1	1	6	4	5	6
2	2	50	103	2	28	4	2	4	1	4	4	1	1	1	0	1	1	7	6	4	5	7	6	7	5	5	6	6	6	5	5	4	5	2	6	2	2	6	5	3	5	1	1	1	1	6	4	5	6
2	2	50	103	2	28	4	2	4	1	4	4	1	1	1	0	1	1	7	6	4	5	7	6	7	5	5	6	6	6	5	5	4	5	2	6	2	2	6	5	3	5	1	1	1	1	6	4	5	6
2	2	50	103	2	28	4	2	4	1	4	4	1	1	1	0	1	1	7	6	4	5	7	6	7	5	5	6	6	6	5	5	4	5	2	6	2	2	6	5	3	5	1	1	1	1	6	4	5	6
2	2	50	103	2	28	4	2	4	1	4	4	1	1	1	0	1	1	7	6	4	5	7	6	7	5	5	6	6	6	5	5	4	5	2	6	2	2	6	5	3	5	1	1	1	1	6	4	5	6
2	2	50	103	2	28	4	2	4	1	4	4	1	1	1	0	1	1	7	6	4	5	7	6	7	5	5	6	6	6	5	5	4	5	2	6	2	2	6	5	3	5	1	1	1	1	6	4	5	6
2	2	50	103	2	28	4	2	4	1	4	4	1	1	1	0	1	1	7	6	4	5	7	6	7	5	5	6	6	6	5	5	4	5	2	6	2	2	6	5	3	5	1	1	1	1	6	4	5	6
2	2	50	103	2	28	4	2	4	1	4	4	1	1	1	0	1	1	7	6	4	5	7	6	7	5	5	6	6	6	5	5	4	5	2	6	2	2	6	5	3	5	1	1	1	1	6	4	5	6
2	2	50	103	2	28	4	2	4	1	4	4	1	1	1	0	1	1	7	6	4	5	7	6	7	5	5	6	6	6	5	5	4	5	2	6	2	2	6	5	3	5	1	1	1	1	6	4	5	6
2	2	50	103	2	28	4	2	4	1	4	4	1	1	1	0	1	1	7	6	4	5	7	6	7	5	5	6	6	6	5	5	4	5	2	6	2	2	6	5	3	5	1	1	1	1	6	4	5	6
2	2	50	103	2	28	4	2	4	1	4	4	1	1	1	0	1	1	7	6	4	5	7	6	7	5	5	6	6	6	5	5	4	5	2	6	2	2	6	5	3	5	1	1	1	1	6	4	5	6
2	2	50	103	2	28	4	2	4	1	4	4	1	1	1	0	1	1	7	6	4	5	7	6	7	5	5	6	6	6	5	5	4	5	2	6	2	2	6	5	3	5	1	1	1	1	6	4	5	6
2	2	50	103	2	28	4	2	4	1	4	4	1	1	1	0	1	1	7	6	4	5	7	6	7	5	5	6	6	6	5	5	4	5	2	6	2	2	6	5	3	5	1	1	1	1	6	4	5	6
2	2	50	103	2	28	4	2	4	1	4	4	1	1	1	0	1	1	7	6	4	5	7	6	7	5	5	6	6	6	5	5	4	5	2	6	2	2	6	5	3	5	1	1	1	1	6	4	5	6
2	2	50	103	2	28	4	2	4	1	4	4	1	1	1	0	1	1	7	6	4	5	7	6	7	5	5	6	6	6	5	5	4	5	2	6	2	2	6	5	3	5	1	1	1	1	6	4	5	6
[truncated: 75 more columns]
