# Supplementary material for: Nudging to prevent the purchase of incompatible digital products online: An experimental study
Source: PLoS One. 2017 Mar 10;12(3):e0173333. doi: 10.1371/journal.pone.0173333 (PMC5345791; doi:10.1371/journal.pone.0173333)
Supplement: S1 Dataset — (ZIP) [file pone.0173333.s001.zip › data_treat3_51Ss.xlsx]

## Sheet: data_treat3_51Ss
id_session	id_treatment	subject_session	id_subject	q0_sex	q0_age	q0_education	q0_employment	q0_income	q0_people	q0_avg_income	q0_products	q0_freeproducts	q0_plat_pc	q0_plat_mob	q0_plat_tablet	q0_plat_app	q0_plat_web	q0_p11	q0_p12	q0_p13	q0_p14	q0_p15	q0_p16	q0_p17	q0_p18	q0_p19	q1_p1	q1_p2	q1_p3	q1_p4	q1_p5	q1_p6	q1_p7	q1_p8	q1_p9	q1_p10	q1_p11	q1_p12	q1_p13	q1_p14	q1_p15	q1_p16	q1_p17	q1_p18	q1_p19	q1_p20	q2_p1	q2_p2	q2_p3
3	3	1	104	1	25	4	4	11	3	6	3	2	1	1	0	0	1	7	7	6	5	7	7	7	4	4	7	5	2	6	1	4	5	1	7	1	1	7	7	3	6	1	7	7	7	7	4	1	7
3	3	1	104	1	25	4	4	11	3	6	3	2	1	1	0	0	1	7	7	6	5	7	7	7	4	4	7	5	2	6	1	4	5	1	7	1	1	7	7	3	6	1	7	7	7	7	4	1	7
3	3	1	104	1	25	4	4	11	3	6	3	2	1	1	0	0	1	7	7	6	5	7	7	7	4	4	7	5	2	6	1	4	5	1	7	1	1	7	7	3	6	1	7	7	7	7	4	1	7
3	3	1	104	1	25	4	4	11	3	6	3	2	1	1	0	0	1	7	7	6	5	7	7	7	4	4	7	5	2	6	1	4	5	1	7	1	1	7	7	3	6	1	7	7	7	7	4	1	7
3	3	1	104	1	25	4	4	11	3	6	3	2	1	1	0	0	1	7	7	6	5	7	7	7	4	4	7	5	2	6	1	4	5	1	7	1	1	7	7	3	6	1	7	7	7	7	4	1	7
3	3	1	104	1	25	4	4	11	3	6	3	2	1	1	0	0	1	7	7	6	5	7	7	7	4	4	7	5	2	6	1	4	5	1	7	1	1	7	7	3	6	1	7	7	7	7	4	1	7
3	3	1	104	1	25	4	4	11	3	6	3	2	1	1	0	0	1	7	7	6	5	7	7	7	4	4	7	5	2	6	1	4	5	1	7	1	1	7	7	3	6	1	7	7	7	7	4	1	7
3	3	1	104	1	25	4	4	11	3	6	3	2	1	1	0	0	1	7	7	6	5	7	7	7	4	4	7	5	2	6	1	4	5	1	7	1	1	7	7	3	6	1	7	7	7	7	4	1	7
3	3	1	104	1	25	4	4	11	3	6	3	2	1	1	0	0	1	7	7	6	5	7	7	7	4	4	7	5	2	6	1	4	5	1	7	1	1	7	7	3	6	1	7	7	7	7	4	1	7
3	3	1	104	1	25	4	4	11	3	6	3	2	1	1	0	0	1	7	7	6	5	7	7	7	4	4	7	5	2	6	1	4	5	1	7	1	1	7	7	3	6	1	7	7	7	7	4	1	7
3	3	1	104	1	25	4	4	11	3	6	3	2	1	1	0	0	1	7	7	6	5	7	7	7	4	4	7	5	2	6	1	4	5	1	7	1	1	7	7	3	6	1	7	7	7	7	4	1	7
3	3	1	104	1	25	4	4	11	3	6	3	2	1	1	0	0	1	7	7	6	5	7	7	7	4	4	7	5	2	6	1	4	5	1	7	1	1	7	7	3	6	1	7	7	7	7	4	1	7
3	3	1	104	1	25	4	4	11	3	6	3	2	1	1	0	0	1	7	7	6	5	7	7	7	4	4	7	5	2	6	1	4	5	1	7	1	1	7	7	3	6	1	7	7	7	7	4	1	7
3	3	1	104	1	25	4	4	11	3	6	3	2	1	1	0	0	1	7	7	6	5	7	7	7	4	4	7	5	2	6	1	4	5	1	7	1	1	7	7	3	6	1	7	7	7	7	4	1	7
3	3	1	104	1	25	4	4	11	3	6	3	2	1	1	0	0	1	7	7	6	5	7	7	7	4	4	7	5	2	6	1	4	5	1	7	1	1	7	7	3	6	1	7	7	7	7	4	1	7
3	3	1	104	1	25	4	4	11	3	6	3	2	1	1	0	0	1	7	7	6	5	7	7	7	4	4	7	5	2	6	1	4	5	1	7	1	1	7	7	3	6	1	7	7	7	7	4	1	7
3	3	1	104	1	25	4	4	11	3	6	3	2	1	1	0	0	1	7	7	6	5	7	7	7	4	4	7	5	2	6	1	4	5	1	7	1	1	7	7	3	6	1	7	7	7	7	4	1	7
3	3	1	104	1	25	4	4	11	3	6	3	2	1	1	0	0	1	7	7	6	5	7	7	7	4	4	7	5	2	6	1	4	5	1	7	1	1	7	7	3	6	1	7	7	7	7	4	1	7
3	3	1	104	1	25	4	4	11	3	6	3	2	1	1	0	0	1	7	7	6	5	7	7	7	4	4	7	5	2	6	1	4	5	1	7	1	1	7	7	3	6	1	7	7	7	7	4	1	7
3	3	1	104	1	25	4	4	11	3	6	3	2	1	1	0	0	1	7	7	6	5	7	7	7	4	4	7	5	2	6	1	4	5	1	7	1	1	7	7	3	6	1	7	7	7	7	4	1	7
3	3	2	105	2	46	3	2	4	4	5	4	1	1	1	0	0	1	6	6	5	5	7	7	7	4	4	6	6	2	5	3	6	4	3	6	2	2	6	3	2	6	1	2	2	2	7	5	4	5
3	3	2	105	2	46	3	2	4	4	5	4	1	1	1	0	0	1	6	6	5	5	7	7	7	4	4	6	6	2	5	3	6	4	3	6	2	2	6	3	2	6	1	2	2	2	7	5	4	5
3	3	2	105	2	46	3	2	4	4	5	4	1	1	1	0	0	1	6	6	5	5	7	7	7	4	4	6	6	2	5	3	6	4	3	6	2	2	6	3	2	6	1	2	2	2	7	5	4	5
3	3	2	105	2	46	3	2	4	4	5	4	1	1	1	0	0	1	6	6	5	5	7	7	7	4	4	6	6	2	5	3	6	4	3	6	2	2	6	3	2	6	1	2	2	2	7	5	4	5
3	3	2	105	2	46	3	2	4	4	5	4	1	1	1	0	0	1	6	6	5	5	7	7	7	4	4	6	6	2	5	3	6	4	3	6	2	2	6	3	2	6	1	2	2	2	7	5	4	5
3	3	2	105	2	46	3	2	4	4	5	4	1	1	1	0	0	1	6	6	5	5	7	7	7	4	4	6	6	2	5	3	6	4	3	6	2	2	6	3	2	6	1	2	2	2	7	5	4	5
3	3	2	105	2	46	3	2	4	4	5	4	1	1	1	0	0	1	6	6	5	5	7	7	7	4	4	6	6	2	5	3	6	4	3	6	2	2	6	3	2	6	1	2	2	2	7	5	4	5
3	3	2	105	2	46	3	2	4	4	5	4	1	1	1	0	0	1	6	6	5	5	7	7	7	4	4	6	6	2	5	3	6	4	3	6	2	2	6	3	2	6	1	2	2	2	7	5	4	5
3	3	2	105	2	46	3	2	4	4	5	4	1	1	1	0	0	1	6	6	5	5	7	7	7	4	4	6	6	2	5	3	6	4	3	6	2	2	6	3	2	6	1	2	2	2	7	5	4	5
3	3	2	105	2	46	3	2	4	4	5	4	1	1	1	0	0	1	6	6	5	5	7	7	7	4	4	6	6	2	5	3	6	4	3	6	2	2	6	3	2	6	1	2	2	2	7	5	4	5
3	3	2	105	2	46	3	2	4	4	5	4	1	1	1	0	0	1	6	6	5	5	7	7	7	4	4	6	6	2	5	3	6	4	3	6	2	2	6	3	2	6	1	2	2	2	7	5	4	5
3	3	2	105	2	46	3	2	4	4	5	4	1	1	1	0	0	1	6	6	5	5	7	7	7	4	4	6	6	2	5	3	6	4	3	6	2	2	6	3	2	6	1	2	2	2	7	5	4	5
3	3	2	105	2	46	3	2	4	4	5	4	1	1	1	0	0	1	6	6	5	5	7	7	7	4	4	6	6	2	5	3	6	4	3	6	2	2	6	3	2	6	1	2	2	2	7	5	4	5
3	3	2	105	2	46	3	2	4	4	5	4	1	1	1	0	0	1	6	6	5	5	7	7	7	4	4	6	6	2	5	3	6	4	3	6	2	2	6	3	2	6	1	2	2	2	7	5	4	5
3	3	2	105	2	46	3	2	4	4	5	4	1	1	1	0	0	1	6	6	5	5	7	7	7	4	4	6	6	2	5	3	6	4	3	6	2	2	6	3	2	6	1	2	2	2	7	5	4	5
3	3	2	105	2	46	3	2	4	4	5	4	1	1	1	0	0	1	6	6	5	5	7	7	7	4	4	6	6	2	5	3	6	4	3	6	2	2	6	3	2	6	1	2	2	2	7	5	4	5
3	3	2	105	2	46	3	2	4	4	5	4	1	1	1	0	0	1	6	6	5	5	7	7	7	4	4	6	6	2	5	3	6	4	3	6	2	2	6	3	2	6	1	2	2	2	7	5	4	5
3	3	2	105	2	46	3	2	4	4	5	4	1	1	1	0	0	1	6	6	5	5	7	7	7	4	4	6	6	2	5	3	6	4	3	6	2	2	6	3	2	6	1	2	2	2	7	5	4	5
3	3	2	105	2	46	3	2	4	4	5	4	1	1	1	0	0	1	6	6	5	5	7	7	7	4	4	6	6	2	5	3	6	4	3	6	2	2	6	3	2	6	1	2	2	2	7	5	4	5
3	3	2	105	2	46	3	2	4	4	5	4	1	1	1	0	0	1	6	6	5	5	7	7	7	4	4	6	6	2	5	3	6	4	3	6	2	2	6	3	2	6	1	2	2	2	7	5	4	5
3	3	3	106	2	48	4	2	5	4	7	5	4	1	1	1	0	0	5	5	4	5	5	6	5	5	5	5	5	2	5	5	5	4	4	5	4	4	4	4	4	5	5	2	2	3	5	3	2	5
3	3	3	106	2	48	4	2	5	4	7	5	4	1	1	1	0	0	5	5	4	5	5	6	5	5	5	5	5	2	5	5	5	4	4	5	4	4	4	4	4	5	5	2	2	3	5	3	2	5
3	3	3	106	2	48	4	2	5	4	7	5	4	1	1	1	0	0	5	5	4	5	5	6	5	5	5	5	5	2	5	5	5	4	4	5	4	4	4	4	4	5	5	2	2	3	5	3	2	5
3	3	3	106	2	48	4	2	5	4	7	5	4	1	1	1	0	0	5	5	4	5	5	6	5	5	5	5	5	2	5	5	5	4	4	5	4	4	4	4	4	5	5	2	2	3	5	3	2	5
3	3	3	106	2	48	4	2	5	4	7	5	4	1	1	1	0	0	5	5	4	5	5	6	5	5	5	5	5	2	5	5	5	4	4	5	4	4	4	4	4	5	5	2	2	3	5	3	2	5
3	3	3	106	2	48	4	2	5	4	7	5	4	1	1	1	0	0	5	5	4	5	5	6	5	5	5	5	5	2	5	5	5	4	4	5	4	4	4	4	4	5	5	2	2	3	5	3	2	5
3	3	3	106	2	48	4	2	5	4	7	5	4	1	1	1	0	0	5	5	4	5	5	6	5	5	5	5	5	2	5	5	5	4	4	5	4	4	4	4	4	5	5	2	2	3	5	3	2	5
3	3	3	106	2	48	4	2	5	4	7	5	4	1	1	1	0	0	5	5	4	5	5	6	5	5	5	5	5	2	5	5	5	4	4	5	4	4	4	4	4	5	5	2	2	3	5	3	2	5
3	3	3	106	2	48	4	2	5	4	7	5	4	1	1	1	0	0	5	5	4	5	5	6	5	5	5	5	5	2	5	5	5	4	4	5	4	4	4	4	4	5	5	2	2	3	5	3	2	5
3	3	3	106	2	48	4	2	5	4	7	5	4	1	1	1	0	0	5	5	4	5	5	6	5	5	5	5	5	2	5	5	5	4	4	5	4	4	4	4	4	5	5	2	2	3	5	3	2	5
3	3	3	106	2	48	4	2	5	4	7	5	4	1	1	1	0	0	5	5	4	5	5	6	5	5	5	5	5	2	5	5	5	4	4	5	4	4	4	4	4	5	5	2	2	3	5	3	2	5
3	3	3	106	2	48	4	2	5	4	7	5	4	1	1	1	0	0	5	5	4	5	5	6	5	5	5	5	5	2	5	5	5	4	4	5	4	4	4	4	4	5	5	2	2	3	5	3	2	5
3	3	3	106	2	48	4	2	5	4	7	5	4	1	1	1	0	0	5	5	4	5	5	6	5	5	5	5	5	2	5	5	5	4	4	5	4	4	4	4	4	5	5	2	2	3	5	3	2	5
3	3	3	106	2	48	4	2	5	4	7	5	4	1	1	1	0	0	5	5	4	5	5	6	5	5	5	5	5	2	5	5	5	4	4	5	4	4	4	4	4	5	5	2	2	3	5	3	2	5
3	3	3	106	2	48	4	2	5	4	7	5	4	1	1	1	0	0	5	5	4	5	5	6	5	5	5	5	5	2	5	5	5	4	4	5	4	4	4	4	4	5	5	2	2	3	5	3	2	5
3	3	3	106	2	48	4	2	5	4	7	5	4	1	1	1	0	0	5	5	4	5	5	6	5	5	5	5	5	2	5	5	5	4	4	5	4	4	4	4	4	5	5	2	2	3	5	3	2	5
3	3	3	106	2	48	4	2	5	4	7	5	4	1	1	1	0	0	5	5	4	5	5	6	5	5	5	5	5	2	5	5	5	4	4	5	4	4	4	4	4	5	5	2	2	3	5	3	2	5
3	3	3	106	2	48	4	2	5	4	7	5	4	1	1	1	0	0	5	5	4	5	5	6	5	5	5	5	5	2	5	5	5	4	4	5	4	4	4	4	4	5	5	2	2	3	5	3	2	5
3	3	3	106	2	48	4	2	5	4	7	5	4	1	1	1	0	0	5	5	4	5	5	6	5	5	5	5	5	2	5	5	5	4	4	5	4	4	4	4	4	5	5	2	2	3	5	3	2	5
3	3	3	106	2	48	4	2	5	4	7	5	4	1	1	1	0	0	5	5	4	5	5	6	5	5	5	5	5	2	5	5	5	4	4	5	4	4	4	4	4	5	5	2	2	3	5	3	2	5
3	3	4	107	1	19	4	4	11	3	6	5	2	1	1	0	0	1	6	6	2	4	7	4	3	2	2	6	4	4	5	6	1	1	4	5	3	2	2	2	7	3	5	2	2	2	2	1	1	1
3	3	4	107	1	19	4	4	11	3	6	5	2	1	1	0	0	1	6	6	2	4	7	4	3	2	2	6	4	4	5	6	1	1	4	5	3	2	2	2	7	3	5	2	2	2	2	1	1	1
3	3	4	107	1	19	4	4	11	3	6	5	2	1	1	0	0	1	6	6	2	4	7	4	3	2	2	6	4	4	5	6	1	1	4	5	3	2	2	2	7	3	5	2	2	2	2	1	1	1
3	3	4	107	1	19	4	4	11	3	6	5	2	1	1	0	0	1	6	6	2	4	7	4	3	2	2	6	4	4	5	6	1	1	4	5	3	2	2	2	7	3	5	2	2	2	2	1	1	1
3	3	4	107	1	19	4	4	11	3	6	5	2	1	1	0	0	1	6	6	2	4	7	4	3	2	2	6	4	4	5	6	1	1	4	5	3	2	2	2	7	3	5	2	2	2	2	1	1	1
3	3	4	107	1	19	4	4	11	3	6	5	2	1	1	0	0	1	6	6	2	4	7	4	3	2	2	6	4	4	5	6	1	1	4	5	3	2	2	2	7	3	5	2	2	2	2	1	1	1
3	3	4	107	1	19	4	4	11	3	6	5	2	1	1	0	0	1	6	6	2	4	7	4	3	2	2	6	4	4	5	6	1	1	4	5	3	2	2	2	7	3	5	2	2	2	2	1	1	1
3	3	4	107	1	19	4	4	11	3	6	5	2	1	1	0	0	1	6	6	2	4	7	4	3	2	2	6	4	4	5	6	1	1	4	5	3	2	2	2	7	3	5	2	2	2	2	1	1	1
3	3	4	107	1	19	4	4	11	3	6	5	2	1	1	0	0	1	6	6	2	4	7	4	3	2	2	6	4	4	5	6	1	1	4	5	3	2	2	2	7	3	5	2	2	2	2	1	1	1
3	3	4	107	1	19	4	4	11	3	6	5	2	1	1	0	0	1	6	6	2	4	7	4	3	2	2	6	4	4	5	6	1	1	4	5	3	2	2	2	7	3	5	2	2	2	2	1	1	1
3	3	4	107	1	19	4	4	11	3	6	5	2	1	1	0	0	1	6	6	2	4	7	4	3	2	2	6	4	4	5	6	1	1	4	5	3	2	2	2	7	3	5	2	2	2	2	1	1	1
3	3	4	107	1	19	4	4	11	3	6	5	2	1	1	0	0	1	6	6	2	4	7	4	3	2	2	6	4	4	5	6	1	1	4	5	3	2	2	2	7	3	5	2	2	2	2	1	1	1
3	3	4	107	1	19	4	4	11	3	6	5	2	1	1	0	0	1	6	6	2	4	7	4	3	2	2	6	4	4	5	6	1	1	4	5	3	2	2	2	7	3	5	2	2	2	2	1	1	1
3	3	4	107	1	19	4	4	11	3	6	5	2	1	1	0	0	1	6	6	2	4	7	4	3	2	2	6	4	4	5	6	1	1	4	5	3	2	2	2	7	3	5	2	2	2	2	1	1	1
3	3	4	107	1	19	4	4	11	3	6	5	2	1	1	0	0	1	6	6	2	4	7	4	3	2	2	6	4	4	5	6	1	1	4	5	3	2	2	2	7	3	5	2	2	2	2	1	1	1
3	3	4	107	1	19	4	4	11	3	6	5	2	1	1	0	0	1	6	6	2	4	7	4	3	2	2	6	4	4	5	6	1	1	4	5	3	2	2	2	7	3	5	2	2	2	2	1	1	1
3	3	4	107	1	19	4	4	11	3	6	5	2	1	1	0	0	1	6	6	2	4	7	4	3	2	2	6	4	4	5	6	1	1	4	5	3	2	2	2	7	3	5	2	2	2	2	1	1	1
3	3	4	107	1	19	4	4	11	3	6	5	2	1	1	0	0	1	6	6	2	4	7	4	3	2	2	6	4	4	5	6	1	1	4	5	3	2	2	2	7	3	5	2	2	2	2	1	1	1
3	3	4	107	1	19	4	4	11	3	6	5	2	1	1	0	0	1	6	6	2	4	7	4	3	2	2	6	4	4	5	6	1	1	4	5	3	2	2	2	7	3	5	2	2	2	2	1	1	1
3	3	4	107	1	19	4	4	11	3	6	5	2	1	1	0	0	1	6	6	2	4	7	4	3	2	2	6	4	4	5	6	1	1	4	5	3	2	2	2	7	3	5	2	2	2	2	1	1	1
3	3	5	108	2	33	4	3	11	3	5	4	2	1	1	0	0	1	7	6	5	5	7	7	6	5	5	6	5	5	5	5	5	4	5	5	5	3	5	5	4	5	4	5	5	5	6	4	3	3
3	3	5	108	2	33	4	3	11	3	5	4	2	1	1	0	0	1	7	6	5	5	7	7	6	5	5	6	5	5	5	5	5	4	5	5	5	3	5	5	4	5	4	5	5	5	6	4	3	3
3	3	5	108	2	33	4	3	11	3	5	4	2	1	1	0	0	1	7	6	5	5	7	7	6	5	5	6	5	5	5	5	5	4	5	5	5	3	5	5	4	5	4	5	5	5	6	4	3	3
3	3	5	108	2	33	4	3	11	3	5	4	2	1	1	0	0	1	7	6	5	5	7	7	6	5	5	6	5	5	5	5	5	4	5	5	5	3	5	5	4	5	4	5	5	5	6	4	3	3
3	3	5	108	2	33	4	3	11	3	5	4	2	1	1	0	0	1	7	6	5	5	7	7	6	5	5	6	5	5	5	5	5	4	5	5	5	3	5	5	4	5	4	5	5	5	6	4	3	3
3	3	5	108	2	33	4	3	11	3	5	4	2	1	1	0	0	1	7	6	5	5	7	7	6	5	5	6	5	5	5	5	5	4	5	5	5	3	5	5	4	5	4	5	5	5	6	4	3	3
3	3	5	108	2	33	4	3	11	3	5	4	2	1	1	0	0	1	7	6	5	5	7	7	6	5	5	6	5	5	5	5	5	4	5	5	5	3	5	5	4	5	4	5	5	5	6	4	3	3
3	3	5	108	2	33	4	3	11	3	5	4	2	1	1	0	0	1	7	6	5	5	7	7	6	5	5	6	5	5	5	5	5	4	5	5	5	3	5	5	4	5	4	5	5	5	6	4	3	3
3	3	5	108	2	33	4	3	11	3	5	4	2	1	1	0	0	1	7	6	5	5	7	7	6	5	5	6	5	5	5	5	5	4	5	5	5	3	5	5	4	5	4	5	5	5	6	4	3	3
3	3	5	108	2	33	4	3	11	3	5	4	2	1	1	0	0	1	7	6	5	5	7	7	6	5	5	6	5	5	5	5	5	4	5	5	5	3	5	5	4	5	4	5	5	5	6	4	3	3
3	3	5	108	2	33	4	3	11	3	5	4	2	1	1	0	0	1	7	6	5	5	7	7	6	5	5	6	5	5	5	5	5	4	5	5	5	3	5	5	4	5	4	5	5	5	6	4	3	3
3	3	5	108	2	33	4	3	11	3	5	4	2	1	1	0	0	1	7	6	5	5	7	7	6	5	5	6	5	5	5	5	5	4	5	5	5	3	5	5	4	5	4	5	5	5	6	4	3	3
3	3	5	108	2	33	4	3	11	3	5	4	2	1	1	0	0	1	7	6	5	5	7	7	6	5	5	6	5	5	5	5	5	4	5	5	5	3	5	5	4	5	4	5	5	5	6	4	3	3
3	3	5	108	2	33	4	3	11	3	5	4	2	1	1	0	0	1	7	6	5	5	7	7	6	5	5	6	5	5	5	5	5	4	5	5	5	3	5	5	4	5	4	5	5	5	6	4	3	3
3	3	5	108	2	33	4	3	11	3	5	4	2	1	1	0	0	1	7	6	5	5	7	7	6	5	5	6	5	5	5	5	5	4	5	5	5	3	5	5	4	5	4	5	5	5	6	4	3	3
3	3	5	108	2	33	4	3	11	3	5	4	2	1	1	0	0	1	7	6	5	5	7	7	6	5	5	6	5	5	5	5	5	4	5	5	5	3	5	5	4	5	4	5	5	5	6	4	3	3
3	3	5	108	2	33	4	3	11	3	5	4	2	1	1	0	0	1	7	6	5	5	7	7	6	5	5	6	5	5	5	5	5	4	5	5	5	3	5	5	4	5	4	5	5	5	6	4	3	3
3	3	5	108	2	33	4	3	11	3	5	4	2	1	1	0	0	1	7	6	5	5	7	7	6	5	5	6	5	5	5	5	5	4	5	5	5	3	5	5	4	5	4	5	5	5	6	4	3	3
3	3	5	108	2	33	4	3	11	3	5	4	2	1	1	0	0	1	7	6	5	5	7	7	6	5	5	6	5	5	5	5	5	4	5	5	5	3	5	5	4	5	4	5	5	5	6	4	3	3
3	3	5	108	2	33	4	3	11	3	5	4	2	1	1	0	0	1	7	6	5	5	7	7	6	5	5	6	5	5	5	5	5	4	5	5	5	3	5	5	4	5	4	5	5	5	6	4	3	3
3	3	6	109	1	43	4	2	6	3	6	4	2	1	1	1	0	0	7	7	2	3	7	7	6	3	3	6	3	3	2	6	7	1	1	5	3	5	5	5	7	3	4	1	1	1	6	1	1	2
3	3	6	109	1	43	4	2	6	3	6	4	2	1	1	1	0	0	7	7	2	3	7	7	6	3	3	6	3	3	2	6	7	1	1	5	3	5	5	5	7	3	4	1	1	1	6	1	1	2
3	3	6	109	1	43	4	2	6	3	6	4	2	1	1	1	0	0	7	7	2	3	7	7	6	3	3	6	3	3	2	6	7	1	1	5	3	5	5	5	7	3	4	1	1	1	6	1	1	2
3	3	6	109	1	43	4	2	6	3	6	4	2	1	1	1	0	0	7	7	2	3	7	7	6	3	3	6	3	3	2	6	7	1	1	5	3	5	5	5	7	3	4	1	1	1	6	1	1	2
3	3	6	109	1	43	4	2	6	3	6	4	2	1	1	1	0	0	7	7	2	3	7	7	6	3	3	6	3	3	2	6	7	1	1	5	3	5	5	5	7	3	4	1	1	1	6	1	1	2
3	3	6	109	1	43	4	2	6	3	6	4	2	1	1	1	0	0	7	7	2	3	7	7	6	3	3	6	3	3	2	6	7	1	1	5	3	5	5	5	7	3	4	1	1	1	6	1	1	2
3	3	6	109	1	43	4	2	6	3	6	4	2	1	1	1	0	0	7	7	2	3	7	7	6	3	3	6	3	3	2	6	7	1	1	5	3	5	5	5	7	3	4	1	1	1	6	1	1	2
3	3	6	109	1	43	4	2	6	3	6	4	2	1	1	1	0	0	7	7	2	3	7	7	6	3	3	6	3	3	2	6	7	1	1	5	3	5	5	5	7	3	4	1	1	1	6	1	1	2
3	3	6	109	1	43	4	2	6	3	6	4	2	1	1	1	0	0	7	7	2	3	7	7	6	3	3	6	3	3	2	6	7	1	1	5	3	5	5	5	7	3	4	1	1	1	6	1	1	2
3	3	6	109	1	43	4	2	6	3	6	4	2	1	1	1	0	0	7	7	2	3	7	7	6	3	3	6	3	3	2	6	7	1	1	5	3	5	5	5	7	3	4	1	1	1	6	1	1	2
3	3	6	109	1	43	4	2	6	3	6	4	2	1	1	1	0	0	7	7	2	3	7	7	6	3	3	6	3	3	2	6	7	1	1	5	3	5	5	5	7	3	4	1	1	1	6	1	1	2
3	3	6	109	1	43	4	2	6	3	6	4	2	1	1	1	0	0	7	7	2	3	7	7	6	3	3	6	3	3	2	6	7	1	1	5	3	5	5	5	7	3	4	1	1	1	6	1	1	2
3	3	6	109	1	43	4	2	6	3	6	4	2	1	1	1	0	0	7	7	2	3	7	7	6	3	3	6	3	3	2	6	7	1	1	5	3	5	5	5	7	3	4	1	1	1	6	1	1	2
3	3	6	109	1	43	4	2	6	3	6	4	2	1	1	1	0	0	7	7	2	3	7	7	6	3	3	6	3	3	2	6	7	1	1	5	3	5	5	5	7	3	4	1	1	1	6	1	1	2
3	3	6	109	1	43	4	2	6	3	6	4	2	1	1	1	0	0	7	7	2	3	7	7	6	3	3	6	3	3	2	6	7	1	1	5	3	5	5	5	7	3	4	1	1	1	6	1	1	2
3	3	6	109	1	43	4	2	6	3	6	4	2	1	1	1	0	0	7	7	2	3	7	7	6	3	3	6	3	3	2	6	7	1	1	5	3	5	5	5	7	3	4	1	1	1	6	1	1	2
3	3	6	109	1	43	4	2	6	3	6	4	2	1	1	1	0	0	7	7	2	3	7	7	6	3	3	6	3	3	2	6	7	1	1	5	3	5	5	5	7	3	4	1	1	1	6	1	1	2
3	3	6	109	1	43	4	2	6	3	6	4	2	1	1	1	0	0	7	7	2	3	7	7	6	3	3	6	3	3	2	6	7	1	1	5	3	5	5	5	7	3	4	1	1	1	6	1	1	2
3	3	6	109	1	43	4	2	6	3	6	4	2	1	1	1	0	0	7	7	2	3	7	7	6	3	3	6	3	3	2	6	7	1	1	5	3	5	5	5	7	3	4	1	1	1	6	1	1	2
3	3	6	109	1	43	4	2	6	3	6	4	2	1	1	1	0	0	7	7	2	3	7	7	6	3	3	6	3	3	2	6	7	1	1	5	3	5	5	5	7	3	4	1	1	1	6	1	1	2
3	3	7	110	2	27	4	3	11	4	3	5	1	1	1	0	1	1	4	5	5	5	7	7	4	5	5	6	6	2	5	3	4	3	1	5	1	1	3	3	5	5	1	5	5	2	3	5	3	5
3	3	7	110	2	27	4	3	11	4	3	5	1	1	1	0	1	1	4	5	5	5	7	7	4	5	5	6	6	2	5	3	4	3	1	5	1	1	3	3	5	5	1	5	5	2	3	5	3	5
3	3	7	110	2	27	4	3	11	4	3	5	1	1	1	0	1	1	4	5	5	5	7	7	4	5	5	6	6	2	5	3	4	3	1	5	1	1	3	3	5	5	1	5	5	2	3	5	3	5
3	3	7	110	2	27	4	3	11	4	3	5	1	1	1	0	1	1	4	5	5	5	7	7	4	5	5	6	6	2	5	3	4	3	1	5	1	1	3	3	5	5	1	5	5	2	3	5	3	5
3	3	7	110	2	27	4	3	11	4	3	5	1	1	1	0	1	1	4	5	5	5	7	7	4	5	5	6	6	2	5	3	4	3	1	5	1	1	3	3	5	5	1	5	5	2	3	5	3	5
3	3	7	110	2	27	4	3	11	4	3	5	1	1	1	0	1	1	4	5	5	5	7	7	4	5	5	6	6	2	5	3	4	3	1	5	1	1	3	3	5	5	1	5	5	2	3	5	3	5
3	3	7	110	2	27	4	3	11	4	3	5	1	1	1	0	1	1	4	5	5	5	7	7	4	5	5	6	6	2	5	3	4	3	1	5	1	1	3	3	5	5	1	5	5	2	3	5	3	5
3	3	7	110	2	27	4	3	11	4	3	5	1	1	1	0	1	1	4	5	5	5	7	7	4	5	5	6	6	2	5	3	4	3	1	5	1	1	3	3	5	5	1	5	5	2	3	5	3	5
3	3	7	110	2	27	4	3	11	4	3	5	1	1	1	0	1	1	4	5	5	5	7	7	4	5	5	6	6	2	5	3	4	3	1	5	1	1	3	3	5	5	1	5	5	2	3	5	3	5
3	3	7	110	2	27	4	3	11	4	3	5	1	1	1	0	1	1	4	5	5	5	7	7	4	5	5	6	6	2	5	3	4	3	1	5	1	1	3	3	5	5	1	5	5	2	3	5	3	5
3	3	7	110	2	27	4	3	11	4	3	5	1	1	1	0	1	1	4	5	5	5	7	7	4	5	5	6	6	2	5	3	4	3	1	5	1	1	3	3	5	5	1	5	5	2	3	5	3	5
3	3	7	110	2	27	4	3	11	4	3	5	1	1	1	0	1	1	4	5	5	5	7	7	4	5	5	6	6	2	5	3	4	3	1	5	1	1	3	3	5	5	1	5	5	2	3	5	3	5
3	3	7	110	2	27	4	3	11	4	3	5	1	1	1	0	1	1	4	5	5	5	7	7	4	5	5	6	6	2	5	3	4	3	1	5	1	1	3	3	5	5	1	5	5	2	3	5	3	5
3	3	7	110	2	27	4	3	11	4	3	5	1	1	1	0	1	1	4	5	5	5	7	7	4	5	5	6	6	2	5	3	4	3	1	5	1	1	3	3	5	5	1	5	5	2	3	5	3	5
3	3	7	110	2	27	4	3	11	4	3	5	1	1	1	0	1	1	4	5	5	5	7	7	4	5	5	6	6	2	5	3	4	3	1	5	1	1	3	3	5	5	1	5	5	2	3	5	3	5
3	3	7	110	2	27	4	3	11	4	3	5	1	1	1	0	1	1	4	5	5	5	7	7	4	5	5	6	6	2	5	3	4	3	1	5	1	1	3	3	5	5	1	5	5	2	3	5	3	5
3	3	7	110	2	27	4	3	11	4	3	5	1	1	1	0	1	1	4	5	5	5	7	7	4	5	5	6	6	2	5	3	4	3	1	5	1	1	3	3	5	5	1	5	5	2	3	5	3	5
3	3	7	110	2	27	4	3	11	4	3	5	1	1	1	0	1	1	4	5	5	5	7	7	4	5	5	6	6	2	5	3	4	3	1	5	1	1	3	3	5	5	1	5	5	2	3	5	3	5
3	3	7	110	2	27	4	3	11	4	3	5	1	1	1	0	1	1	4	5	5	5	7	7	4	5	5	6	6	2	5	3	4	3	1	5	1	1	3	3	5	5	1	5	5	2	3	5	3	5
3	3	7	110	2	27	4	3	11	4	3	5	1	1	1	0	1	1	4	5	5	5	7	7	4	5	5	6	6	2	5	3	4	3	1	5	1	1	3	3	5	5	1	5	5	2	3	5	3	5
3	3	8	111	1	20	4	4	11	5	3	3	2	1	0	1	0	0	7	6	3	7	7	7	7	4	6	5	6	1	6	5	7	5	1	4	3	1	7	1	4	5	3	6	7	6	7	7	5	5
3	3	8	111	1	20	4	4	11	5	3	3	2	1	0	1	0	0	7	6	3	7	7	7	7	4	6	5	6	1	6	5	7	5	1	4	3	1	7	1	4	5	3	6	7	6	7	7	5	5
3	3	8	111	1	20	4	4	11	5	3	3	2	1	0	1	0	0	7	6	3	7	7	7	7	4	6	5	6	1	6	5	7	5	1	4	3	1	7	1	4	5	3	6	7	6	7	7	5	5
3	3	8	111	1	20	4	4	11	5	3	3	2	1	0	1	0	0	7	6	3	7	7	7	7	4	6	5	6	1	6	5	7	5	1	4	3	1	7	1	4	5	3	6	7	6	7	7	5	5
3	3	8	111	1	20	4	4	11	5	3	3	2	1	0	1	0	0	7	6	3	7	7	7	7	4	6	5	6	1	6	5	7	5	1	4	3	1	7	1	4	5	3	6	7	6	7	7	5	5
3	3	8	111	1	20	4	4	11	5	3	3	2	1	0	1	0	0	7	6	3	7	7	7	7	4	6	5	6	1	6	5	7	5	1	4	3	1	7	1	4	5	3	6	7	6	7	7	5	5
3	3	8	111	1	20	4	4	11	5	3	3	2	1	0	1	0	0	7	6	3	7	7	7	7	4	6	5	6	1	6	5	7	5	1	4	3	1	7	1	4	5	3	6	7	6	7	7	5	5
3	3	8	111	1	20	4	4	11	5	3	3	2	1	0	1	0	0	7	6	3	7	7	7	7	4	6	5	6	1	6	5	7	5	1	4	3	1	7	1	4	5	3	6	7	6	7	7	5	5
3	3	8	111	1	20	4	4	11	5	3	3	2	1	0	1	0	0	7	6	3	7	7	7	7	4	6	5	6	1	6	5	7	5	1	4	3	1	7	1	4	5	3	6	7	6	7	7	5	5
3	3	8	111	1	20	4	4	11	5	3	3	2	1	0	1	0	0	7	6	3	7	7	7	7	4	6	5	6	1	6	5	7	5	1	4	3	1	7	1	4	5	3	6	7	6	7	7	5	5
3	3	8	111	1	20	4	4	11	5	3	3	2	1	0	1	0	0	7	6	3	7	7	7	7	4	6	5	6	1	6	5	7	5	1	4	3	1	7	1	4	5	3	6	7	6	7	7	5	5
3	3	8	111	1	20	4	4	11	5	3	3	2	1	0	1	0	0	7	6	3	7	7	7	7	4	6	5	6	1	6	5	7	5	1	4	3	1	7	1	4	5	3	6	7	6	7	7	5	5
3	3	8	111	1	20	4	4	11	5	3	3	2	1	0	1	0	0	7	6	3	7	7	7	7	4	6	5	6	1	6	5	7	5	1	4	3	1	7	1	4	5	3	6	7	6	7	7	5	5
3	3	8	111	1	20	4	4	11	5	3	3	2	1	0	1	0	0	7	6	3	7	7	7	7	4	6	5	6	1	6	5	7	5	1	4	3	1	7	1	4	5	3	6	7	6	7	7	5	5
3	3	8	111	1	20	4	4	11	5	3	3	2	1	0	1	0	0	7	6	3	7	7	7	7	4	6	5	6	1	6	5	7	5	1	4	3	1	7	1	4	5	3	6	7	6	7	7	5	5
3	3	8	111	1	20	4	4	11	5	3	3	2	1	0	1	0	0	7	6	3	7	7	7	7	4	6	5	6	1	6	5	7	5	1	4	3	1	7	1	4	5	3	6	7	6	7	7	5	5
3	3	8	111	1	20	4	4	11	5	3	3	2	1	0	1	0	0	7	6	3	7	7	7	7	4	6	5	6	1	6	5	7	5	1	4	3	1	7	1	4	5	3	6	7	6	7	7	5	5
3	3	8	111	1	20	4	4	11	5	3	3	2	1	0	1	0	0	7	6	3	7	7	7	7	4	6	5	6	1	6	5	7	5	1	4	3	1	7	1	4	5	3	6	7	6	7	7	5	5
3	3	8	111	1	20	4	4	11	5	3	3	2	1	0	1	0	0	7	6	3	7	7	7	7	4	6	5	6	1	6	5	7	5	1	4	3	1	7	1	4	5	3	6	7	6	7	7	5	5
3	3	8	111	1	20	4	4	11	5	3	3	2	1	0	1	0	0	7	6	3	7	7	7	7	4	6	5	6	1	6	5	7	5	1	4	3	1	7	1	4	5	3	6	7	6	7	7	5	5
3	3	9	112	2	45	4	2	5	3	5	5	2	1	1	0	0	0	4	4	4	4	6	7	4	4	4	7	6	1	5	4	4	6	1	7	1	1	2	2	2	6	1	3	4	4	4	5	4	4
3	3	9	112	2	45	4	2	5	3	5	5	2	1	1	0	0	0	4	4	4	4	6	7	4	4	4	7	6	1	5	4	4	6	1	7	1	1	2	2	2	6	1	3	4	4	4	5	4	4
3	3	9	112	2	45	4	2	5	3	5	5	2	1	1	0	0	0	4	4	4	4	6	7	4	4	4	7	6	1	5	4	4	6	1	7	1	1	2	2	2	6	1	3	4	4	4	5	4	4
3	3	9	112	2	45	4	2	5	3	5	5	2	1	1	0	0	0	4	4	4	4	6	7	4	4	4	7	6	1	5	4	4	6	1	7	1	1	2	2	2	6	1	3	4	4	4	5	4	4
3	3	9	112	2	45	4	2	5	3	5	5	2	1	1	0	0	0	4	4	4	4	6	7	4	4	4	7	6	1	5	4	4	6	1	7	1	1	2	2	2	6	1	3	4	4	4	5	4	4
3	3	9	112	2	45	4	2	5	3	5	5	2	1	1	0	0	0	4	4	4	4	6	7	4	4	4	7	6	1	5	4	4	6	1	7	1	1	2	2	2	6	1	3	4	4	4	5	4	4
3	3	9	112	2	45	4	2	5	3	5	5	2	1	1	0	0	0	4	4	4	4	6	7	4	4	4	7	6	1	5	4	4	6	1	7	1	1	2	2	2	6	1	3	4	4	4	5	4	4
3	3	9	112	2	45	4	2	5	3	5	5	2	1	1	0	0	0	4	4	4	4	6	7	4	4	4	7	6	1	5	4	4	6	1	7	1	1	2	2	2	6	1	3	4	4	4	5	4	4
3	3	9	112	2	45	4	2	5	3	5	5	2	1	1	0	0	0	4	4	4	4	6	7	4	4	4	7	6	1	5	4	4	6	1	7	1	1	2	2	2	6	1	3	4	4	4	5	4	4
3	3	9	112	2	45	4	2	5	3	5	5	2	1	1	0	0	0	4	4	4	4	6	7	4	4	4	7	6	1	5	4	4	6	1	7	1	1	2	2	2	6	1	3	4	4	4	5	4	4
3	3	9	112	2	45	4	2	5	3	5	5	2	1	1	0	0	0	4	4	4	4	6	7	4	4	4	7	6	1	5	4	4	6	1	7	1	1	2	2	2	6	1	3	4	4	4	5	4	4
3	3	9	112	2	45	4	2	5	3	5	5	2	1	1	0	0	0	4	4	4	4	6	7	4	4	4	7	6	1	5	4	4	6	1	7	1	1	2	2	2	6	1	3	4	4	4	5	4	4
3	3	9	112	2	45	4	2	5	3	5	5	2	1	1	0	0	0	4	4	4	4	6	7	4	4	4	7	6	1	5	4	4	6	1	7	1	1	2	2	2	6	1	3	4	4	4	5	4	4
3	3	9	112	2	45	4	2	5	3	5	5	2	1	1	0	0	0	4	4	4	4	6	7	4	4	4	7	6	1	5	4	4	6	1	7	1	1	2	2	2	6	1	3	4	4	4	5	4	4
3	3	9	112	2	45	4	2	5	3	5	5	2	1	1	0	0	0	4	4	4	4	6	7	4	4	4	7	6	1	5	4	4	6	1	7	1	1	2	2	2	6	1	3	4	4	4	5	4	4
3	3	9	112	2	45	4	2	5	3	5	5	2	1	1	0	0	0	4	4	4	4	6	7	4	4	4	7	6	1	5	4	4	6	1	7	1	1	2	2	2	6	1	3	4	4	4	5	4	4
3	3	9	112	2	45	4	2	5	3	5	5	2	1	1	0	0	0	4	4	4	4	6	7	4	4	4	7	6	1	5	4	4	6	1	7	1	1	2	2	2	6	1	3	4	4	4	5	4	4
3	3	9	112	2	45	4	2	5	3	5	5	2	1	1	0	0	0	4	4	4	4	6	7	4	4	4	7	6	1	5	4	4	6	1	7	1	1	2	2	2	6	1	3	4	4	4	5	4	4
3	3	9	112	2	45	4	2	5	3	5	5	2	1	1	0	0	0	4	4	4	4	6	7	4	4	4	7	6	1	5	4	4	6	1	7	1	1	2	2	2	6	1	3	4	4	4	5	4	4
3	3	9	112	2	45	4	2	5	3	5	5	2	1	1	0	0	0	4	4	4	4	6	7	4	4	4	7	6	1	5	4	4	6	1	7	1	1	2	2	2	6	1	3	4	4	4	5	4	4
3	3	10	113	1	19	4	4	11	4	6	5	3	1	0	0	0	0	3	3	2	2	6	6	4	3	1	5	5	4	3	3	5	2	5	4	4	1	6	5	5	2	7	5	1	1	4	1	1	1
3	3	10	113	1	19	4	4	11	4	6	5	3	1	0	0	0	0	3	3	2	2	6	6	4	3	1	5	5	4	3	3	5	2	5	4	4	1	6	5	5	2	7	5	1	1	4	1	1	1
3	3	10	113	1	19	4	4	11	4	6	5	3	1	0	0	0	0	3	3	2	2	6	6	4	3	1	5	5	4	3	3	5	2	5	4	4	1	6	5	5	2	7	5	1	1	4	1	1	1
3	3	10	113	1	19	4	4	11	4	6	5	3	1	0	0	0	0	3	3	2	2	6	6	4	3	1	5	5	4	3	3	5	2	5	4	4	1	6	5	5	2	7	5	1	1	4	1	1	1
3	3	10	113	1	19	4	4	11	4	6	5	3	1	0	0	0	0	3	3	2	2	6	6	4	3	1	5	5	4	3	3	5	2	5	4	4	1	6	5	5	2	7	5	1	1	4	1	1	1
3	3	10	113	1	19	4	4	11	4	6	5	3	1	0	0	0	0	3	3	2	2	6	6	4	3	1	5	5	4	3	3	5	2	5	4	4	1	6	5	5	2	7	5	1	1	4	1	1	1
3	3	10	113	1	19	4	4	11	4	6	5	3	1	0	0	0	0	3	3	2	2	6	6	4	3	1	5	5	4	3	3	5	2	5	4	4	1	6	5	5	2	7	5	1	1	4	1	1	1
3	3	10	113	1	19	4	4	11	4	6	5	3	1	0	0	0	0	3	3	2	2	6	6	4	3	1	5	5	4	3	3	5	2	5	4	4	1	6	5	5	2	7	5	1	1	4	1	1	1
3	3	10	113	1	19	4	4	11	4	6	5	3	1	0	0	0	0	3	3	2	2	6	6	4	3	1	5	5	4	3	3	5	2	5	4	4	1	6	5	5	2	7	5	1	1	4	1	1	1
3	3	10	113	1	19	4	4	11	4	6	5	3	1	0	0	0	0	3	3	2	2	6	6	4	3	1	5	5	4	3	3	5	2	5	4	4	1	6	5	5	2	7	5	1	1	4	1	1	1
3	3	10	113	1	19	4	4	11	4	6	5	3	1	0	0	0	0	3	3	2	2	6	6	4	3	1	5	5	4	3	3	5	2	5	4	4	1	6	5	5	2	7	5	1	1	4	1	1	1
3	3	10	113	1	19	4	4	11	4	6	5	3	1	0	0	0	0	3	3	2	2	6	6	4	3	1	5	5	4	3	3	5	2	5	4	4	1	6	5	5	2	7	5	1	1	4	1	1	1
3	3	10	113	1	19	4	4	11	4	6	5	3	1	0	0	0	0	3	3	2	2	6	6	4	3	1	5	5	4	3	3	5	2	5	4	4	1	6	5	5	2	7	5	1	1	4	1	1	1
3	3	10	113	1	19	4	4	11	4	6	5	3	1	0	0	0	0	3	3	2	2	6	6	4	3	1	5	5	4	3	3	5	2	5	4	4	1	6	5	5	2	7	5	1	1	4	1	1	1
3	3	10	113	1	19	4	4	11	4	6	5	3	1	0	0	0	0	3	3	2	2	6	6	4	3	1	5	5	4	3	3	5	2	5	4	4	1	6	5	5	2	7	5	1	1	4	1	1	1
3	3	10	113	1	19	4	4	11	4	6	5	3	1	0	0	0	0	3	3	2	2	6	6	4	3	1	5	5	4	3	3	5	2	5	4	4	1	6	5	5	2	7	5	1	1	4	1	1	1
3	3	10	113	1	19	4	4	11	4	6	5	3	1	0	0	0	0	3	3	2	2	6	6	4	3	1	5	5	4	3	3	5	2	5	4	4	1	6	5	5	2	7	5	1	1	4	1	1	1
3	3	10	113	1	19	4	4	11	4	6	5	3	1	0	0	0	0	3	3	2	2	6	6	4	3	1	5	5	4	3	3	5	2	5	4	4	1	6	5	5	2	7	5	1	1	4	1	1	1
3	3	10	113	1	19	4	4	11	4	6	5	3	1	0	0	0	0	3	3	2	2	6	6	4	3	1	5	5	4	3	3	5	2	5	4	4	1	6	5	5	2	7	5	1	1	4	1	1	1
3	3	10	113	1	19	4	4	11	4	6	5	3	1	0	0	0	0	3	3	2	2	6	6	4	3	1	5	5	4	3	3	5	2	5	4	4	1	6	5	5	2	7	5	1	1	4	1	1	1
3	3	11	114	1	49	4	2	6	4	8	4	1	1	1	1	0	0	7	6	4	4	7	7	7	4	4	5	5	5	1	7	7	3	6	4	7	6	7	3	7	6	4	1	1	1	7	2	2	7
3	3	11	114	1	49	4	2	6	4	8	4	1	1	1	1	0	0	7	6	4	4	7	7	7	4	4	5	5	5	1	7	7	3	6	4	7	6	7	3	7	6	4	1	1	1	7	2	2	7
3	3	11	114	1	49	4	2	6	4	8	4	1	1	1	1	0	0	7	6	4	4	7	7	7	4	4	5	5	5	1	7	7	3	6	4	7	6	7	3	7	6	4	1	1	1	7	2	2	7
3	3	11	114	1	49	4	2	6	4	8	4	1	1	1	1	0	0	7	6	4	4	7	7	7	4	4	5	5	5	1	7	7	3	6	4	7	6	7	3	7	6	4	1	1	1	7	2	2	7
3	3	11	114	1	49	4	2	6	4	8	4	1	1	1	1	0	0	7	6	4	4	7	7	7	4	4	5	5	5	1	7	7	3	6	4	7	6	7	3	7	6	4	1	1	1	7	2	2	7
3	3	11	114	1	49	4	2	6	4	8	4	1	1	1	1	0	0	7	6	4	4	7	7	7	4	4	5	5	5	1	7	7	3	6	4	7	6	7	3	7	6	4	1	1	1	7	2	2	7
3	3	11	114	1	49	4	2	6	4	8	4	1	1	1	1	0	0	7	6	4	4	7	7	7	4	4	5	5	5	1	7	7	3	6	4	7	6	7	3	7	6	4	1	1	1	7	2	2	7
3	3	11	114	1	49	4	2	6	4	8	4	1	1	1	1	0	0	7	6	4	4	7	7	7	4	4	5	5	5	1	7	7	3	6	4	7	6	7	3	7	6	4	1	1	1	7	2	2	7
3	3	11	114	1	49	4	2	6	4	8	4	1	1	1	1	0	0	7	6	4	4	7	7	7	4	4	5	5	5	1	7	7	3	6	4	7	6	7	3	7	6	4	1	1	1	7	2	2	7
3	3	11	114	1	49	4	2	6	4	8	4	1	1	1	1	0	0	7	6	4	4	7	7	7	4	4	5	5	5	1	7	7	3	6	4	7	6	7	3	7	6	4	1	1	1	7	2	2	7
3	3	11	114	1	49	4	2	6	4	8	4	1	1	1	1	0	0	7	6	4	4	7	7	7	4	4	5	5	5	1	7	7	3	6	4	7	6	7	3	7	6	4	1	1	1	7	2	2	7
3	3	11	114	1	49	4	2	6	4	8	4	1	1	1	1	0	0	7	6	4	4	7	7	7	4	4	5	5	5	1	7	7	3	6	4	7	6	7	3	7	6	4	1	1	1	7	2	2	7
3	3	11	114	1	49	4	2	6	4	8	4	1	1	1	1	0	0	7	6	4	4	7	7	7	4	4	5	5	5	1	7	7	3	6	4	7	6	7	3	7	6	4	1	1	1	7	2	2	7
3	3	11	114	1	49	4	2	6	4	8	4	1	1	1	1	0	0	7	6	4	4	7	7	7	4	4	5	5	5	1	7	7	3	6	4	7	6	7	3	7	6	4	1	1	1	7	2	2	7
3	3	11	114	1	49	4	2	6	4	8	4	1	1	1	1	0	0	7	6	4	4	7	7	7	4	4	5	5	5	1	7	7	3	6	4	7	6	7	3	7	6	4	1	1	1	7	2	2	7
3	3	11	114	1	49	4	2	6	4	8	4	1	1	1	1	0	0	7	6	4	4	7	7	7	4	4	5	5	5	1	7	7	3	6	4	7	6	7	3	7	6	4	1	1	1	7	2	2	7
3	3	11	114	1	49	4	2	6	4	8	4	1	1	1	1	0	0	7	6	4	4	7	7	7	4	4	5	5	5	1	7	7	3	6	4	7	6	7	3	7	6	4	1	1	1	7	2	2	7
3	3	11	114	1	49	4	2	6	4	8	4	1	1	1	1	0	0	7	6	4	4	7	7	7	4	4	5	5	5	1	7	7	3	6	4	7	6	7	3	7	6	4	1	1	1	7	2	2	7
3	3	11	114	1	49	4	2	6	4	8	4	1	1	1	1	0	0	7	6	4	4	7	7	7	4	4	5	5	5	1	7	7	3	6	4	7	6	7	3	7	6	4	1	1	1	7	2	2	7
3	3	11	114	1	49	4	2	6	4	8	4	1	1	1	1	0	0	7	6	4	4	7	7	7	4	4	5	5	5	1	7	7	3	6	4	7	6	7	3	7	6	4	1	1	1	7	2	2	7
3	3	12	115	1	27	4	3	11	2	5	5	3	1	1	1	1	1	6	6	5	5	6	7	6	6	6	6	6	3	5	4	4	5	3	5	3	3	5	4	6	5	2	3	3	3	6	2	2	4
3	3	12	115	1	27	4	3	11	2	5	5	3	1	1	1	1	1	6	6	5	5	6	7	6	6	6	6	6	3	5	4	4	5	3	5	3	3	5	4	6	5	2	3	3	3	6	2	2	4
3	3	12	115	1	27	4	3	11	2	5	5	3	1	1	1	1	1	6	6	5	5	6	7	6	6	6	6	6	3	5	4	4	5	3	5	3	3	5	4	6	5	2	3	3	3	6	2	2	4
3	3	12	115	1	27	4	3	11	2	5	5	3	1	1	1	1	1	6	6	5	5	6	7	6	6	6	6	6	3	5	4	4	5	3	5	3	3	5	4	6	5	2	3	3	3	6	2	2	4
3	3	12	115	1	27	4	3	11	2	5	5	3	1	1	1	1	1	6	6	5	5	6	7	6	6	6	6	6	3	5	4	4	5	3	5	3	3	5	4	6	5	2	3	3	3	6	2	2	4
3	3	12	115	1	27	4	3	11	2	5	5	3	1	1	1	1	1	6	6	5	5	6	7	6	6	6	6	6	3	5	4	4	5	3	5	3	3	5	4	6	5	2	3	3	3	6	2	2	4
3	3	12	115	1	27	4	3	11	2	5	5	3	1	1	1	1	1	6	6	5	5	6	7	6	6	6	6	6	3	5	4	4	5	3	5	3	3	5	4	6	5	2	3	3	3	6	2	2	4
3	3	12	115	1	27	4	3	11	2	5	5	3	1	1	1	1	1	6	6	5	5	6	7	6	6	6	6	6	3	5	4	4	5	3	5	3	3	5	4	6	5	2	3	3	3	6	2	2	4
3	3	12	115	1	27	4	3	11	2	5	5	3	1	1	1	1	1	6	6	5	5	6	7	6	6	6	6	6	3	5	4	4	5	3	5	3	3	5	4	6	5	2	3	3	3	6	2	2	4
3	3	12	115	1	27	4	3	11	2	5	5	3	1	1	1	1	1	6	6	5	5	6	7	6	6	6	6	6	3	5	4	4	5	3	5	3	3	5	4	6	5	2	3	3	3	6	2	2	4
3	3	12	115	1	27	4	3	11	2	5	5	3	1	1	1	1	1	6	6	5	5	6	7	6	6	6	6	6	3	5	4	4	5	3	5	3	3	5	4	6	5	2	3	3	3	6	2	2	4
3	3	12	115	1	27	4	3	11	2	5	5	3	1	1	1	1	1	6	6	5	5	6	7	6	6	6	6	6	3	5	4	4	5	3	5	3	3	5	4	6	5	2	3	3	3	6	2	2	4
3	3	12	115	1	27	4	3	11	2	5	5	3	1	1	1	1	1	6	6	5	5	6	7	6	6	6	6	6	3	5	4	4	5	3	5	3	3	5	4	6	5	2	3	3	3	6	2	2	4
3	3	12	115	1	27	4	3	11	2	5	5	3	1	1	1	1	1	6	6	5	5	6	7	6	6	6	6	6	3	5	4	4	5	3	5	3	3	5	4	6	5	2	3	3	3	6	2	2	4
3	3	12	115	1	27	4	3	11	2	5	5	3	1	1	1	1	1	6	6	5	5	6	7	6	6	6	6	6	3	5	4	4	5	3	5	3	3	5	4	6	5	2	3	3	3	6	2	2	4
3	3	12	115	1	27	4	3	11	2	5	5	3	1	1	1	1	1	6	6	5	5	6	7	6	6	6	6	6	3	5	4	4	5	3	5	3	3	5	4	6	5	2	3	3	3	6	2	2	4
3	3	12	115	1	27	4	3	11	2	5	5	3	1	1	1	1	1	6	6	5	5	6	7	6	6	6	6	6	3	5	4	4	5	3	5	3	3	5	4	6	5	2	3	3	3	6	2	2	4
3	3	12	115	1	27	4	3	11	2	5	5	3	1	1	1	1	1	6	6	5	5	6	7	6	6	6	6	6	3	5	4	4	5	3	5	3	3	5	4	6	5	2	3	3	3	6	2	2	4
3	3	12	115	1	27	4	3	11	2	5	5	3	1	1	1	1	1	6	6	5	5	6	7	6	6	6	6	6	3	5	4	4	5	3	5	3	3	5	4	6	5	2	3	3	3	6	2	2	4
3	3	12	115	1	27	4	3	11	2	5	5	3	1	1	1	1	1	6	6	5	5	6	7	6	6	6	6	6	3	5	4	4	5	3	5	3	3	5	4	6	5	2	3	3	3	6	2	2	4
3	3	13	116	1	41	4	3	1	3	3	4	4	1	1	0	0	0	7	4	1	3	7	7	5	5	5	7	6	1	2	2	6	3	1	7	1	1	5	5	4	5	1	2	1	7	5	2	1	7
3	3	13	116	1	41	4	3	1	3	3	4	4	1	1	0	0	0	7	4	1	3	7	7	5	5	5	7	6	1	2	2	6	3	1	7	1	1	5	5	4	5	1	2	1	7	5	2	1	7
3	3	13	116	1	41	4	3	1	3	3	4	4	1	1	0	0	0	7	4	1	3	7	7	5	5	5	7	6	1	2	2	6	3	1	7	1	1	5	5	4	5	1	2	1	7	5	2	1	7
3	3	13	116	1	41	4	3	1	3	3	4	4	1	1	0	0	0	7	4	1	3	7	7	5	5	5	7	6	1	2	2	6	3	1	7	1	1	5	5	4	5	1	2	1	7	5	2	1	7
3	3	13	116	1	41	4	3	1	3	3	4	4	1	1	0	0	0	7	4	1	3	7	7	5	5	5	7	6	1	2	2	6	3	1	7	1	1	5	5	4	5	1	2	1	7	5	2	1	7
3	3	13	116	1	41	4	3	1	3	3	4	4	1	1	0	0	0	7	4	1	3	7	7	5	5	5	7	6	1	2	2	6	3	1	7	1	1	5	5	4	5	1	2	1	7	5	2	1	7
3	3	13	116	1	41	4	3	1	3	3	4	4	1	1	0	0	0	7	4	1	3	7	7	5	5	5	7	6	1	2	2	6	3	1	7	1	1	5	5	4	5	1	2	1	7	5	2	1	7
3	3	13	116	1	41	4	3	1	3	3	4	4	1	1	0	0	0	7	4	1	3	7	7	5	5	5	7	6	1	2	2	6	3	1	7	1	1	5	5	4	5	1	2	1	7	5	2	1	7
3	3	13	116	1	41	4	3	1	3	3	4	4	1	1	0	0	0	7	4	1	3	7	7	5	5	5	7	6	1	2	2	6	3	1	7	1	1	5	5	4	5	1	2	1	7	5	2	1	7
3	3	13	116	1	41	4	3	1	3	3	4	4	1	1	0	0	0	7	4	1	3	7	7	5	5	5	7	6	1	2	2	6	3	1	7	1	1	5	5	4	5	1	2	1	7	5	2	1	7
3	3	13	116	1	41	4	3	1	3	3	4	4	1	1	0	0	0	7	4	1	3	7	7	5	5	5	7	6	1	2	2	6	3	1	7	1	1	5	5	4	5	1	2	1	7	5	2	1	7
3	3	13	116	1	41	4	3	1	3	3	4	4	1	1	0	0	0	7	4	1	3	7	7	5	5	5	7	6	1	2	2	6	3	1	7	1	1	5	5	4	5	1	2	1	7	5	2	1	7
3	3	13	116	1	41	4	3	1	3	3	4	4	1	1	0	0	0	7	4	1	3	7	7	5	5	5	7	6	1	2	2	6	3	1	7	1	1	5	5	4	5	1	2	1	7	5	2	1	7
3	3	13	116	1	41	4	3	1	3	3	4	4	1	1	0	0	0	7	4	1	3	7	7	5	5	5	7	6	1	2	2	6	3	1	7	1	1	5	5	4	5	1	2	1	7	5	2	1	7
3	3	13	116	1	41	4	3	1	3	3	4	4	1	1	0	0	0	7	4	1	3	7	7	5	5	5	7	6	1	2	2	6	3	1	7	1	1	5	5	4	5	1	2	1	7	5	2	1	7
3	3	13	116	1	41	4	3	1	3	3	4	4	1	1	0	0	0	7	4	1	3	7	7	5	5	5	7	6	1	2	2	6	3	1	7	1	1	5	5	4	5	1	2	1	7	5	2	1	7
3	3	13	116	1	41	4	3	1	3	3	4	4	1	1	0	0	0	7	4	1	3	7	7	5	5	5	7	6	1	2	2	6	3	1	7	1	1	5	5	4	5	1	2	1	7	5	2	1	7
3	3	13	116	1	41	4	3	1	3	3	4	4	1	1	0	0	0	7	4	1	3	7	7	5	5	5	7	6	1	2	2	6	3	1	7	1	1	5	5	4	5	1	2	1	7	5	2	1	7
3	3	13	116	1	41	4	3	1	3	3	4	4	1	1	0	0	0	7	4	1	3	7	7	5	5	5	7	6	1	2	2	6	3	1	7	1	1	5	5	4	5	1	2	1	7	5	2	1	7
3	3	13	116	1	41	4	3	1	3	3	4	4	1	1	0	0	0	7	4	1	3	7	7	5	5	5	7	6	1	2	2	6	3	1	7	1	1	5	5	4	5	1	2	1	7	5	2	1	7
3	3	14	117	2	26	4	4	1	2	4	4	1	1	1	0	1	0	6	5	3	5	6	7	6	5	5	6	5	4	6	4	4	4	2	4	4	2	7	4	6	5	2	3	5	2	6	6	3	4
3	3	14	117	2	26	4	4	1	2	4	4	1	1	1	0	1	0	6	5	3	5	6	7	6	5	5	6	5	4	6	4	4	4	2	4	4	2	7	4	6	5	2	3	5	2	6	6	3	4
3	3	14	117	2	26	4	4	1	2	4	4	1	1	1	0	1	0	6	5	3	5	6	7	6	5	5	6	5	4	6	4	4	4	2	4	4	2	7	4	6	5	2	3	5	2	6	6	3	4
3	3	14	117	2	26	4	4	1	2	4	4	1	1	1	0	1	0	6	5	3	5	6	7	6	5	5	6	5	4	6	4	4	4	2	4	4	2	7	4	6	5	2	3	5	2	6	6	3	4
3	3	14	117	2	26	4	4	1	2	4	4	1	1	1	0	1	0	6	5	3	5	6	7	6	5	5	6	5	4	6	4	4	4	2	4	4	2	7	4	6	5	2	3	5	2	6	6	3	4
3	3	14	117	2	26	4	4	1	2	4	4	1	1	1	0	1	0	6	5	3	5	6	7	6	5	5	6	5	4	6	4	4	4	2	4	4	2	7	4	6	5	2	3	5	2	6	6	3	4
3	3	14	117	2	26	4	4	1	2	4	4	1	1	1	0	1	0	6	5	3	5	6	7	6	5	5	6	5	4	6	4	4	4	2	4	4	2	7	4	6	5	2	3	5	2	6	6	3	4
3	3	14	117	2	26	4	4	1	2	4	4	1	1	1	0	1	0	6	5	3	5	6	7	6	5	5	6	5	4	6	4	4	4	2	4	4	2	7	4	6	5	2	3	5	2	6	6	3	4
3	3	14	117	2	26	4	4	1	2	4	4	1	1	1	0	1	0	6	5	3	5	6	7	6	5	5	6	5	4	6	4	4	4	2	4	4	2	7	4	6	5	2	3	5	2	6	6	3	4
3	3	14	117	2	26	4	4	1	2	4	4	1	1	1	0	1	0	6	5	3	5	6	7	6	5	5	6	5	4	6	4	4	4	2	4	4	2	7	4	6	5	2	3	5	2	6	6	3	4
3	3	14	117	2	26	4	4	1	2	4	4	1	1	1	0	1	0	6	5	3	5	6	7	6	5	5	6	5	4	6	4	4	4	2	4	4	2	7	4	6	5	2	3	5	2	6	6	3	4
3	3	14	117	2	26	4	4	1	2	4	4	1	1	1	0	1	0	6	5	3	5	6	7	6	5	5	6	5	4	6	4	4	4	2	4	4	2	7	4	6	5	2	3	5	2	6	6	3	4
3	3	14	117	2	26	4	4	1	2	4	4	1	1	1	0	1	0	6	5	3	5	6	7	6	5	5	6	5	4	6	4	4	4	2	4	4	2	7	4	6	5	2	3	5	2	6	6	3	4
3	3	14	117	2	26	4	4	1	2	4	4	1	1	1	0	1	0	6	5	3	5	6	7	6	5	5	6	5	4	6	4	4	4	2	4	4	2	7	4	6	5	2	3	5	2	6	6	3	4
3	3	14	117	2	26	4	4	1	2	4	4	1	1	1	0	1	0	6	5	3	5	6	7	6	5	5	6	5	4	6	4	4	4	2	4	4	2	7	4	6	5	2	3	5	2	6	6	3	4
3	3	14	117	2	26	4	4	1	2	4	4	1	1	1	0	1	0	6	5	3	5	6	7	6	5	5	6	5	4	6	4	4	4	2	4	4	2	7	4	6	5	2	3	5	2	6	6	3	4
3	3	14	117	2	26	4	4	1	2	4	4	1	1	1	0	1	0	6	5	3	5	6	7	6	5	5	6	5	4	6	4	4	4	2	4	4	2	7	4	6	5	2	3	5	2	6	6	3	4
3	3	14	117	2	26	4	4	1	2	4	4	1	1	1	0	1	0	6	5	3	5	6	7	6	5	5	6	5	4	6	4	4	4	2	4	4	2	7	4	6	5	2	3	5	2	6	6	3	4
3	3	14	117	2	26	4	4	1	2	4	4	1	1	1	0	1	0	6	5	3	5	6	7	6	5	5	6	5	4	6	4	4	4	2	4	4	2	7	4	6	5	2	3	5	2	6	6	3	4
3	3	14	117	2	26	4	4	1	2	4	4	1	1	1	0	1	0	6	5	3	5	6	7	6	5	5	6	5	4	6	4	4	4	2	4	4	2	7	4	6	5	2	3	5	2	6	6	3	4
3	3	15	118	1	19	4	4	1	3	4	4	3	1	1	1	0	0	6	5	4	4	6	7	4	4	4	6	6	4	5	4	4	6	4	4	4	4	2	2	6	6	1	6	6	6	4	5	5	5
3	3	15	118	1	19	4	4	1	3	4	4	3	1	1	1	0	0	6	5	4	4	6	7	4	4	4	6	6	4	5	4	4	6	4	4	4	4	2	2	6	6	1	6	6	6	4	5	5	5
3	3	15	118	1	19	4	4	1	3	4	4	3	1	1	1	0	0	6	5	4	4	6	7	4	4	4	6	6	4	5	4	4	6	4	4	4	4	2	2	6	6	1	6	6	6	4	5	5	5
3	3	15	118	1	19	4	4	1	3	4	4	3	1	1	1	0	0	6	5	4	4	6	7	4	4	4	6	6	4	5	4	4	6	4	4	4	4	2	2	6	6	1	6	6	6	4	5	5	5
3	3	15	118	1	19	4	4	1	3	4	4	3	1	1	1	0	0	6	5	4	4	6	7	4	4	4	6	6	4	5	4	4	6	4	4	4	4	2	2	6	6	1	6	6	6	4	5	5	5
3	3	15	118	1	19	4	4	1	3	4	4	3	1	1	1	0	0	6	5	4	4	6	7	4	4	4	6	6	4	5	4	4	6	4	4	4	4	2	2	6	6	1	6	6	6	4	5	5	5
3	3	15	118	1	19	4	4	1	3	4	4	3	1	1	1	0	0	6	5	4	4	6	7	4	4	4	6	6	4	5	4	4	6	4	4	4	4	2	2	6	6	1	6	6	6	4	5	5	5
3	3	15	118	1	19	4	4	1	3	4	4	3	1	1	1	0	0	6	5	4	4	6	7	4	4	4	6	6	4	5	4	4	6	4	4	4	4	2	2	6	6	1	6	6	6	4	5	5	5
3	3	15	118	1	19	4	4	1	3	4	4	3	1	1	1	0	0	6	5	4	4	6	7	4	4	4	6	6	4	5	4	4	6	4	4	4	4	2	2	6	6	1	6	6	6	4	5	5	5
3	3	15	118	1	19	4	4	1	3	4	4	3	1	1	1	0	0	6	5	4	4	6	7	4	4	4	6	6	4	5	4	4	6	4	4	4	4	2	2	6	6	1	6	6	6	4	5	5	5
3	3	15	118	1	19	4	4	1	3	4	4	3	1	1	1	0	0	6	5	4	4	6	7	4	4	4	6	6	4	5	4	4	6	4	4	4	4	2	2	6	6	1	6	6	6	4	5	5	5
3	3	15	118	1	19	4	4	1	3	4	4	3	1	1	1	0	0	6	5	4	4	6	7	4	4	4	6	6	4	5	4	4	6	4	4	4	4	2	2	6	6	1	6	6	6	4	5	5	5
3	3	15	118	1	19	4	4	1	3	4	4	3	1	1	1	0	0	6	5	4	4	6	7	4	4	4	6	6	4	5	4	4	6	4	4	4	4	2	2	6	6	1	6	6	6	4	5	5	5
3	3	15	118	1	19	4	4	1	3	4	4	3	1	1	1	0	0	6	5	4	4	6	7	4	4	4	6	6	4	5	4	4	6	4	4	4	4	2	2	6	6	1	6	6	6	4	5	5	5
3	3	15	118	1	19	4	4	1	3	4	4	3	1	1	1	0	0	6	5	4	4	6	7	4	4	4	6	6	4	5	4	4	6	4	4	4	4	2	2	6	6	1	6	6	6	4	5	5	5
3	3	15	118	1	19	4	4	1	3	4	4	3	1	1	1	0	0	6	5	4	4	6	7	4	4	4	6	6	4	5	4	4	6	4	4	4	4	2	2	6	6	1	6	6	6	4	5	5	5
3	3	15	118	1	19	4	4	1	3	4	4	3	1	1	1	0	0	6	5	4	4	6	7	4	4	4	6	6	4	5	4	4	6	4	4	4	4	2	2	6	6	1	6	6	6	4	5	5	5
3	3	15	118	1	19	4	4	1	3	4	4	3	1	1	1	0	0	6	5	4	4	6	7	4	4	4	6	6	4	5	4	4	6	4	4	4	4	2	2	6	6	1	6	6	6	4	5	5	5
3	3	15	118	1	19	4	4	1	3	4	4	3	1	1	1	0	0	6	5	4	4	6	7	4	4	4	6	6	4	5	4	4	6	4	4	4	4	2	2	6	6	1	6	6	6	4	5	5	5
3	3	15	118	1	19	4	4	1	3	4	4	3	1	1	1	0	0	6	5	4	4	6	7	4	4	4	6	6	4	5	4	4	6	4	4	4	4	2	2	6	6	1	6	6	6	4	5	5	5
3	3	16	119	2	49	3	2	4	3	4	5	4	1	1	1	0	0	4	4	3	3	2	7	2	4	1	7	5	4	6	5	6	6	2	4	2	1	4	4	6	4	2	3	7	6	2	4	5	4
3	3	16	119	2	49	3	2	4	3	4	5	4	1	1	1	0	0	4	4	3	3	2	7	2	4	1	7	5	4	6	5	6	6	2	4	2	1	4	4	6	4	2	3	7	6	2	4	5	4
3	3	16	119	2	49	3	2	4	3	4	5	4	1	1	1	0	0	4	4	3	3	2	7	2	4	1	7	5	4	6	5	6	6	2	4	2	1	4	4	6	4	2	3	7	6	2	4	5	4
3	3	16	119	2	49	3	2	4	3	4	5	4	1	1	1	0	0	4	4	3	3	2	7	2	4	1	7	5	4	6	5	6	6	2	4	2	1	4	4	6	4	2	3	7	6	2	4	5	4
3	3	16	119	2	49	3	2	4	3	4	5	4	1	1	1	0	0	4	4	3	3	2	7	2	4	1	7	5	4	6	5	6	6	2	4	2	1	4	4	6	4	2	3	7	6	2	4	5	4
3	3	16	119	2	49	3	2	4	3	4	5	4	1	1	1	0	0	4	4	3	3	2	7	2	4	1	7	5	4	6	5	6	6	2	4	2	1	4	4	6	4	2	3	7	6	2	4	5	4
3	3	16	119	2	49	3	2	4	3	4	5	4	1	1	1	0	0	4	4	3	3	2	7	2	4	1	7	5	4	6	5	6	6	2	4	2	1	4	4	6	4	2	3	7	6	2	4	5	4
3	3	16	119	2	49	3	2	4	3	4	5	4	1	1	1	0	0	4	4	3	3	2	7	2	4	1	7	5	4	6	5	6	6	2	4	2	1	4	4	6	4	2	3	7	6	2	4	5	4
3	3	16	119	2	49	3	2	4	3	4	5	4	1	1	1	0	0	4	4	3	3	2	7	2	4	1	7	5	4	6	5	6	6	2	4	2	1	4	4	6	4	2	3	7	6	2	4	5	4
3	3	16	119	2	49	3	2	4	3	4	5	4	1	1	1	0	0	4	4	3	3	2	7	2	4	1	7	5	4	6	5	6	6	2	4	2	1	4	4	6	4	2	3	7	6	2	4	5	4
3	3	16	119	2	49	3	2	4	3	4	5	4	1	1	1	0	0	4	4	3	3	2	7	2	4	1	7	5	4	6	5	6	6	2	4	2	1	4	4	6	4	2	3	7	6	2	4	5	4
3	3	16	119	2	49	3	2	4	3	4	5	4	1	1	1	0	0	4	4	3	3	2	7	2	4	1	7	5	4	6	5	6	6	2	4	2	1	4	4	6	4	2	3	7	6	2	4	5	4
3	3	16	119	2	49	3	2	4	3	4	5	4	1	1	1	0	0	4	4	3	3	2	7	2	4	1	7	5	4	6	5	6	6	2	4	2	1	4	4	6	4	2	3	7	6	2	4	5	4
3	3	16	119	2	49	3	2	4	3	4	5	4	1	1	1	0	0	4	4	3	3	2	7	2	4	1	7	5	4	6	5	6	6	2	4	2	1	4	4	6	4	2	3	7	6	2	4	5	4
3	3	16	119	2	49	3	2	4	3	4	5	4	1	1	1	0	0	4	4	3	3	2	7	2	4	1	7	5	4	6	5	6	6	2	4	2	1	4	4	6	4	2	3	7	6	2	4	5	4
3	3	16	119	2	49	3	2	4	3	4	5	4	1	1	1	0	0	4	4	3	3	2	7	2	4	1	7	5	4	6	5	6	6	2	4	2	1	4	4	6	4	2	3	7	6	2	4	5	4
3	3	16	119	2	49	3	2	4	3	4	5	4	1	1	1	0	0	4	4	3	3	2	7	2	4	1	7	5	4	6	5	6	6	2	4	2	1	4	4	6	4	2	3	7	6	2	4	5	4
3	3	16	119	2	49	3	2	4	3	4	5	4	1	1	1	0	0	4	4	3	3	2	7	2	4	1	7	5	4	6	5	6	6	2	4	2	1	4	4	6	4	2	3	7	6	2	4	5	4
3	3	16	119	2	49	3	2	4	3	4	5	4	1	1	1	0	0	4	4	3	3	2	7	2	4	1	7	5	4	6	5	6	6	2	4	2	1	4	4	6	4	2	3	7	6	2	4	5	4
3	3	16	119	2	49	3	2	4	3	4	5	4	1	1	1	0	0	4	4	3	3	2	7	2	4	1	7	5	4	6	5	6	6	2	4	2	1	4	4	6	4	2	3	7	6	2	4	5	4
3	3	17	120	1	29	4	3	1	3	5	3	1	1	1	1	0	1	7	6	7	6	7	7	7	5	5	7	7	5	7	7	7	4	4	6	6	7	6	6	7	7	2	7	7	7	7	6	5	7
3	3	17	120	1	29	4	3	1	3	5	3	1	1	1	1	0	1	7	6	7	6	7	7	7	5	5	7	7	5	7	7	7	4	4	6	6	7	6	6	7	7	2	7	7	7	7	6	5	7
3	3	17	120	1	29	4	3	1	3	5	3	1	1	1	1	0	1	7	6	7	6	7	7	7	5	5	7	7	5	7	7	7	4	4	6	6	7	6	6	7	7	2	7	7	7	7	6	5	7
3	3	17	120	1	29	4	3	1	3	5	3	1	1	1	1	0	1	7	6	7	6	7	7	7	5	5	7	7	5	7	7	7	4	4	6	6	7	6	6	7	7	2	7	7	7	7	6	5	7
3	3	17	120	1	29	4	3	1	3	5	3	1	1	1	1	0	1	7	6	7	6	7	7	7	5	5	7	7	5	7	7	7	4	4	6	6	7	6	6	7	7	2	7	7	7	7	6	5	7
3	3	17	120	1	29	4	3	1	3	5	3	1	1	1	1	0	1	7	6	7	6	7	7	7	5	5	7	7	5	7	7	7	4	4	6	6	7	6	6	7	7	2	7	7	7	7	6	5	7
3	3	17	120	1	29	4	3	1	3	5	3	1	1	1	1	0	1	7	6	7	6	7	7	7	5	5	7	7	5	7	7	7	4	4	6	6	7	6	6	7	7	2	7	7	7	7	6	5	7
3	3	17	120	1	29	4	3	1	3	5	3	1	1	1	1	0	1	7	6	7	6	7	7	7	5	5	7	7	5	7	7	7	4	4	6	6	7	6	6	7	7	2	7	7	7	7	6	5	7
3	3	17	120	1	29	4	3	1	3	5	3	1	1	1	1	0	1	7	6	7	6	7	7	7	5	5	7	7	5	7	7	7	4	4	6	6	7	6	6	7	7	2	7	7	7	7	6	5	7
3	3	17	120	1	29	4	3	1	3	5	3	1	1	1	1	0	1	7	6	7	6	7	7	7	5	5	7	7	5	7	7	7	4	4	6	6	7	6	6	7	7	2	7	7	7	7	6	5	7
3	3	17	120	1	29	4	3	1	3	5	3	1	1	1	1	0	1	7	6	7	6	7	7	7	5	5	7	7	5	7	7	7	4	4	6	6	7	6	6	7	7	2	7	7	7	7	6	5	7
3	3	17	120	1	29	4	3	1	3	5	3	1	1	1	1	0	1	7	6	7	6	7	7	7	5	5	7	7	5	7	7	7	4	4	6	6	7	6	6	7	7	2	7	7	7	7	6	5	7
3	3	17	120	1	29	4	3	1	3	5	3	1	1	1	1	0	1	7	6	7	6	7	7	7	5	5	7	7	5	7	7	7	4	4	6	6	7	6	6	7	7	2	7	7	7	7	6	5	7
3	3	17	120	1	29	4	3	1	3	5	3	1	1	1	1	0	1	7	6	7	6	7	7	7	5	5	7	7	5	7	7	7	4	4	6	6	7	6	6	7	7	2	7	7	7	7	6	5	7
3	3	17	120	1	29	4	3	1	3	5	3	1	1	1	1	0	1	7	6	7	6	7	7	7	5	5	7	7	5	7	7	7	4	4	6	6	7	6	6	7	7	2	7	7	7	7	6	5	7
3	3	17	120	1	29	4	3	1	3	5	3	1	1	1	1	0	1	7	6	7	6	7	7	7	5	5	7	7	5	7	7	7	4	4	6	6	7	6	6	7	7	2	7	7	7	7	6	5	7
3	3	17	120	1	29	4	3	1	3	5	3	1	1	1	1	0	1	7	6	7	6	7	7	7	5	5	7	7	5	7	7	7	4	4	6	6	7	6	6	7	7	2	7	7	7	7	6	5	7
3	3	17	120	1	29	4	3	1	3	5	3	1	1	1	1	0	1	7	6	7	6	7	7	7	5	5	7	7	5	7	7	7	4	4	6	6	7	6	6	7	7	2	7	7	7	7	6	5	7
3	3	17	120	1	29	4	3	1	3	5	3	1	1	1	1	0	1	7	6	7	6	7	7	7	5	5	7	7	5	7	7	7	4	4	6	6	7	6	6	7	7	2	7	7	7	7	6	5	7
3	3	17	120	1	29	4	3	1	3	5	3	1	1	1	1	0	1	7	6	7	6	7	7	7	5	5	7	7	5	7	7	7	4	4	6	6	7	6	6	7	7	2	7	7	7	7	6	5	7
3	3	18	121	1	52	2	5	2	3	2	3	3	1	1	0	0	1	6	5	6	5	5	4	5	5	5	6	6	5	6	6	6	6	5	6	6	5	7	6	5	6	6	6	7	7	6	6	6	6
3	3	18	121	1	52	2	5	2	3	2	3	3	1	1	0	0	1	6	5	6	5	5	4	5	5	5	6	6	5	6	6	6	6	5	6	6	5	7	6	5	6	6	6	7	7	6	6	6	6
3	3	18	121	1	52	2	5	2	3	2	3	3	1	1	0	0	1	6	5	6	5	5	4	5	5	5	6	6	5	6	6	6	6	5	6	6	5	7	6	5	6	6	6	7	7	6	6	6	6
3	3	18	121	1	52	2	5	2	3	2	3	3	1	1	0	0	1	6	5	6	5	5	4	5	5	5	6	6	5	6	6	6	6	5	6	6	5	7	6	5	6	6	6	7	7	6	6	6	6
3	3	18	121	1	52	2	5	2	3	2	3	3	1	1	0	0	1	6	5	6	5	5	4	5	5	5	6	6	5	6	6	6	6	5	6	6	5	7	6	5	6	6	6	7	7	6	6	6	6
3	3	18	121	1	52	2	5	2	3	2	3	3	1	1	0	0	1	6	5	6	5	5	4	5	5	5	6	6	5	6	6	6	6	5	6	6	5	7	6	5	6	6	6	7	7	6	6	6	6
3	3	18	121	1	52	2	5	2	3	2	3	3	1	1	0	0	1	6	5	6	5	5	4	5	5	5	6	6	5	6	6	6	6	5	6	6	5	7	6	5	6	6	6	7	7	6	6	6	6
3	3	18	121	1	52	2	5	2	3	2	3	3	1	1	0	0	1	6	5	6	5	5	4	5	5	5	6	6	5	6	6	6	6	5	6	6	5	7	6	5	6	6	6	7	7	6	6	6	6
3	3	18	121	1	52	2	5	2	3	2	3	3	1	1	0	0	1	6	5	6	5	5	4	5	5	5	6	6	5	6	6	6	6	5	6	6	5	7	6	5	6	6	6	7	7	6	6	6	6
3	3	18	121	1	52	2	5	2	3	2	3	3	1	1	0	0	1	6	5	6	5	5	4	5	5	5	6	6	5	6	6	6	6	5	6	6	5	7	6	5	6	6	6	7	7	6	6	6	6
3	3	18	121	1	52	2	5	2	3	2	3	3	1	1	0	0	1	6	5	6	5	5	4	5	5	5	6	6	5	6	6	6	6	5	6	6	5	7	6	5	6	6	6	7	7	6	6	6	6
3	3	18	121	1	52	2	5	2	3	2	3	3	1	1	0	0	1	6	5	6	5	5	4	5	5	5	6	6	5	6	6	6	6	5	6	6	5	7	6	5	6	6	6	7	7	6	6	6	6
3	3	18	121	1	52	2	5	2	3	2	3	3	1	1	0	0	1	6	5	6	5	5	4	5	5	5	6	6	5	6	6	6	6	5	6	6	5	7	6	5	6	6	6	7	7	6	6	6	6
3	3	18	121	1	52	2	5	2	3	2	3	3	1	1	0	0	1	6	5	6	5	5	4	5	5	5	6	6	5	6	6	6	6	5	6	6	5	7	6	5	6	6	6	7	7	6	6	6	6
3	3	18	121	1	52	2	5	2	3	2	3	3	1	1	0	0	1	6	5	6	5	5	4	5	5	5	6	6	5	6	6	6	6	5	6	6	5	7	6	5	6	6	6	7	7	6	6	6	6
3	3	18	121	1	52	2	5	2	3	2	3	3	1	1	0	0	1	6	5	6	5	5	4	5	5	5	6	6	5	6	6	6	6	5	6	6	5	7	6	5	6	6	6	7	7	6	6	6	6
3	3	18	121	1	52	2	5	2	3	2	3	3	1	1	0	0	1	6	5	6	5	5	4	5	5	5	6	6	5	6	6	6	6	5	6	6	5	7	6	5	6	6	6	7	7	6	6	6	6
3	3	18	121	1	52	2	5	2	3	2	3	3	1	1	0	0	1	6	5	6	5	5	4	5	5	5	6	6	5	6	6	6	6	5	6	6	5	7	6	5	6	6	6	7	7	6	6	6	6
3	3	18	121	1	52	2	5	2	3	2	3	3	1	1	0	0	1	6	5	6	5	5	4	5	5	5	6	6	5	6	6	6	6	5	6	6	5	7	6	5	6	6	6	7	7	6	6	6	6
3	3	18	121	1	52	2	5	2	3	2	3	3	1	1	0	0	1	6	5	6	5	5	4	5	5	5	6	6	5	6	6	6	6	5	6	6	5	7	6	5	6	6	6	7	7	6	6	6	6
3	3	19	122	2	44	3	3	11	5	6	4	2	1	1	1	0	0	7	5	5	7	7	7	6	6	5	6	5	1	4	4	5	3	3	6	6	2	5	3	3	6	1	4	4	4	6	4	2	4
3	3	19	122	2	44	3	3	11	5	6	4	2	1	1	1	0	0	7	5	5	7	7	7	6	6	5	6	5	1	4	4	5	3	3	6	6	2	5	3	3	6	1	4	4	4	6	4	2	4
3	3	19	122	2	44	3	3	11	5	6	4	2	1	1	1	0	0	7	5	5	7	7	7	6	6	5	6	5	1	4	4	5	3	3	6	6	2	5	3	3	6	1	4	4	4	6	4	2	4
3	3	19	122	2	44	3	3	11	5	6	4	2	1	1	1	0	0	7	5	5	7	7	7	6	6	5	6	5	1	4	4	5	3	3	6	6	2	5	3	3	6	1	4	4	4	6	4	2	4
3	3	19	122	2	44	3	3	11	5	6	4	2	1	1	1	0	0	7	5	5	7	7	7	6	6	5	6	5	1	4	4	5	3	3	6	6	2	5	3	3	6	1	4	4	4	6	4	2	4
3	3	19	122	2	44	3	3	11	5	6	4	2	1	1	1	0	0	7	5	5	7	7	7	6	6	5	6	5	1	4	4	5	3	3	6	6	2	5	3	3	6	1	4	4	4	6	4	2	4
3	3	19	122	2	44	3	3	11	5	6	4	2	1	1	1	0	0	7	5	5	7	7	7	6	6	5	6	5	1	4	4	5	3	3	6	6	2	5	3	3	6	1	4	4	4	6	4	2	4
3	3	19	122	2	44	3	3	11	5	6	4	2	1	1	1	0	0	7	5	5	7	7	7	6	6	5	6	5	1	4	4	5	3	3	6	6	2	5	3	3	6	1	4	4	4	6	4	2	4
3	3	19	122	2	44	3	3	11	5	6	4	2	1	1	1	0	0	7	5	5	7	7	7	6	6	5	6	5	1	4	4	5	3	3	6	6	2	5	3	3	6	1	4	4	4	6	4	2	4
3	3	19	122	2	44	3	3	11	5	6	4	2	1	1	1	0	0	7	5	5	7	7	7	6	6	5	6	5	1	4	4	5	3	3	6	6	2	5	3	3	6	1	4	4	4	6	4	2	4
3	3	19	122	2	44	3	3	11	5	6	4	2	1	1	1	0	0	7	5	5	7	7	7	6	6	5	6	5	1	4	4	5	3	3	6	6	2	5	3	3	6	1	4	4	4	6	4	2	4
3	3	19	122	2	44	3	3	11	5	6	4	2	1	1	1	0	0	7	5	5	7	7	7	6	6	5	6	5	1	4	4	5	3	3	6	6	2	5	3	3	6	1	4	4	4	6	4	2	4
3	3	19	122	2	44	3	3	11	5	6	4	2	1	1	1	0	0	7	5	5	7	7	7	6	6	5	6	5	1	4	4	5	3	3	6	6	2	5	3	3	6	1	4	4	4	6	4	2	4
3	3	19	122	2	44	3	3	11	5	6	4	2	1	1	1	0	0	7	5	5	7	7	7	6	6	5	6	5	1	4	4	5	3	3	6	6	2	5	3	3	6	1	4	4	4	6	4	2	4
3	3	19	122	2	44	3	3	11	5	6	4	2	1	1	1	0	0	7	5	5	7	7	7	6	6	5	6	5	1	4	4	5	3	3	6	6	2	5	3	3	6	1	4	4	4	6	4	2	4
3	3	19	122	2	44	3	3	11	5	6	4	2	1	1	1	0	0	7	5	5	7	7	7	6	6	5	6	5	1	4	4	5	3	3	6	6	2	5	3	3	6	1	4	4	4	6	4	2	4
3	3	19	122	2	44	3	3	11	5	6	4	2	1	1	1	0	0	7	5	5	7	7	7	6	6	5	6	5	1	4	4	5	3	3	6	6	2	5	3	3	6	1	4	4	4	6	4	2	4
3	3	19	122	2	44	3	3	11	5	6	4	2	1	1	1	0	0	7	5	5	7	7	7	6	6	5	6	5	1	4	4	5	3	3	6	6	2	5	3	3	6	1	4	4	4	6	4	2	4
3	3	19	122	2	44	3	3	11	5	6	4	2	1	1	1	0	0	7	5	5	7	7	7	6	6	5	6	5	1	4	4	5	3	3	6	6	2	5	3	3	6	1	4	4	4	6	4	2	4
3	3	19	122	2	44	3	3	11	5	6	4	2	1	1	1	0	0	7	5	5	7	7	7	6	6	5	6	5	1	4	4	5	3	3	6	6	2	5	3	3	6	1	4	4	4	6	4	2	4
3	3	20	123	2	20	3	4	11	3	3	5	2	1	1	0	0	1	5	5	4	3	7	7	4	4	4	6	6	4	5	4	5	4	2	4	2	2	5	4	6	5	1	6	6	6	4	6	6	7
3	3	20	123	2	20	3	4	11	3	3	5	2	1	1	0	0	1	5	5	4	3	7	7	4	4	4	6	6	4	5	4	5	4	2	4	2	2	5	4	6	5	1	6	6	6	4	6	6	7
3	3	20	123	2	20	3	4	11	3	3	5	2	1	1	0	0	1	5	5	4	3	7	7	4	4	4	6	6	4	5	4	5	4	2	4	2	2	5	4	6	5	1	6	6	6	4	6	6	7
3	3	20	123	2	20	3	4	11	3	3	5	2	1	1	0	0	1	5	5	4	3	7	7	4	4	4	6	6	4	5	4	5	4	2	4	2	2	5	4	6	5	1	6	6	6	4	6	6	7
3	3	20	123	2	20	3	4	11	3	3	5	2	1	1	0	0	1	5	5	4	3	7	7	4	4	4	6	6	4	5	4	5	4	2	4	2	2	5	4	6	5	1	6	6	6	4	6	6	7
3	3	20	123	2	20	3	4	11	3	3	5	2	1	1	0	0	1	5	5	4	3	7	7	4	4	4	6	6	4	5	4	5	4	2	4	2	2	5	4	6	5	1	6	6	6	4	6	6	7
3	3	20	123	2	20	3	4	11	3	3	5	2	1	1	0	0	1	5	5	4	3	7	7	4	4	4	6	6	4	5	4	5	4	2	4	2	2	5	4	6	5	1	6	6	6	4	6	6	7
3	3	20	123	2	20	3	4	11	3	3	5	2	1	1	0	0	1	5	5	4	3	7	7	4	4	4	6	6	4	5	4	5	4	2	4	2	2	5	4	6	5	1	6	6	6	4	6	6	7
3	3	20	123	2	20	3	4	11	3	3	5	2	1	1	0	0	1	5	5	4	3	7	7	4	4	4	6	6	4	5	4	5	4	2	4	2	2	5	4	6	5	1	6	6	6	4	6	6	7
3	3	20	123	2	20	3	4	11	3	3	5	2	1	1	0	0	1	5	5	4	3	7	7	4	4	4	6	6	4	5	4	5	4	2	4	2	2	5	4	6	5	1	6	6	6	4	6	6	7
3	3	20	123	2	20	3	4	11	3	3	5	2	1	1	0	0	1	5	5	4	3	7	7	4	4	4	6	6	4	5	4	5	4	2	4	2	2	5	4	6	5	1	6	6	6	4	6	6	7
3	3	20	123	2	20	3	4	11	3	3	5	2	1	1	0	0	1	5	5	4	3	7	7	4	4	4	6	6	4	5	4	5	4	2	4	2	2	5	4	6	5	1	6	6	6	4	6	6	7
3	3	20	123	2	20	3	4	11	3	3	5	2	1	1	0	0	1	5	5	4	3	7	7	4	4	4	6	6	4	5	4	5	4	2	4	2	2	5	4	6	5	1	6	6	6	4	6	6	7
3	3	20	123	2	20	3	4	11	3	3	5	2	1	1	0	0	1	5	5	4	3	7	7	4	4	4	6	6	4	5	4	5	4	2	4	2	2	5	4	6	5	1	6	6	6	4	6	6	7
3	3	20	123	2	20	3	4	11	3	3	5	2	1	1	0	0	1	5	5	4	3	7	7	4	4	4	6	6	4	5	4	5	4	2	4	2	2	5	4	6	5	1	6	6	6	4	6	6	7
3	3	20	123	2	20	3	4	11	3	3	5	2	1	1	0	0	1	5	5	4	3	7	7	4	4	4	6	6	4	5	4	5	4	2	4	2	2	5	4	6	5	1	6	6	6	4	6	6	7
3	3	20	123	2	20	3	4	11	3	3	5	2	1	1	0	0	1	5	5	4	3	7	7	4	4	4	6	6	4	5	4	5	4	2	4	2	2	5	4	6	5	1	6	6	6	4	6	6	7
3	3	20	123	2	20	3	4	11	3	3	5	2	1	1	0	0	1	5	5	4	3	7	7	4	4	4	6	6	4	5	4	5	4	2	4	2	2	5	4	6	5	1	6	6	6	4	6	6	7
3	3	20	123	2	20	3	4	11	3	3	5	2	1	1	0	0	1	5	5	4	3	7	7	4	4	4	6	6	4	5	4	5	4	2	4	2	2	5	4	6	5	1	6	6	6	4	6	6	7
3	3	20	123	2	20	3	4	11	3	3	5	2	1	1	0	0	1	5	5	4	3	7	7	4	4	4	6	6	4	5	4	5	4	2	4	2	2	5	4	6	5	1	6	6	6	4	6	6	7
3	3	21	124	1	47	4	2	4	3	4	5	2	1	0	0	0	0	6	6	4	4	6	5	5	5	5	6	6	2	6	3	6	4	2	6	2	2	5	5	4	6	2	4	4	4	6	5	5	5
3	3	21	124	1	47	4	2	4	3	4	5	2	1	0	0	0	0	6	6	4	4	6	5	5	5	5	6	6	2	6	3	6	4	2	6	2	2	5	5	4	6	2	4	4	4	6	5	5	5
3	3	21	124	1	47	4	2	4	3	4	5	2	1	0	0	0	0	6	6	4	4	6	5	5	5	5	6	6	2	6	3	6	4	2	6	2	2	5	5	4	6	2	4	4	4	6	5	5	5
3	3	21	124	1	47	4	2	4	3	4	5	2	1	0	0	0	0	6	6	4	4	6	5	5	5	5	6	6	2	6	3	6	4	2	6	2	2	5	5	4	6	2	4	4	4	6	5	5	5
3	3	21	124	1	47	4	2	4	3	4	5	2	1	0	0	0	0	6	6	4	4	6	5	5	5	5	6	6	2	6	3	6	4	2	6	2	2	5	5	4	6	2	4	4	4	6	5	5	5
3	3	21	124	1	47	4	2	4	3	4	5	2	1	0	0	0	0	6	6	4	4	6	5	5	5	5	6	6	2	6	3	6	4	2	6	2	2	5	5	4	6	2	4	4	4	6	5	5	5
3	3	21	124	1	47	4	2	4	3	4	5	2	1	0	0	0	0	6	6	4	4	6	5	5	5	5	6	6	2	6	3	6	4	2	6	2	2	5	5	4	6	2	4	4	4	6	5	5	5
3	3	21	124	1	47	4	2	4	3	4	5	2	1	0	0	0	0	6	6	4	4	6	5	5	5	5	6	6	2	6	3	6	4	2	6	2	2	5	5	4	6	2	4	4	4	6	5	5	5
3	3	21	124	1	47	4	2	4	3	4	5	2	1	0	0	0	0	6	6	4	4	6	5	5	5	5	6	6	2	6	3	6	4	2	6	2	2	5	5	4	6	2	4	4	4	6	5	5	5
3	3	21	124	1	47	4	2	4	3	4	5	2	1	0	0	0	0	6	6	4	4	6	5	5	5	5	6	6	2	6	3	6	4	2	6	2	2	5	5	4	6	2	4	4	4	6	5	5	5
3	3	21	124	1	47	4	2	4	3	4	5	2	1	0	0	0	0	6	6	4	4	6	5	5	5	5	6	6	2	6	3	6	4	2	6	2	2	5	5	4	6	2	4	4	4	6	5	5	5
3	3	21	124	1	47	4	2	4	3	4	5	2	1	0	0	0	0	6	6	4	4	6	5	5	5	5	6	6	2	6	3	6	4	2	6	2	2	5	5	4	6	2	4	4	4	6	5	5	5
3	3	21	124	1	47	4	2	4	3	4	5	2	1	0	0	0	0	6	6	4	4	6	5	5	5	5	6	6	2	6	3	6	4	2	6	2	2	5	5	4	6	2	4	4	4	6	5	5	5
3	3	21	124	1	47	4	2	4	3	4	5	2	1	0	0	0	0	6	6	4	4	6	5	5	5	5	6	6	2	6	3	6	4	2	6	2	2	5	5	4	6	2	4	4	4	6	5	5	5
3	3	21	124	1	47	4	2	4	3	4	5	2	1	0	0	0	0	6	6	4	4	6	5	5	5	5	6	6	2	6	3	6	4	2	6	2	2	5	5	4	6	2	4	4	4	6	5	5	5
3	3	21	124	1	47	4	2	4	3	4	5	2	1	0	0	0	0	6	6	4	4	6	5	5	5	5	6	6	2	6	3	6	4	2	6	2	2	5	5	4	6	2	4	4	4	6	5	5	5
3	3	21	124	1	47	4	2	4	3	4	5	2	1	0	0	0	0	6	6	4	4	6	5	5	5	5	6	6	2	6	3	6	4	2	6	2	2	5	5	4	6	2	4	4	4	6	5	5	5
3	3	21	124	1	47	4	2	4	3	4	5	2	1	0	0	0	0	6	6	4	4	6	5	5	5	5	6	6	2	6	3	6	4	2	6	2	2	5	5	4	6	2	4	4	4	6	5	5	5
3	3	21	124	1	47	4	2	4	3	4	5	2	1	0	0	0	0	6	6	4	4	6	5	5	5	5	6	6	2	6	3	6	4	2	6	2	2	5	5	4	6	2	4	4	4	6	5	5	5
3	3	21	124	1	47	4	2	4	3	4	5	2	1	0	0	0	0	6	6	4	4	6	5	5	5	5	6	6	2	6	3	6	4	2	6	2	2	5	5	4	6	2	4	4	4	6	5	5	5
3	3	22	125	2	36	4	3	11	3	5	3	4	1	1	0	1	1	6	7	5	4	6	6	6	6	3	7	7	4	6	2	5	6	2	5	3	2	4	4	6	6	1	6	6	3	7	3	3	2
3	3	22	125	2	36	4	3	11	3	5	3	4	1	1	0	1	1	6	7	5	4	6	6	6	6	3	7	7	4	6	2	5	6	2	5	3	2	4	4	6	6	1	6	6	3	7	3	3	2
3	3	22	125	2	36	4	3	11	3	5	3	4	1	1	0	1	1	6	7	5	4	6	6	6	6	3	7	7	4	6	2	5	6	2	5	3	2	4	4	6	6	1	6	6	3	7	3	3	2
3	3	22	125	2	36	4	3	11	3	5	3	4	1	1	0	1	1	6	7	5	4	6	6	6	6	3	7	7	4	6	2	5	6	2	5	3	2	4	4	6	6	1	6	6	3	7	3	3	2
3	3	22	125	2	36	4	3	11	3	5	3	4	1	1	0	1	1	6	7	5	4	6	6	6	6	3	7	7	4	6	2	5	6	2	5	3	2	4	4	6	6	1	6	6	3	7	3	3	2
3	3	22	125	2	36	4	3	11	3	5	3	4	1	1	0	1	1	6	7	5	4	6	6	6	6	3	7	7	4	6	2	5	6	2	5	3	2	4	4	6	6	1	6	6	3	7	3	3	2
3	3	22	125	2	36	4	3	11	3	5	3	4	1	1	0	1	1	6	7	5	4	6	6	6	6	3	7	7	4	6	2	5	6	2	5	3	2	4	4	6	6	1	6	6	3	7	3	3	2
3	3	22	125	2	36	4	3	11	3	5	3	4	1	1	0	1	1	6	7	5	4	6	6	6	6	3	7	7	4	6	2	5	6	2	5	3	2	4	4	6	6	1	6	6	3	7	3	3	2
3	3	22	125	2	36	4	3	11	3	5	3	4	1	1	0	1	1	6	7	5	4	6	6	6	6	3	7	7	4	6	2	5	6	2	5	3	2	4	4	6	6	1	6	6	3	7	3	3	2
3	3	22	125	2	36	4	3	11	3	5	3	4	1	1	0	1	1	6	7	5	4	6	6	6	6	3	7	7	4	6	2	5	6	2	5	3	2	4	4	6	6	1	6	6	3	7	3	3	2
3	3	22	125	2	36	4	3	11	3	5	3	4	1	1	0	1	1	6	7	5	4	6	6	6	6	3	7	7	4	6	2	5	6	2	5	3	2	4	4	6	6	1	6	6	3	7	3	3	2
3	3	22	125	2	36	4	3	11	3	5	3	4	1	1	0	1	1	6	7	5	4	6	6	6	6	3	7	7	4	6	2	5	6	2	5	3	2	4	4	6	6	1	6	6	3	7	3	3	2
3	3	22	125	2	36	4	3	11	3	5	3	4	1	1	0	1	1	6	7	5	4	6	6	6	6	3	7	7	4	6	2	5	6	2	5	3	2	4	4	6	6	1	6	6	3	7	3	3	2
3	3	22	125	2	36	4	3	11	3	5	3	4	1	1	0	1	1	6	7	5	4	6	6	6	6	3	7	7	4	6	2	5	6	2	5	3	2	4	4	6	6	1	6	6	3	7	3	3	2
3	3	22	125	2	36	4	3	11	3	5	3	4	1	1	0	1	1	6	7	5	4	6	6	6	6	3	7	7	4	6	2	5	6	2	5	3	2	4	4	6	6	1	6	6	3	7	3	3	2
3	3	22	125	2	36	4	3	11	3	5	3	4	1	1	0	1	1	6	7	5	4	6	6	6	6	3	7	7	4	6	2	5	6	2	5	3	2	4	4	6	6	1	6	6	3	7	3	3	2
3	3	22	125	2	36	4	3	11	3	5	3	4	1	1	0	1	1	6	7	5	4	6	6	6	6	3	7	7	4	6	2	5	6	2	5	3	2	4	4	6	6	1	6	6	3	7	3	3	2
3	3	22	125	2	36	4	3	11	3	5	3	4	1	1	0	1	1	6	7	5	4	6	6	6	6	3	7	7	4	6	2	5	6	2	5	3	2	4	4	6	6	1	6	6	3	7	3	3	2
3	3	22	125	2	36	4	3	11	3	5	3	4	1	1	0	1	1	6	7	5	4	6	6	6	6	3	7	7	4	6	2	5	6	2	5	3	2	4	4	6	6	1	6	6	3	7	3	3	2
3	3	22	125	2	36	4	3	11	3	5	3	4	1	1	0	1	1	6	7	5	4	6	6	6	6	3	7	7	4	6	2	5	6	2	5	3	2	4	4	6	6	1	6	6	3	7	3	3	2
3	3	23	126	1	52	4	2	6	3	9	5	3	1	1	1	0	1	4	3	3	3	4	6	2	2	3	5	5	4	3	4	6	3	2	5	2	2	2	3	5	3	5	6	2	4	2	4	3	2
3	3	23	126	1	52	4	2	6	3	9	5	3	1	1	1	0	1	4	3	3	3	4	6	2	2	3	5	5	4	3	4	6	3	2	5	2	2	2	3	5	3	5	6	2	4	2	4	3	2
3	3	23	126	1	52	4	2	6	3	9	5	3	1	1	1	0	1	4	3	3	3	4	6	2	2	3	5	5	4	3	4	6	3	2	5	2	2	2	3	5	3	5	6	2	4	2	4	3	2
3	3	23	126	1	52	4	2	6	3	9	5	3	1	1	1	0	1	4	3	3	3	4	6	2	2	3	5	5	4	3	4	6	3	2	5	2	2	2	3	5	3	5	6	2	4	2	4	3	2
3	3	23	126	1	52	4	2	6	3	9	5	3	1	1	1	0	1	4	3	3	3	4	6	2	2	3	5	5	4	3	4	6	3	2	5	2	2	2	3	5	3	5	6	2	4	2	4	3	2
3	3	23	126	1	52	4	2	6	3	9	5	3	1	1	1	0	1	4	3	3	3	4	6	2	2	3	5	5	4	3	4	6	3	2	5	2	2	2	3	5	3	5	6	2	4	2	4	3	2
3	3	23	126	1	52	4	2	6	3	9	5	3	1	1	1	0	1	4	3	3	3	4	6	2	2	3	5	5	4	3	4	6	3	2	5	2	2	2	3	5	3	5	6	2	4	2	4	3	2
3	3	23	126	1	52	4	2	6	3	9	5	3	1	1	1	0	1	4	3	3	3	4	6	2	2	3	5	5	4	3	4	6	3	2	5	2	2	2	3	5	3	5	6	2	4	2	4	3	2
3	3	23	126	1	52	4	2	6	3	9	5	3	1	1	1	0	1	4	3	3	3	4	6	2	2	3	5	5	4	3	4	6	3	2	5	2	2	2	3	5	3	5	6	2	4	2	4	3	2
3	3	23	126	1	52	4	2	6	3	9	5	3	1	1	1	0	1	4	3	3	3	4	6	2	2	3	5	5	4	3	4	6	3	2	5	2	2	2	3	5	3	5	6	2	4	2	4	3	2
3	3	23	126	1	52	4	2	6	3	9	5	3	1	1	1	0	1	4	3	3	3	4	6	2	2	3	5	5	4	3	4	6	3	2	5	2	2	2	3	5	3	5	6	2	4	2	4	3	2
3	3	23	126	1	52	4	2	6	3	9	5	3	1	1	1	0	1	4	3	3	3	4	6	2	2	3	5	5	4	3	4	6	3	2	5	2	2	2	3	5	3	5	6	2	4	2	4	3	2
3	3	23	126	1	52	4	2	6	3	9	5	3	1	1	1	0	1	4	3	3	3	4	6	2	2	3	5	5	4	3	4	6	3	2	5	2	2	2	3	5	3	5	6	2	4	2	4	3	2
3	3	23	126	1	52	4	2	6	3	9	5	3	1	1	1	0	1	4	3	3	3	4	6	2	2	3	5	5	4	3	4	6	3	2	5	2	2	2	3	5	3	5	6	2	4	2	4	3	2
3	3	23	126	1	52	4	2	6	3	9	5	3	1	1	1	0	1	4	3	3	3	4	6	2	2	3	5	5	4	3	4	6	3	2	5	2	2	2	3	5	3	5	6	2	4	2	4	3	2
3	3	23	126	1	52	4	2	6	3	9	5	3	1	1	1	0	1	4	3	3	3	4	6	2	2	3	5	5	4	3	4	6	3	2	5	2	2	2	3	5	3	5	6	2	4	2	4	3	2
3	3	23	126	1	52	4	2	6	3	9	5	3	1	1	1	0	1	4	3	3	3	4	6	2	2	3	5	5	4	3	4	6	3	2	5	2	2	2	3	5	3	5	6	2	4	2	4	3	2
3	3	23	126	1	52	4	2	6	3	9	5	3	1	1	1	0	1	4	3	3	3	4	6	2	2	3	5	5	4	3	4	6	3	2	5	2	2	2	3	5	3	5	6	2	4	2	4	3	2
3	3	23	126	1	52	4	2	6	3	9	5	3	1	1	1	0	1	4	3	3	3	4	6	2	2	3	5	5	4	3	4	6	3	2	5	2	2	2	3	5	3	5	6	2	4	2	4	3	2
3	3	23	126	1	52	4	2	6	3	9	5	3	1	1	1	0	1	4	3	3	3	4	6	2	2	3	5	5	4	3	4	6	3	2	5	2	2	2	3	5	3	5	6	2	4	2	4	3	2
3	3	24	127	1	26	4	4	11	5	3	5	2	1	1	0	0	1	7	5	4	5	7	7	5	7	7	7	6	1	4	1	6	4	1	7	1	1	2	2	2	6	1	4	7	3	6	2	2	3
3	3	24	127	1	26	4	4	11	5	3	5	2	1	1	0	0	1	7	5	4	5	7	7	5	7	7	7	6	1	4	1	6	4	1	7	1	1	2	2	2	6	1	4	7	3	6	2	2	3
3	3	24	127	1	26	4	4	11	5	3	5	2	1	1	0	0	1	7	5	4	5	7	7	5	7	7	7	6	1	4	1	6	4	1	7	1	1	2	2	2	6	1	4	7	3	6	2	2	3
3	3	24	127	1	26	4	4	11	5	3	5	2	1	1	0	0	1	7	5	4	5	7	7	5	7	7	7	6	1	4	1	6	4	1	7	1	1	2	2	2	6	1	4	7	3	6	2	2	3
3	3	24	127	1	26	4	4	11	5	3	5	2	1	1	0	0	1	7	5	4	5	7	7	5	7	7	7	6	1	4	1	6	4	1	7	1	1	2	2	2	6	1	4	7	3	6	2	2	3
3	3	24	127	1	26	4	4	11	5	3	5	2	1	1	0	0	1	7	5	4	5	7	7	5	7	7	7	6	1	4	1	6	4	1	7	1	1	2	2	2	6	1	4	7	3	6	2	2	3
3	3	24	127	1	26	4	4	11	5	3	5	2	1	1	0	0	1	7	5	4	5	7	7	5	7	7	7	6	1	4	1	6	4	1	7	1	1	2	2	2	6	1	4	7	3	6	2	2	3
3	3	24	127	1	26	4	4	11	5	3	5	2	1	1	0	0	1	7	5	4	5	7	7	5	7	7	7	6	1	4	1	6	4	1	7	1	1	2	2	2	6	1	4	7	3	6	2	2	3
3	3	24	127	1	26	4	4	11	5	3	5	2	1	1	0	0	1	7	5	4	5	7	7	5	7	7	7	6	1	4	1	6	4	1	7	1	1	2	2	2	6	1	4	7	3	6	2	2	3
3	3	24	127	1	26	4	4	11	5	3	5	2	1	1	0	0	1	7	5	4	5	7	7	5	7	7	7	6	1	4	1	6	4	1	7	1	1	2	2	2	6	1	4	7	3	6	2	2	3
3	3	24	127	1	26	4	4	11	5	3	5	2	1	1	0	0	1	7	5	4	5	7	7	5	7	7	7	6	1	4	1	6	4	1	7	1	1	2	2	2	6	1	4	7	3	6	2	2	3
3	3	24	127	1	26	4	4	11	5	3	5	2	1	1	0	0	1	7	5	4	5	7	7	5	7	7	7	6	1	4	1	6	4	1	7	1	1	2	2	2	6	1	4	7	3	6	2	2	3
3	3	24	127	1	26	4	4	11	5	3	5	2	1	1	0	0	1	7	5	4	5	7	7	5	7	7	7	6	1	4	1	6	4	1	7	1	1	2	2	2	6	1	4	7	3	6	2	2	3
3	3	24	127	1	26	4	4	11	5	3	5	2	1	1	0	0	1	7	5	4	5	7	7	5	7	7	7	6	1	4	1	6	4	1	7	1	1	2	2	2	6	1	4	7	3	6	2	2	3
3	3	24	127	1	26	4	4	11	5	3	5	2	1	1	0	0	1	7	5	4	5	7	7	5	7	7	7	6	1	4	1	6	4	1	7	1	1	2	2	2	6	1	4	7	3	6	2	2	3
3	3	24	127	1	26	4	4	11	5	3	5	2	1	1	0	0	1	7	5	4	5	7	7	5	7	7	7	6	1	4	1	6	4	1	7	1	1	2	2	2	6	1	4	7	3	6	2	2	3
3	3	24	127	1	26	4	4	11	5	3	5	2	1	1	0	0	1	7	5	4	5	7	7	5	7	7	7	6	1	4	1	6	4	1	7	1	1	2	2	2	6	1	4	7	3	6	2	2	3
3	3	24	127	1	26	4	4	11	5	3	5	2	1	1	0	0	1	7	5	4	5	7	7	5	7	7	7	6	1	4	1	6	4	1	7	1	1	2	2	2	6	1	4	7	3	6	2	2	3
3	3	24	127	1	26	4	4	11	5	3	5	2	1	1	0	0	1	7	5	4	5	7	7	5	7	7	7	6	1	4	1	6	4	1	7	1	1	2	2	2	6	1	4	7	3	6	2	2	3
3	3	24	127	1	26	4	4	11	5	3	5	2	1	1	0	0	1	7	5	4	5	7	7	5	7	7	7	6	1	4	1	6	4	1	7	1	1	2	2	2	6	1	4	7	3	6	2	2	3
3	3	25	128	2	25	4	4	11	5	4	5	3	1	1	0	0	0	6	4	5	5	6	7	5	6	5	4	5	2	4	4	4	1	4	3	3	3	6	5	6	4	2	1	2	1	4	1	1	4
3	3	25	128	2	25	4	4	11	5	4	5	3	1	1	0	0	0	6	4	5	5	6	7	5	6	5	4	5	2	4	4	4	1	4	3	3	3	6	5	6	4	2	1	2	1	4	1	1	4
3	3	25	128	2	25	4	4	11	5	4	5	3	1	1	0	0	0	6	4	5	5	6	7	5	6	5	4	5	2	4	4	4	1	4	3	3	3	6	5	6	4	2	1	2	1	4	1	1	4
3	3	25	128	2	25	4	4	11	5	4	5	3	1	1	0	0	0	6	4	5	5	6	7	5	6	5	4	5	2	4	4	4	1	4	3	3	3	6	5	6	4	2	1	2	1	4	1	1	4
3	3	25	128	2	25	4	4	11	5	4	5	3	1	1	0	0	0	6	4	5	5	6	7	5	6	5	4	5	2	4	4	4	1	4	3	3	3	6	5	6	4	2	1	2	1	4	1	1	4
3	3	25	128	2	25	4	4	11	5	4	5	3	1	1	0	0	0	6	4	5	5	6	7	5	6	5	4	5	2	4	4	4	1	4	3	3	3	6	5	6	4	2	1	2	1	4	1	1	4
3	3	25	128	2	25	4	4	11	5	4	5	3	1	1	0	0	0	6	4	5	5	6	7	5	6	5	4	5	2	4	4	4	1	4	3	3	3	6	5	6	4	2	1	2	1	4	1	1	4
3	3	25	128	2	25	4	4	11	5	4	5	3	1	1	0	0	0	6	4	5	5	6	7	5	6	5	4	5	2	4	4	4	1	4	3	3	3	6	5	6	4	2	1	2	1	4	1	1	4
3	3	25	128	2	25	4	4	11	5	4	5	3	1	1	0	0	0	6	4	5	5	6	7	5	6	5	4	5	2	4	4	4	1	4	3	3	3	6	5	6	4	2	1	2	1	4	1	1	4
3	3	25	128	2	25	4	4	11	5	4	5	3	1	1	0	0	0	6	4	5	5	6	7	5	6	5	4	5	2	4	4	4	1	4	3	3	3	6	5	6	4	2	1	2	1	4	1	1	4
3	3	25	128	2	25	4	4	11	5	4	5	3	1	1	0	0	0	6	4	5	5	6	7	5	6	5	4	5	2	4	4	4	1	4	3	3	3	6	5	6	4	2	1	2	1	4	1	1	4
3	3	25	128	2	25	4	4	11	5	4	5	3	1	1	0	0	0	6	4	5	5	6	7	5	6	5	4	5	2	4	4	4	1	4	3	3	3	6	5	6	4	2	1	2	1	4	1	1	4
3	3	25	128	2	25	4	4	11	5	4	5	3	1	1	0	0	0	6	4	5	5	6	7	5	6	5	4	5	2	4	4	4	1	4	3	3	3	6	5	6	4	2	1	2	1	4	1	1	4
3	3	25	128	2	25	4	4	11	5	4	5	3	1	1	0	0	0	6	4	5	5	6	7	5	6	5	4	5	2	4	4	4	1	4	3	3	3	6	5	6	4	2	1	2	1	4	1	1	4
3	3	25	128	2	25	4	4	11	5	4	5	3	1	1	0	0	0	6	4	5	5	6	7	5	6	5	4	5	2	4	4	4	1	4	3	3	3	6	5	6	4	2	1	2	1	4	1	1	4
3	3	25	128	2	25	4	4	11	5	4	5	3	1	1	0	0	0	6	4	5	5	6	7	5	6	5	4	5	2	4	4	4	1	4	3	3	3	6	5	6	4	2	1	2	1	4	1	1	4
3	3	25	128	2	25	4	4	11	5	4	5	3	1	1	0	0	0	6	4	5	5	6	7	5	6	5	4	5	2	4	4	4	1	4	3	3	3	6	5	6	4	2	1	2	1	4	1	1	4
3	3	25	128	2	25	4	4	11	5	4	5	3	1	1	0	0	0	6	4	5	5	6	7	5	6	5	4	5	2	4	4	4	1	4	3	3	3	6	5	6	4	2	1	2	1	4	1	1	4
3	3	25	128	2	25	4	4	11	5	4	5	3	1	1	0	0	0	6	4	5	5	6	7	5	6	5	4	5	2	4	4	4	1	4	3	3	3	6	5	6	4	2	1	2	1	4	1	1	4
3	3	25	128	2	25	4	4	11	5	4	5	3	1	1	0	0	0	6	4	5	5	6	7	5	6	5	4	5	2	4	4	4	1	4	3	3	3	6	5	6	4	2	1	2	1	4	1	1	4
3	3	26	129	1	36	2	3	11	3	11	2	2	0	1	0	0	0	4	4	5	5	6	7	6	2	4	6	5	7	4	5	7	6	2	5	6	4	7	7	7	7	4	4	7	6	7	4	4	6
3	3	26	129	1	36	2	3	11	3	11	2	2	0	1	0	0	0	4	4	5	5	6	7	6	2	4	6	5	7	4	5	7	6	2	5	6	4	7	7	7	7	4	4	7	6	7	4	4	6
3	3	26	129	1	36	2	3	11	3	11	2	2	0	1	0	0	0	4	4	5	5	6	7	6	2	4	6	5	7	4	5	7	6	2	5	6	4	7	7	7	7	4	4	7	6	7	4	4	6
3	3	26	129	1	36	2	3	11	3	11	2	2	0	1	0	0	0	4	4	5	5	6	7	6	2	4	6	5	7	4	5	7	6	2	5	6	4	7	7	7	7	4	4	7	6	7	4	4	6
3	3	26	129	1	36	2	3	11	3	11	2	2	0	1	0	0	0	4	4	5	5	6	7	6	2	4	6	5	7	4	5	7	6	2	5	6	4	7	7	7	7	4	4	7	6	7	4	4	6
3	3	26	129	1	36	2	3	11	3	11	2	2	0	1	0	0	0	4	4	5	5	6	7	6	2	4	6	5	7	4	5	7	6	2	5	6	4	7	7	7	7	4	4	7	6	7	4	4	6
3	3	26	129	1	36	2	3	11	3	11	2	2	0	1	0	0	0	4	4	5	5	6	7	6	2	4	6	5	7	4	5	7	6	2	5	6	4	7	7	7	7	4	4	7	6	7	4	4	6
3	3	26	129	1	36	2	3	11	3	11	2	2	0	1	0	0	0	4	4	5	5	6	7	6	2	4	6	5	7	4	5	7	6	2	5	6	4	7	7	7	7	4	4	7	6	7	4	4	6
3	3	26	129	1	36	2	3	11	3	11	2	2	0	1	0	0	0	4	4	5	5	6	7	6	2	4	6	5	7	4	5	7	6	2	5	6	4	7	7	7	7	4	4	7	6	7	4	4	6
3	3	26	129	1	36	2	3	11	3	11	2	2	0	1	0	0	0	4	4	5	5	6	7	6	2	4	6	5	7	4	5	7	6	2	5	6	4	7	7	7	7	4	4	7	6	7	4	4	6
3	3	26	129	1	36	2	3	11	3	11	2	2	0	1	0	0	0	4	4	5	5	6	7	6	2	4	6	5	7	4	5	7	6	2	5	6	4	7	7	7	7	4	4	7	6	7	4	4	6
3	3	26	129	1	36	2	3	11	3	11	2	2	0	1	0	0	0	4	4	5	5	6	7	6	2	4	6	5	7	4	5	7	6	2	5	6	4	7	7	7	7	4	4	7	6	7	4	4	6
3	3	26	129	1	36	2	3	11	3	11	2	2	0	1	0	0	0	4	4	5	5	6	7	6	2	4	6	5	7	4	5	7	6	2	5	6	4	7	7	7	7	4	4	7	6	7	4	4	6
3	3	26	129	1	36	2	3	11	3	11	2	2	0	1	0	0	0	4	4	5	5	6	7	6	2	4	6	5	7	4	5	7	6	2	5	6	4	7	7	7	7	4	4	7	6	7	4	4	6
3	3	26	129	1	36	2	3	11	3	11	2	2	0	1	0	0	0	4	4	5	5	6	7	6	2	4	6	5	7	4	5	7	6	2	5	6	4	7	7	7	7	4	4	7	6	7	4	4	6
3	3	26	129	1	36	2	3	11	3	11	2	2	0	1	0	0	0	4	4	5	5	6	7	6	2	4	6	5	7	4	5	7	6	2	5	6	4	7	7	7	7	4	4	7	6	7	4	4	6
3	3	26	129	1	36	2	3	11	3	11	2	2	0	1	0	0	0	4	4	5	5	6	7	6	2	4	6	5	7	4	5	7	6	2	5	6	4	7	7	7	7	4	4	7	6	7	4	4	6
3	3	26	129	1	36	2	3	11	3	11	2	2	0	1	0	0	0	4	4	5	5	6	7	6	2	4	6	5	7	4	5	7	6	2	5	6	4	7	7	7	7	4	4	7	6	7	4	4	6
3	3	26	129	1	36	2	3	11	3	11	2	2	0	1	0	0	0	4	4	5	5	6	7	6	2	4	6	5	7	4	5	7	6	2	5	6	4	7	7	7	7	4	4	7	6	7	4	4	6
3	3	26	129	1	36	2	3	11	3	11	2	2	0	1	0	0	0	4	4	5	5	6	7	6	2	4	6	5	7	4	5	7	6	2	5	6	4	7	7	7	7	4	4	7	6	7	4	4	6
3	3	27	130	1	40	4	2	3	3	4	3	1	1	0	1	0	0	6	6	6	6	7	7	7	4	3	6	6	2	4	5	2	1	2	6	1	1	2	1	2	7	2	4	7	1	7	4	2	2
3	3	27	130	1	40	4	2	3	3	4	3	1	1	0	1	0	0	6	6	6	6	7	7	7	4	3	6	6	2	4	5	2	1	2	6	1	1	2	1	2	7	2	4	7	1	7	4	2	2
3	3	27	130	1	40	4	2	3	3	4	3	1	1	0	1	0	0	6	6	6	6	7	7	7	4	3	6	6	2	4	5	2	1	2	6	1	1	2	1	2	7	2	4	7	1	7	4	2	2
3	3	27	130	1	40	4	2	3	3	4	3	1	1	0	1	0	0	6	6	6	6	7	7	7	4	3	6	6	2	4	5	2	1	2	6	1	1	2	1	2	7	2	4	7	1	7	4	2	2
3	3	27	130	1	40	4	2	3	3	4	3	1	1	0	1	0	0	6	6	6	6	7	7	7	4	3	6	6	2	4	5	2	1	2	6	1	1	2	1	2	7	2	4	7	1	7	4	2	2
3	3	27	130	1	40	4	2	3	3	4	3	1	1	0	1	0	0	6	6	6	6	7	7	7	4	3	6	6	2	4	5	2	1	2	6	1	1	2	1	2	7	2	4	7	1	7	4	2	2
3	3	27	130	1	40	4	2	3	3	4	3	1	1	0	1	0	0	6	6	6	6	7	7	7	4	3	6	6	2	4	5	2	1	2	6	1	1	2	1	2	7	2	4	7	1	7	4	2	2
3	3	27	130	1	40	4	2	3	3	4	3	1	1	0	1	0	0	6	6	6	6	7	7	7	4	3	6	6	2	4	5	2	1	2	6	1	1	2	1	2	7	2	4	7	1	7	4	2	2
3	3	27	130	1	40	4	2	3	3	4	3	1	1	0	1	0	0	6	6	6	6	7	7	7	4	3	6	6	2	4	5	2	1	2	6	1	1	2	1	2	7	2	4	7	1	7	4	2	2
3	3	27	130	1	40	4	2	3	3	4	3	1	1	0	1	0	0	6	6	6	6	7	7	7	4	3	6	6	2	4	5	2	1	2	6	1	1	2	1	2	7	2	4	7	1	7	4	2	2
3	3	27	130	1	40	4	2	3	3	4	3	1	1	0	1	0	0	6	6	6	6	7	7	7	4	3	6	6	2	4	5	2	1	2	6	1	1	2	1	2	7	2	4	7	1	7	4	2	2
3	3	27	130	1	40	4	2	3	3	4	3	1	1	0	1	0	0	6	6	6	6	7	7	7	4	3	6	6	2	4	5	2	1	2	6	1	1	2	1	2	7	2	4	7	1	7	4	2	2
3	3	27	130	1	40	4	2	3	3	4	3	1	1	0	1	0	0	6	6	6	6	7	7	7	4	3	6	6	2	4	5	2	1	2	6	1	1	2	1	2	7	2	4	7	1	7	4	2	2
3	3	27	130	1	40	4	2	3	3	4	3	1	1	0	1	0	0	6	6	6	6	7	7	7	4	3	6	6	2	4	5	2	1	2	6	1	1	2	1	2	7	2	4	7	1	7	4	2	2
3	3	27	130	1	40	4	2	3	3	4	3	1	1	0	1	0	0	6	6	6	6	7	7	7	4	3	6	6	2	4	5	2	1	2	6	1	1	2	1	2	7	2	4	7	1	7	4	2	2
3	3	27	130	1	40	4	2	3	3	4	3	1	1	0	1	0	0	6	6	6	6	7	7	7	4	3	6	6	2	4	5	2	1	2	6	1	1	2	1	2	7	2	4	7	1	7	4	2	2
3	3	27	130	1	40	4	2	3	3	4	3	1	1	0	1	0	0	6	6	6	6	7	7	7	4	3	6	6	2	4	5	2	1	2	6	1	1	2	1	2	7	2	4	7	1	7	4	2	2
3	3	27	130	1	40	4	2	3	3	4	3	1	1	0	1	0	0	6	6	6	6	7	7	7	4	3	6	6	2	4	5	2	1	2	6	1	1	2	1	2	7	2	4	7	1	7	4	2	2
3	3	27	130	1	40	4	2	3	3	4	3	1	1	0	1	0	0	6	6	6	6	7	7	7	4	3	6	6	2	4	5	2	1	2	6	1	1	2	1	2	7	2	4	7	1	7	4	2	2
3	3	27	130	1	40	4	2	3	3	4	3	1	1	0	1	0	0	6	6	6	6	7	7	7	4	3	6	6	2	4	5	2	1	2	6	1	1	2	1	2	7	2	4	7	1	7	4	2	2
3	3	28	131	2	26	4	2	1	3	3	5	1	1	1	0	0	0	6	6	5	5	6	5	5	6	6	7	7	1	6	4	5	4	2	4	2	2	6	4	3	4	2	6	6	5	5	5	3	5
3	3	28	131	2	26	4	2	1	3	3	5	1	1	1	0	0	0	6	6	5	5	6	5	5	6	6	7	7	1	6	4	5	4	2	4	2	2	6	4	3	4	2	6	6	5	5	5	3	5
3	3	28	131	2	26	4	2	1	3	3	5	1	1	1	0	0	0	6	6	5	5	6	5	5	6	6	7	7	1	6	4	5	4	2	4	2	2	6	4	3	4	2	6	6	5	5	5	3	5
3	3	28	131	2	26	4	2	1	3	3	5	1	1	1	0	0	0	6	6	5	5	6	5	5	6	6	7	7	1	6	4	5	4	2	4	2	2	6	4	3	4	2	6	6	5	5	5	3	5
3	3	28	131	2	26	4	2	1	3	3	5	1	1	1	0	0	0	6	6	5	5	6	5	5	6	6	7	7	1	6	4	5	4	2	4	2	2	6	4	3	4	2	6	6	5	5	5	3	5
3	3	28	131	2	26	4	2	1	3	3	5	1	1	1	0	0	0	6	6	5	5	6	5	5	6	6	7	7	1	6	4	5	4	2	4	2	2	6	4	3	4	2	6	6	5	5	5	3	5
3	3	28	131	2	26	4	2	1	3	3	5	1	1	1	0	0	0	6	6	5	5	6	5	5	6	6	7	7	1	6	4	5	4	2	4	2	2	6	4	3	4	2	6	6	5	5	5	3	5
3	3	28	131	2	26	4	2	1	3	3	5	1	1	1	0	0	0	6	6	5	5	6	5	5	6	6	7	7	1	6	4	5	4	2	4	2	2	6	4	3	4	2	6	6	5	5	5	3	5
3	3	28	131	2	26	4	2	1	3	3	5	1	1	1	0	0	0	6	6	5	5	6	5	5	6	6	7	7	1	6	4	5	4	2	4	2	2	6	4	3	4	2	6	6	5	5	5	3	5
3	3	28	131	2	26	4	2	1	3	3	5	1	1	1	0	0	0	6	6	5	5	6	5	5	6	6	7	7	1	6	4	5	4	2	4	2	2	6	4	3	4	2	6	6	5	5	5	3	5
3	3	28	131	2	26	4	2	1	3	3	5	1	1	1	0	0	0	6	6	5	5	6	5	5	6	6	7	7	1	6	4	5	4	2	4	2	2	6	4	3	4	2	6	6	5	5	5	3	5
3	3	28	131	2	26	4	2	1	3	3	5	1	1	1	0	0	0	6	6	5	5	6	5	5	6	6	7	7	1	6	4	5	4	2	4	2	2	6	4	3	4	2	6	6	5	5	5	3	5
3	3	28	131	2	26	4	2	1	3	3	5	1	1	1	0	0	0	6	6	5	5	6	5	5	6	6	7	7	1	6	4	5	4	2	4	2	2	6	4	3	4	2	6	6	5	5	5	3	5
3	3	28	131	2	26	4	2	1	3	3	5	1	1	1	0	0	0	6	6	5	5	6	5	5	6	6	7	7	1	6	4	5	4	2	4	2	2	6	4	3	4	2	6	6	5	5	5	3	5
3	3	28	131	2	26	4	2	1	3	3	5	1	1	1	0	0	0	6	6	5	5	6	5	5	6	6	7	7	1	6	4	5	4	2	4	2	2	6	4	3	4	2	6	6	5	5	5	3	5
3	3	28	131	2	26	4	2	1	3	3	5	1	1	1	0	0	0	6	6	5	5	6	5	5	6	6	7	7	1	6	4	5	4	2	4	2	2	6	4	3	4	2	6	6	5	5	5	3	5
3	3	28	131	2	26	4	2	1	3	3	5	1	1	1	0	0	0	6	6	5	5	6	5	5	6	6	7	7	1	6	4	5	4	2	4	2	2	6	4	3	4	2	6	6	5	5	5	3	5
3	3	28	131	2	26	4	2	1	3	3	5	1	1	1	0	0	0	6	6	5	5	6	5	5	6	6	7	7	1	6	4	5	4	2	4	2	2	6	4	3	4	2	6	6	5	5	5	3	5
3	3	28	131	2	26	4	2	1	3	3	5	1	1	1	0	0	0	6	6	5	5	6	5	5	6	6	7	7	1	6	4	5	4	2	4	2	2	6	4	3	4	2	6	6	5	5	5	3	5
3	3	28	131	2	26	4	2	1	3	3	5	1	1	1	0	0	0	6	6	5	5	6	5	5	6	6	7	7	1	6	4	5	4	2	4	2	2	6	4	3	4	2	6	6	5	5	5	3	5
3	3	29	132	1	21	4	4	11	5	6	4	3	1	1	0	0	1	5	5	4	3	6	5	4	4	4	6	6	2	5	3	5	2	5	4	2	3	7	6	6	7	1	3	3	3	4	4	3	4
3	3	29	132	1	21	4	4	11	5	6	4	3	1	1	0	0	1	5	5	4	3	6	5	4	4	4	6	6	2	5	3	5	2	5	4	2	3	7	6	6	7	1	3	3	3	4	4	3	4
3	3	29	132	1	21	4	4	11	5	6	4	3	1	1	0	0	1	5	5	4	3	6	5	4	4	4	6	6	2	5	3	5	2	5	4	2	3	7	6	6	7	1	3	3	3	4	4	3	4
3	3	29	132	1	21	4	4	11	5	6	4	3	1	1	0	0	1	5	5	4	3	6	5	4	4	4	6	6	2	5	3	5	2	5	4	2	3	7	6	6	7	1	3	3	3	4	4	3	4
3	3	29	132	1	21	4	4	11	5	6	4	3	1	1	0	0	1	5	5	4	3	6	5	4	4	4	6	6	2	5	3	5	2	5	4	2	3	7	6	6	7	1	3	3	3	4	4	3	4
3	3	29	132	1	21	4	4	11	5	6	4	3	1	1	0	0	1	5	5	4	3	6	5	4	4	4	6	6	2	5	3	5	2	5	4	2	3	7	6	6	7	1	3	3	3	4	4	3	4
3	3	29	132	1	21	4	4	11	5	6	4	3	1	1	0	0	1	5	5	4	3	6	5	4	4	4	6	6	2	5	3	5	2	5	4	2	3	7	6	6	7	1	3	3	3	4	4	3	4
3	3	29	132	1	21	4	4	11	5	6	4	3	1	1	0	0	1	5	5	4	3	6	5	4	4	4	6	6	2	5	3	5	2	5	4	2	3	7	6	6	7	1	3	3	3	4	4	3	4
3	3	29	132	1	21	4	4	11	5	6	4	3	1	1	0	0	1	5	5	4	3	6	5	4	4	4	6	6	2	5	3	5	2	5	4	2	3	7	6	6	7	1	3	3	3	4	4	3	4
3	3	29	132	1	21	4	4	11	5	6	4	3	1	1	0	0	1	5	5	4	3	6	5	4	4	4	6	6	2	5	3	5	2	5	4	2	3	7	6	6	7	1	3	3	3	4	4	3	4
3	3	29	132	1	21	4	4	11	5	6	4	3	1	1	0	0	1	5	5	4	3	6	5	4	4	4	6	6	2	5	3	5	2	5	4	2	3	7	6	6	7	1	3	3	3	4	4	3	4
3	3	29	132	1	21	4	4	11	5	6	4	3	1	1	0	0	1	5	5	4	3	6	5	4	4	4	6	6	2	5	3	5	2	5	4	2	3	7	6	6	7	1	3	3	3	4	4	3	4
3	3	29	132	1	21	4	4	11	5	6	4	3	1	1	0	0	1	5	5	4	3	6	5	4	4	4	6	6	2	5	3	5	2	5	4	2	3	7	6	6	7	1	3	3	3	4	4	3	4
3	3	29	132	1	21	4	4	11	5	6	4	3	1	1	0	0	1	5	5	4	3	6	5	4	4	4	6	6	2	5	3	5	2	5	4	2	3	7	6	6	7	1	3	3	3	4	4	3	4
3	3	29	132	1	21	4	4	11	5	6	4	3	1	1	0	0	1	5	5	4	3	6	5	4	4	4	6	6	2	5	3	5	2	5	4	2	3	7	6	6	7	1	3	3	3	4	4	3	4
3	3	29	132	1	21	4	4	11	5	6	4	3	1	1	0	0	1	5	5	4	3	6	5	4	4	4	6	6	2	5	3	5	2	5	4	2	3	7	6	6	7	1	3	3	3	4	4	3	4
3	3	29	132	1	21	4	4	11	5	6	4	3	1	1	0	0	1	5	5	4	3	6	5	4	4	4	6	6	2	5	3	5	2	5	4	2	3	7	6	6	7	1	3	3	3	4	4	3	4
3	3	29	132	1	21	4	4	11	5	6	4	3	1	1	0	0	1	5	5	4	3	6	5	4	4	4	6	6	2	5	3	5	2	5	4	2	3	7	6	6	7	1	3	3	3	4	4	3	4
3	3	29	132	1	21	4	4	11	5	6	4	3	1	1	0	0	1	5	5	4	3	6	5	4	4	4	6	6	2	5	3	5	2	5	4	2	3	7	6	6	7	1	3	3	3	4	4	3	4
3	3	29	132	1	21	4	4	11	5	6	4	3	1	1	0	0	1	5	5	4	3	6	5	4	4	4	6	6	2	5	3	5	2	5	4	2	3	7	6	6	7	1	3	3	3	4	4	3	4
3	3	30	133	2	37	4	3	11	2	3	4	3	1	1	1	0	0	5	5	4	4	7	7	6	6	5	6	6	1	6	4	6	3	2	6	1	1	6	6	1	6	2	6	6	6	5	5	2	2
3	3	30	133	2	37	4	3	11	2	3	4	3	1	1	1	0	0	5	5	4	4	7	7	6	6	5	6	6	1	6	4	6	3	2	6	1	1	6	6	1	6	2	6	6	6	5	5	2	2
3	3	30	133	2	37	4	3	11	2	3	4	3	1	1	1	0	0	5	5	4	4	7	7	6	6	5	6	6	1	6	4	6	3	2	6	1	1	6	6	1	6	2	6	6	6	5	5	2	2
3	3	30	133	2	37	4	3	11	2	3	4	3	1	1	1	0	0	5	5	4	4	7	7	6	6	5	6	6	1	6	4	6	3	2	6	1	1	6	6	1	6	2	6	6	6	5	5	2	2
3	3	30	133	2	37	4	3	11	2	3	4	3	1	1	1	0	0	5	5	4	4	7	7	6	6	5	6	6	1	6	4	6	3	2	6	1	1	6	6	1	6	2	6	6	6	5	5	2	2
3	3	30	133	2	37	4	3	11	2	3	4	3	1	1	1	0	0	5	5	4	4	7	7	6	6	5	6	6	1	6	4	6	3	2	6	1	1	6	6	1	6	2	6	6	6	5	5	2	2
3	3	30	133	2	37	4	3	11	2	3	4	3	1	1	1	0	0	5	5	4	4	7	7	6	6	5	6	6	1	6	4	6	3	2	6	1	1	6	6	1	6	2	6	6	6	5	5	2	2
3	3	30	133	2	37	4	3	11	2	3	4	3	1	1	1	0	0	5	5	4	4	7	7	6	6	5	6	6	1	6	4	6	3	2	6	1	1	6	6	1	6	2	6	6	6	5	5	2	2
3	3	30	133	2	37	4	3	11	2	3	4	3	1	1	1	0	0	5	5	4	4	7	7	6	6	5	6	6	1	6	4	6	3	2	6	1	1	6	6	1	6	2	6	6	6	5	5	2	2
3	3	30	133	2	37	4	3	11	2	3	4	3	1	1	1	0	0	5	5	4	4	7	7	6	6	5	6	6	1	6	4	6	3	2	6	1	1	6	6	1	6	2	6	6	6	5	5	2	2
3	3	30	133	2	37	4	3	11	2	3	4	3	1	1	1	0	0	5	5	4	4	7	7	6	6	5	6	6	1	6	4	6	3	2	6	1	1	6	6	1	6	2	6	6	6	5	5	2	2
3	3	30	133	2	37	4	3	11	2	3	4	3	1	1	1	0	0	5	5	4	4	7	7	6	6	5	6	6	1	6	4	6	3	2	6	1	1	6	6	1	6	2	6	6	6	5	5	2	2
3	3	30	133	2	37	4	3	11	2	3	4	3	1	1	1	0	0	5	5	4	4	7	7	6	6	5	6	6	1	6	4	6	3	2	6	1	1	6	6	1	6	2	6	6	6	5	5	2	2
3	3	30	133	2	37	4	3	11	2	3	4	3	1	1	1	0	0	5	5	4	4	7	7	6	6	5	6	6	1	6	4	6	3	2	6	1	1	6	6	1	6	2	6	6	6	5	5	2	2
3	3	30	133	2	37	4	3	11	2	3	4	3	1	1	1	0	0	5	5	4	4	7	7	6	6	5	6	6	1	6	4	6	3	2	6	1	1	6	6	1	6	2	6	6	6	5	5	2	2
3	3	30	133	2	37	4	3	11	2	3	4	3	1	1	1	0	0	5	5	4	4	7	7	6	6	5	6	6	1	6	4	6	3	2	6	1	1	6	6	1	6	2	6	6	6	5	5	2	2
3	3	30	133	2	37	4	3	11	2	3	4	3	1	1	1	0	0	5	5	4	4	7	7	6	6	5	6	6	1	6	4	6	3	2	6	1	1	6	6	1	6	2	6	6	6	5	5	2	2
3	3	30	133	2	37	4	3	11	2	3	4	3	1	1	1	0	0	5	5	4	4	7	7	6	6	5	6	6	1	6	4	6	3	2	6	1	1	6	6	1	6	2	6	6	6	5	5	2	2
3	3	30	133	2	37	4	3	11	2	3	4	3	1	1	1	0	0	5	5	4	4	7	7	6	6	5	6	6	1	6	4	6	3	2	6	1	1	6	6	1	6	2	6	6	6	5	5	2	2
3	3	30	133	2	37	4	3	11	2	3	4	3	1	1	1	0	0	5	5	4	4	7	7	6	6	5	6	6	1	6	4	6	3	2	6	1	1	6	6	1	6	2	6	6	6	5	5	2	2
3	3	31	134	1	21	3	3	11	5	4	5	3	1	1	0	0	0	5	6	4	3	4	2	2	6	4	7	6	3	6	4	4	2	3	5	3	2	5	3	6	6	3	2	6	2	3	4	3	6
3	3	31	134	1	21	3	3	11	5	4	5	3	1	1	0	0	0	5	6	4	3	4	2	2	6	4	7	6	3	6	4	4	2	3	5	3	2	5	3	6	6	3	2	6	2	3	4	3	6
3	3	31	134	1	21	3	3	11	5	4	5	3	1	1	0	0	0	5	6	4	3	4	2	2	6	4	7	6	3	6	4	4	2	3	5	3	2	5	3	6	6	3	2	6	2	3	4	3	6
3	3	31	134	1	21	3	3	11	5	4	5	3	1	1	0	0	0	5	6	4	3	4	2	2	6	4	7	6	3	6	4	4	2	3	5	3	2	5	3	6	6	3	2	6	2	3	4	3	6
3	3	31	134	1	21	3	3	11	5	4	5	3	1	1	0	0	0	5	6	4	3	4	2	2	6	4	7	6	3	6	4	4	2	3	5	3	2	5	3	6	6	3	2	6	2	3	4	3	6
3	3	31	134	1	21	3	3	11	5	4	5	3	1	1	0	0	0	5	6	4	3	4	2	2	6	4	7	6	3	6	4	4	2	3	5	3	2	5	3	6	6	3	2	6	2	3	4	3	6
3	3	31	134	1	21	3	3	11	5	4	5	3	1	1	0	0	0	5	6	4	3	4	2	2	6	4	7	6	3	6	4	4	2	3	5	3	2	5	3	6	6	3	2	6	2	3	4	3	6
3	3	31	134	1	21	3	3	11	5	4	5	3	1	1	0	0	0	5	6	4	3	4	2	2	6	4	7	6	3	6	4	4	2	3	5	3	2	5	3	6	6	3	2	6	2	3	4	3	6
3	3	31	134	1	21	3	3	11	5	4	5	3	1	1	0	0	0	5	6	4	3	4	2	2	6	4	7	6	3	6	4	4	2	3	5	3	2	5	3	6	6	3	2	6	2	3	4	3	6
3	3	31	134	1	21	3	3	11	5	4	5	3	1	1	0	0	0	5	6	4	3	4	2	2	6	4	7	6	3	6	4	4	2	3	5	3	2	5	3	6	6	3	2	6	2	3	4	3	6
3	3	31	134	1	21	3	3	11	5	4	5	3	1	1	0	0	0	5	6	4	3	4	2	2	6	4	7	6	3	6	4	4	2	3	5	3	2	5	3	6	6	3	2	6	2	3	4	3	6
3	3	31	134	1	21	3	3	11	5	4	5	3	1	1	0	0	0	5	6	4	3	4	2	2	6	4	7	6	3	6	4	4	2	3	5	3	2	5	3	6	6	3	2	6	2	3	4	3	6
3	3	31	134	1	21	3	3	11	5	4	5	3	1	1	0	0	0	5	6	4	3	4	2	2	6	4	7	6	3	6	4	4	2	3	5	3	2	5	3	6	6	3	2	6	2	3	4	3	6
3	3	31	134	1	21	3	3	11	5	4	5	3	1	1	0	0	0	5	6	4	3	4	2	2	6	4	7	6	3	6	4	4	2	3	5	3	2	5	3	6	6	3	2	6	2	3	4	3	6
3	3	31	134	1	21	3	3	11	5	4	5	3	1	1	0	0	0	5	6	4	3	4	2	2	6	4	7	6	3	6	4	4	2	3	5	3	2	5	3	6	6	3	2	6	2	3	4	3	6
3	3	31	134	1	21	3	3	11	5	4	5	3	1	1	0	0	0	5	6	4	3	4	2	2	6	4	7	6	3	6	4	4	2	3	5	3	2	5	3	6	6	3	2	6	2	3	4	3	6
3	3	31	134	1	21	3	3	11	5	4	5	3	1	1	0	0	0	5	6	4	3	4	2	2	6	4	7	6	3	6	4	4	2	3	5	3	2	5	3	6	6	3	2	6	2	3	4	3	6
3	3	31	134	1	21	3	3	11	5	4	5	3	1	1	0	0	0	5	6	4	3	4	2	2	6	4	7	6	3	6	4	4	2	3	5	3	2	5	3	6	6	3	2	6	2	3	4	3	6
3	3	31	134	1	21	3	3	11	5	4	5	3	1	1	0	0	0	5	6	4	3	4	2	2	6	4	7	6	3	6	4	4	2	3	5	3	2	5	3	6	6	3	2	6	2	3	4	3	6
3	3	31	134	1	21	3	3	11	5	4	5	3	1	1	0	0	0	5	6	4	3	4	2	2	6	4	7	6	3	6	4	4	2	3	5	3	2	5	3	6	6	3	2	6	2	3	4	3	6
3	3	32	135	2	61	2	2	4	1	4	5	2	1	1	0	0	0	7	6	6	6	4	7	3	5	5	7	6	5	6	1	3	4	1	6	6	1	4	3	4	7	1	5	7	7	3	6	4	7
3	3	32	135	2	61	2	2	4	1	4	5	2	1	1	0	0	0	7	6	6	6	4	7	3	5	5	7	6	5	6	1	3	4	1	6	6	1	4	3	4	7	1	5	7	7	3	6	4	7
3	3	32	135	2	61	2	2	4	1	4	5	2	1	1	0	0	0	7	6	6	6	4	7	3	5	5	7	6	5	6	1	3	4	1	6	6	1	4	3	4	7	1	5	7	7	3	6	4	7
3	3	32	135	2	61	2	2	4	1	4	5	2	1	1	0	0	0	7	6	6	6	4	7	3	5	5	7	6	5	6	1	3	4	1	6	6	1	4	3	4	7	1	5	7	7	3	6	4	7
3	3	32	135	2	61	2	2	4	1	4	5	2	1	1	0	0	0	7	6	6	6	4	7	3	5	5	7	6	5	6	1	3	4	1	6	6	1	4	3	4	7	1	5	7	7	3	6	4	7
3	3	32	135	2	61	2	2	4	1	4	5	2	1	1	0	0	0	7	6	6	6	4	7	3	5	5	7	6	5	6	1	3	4	1	6	6	1	4	3	4	7	1	5	7	7	3	6	4	7
3	3	32	135	2	61	2	2	4	1	4	5	2	1	1	0	0	0	7	6	6	6	4	7	3	5	5	7	6	5	6	1	3	4	1	6	6	1	4	3	4	7	1	5	7	7	3	6	4	7
3	3	32	135	2	61	2	2	4	1	4	5	2	1	1	0	0	0	7	6	6	6	4	7	3	5	5	7	6	5	6	1	3	4	1	6	6	1	4	3	4	7	1	5	7	7	3	6	4	7
3	3	32	135	2	61	2	2	4	1	4	5	2	1	1	0	0	0	7	6	6	6	4	7	3	5	5	7	6	5	6	1	3	4	1	6	6	1	4	3	4	7	1	5	7	7	3	6	4	7
3	3	32	135	2	61	2	2	4	1	4	5	2	1	1	0	0	0	7	6	6	6	4	7	3	5	5	7	6	5	6	1	3	4	1	6	6	1	4	3	4	7	1	5	7	7	3	6	4	7
3	3	32	135	2	61	2	2	4	1	4	5	2	1	1	0	0	0	7	6	6	6	4	7	3	5	5	7	6	5	6	1	3	4	1	6	6	1	4	3	4	7	1	5	7	7	3	6	4	7
3	3	32	135	2	61	2	2	4	1	4	5	2	1	1	0	0	0	7	6	6	6	4	7	3	5	5	7	6	5	6	1	3	4	1	6	6	1	4	3	4	7	1	5	7	7	3	6	4	7
3	3	32	135	2	61	2	2	4	1	4	5	2	1	1	0	0	0	7	6	6	6	4	7	3	5	5	7	6	5	6	1	3	4	1	6	6	1	4	3	4	7	1	5	7	7	3	6	4	7
3	3	32	135	2	61	2	2	4	1	4	5	2	1	1	0	0	0	7	6	6	6	4	7	3	5	5	7	6	5	6	1	3	4	1	6	6	1	4	3	4	7	1	5	7	7	3	6	4	7
3	3	32	135	2	61	2	2	4	1	4	5	2	1	1	0	0	0	7	6	6	6	4	7	3	5	5	7	6	5	6	1	3	4	1	6	6	1	4	3	4	7	1	5	7	7	3	6	4	7
3	3	32	135	2	61	2	2	4	1	4	5	2	1	1	0	0	0	7	6	6	6	4	7	3	5	5	7	6	5	6	1	3	4	1	6	6	1	4	3	4	7	1	5	7	7	3	6	4	7
3	3	32	135	2	61	2	2	4	1	4	5	2	1	1	0	0	0	7	6	6	6	4	7	3	5	5	7	6	5	6	1	3	4	1	6	6	1	4	3	4	7	1	5	7	7	3	6	4	7
3	3	32	135	2	61	2	2	4	1	4	5	2	1	1	0	0	0	7	6	6	6	4	7	3	5	5	7	6	5	6	1	3	4	1	6	6	1	4	3	4	7	1	5	7	7	3	6	4	7
3	3	32	135	2	61	2	2	4	1	4	5	2	1	1	0	0	0	7	6	6	6	4	7	3	5	5	7	6	5	6	1	3	4	1	6	6	1	4	3	4	7	1	5	7	7	3	6	4	7
3	3	32	135	2	61	2	2	4	1	4	5	2	1	1	0	0	0	7	6	6	6	4	7	3	5	5	7	6	5	6	1	3	4	1	6	6	1	4	3	4	7	1	5	7	7	3	6	4	7
3	3	33	136	2	27	4	2	2	4	7	3	2	1	1	1	0	1	6	6	5	4	6	6	6	4	4	7	5	5	4	6	6	4	3	5	2	2	7	7	6	5	1	6	7	4	6	5	4	6
3	3	33	136	2	27	4	2	2	4	7	3	2	1	1	1	0	1	6	6	5	4	6	6	6	4	4	7	5	5	4	6	6	4	3	5	2	2	7	7	6	5	1	6	7	4	6	5	4	6
3	3	33	136	2	27	4	2	2	4	7	3	2	1	1	1	0	1	6	6	5	4	6	6	6	4	4	7	5	5	4	6	6	4	3	5	2	2	7	7	6	5	1	6	7	4	6	5	4	6
3	3	33	136	2	27	4	2	2	4	7	3	2	1	1	1	0	1	6	6	5	4	6	6	6	4	4	7	5	5	4	6	6	4	3	5	2	2	7	7	6	5	1	6	7	4	6	5	4	6
3	3	33	136	2	27	4	2	2	4	7	3	2	1	1	1	0	1	6	6	5	4	6	6	6	4	4	7	5	5	4	6	6	4	3	5	2	2	7	7	6	5	1	6	7	4	6	5	4	6
3	3	33	136	2	27	4	2	2	4	7	3	2	1	1	1	0	1	6	6	5	4	6	6	6	4	4	7	5	5	4	6	6	4	3	5	2	2	7	7	6	5	1	6	7	4	6	5	4	6
3	3	33	136	2	27	4	2	2	4	7	3	2	1	1	1	0	1	6	6	5	4	6	6	6	4	4	7	5	5	4	6	6	4	3	5	2	2	7	7	6	5	1	6	7	4	6	5	4	6
3	3	33	136	2	27	4	2	2	4	7	3	2	1	1	1	0	1	6	6	5	4	6	6	6	4	4	7	5	5	4	6	6	4	3	5	2	2	7	7	6	5	1	6	7	4	6	5	4	6
3	3	33	136	2	27	4	2	2	4	7	3	2	1	1	1	0	1	6	6	5	4	6	6	6	4	4	7	5	5	4	6	6	4	3	5	2	2	7	7	6	5	1	6	7	4	6	5	4	6
3	3	33	136	2	27	4	2	2	4	7	3	2	1	1	1	0	1	6	6	5	4	6	6	6	4	4	7	5	5	4	6	6	4	3	5	2	2	7	7	6	5	1	6	7	4	6	5	4	6
3	3	33	136	2	27	4	2	2	4	7	3	2	1	1	1	0	1	6	6	5	4	6	6	6	4	4	7	5	5	4	6	6	4	3	5	2	2	7	7	6	5	1	6	7	4	6	5	4	6
3	3	33	136	2	27	4	2	2	4	7	3	2	1	1	1	0	1	6	6	5	4	6	6	6	4	4	7	5	5	4	6	6	4	3	5	2	2	7	7	6	5	1	6	7	4	6	5	4	6
3	3	33	136	2	27	4	2	2	4	7	3	2	1	1	1	0	1	6	6	5	4	6	6	6	4	4	7	5	5	4	6	6	4	3	5	2	2	7	7	6	5	1	6	7	4	6	5	4	6
3	3	33	136	2	27	4	2	2	4	7	3	2	1	1	1	0	1	6	6	5	4	6	6	6	4	4	7	5	5	4	6	6	4	3	5	2	2	7	7	6	5	1	6	7	4	6	5	4	6
3	3	33	136	2	27	4	2	2	4	7	3	2	1	1	1	0	1	6	6	5	4	6	6	6	4	4	7	5	5	4	6	6	4	3	5	2	2	7	7	6	5	1	6	7	4	6	5	4	6
3	3	33	136	2	27	4	2	2	4	7	3	2	1	1	1	0	1	6	6	5	4	6	6	6	4	4	7	5	5	4	6	6	4	3	5	2	2	7	7	6	5	1	6	7	4	6	5	4	6
3	3	33	136	2	27	4	2	2	4	7	3	2	1	1	1	0	1	6	6	5	4	6	6	6	4	4	7	5	5	4	6	6	4	3	5	2	2	7	7	6	5	1	6	7	4	6	5	4	6
3	3	33	136	2	27	4	2	2	4	7	3	2	1	1	1	0	1	6	6	5	4	6	6	6	4	4	7	5	5	4	6	6	4	3	5	2	2	7	7	6	5	1	6	7	4	6	5	4	6
3	3	33	136	2	27	4	2	2	4	7	3	2	1	1	1	0	1	6	6	5	4	6	6	6	4	4	7	5	5	4	6	6	4	3	5	2	2	7	7	6	5	1	6	7	4	6	5	4	6
3	3	33	136	2	27	4	2	2	4	7	3	2	1	1	1	0	1	6	6	5	4	6	6	6	4	4	7	5	5	4	6	6	4	3	5	2	2	7	7	6	5	1	6	7	4	6	5	4	6
3	3	34	137	1	19	4	4	11	4	11	5	2	1	1	0	0	0	3	2	1	1	3	6	3	1	1	5	2	5	3	7	4	2	1	6	3	3	4	5	6	1	3	1	2	1	2	1	1	1
3	3	34	137	1	19	4	4	11	4	11	5	2	1	1	0	0	0	3	2	1	1	3	6	3	1	1	5	2	5	3	7	4	2	1	6	3	3	4	5	6	1	3	1	2	1	2	1	1	1
3	3	34	137	1	19	4	4	11	4	11	5	2	1	1	0	0	0	3	2	1	1	3	6	3	1	1	5	2	5	3	7	4	2	1	6	3	3	4	5	6	1	3	1	2	1	2	1	1	1
3	3	34	137	1	19	4	4	11	4	11	5	2	1	1	0	0	0	3	2	1	1	3	6	3	1	1	5	2	5	3	7	4	2	1	6	3	3	4	5	6	1	3	1	2	1	2	1	1	1
3	3	34	137	1	19	4	4	11	4	11	5	2	1	1	0	0	0	3	2	1	1	3	6	3	1	1	5	2	5	3	7	4	2	1	6	3	3	4	5	6	1	3	1	2	1	2	1	1	1
3	3	34	137	1	19	4	4	11	4	11	5	2	1	1	0	0	0	3	2	1	1	3	6	3	1	1	5	2	5	3	7	4	2	1	6	3	3	4	5	6	1	3	1	2	1	2	1	1	1
3	3	34	137	1	19	4	4	11	4	11	5	2	1	1	0	0	0	3	2	1	1	3	6	3	1	1	5	2	5	3	7	4	2	1	6	3	3	4	5	6	1	3	1	2	1	2	1	1	1
3	3	34	137	1	19	4	4	11	4	11	5	2	1	1	0	0	0	3	2	1	1	3	6	3	1	1	5	2	5	3	7	4	2	1	6	3	3	4	5	6	1	3	1	2	1	2	1	1	1
3	3	34	137	1	19	4	4	11	4	11	5	2	1	1	0	0	0	3	2	1	1	3	6	3	1	1	5	2	5	3	7	4	2	1	6	3	3	4	5	6	1	3	1	2	1	2	1	1	1
3	3	34	137	1	19	4	4	11	4	11	5	2	1	1	0	0	0	3	2	1	1	3	6	3	1	1	5	2	5	3	7	4	2	1	6	3	3	4	5	6	1	3	1	2	1	2	1	1	1
3	3	34	137	1	19	4	4	11	4	11	5	2	1	1	0	0	0	3	2	1	1	3	6	3	1	1	5	2	5	3	7	4	2	1	6	3	3	4	5	6	1	3	1	2	1	2	1	1	1
3	3	34	137	1	19	4	4	11	4	11	5	2	1	1	0	0	0	3	2	1	1	3	6	3	1	1	5	2	5	3	7	4	2	1	6	3	3	4	5	6	1	3	1	2	1	2	1	1	1
3	3	34	137	1	19	4	4	11	4	11	5	2	1	1	0	0	0	3	2	1	1	3	6	3	1	1	5	2	5	3	7	4	2	1	6	3	3	4	5	6	1	3	1	2	1	2	1	1	1
3	3	34	137	1	19	4	4	11	4	11	5	2	1	1	0	0	0	3	2	1	1	3	6	3	1	1	5	2	5	3	7	4	2	1	6	3	3	4	5	6	1	3	1	2	1	2	1	1	1
3	3	34	137	1	19	4	4	11	4	11	5	2	1	1	0	0	0	3	2	1	1	3	6	3	1	1	5	2	5	3	7	4	2	1	6	3	3	4	5	6	1	3	1	2	1	2	1	1	1
3	3	34	137	1	19	4	4	11	4	11	5	2	1	1	0	0	0	3	2	1	1	3	6	3	1	1	5	2	5	3	7	4	2	1	6	3	3	4	5	6	1	3	1	2	1	2	1	1	1
3	3	34	137	1	19	4	4	11	4	11	5	2	1	1	0	0	0	3	2	1	1	3	6	3	1	1	5	2	5	3	7	4	2	1	6	3	3	4	5	6	1	3	1	2	1	2	1	1	1
3	3	34	137	1	19	4	4	11	4	11	5	2	1	1	0	0	0	3	2	1	1	3	6	3	1	1	5	2	5	3	7	4	2	1	6	3	3	4	5	6	1	3	1	2	1	2	1	1	1
3	3	34	137	1	19	4	4	11	4	11	5	2	1	1	0	0	0	3	2	1	1	3	6	3	1	1	5	2	5	3	7	4	2	1	6	3	3	4	5	6	1	3	1	2	1	2	1	1	1
3	3	34	137	1	19	4	4	11	4	11	5	2	1	1	0	0	0	3	2	1	1	3	6	3	1	1	5	2	5	3	7	4	2	1	6	3	3	4	5	6	1	3	1	2	1	2	1	1	1
3	3	35	138	1	42	3	3	11	3	3	5	1	1	1	0	0	1	5	5	3	4	5	5	4	3	4	4	5	4	4	4	5	3	5	5	4	4	5	6	5	3	4	2	2	3	4	3	2	3
3	3	35	138	1	42	3	3	11	3	3	5	1	1	1	0	0	1	5	5	3	4	5	5	4	3	4	4	5	4	4	4	5	3	5	5	4	4	5	6	5	3	4	2	2	3	4	3	2	3
3	3	35	138	1	42	3	3	11	3	3	5	1	1	1	0	0	1	5	5	3	4	5	5	4	3	4	4	5	4	4	4	5	3	5	5	4	4	5	6	5	3	4	2	2	3	4	3	2	3
3	3	35	138	1	42	3	3	11	3	3	5	1	1	1	0	0	1	5	5	3	4	5	5	4	3	4	4	5	4	4	4	5	3	5	5	4	4	5	6	5	3	4	2	2	3	4	3	2	3
3	3	35	138	1	42	3	3	11	3	3	5	1	1	1	0	0	1	5	5	3	4	5	5	4	3	4	4	5	4	4	4	5	3	5	5	4	4	5	6	5	3	4	2	2	3	4	3	2	3
3	3	35	138	1	42	3	3	11	3	3	5	1	1	1	0	0	1	5	5	3	4	5	5	4	3	4	4	5	4	4	4	5	3	5	5	4	4	5	6	5	3	4	2	2	3	4	3	2	3
3	3	35	138	1	42	3	3	11	3	3	5	1	1	1	0	0	1	5	5	3	4	5	5	4	3	4	4	5	4	4	4	5	3	5	5	4	4	5	6	5	3	4	2	2	3	4	3	2	3
3	3	35	138	1	42	3	3	11	3	3	5	1	1	1	0	0	1	5	5	3	4	5	5	4	3	4	4	5	4	4	4	5	3	5	5	4	4	5	6	5	3	4	2	2	3	4	3	2	3
3	3	35	138	1	42	3	3	11	3	3	5	1	1	1	0	0	1	5	5	3	4	5	5	4	3	4	4	5	4	4	4	5	3	5	5	4	4	5	6	5	3	4	2	2	3	4	3	2	3
3	3	35	138	1	42	3	3	11	3	3	5	1	1	1	0	0	1	5	5	3	4	5	5	4	3	4	4	5	4	4	4	5	3	5	5	4	4	5	6	5	3	4	2	2	3	4	3	2	3
3	3	35	138	1	42	3	3	11	3	3	5	1	1	1	0	0	1	5	5	3	4	5	5	4	3	4	4	5	4	4	4	5	3	5	5	4	4	5	6	5	3	4	2	2	3	4	3	2	3
3	3	35	138	1	42	3	3	11	3	3	5	1	1	1	0	0	1	5	5	3	4	5	5	4	3	4	4	5	4	4	4	5	3	5	5	4	4	5	6	5	3	4	2	2	3	4	3	2	3
3	3	35	138	1	42	3	3	11	3	3	5	1	1	1	0	0	1	5	5	3	4	5	5	4	3	4	4	5	4	4	4	5	3	5	5	4	4	5	6	5	3	4	2	2	3	4	3	2	3
3	3	35	138	1	42	3	3	11	3	3	5	1	1	1	0	0	1	5	5	3	4	5	5	4	3	4	4	5	4	4	4	5	3	5	5	4	4	5	6	5	3	4	2	2	3	4	3	2	3
3	3	35	138	1	42	3	3	11	3	3	5	1	1	1	0	0	1	5	5	3	4	5	5	4	3	4	4	5	4	4	4	5	3	5	5	4	4	5	6	5	3	4	2	2	3	4	3	2	3
3	3	35	138	1	42	3	3	11	3	3	5	1	1	1	0	0	1	5	5	3	4	5	5	4	3	4	4	5	4	4	4	5	3	5	5	4	4	5	6	5	3	4	2	2	3	4	3	2	3
3	3	35	138	1	42	3	3	11	3	3	5	1	1	1	0	0	1	5	5	3	4	5	5	4	3	4	4	5	4	4	4	5	3	5	5	4	4	5	6	5	3	4	2	2	3	4	3	2	3
3	3	35	138	1	42	3	3	11	3	3	5	1	1	1	0	0	1	5	5	3	4	5	5	4	3	4	4	5	4	4	4	5	3	5	5	4	4	5	6	5	3	4	2	2	3	4	3	2	3
3	3	35	138	1	42	3	3	11	3	3	5	1	1	1	0	0	1	5	5	3	4	5	5	4	3	4	4	5	4	4	4	5	3	5	5	4	4	5	6	5	3	4	2	2	3	4	3	2	3
3	3	35	138	1	42	3	3	11	3	3	5	1	1	1	0	0	1	5	5	3	4	5	5	4	3	4	4	5	4	4	4	5	3	5	5	4	4	5	6	5	3	4	2	2	3	4	3	2	3
3	3	36	139	1	37	4	2	6	3	8	4	1	1	1	1	1	1	6	5	1	1	6	6	6	4	3	5	5	5	6	5	4	3	6	5	4	5	6	6	6	5	3	6	5	5	6	2	1	4
3	3	36	139	1	37	4	2	6	3	8	4	1	1	1	1	1	1	6	5	1	1	6	6	6	4	3	5	5	5	6	5	4	3	6	5	4	5	6	6	6	5	3	6	5	5	6	2	1	4
3	3	36	139	1	37	4	2	6	3	8	4	1	1	1	1	1	1	6	5	1	1	6	6	6	4	3	5	5	5	6	5	4	3	6	5	4	5	6	6	6	5	3	6	5	5	6	2	1	4
3	3	36	139	1	37	4	2	6	3	8	4	1	1	1	1	1	1	6	5	1	1	6	6	6	4	3	5	5	5	6	5	4	3	6	5	4	5	6	6	6	5	3	6	5	5	6	2	1	4
3	3	36	139	1	37	4	2	6	3	8	4	1	1	1	1	1	1	6	5	1	1	6	6	6	4	3	5	5	5	6	5	4	3	6	5	4	5	6	6	6	5	3	6	5	5	6	2	1	4
3	3	36	139	1	37	4	2	6	3	8	4	1	1	1	1	1	1	6	5	1	1	6	6	6	4	3	5	5	5	6	5	4	3	6	5	4	5	6	6	6	5	3	6	5	5	6	2	1	4
3	3	36	139	1	37	4	2	6	3	8	4	1	1	1	1	1	1	6	5	1	1	6	6	6	4	3	5	5	5	6	5	4	3	6	5	4	5	6	6	6	5	3	6	5	5	6	2	1	4
3	3	36	139	1	37	4	2	6	3	8	4	1	1	1	1	1	1	6	5	1	1	6	6	6	4	3	5	5	5	6	5	4	3	6	5	4	5	6	6	6	5	3	6	5	5	6	2	1	4
3	3	36	139	1	37	4	2	6	3	8	4	1	1	1	1	1	1	6	5	1	1	6	6	6	4	3	5	5	5	6	5	4	3	6	5	4	5	6	6	6	5	3	6	5	5	6	2	1	4
3	3	36	139	1	37	4	2	6	3	8	4	1	1	1	1	1	1	6	5	1	1	6	6	6	4	3	5	5	5	6	5	4	3	6	5	4	5	6	6	6	5	3	6	5	5	6	2	1	4
3	3	36	139	1	37	4	2	6	3	8	4	1	1	1	1	1	1	6	5	1	1	6	6	6	4	3	5	5	5	6	5	4	3	6	5	4	5	6	6	6	5	3	6	5	5	6	2	1	4
3	3	36	139	1	37	4	2	6	3	8	4	1	1	1	1	1	1	6	5	1	1	6	6	6	4	3	5	5	5	6	5	4	3	6	5	4	5	6	6	6	5	3	6	5	5	6	2	1	4
3	3	36	139	1	37	4	2	6	3	8	4	1	1	1	1	1	1	6	5	1	1	6	6	6	4	3	5	5	5	6	5	4	3	6	5	4	5	6	6	6	5	3	6	5	5	6	2	1	4
3	3	36	139	1	37	4	2	6	3	8	4	1	1	1	1	1	1	6	5	1	1	6	6	6	4	3	5	5	5	6	5	4	3	6	5	4	5	6	6	6	5	3	6	5	5	6	2	1	4
3	3	36	139	1	37	4	2	6	3	8	4	1	1	1	1	1	1	6	5	1	1	6	6	6	4	3	5	5	5	6	5	4	3	6	5	4	5	6	6	6	5	3	6	5	5	6	2	1	4
3	3	36	139	1	37	4	2	6	3	8	4	1	1	1	1	1	1	6	5	1	1	6	6	6	4	3	5	5	5	6	5	4	3	6	5	4	5	6	6	6	5	3	6	5	5	6	2	1	4
3	3	36	139	1	37	4	2	6	3	8	4	1	1	1	1	1	1	6	5	1	1	6	6	6	4	3	5	5	5	6	5	4	3	6	5	4	5	6	6	6	5	3	6	5	5	6	2	1	4
3	3	36	139	1	37	4	2	6	3	8	4	1	1	1	1	1	1	6	5	1	1	6	6	6	4	3	5	5	5	6	5	4	3	6	5	4	5	6	6	6	5	3	6	5	5	6	2	1	4
3	3	36	139	1	37	4	2	6	3	8	4	1	1	1	1	1	1	6	5	1	1	6	6	6	4	3	5	5	5	6	5	4	3	6	5	4	5	6	6	6	5	3	6	5	5	6	2	1	4
3	3	36	139	1	37	4	2	6	3	8	4	1	1	1	1	1	1	6	5	1	1	6	6	6	4	3	5	5	5	6	5	4	3	6	5	4	5	6	6	6	5	3	6	5	5	6	2	1	4
3	3	37	140	2	51	3	2	4	5	6	5	3	1	1	1	0	0	6	6	4	4	6	7	6	3	4	4	3	3	3	6	6	3	4	4	3	3	3	4	5	3	4	6	6	6	5	2	2	5
3	3	37	140	2	51	3	2	4	5	6	5	3	1	1	1	0	0	6	6	4	4	6	7	6	3	4	4	3	3	3	6	6	3	4	4	3	3	3	4	5	3	4	6	6	6	5	2	2	5
3	3	37	140	2	51	3	2	4	5	6	5	3	1	1	1	0	0	6	6	4	4	6	7	6	3	4	4	3	3	3	6	6	3	4	4	3	3	3	4	5	3	4	6	6	6	5	2	2	5
3	3	37	140	2	51	3	2	4	5	6	5	3	1	1	1	0	0	6	6	4	4	6	7	6	3	4	4	3	3	3	6	6	3	4	4	3	3	3	4	5	3	4	6	6	6	5	2	2	5
3	3	37	140	2	51	3	2	4	5	6	5	3	1	1	1	0	0	6	6	4	4	6	7	6	3	4	4	3	3	3	6	6	3	4	4	3	3	3	4	5	3	4	6	6	6	5	2	2	5
3	3	37	140	2	51	3	2	4	5	6	5	3	1	1	1	0	0	6	6	4	4	6	7	6	3	4	4	3	3	3	6	6	3	4	4	3	3	3	4	5	3	4	6	6	6	5	2	2	5
3	3	37	140	2	51	3	2	4	5	6	5	3	1	1	1	0	0	6	6	4	4	6	7	6	3	4	4	3	3	3	6	6	3	4	4	3	3	3	4	5	3	4	6	6	6	5	2	2	5
3	3	37	140	2	51	3	2	4	5	6	5	3	1	1	1	0	0	6	6	4	4	6	7	6	3	4	4	3	3	3	6	6	3	4	4	3	3	3	4	5	3	4	6	6	6	5	2	2	5
3	3	37	140	2	51	3	2	4	5	6	5	3	1	1	1	0	0	6	6	4	4	6	7	6	3	4	4	3	3	3	6	6	3	4	4	3	3	3	4	5	3	4	6	6	6	5	2	2	5
3	3	37	140	2	51	3	2	4	5	6	5	3	1	1	1	0	0	6	6	4	4	6	7	6	3	4	4	3	3	3	6	6	3	4	4	3	3	3	4	5	3	4	6	6	6	5	2	2	5
3	3	37	140	2	51	3	2	4	5	6	5	3	1	1	1	0	0	6	6	4	4	6	7	6	3	4	4	3	3	3	6	6	3	4	4	3	3	3	4	5	3	4	6	6	6	5	2	2	5
3	3	37	140	2	51	3	2	4	5	6	5	3	1	1	1	0	0	6	6	4	4	6	7	6	3	4	4	3	3	3	6	6	3	4	4	3	3	3	4	5	3	4	6	6	6	5	2	2	5
3	3	37	140	2	51	3	2	4	5	6	5	3	1	1	1	0	0	6	6	4	4	6	7	6	3	4	4	3	3	3	6	6	3	4	4	3	3	3	4	5	3	4	6	6	6	5	2	2	5
3	3	37	140	2	51	3	2	4	5	6	5	3	1	1	1	0	0	6	6	4	4	6	7	6	3	4	4	3	3	3	6	6	3	4	4	3	3	3	4	5	3	4	6	6	6	5	2	2	5
3	3	37	140	2	51	3	2	4	5	6	5	3	1	1	1	0	0	6	6	4	4	6	7	6	3	4	4	3	3	3	6	6	3	4	4	3	3	3	4	5	3	4	6	6	6	5	2	2	5
3	3	37	140	2	51	3	2	4	5	6	5	3	1	1	1	0	0	6	6	4	4	6	7	6	3	4	4	3	3	3	6	6	3	4	4	3	3	3	4	5	3	4	6	6	6	5	2	2	5
3	3	37	140	2	51	3	2	4	5	6	5	3	1	1	1	0	0	6	6	4	4	6	7	6	3	4	4	3	3	3	6	6	3	4	4	3	3	3	4	5	3	4	6	6	6	5	2	2	5
3	3	37	140	2	51	3	2	4	5	6	5	3	1	1	1	0	0	6	6	4	4	6	7	6	3	4	4	3	3	3	6	6	3	4	4	3	3	3	4	5	3	4	6	6	6	5	2	2	5
3	3	37	140	2	51	3	2	4	5	6	5	3	1	1	1	0	0	6	6	4	4	6	7	6	3	4	4	3	3	3	6	6	3	4	4	3	3	3	4	5	3	4	6	6	6	5	2	2	5
3	3	37	140	2	51	3	2	4	5	6	5	3	1	1	1	0	0	6	6	4	4	6	7	6	3	4	4	3	3	3	6	6	3	4	4	3	3	3	4	5	3	4	6	6	6	5	2	2	5
3	3	38	141	2	54	4	2	6	3	8	5	3	1	1	1	0	0	5	3	6	5	6	7	4	4	4	6	5	5	6	5	5	4	3	4	3	3	3	4	5	5	1	2	4	4	3	6	4	4
3	3	38	141	2	54	4	2	6	3	8	5	3	1	1	1	0	0	5	3	6	5	6	7	4	4	4	6	5	5	6	5	5	4	3	4	3	3	3	4	5	5	1	2	4	4	3	6	4	4
3	3	38	141	2	54	4	2	6	3	8	5	3	1	1	1	0	0	5	3	6	5	6	7	4	4	4	6	5	5	6	5	5	4	3	4	3	3	3	4	5	5	1	2	4	4	3	6	4	4
3	3	38	141	2	54	4	2	6	3	8	5	3	1	1	1	0	0	5	3	6	5	6	7	4	4	4	6	5	5	6	5	5	4	3	4	3	3	3	4	5	5	1	2	4	4	3	6	4	4
3	3	38	141	2	54	4	2	6	3	8	5	3	1	1	1	0	0	5	3	6	5	6	7	4	4	4	6	5	5	6	5	5	4	3	4	3	3	3	4	5	5	1	2	4	4	3	6	4	4
3	3	38	141	2	54	4	2	6	3	8	5	3	1	1	1	0	0	5	3	6	5	6	7	4	4	4	6	5	5	6	5	5	4	3	4	3	3	3	4	5	5	1	2	4	4	3	6	4	4
3	3	38	141	2	54	4	2	6	3	8	5	3	1	1	1	0	0	5	3	6	5	6	7	4	4	4	6	5	5	6	5	5	4	3	4	3	3	3	4	5	5	1	2	4	4	3	6	4	4
3	3	38	141	2	54	4	2	6	3	8	5	3	1	1	1	0	0	5	3	6	5	6	7	4	4	4	6	5	5	6	5	5	4	3	4	3	3	3	4	5	5	1	2	4	4	3	6	4	4
3	3	38	141	2	54	4	2	6	3	8	5	3	1	1	1	0	0	5	3	6	5	6	7	4	4	4	6	5	5	6	5	5	4	3	4	3	3	3	4	5	5	1	2	4	4	3	6	4	4
3	3	38	141	2	54	4	2	6	3	8	5	3	1	1	1	0	0	5	3	6	5	6	7	4	4	4	6	5	5	6	5	5	4	3	4	3	3	3	4	5	5	1	2	4	4	3	6	4	4
3	3	38	141	2	54	4	2	6	3	8	5	3	1	1	1	0	0	5	3	6	5	6	7	4	4	4	6	5	5	6	5	5	4	3	4	3	3	3	4	5	5	1	2	4	4	3	6	4	4
3	3	38	141	2	54	4	2	6	3	8	5	3	1	1	1	0	0	5	3	6	5	6	7	4	4	4	6	5	5	6	5	5	4	3	4	3	3	3	4	5	5	1	2	4	4	3	6	4	4
3	3	38	141	2	54	4	2	6	3	8	5	3	1	1	1	0	0	5	3	6	5	6	7	4	4	4	6	5	5	6	5	5	4	3	4	3	3	3	4	5	5	1	2	4	4	3	6	4	4
3	3	38	141	2	54	4	2	6	3	8	5	3	1	1	1	0	0	5	3	6	5	6	7	4	4	4	6	5	5	6	5	5	4	3	4	3	3	3	4	5	5	1	2	4	4	3	6	4	4
3	3	38	141	2	54	4	2	6	3	8	5	3	1	1	1	0	0	5	3	6	5	6	7	4	4	4	6	5	5	6	5	5	4	3	4	3	3	3	4	5	5	1	2	4	4	3	6	4	4
3	3	38	141	2	54	4	2	6	3	8	5	3	1	1	1	0	0	5	3	6	5	6	7	4	4	4	6	5	5	6	5	5	4	3	4	3	3	3	4	5	5	1	2	4	4	3	6	4	4
3	3	38	141	2	54	4	2	6	3	8	5	3	1	1	1	0	0	5	3	6	5	6	7	4	4	4	6	5	5	6	5	5	4	3	4	3	3	3	4	5	5	1	2	4	4	3	6	4	4
3	3	38	141	2	54	4	2	6	3	8	5	3	1	1	1	0	0	5	3	6	5	6	7	4	4	4	6	5	5	6	5	5	4	3	4	3	3	3	4	5	5	1	2	4	4	3	6	4	4
3	3	38	141	2	54	4	2	6	3	8	5	3	1	1	1	0	0	5	3	6	5	6	7	4	4	4	6	5	5	6	5	5	4	3	4	3	3	3	4	5	5	1	2	4	4	3	6	4	4
3	3	38	141	2	54	4	2	6	3	8	5	3	1	1	1	0	0	5	3	6	5	6	7	4	4	4	6	5	5	6	5	5	4	3	4	3	3	3	4	5	5	1	2	4	4	3	6	4	4
3	3	39	142	1	27	4	2	2	4	6	2	1	1	1	0	0	0	6	7	5	6	6	6	7	3	3	7	5	4	3	5	3	2	2	6	4	3	2	2	7	7	6	2	1	1	7	2	1	2
3	3	39	142	1	27	4	2	2	4	6	2	1	1	1	0	0	0	6	7	5	6	6	6	7	3	3	7	5	4	3	5	3	2	2	6	4	3	2	2	7	7	6	2	1	1	7	2	1	2
3	3	39	142	1	27	4	2	2	4	6	2	1	1	1	0	0	0	6	7	5	6	6	6	7	3	3	7	5	4	3	5	3	2	2	6	4	3	2	2	7	7	6	2	1	1	7	2	1	2
3	3	39	142	1	27	4	2	2	4	6	2	1	1	1	0	0	0	6	7	5	6	6	6	7	3	3	7	5	4	3	5	3	2	2	6	4	3	2	2	7	7	6	2	1	1	7	2	1	2
3	3	39	142	1	27	4	2	2	4	6	2	1	1	1	0	0	0	6	7	5	6	6	6	7	3	3	7	5	4	3	5	3	2	2	6	4	3	2	2	7	7	6	2	1	1	7	2	1	2
3	3	39	142	1	27	4	2	2	4	6	2	1	1	1	0	0	0	6	7	5	6	6	6	7	3	3	7	5	4	3	5	3	2	2	6	4	3	2	2	7	7	6	2	1	1	7	2	1	2
3	3	39	142	1	27	4	2	2	4	6	2	1	1	1	0	0	0	6	7	5	6	6	6	7	3	3	7	5	4	3	5	3	2	2	6	4	3	2	2	7	7	6	2	1	1	7	2	1	2
3	3	39	142	1	27	4	2	2	4	6	2	1	1	1	0	0	0	6	7	5	6	6	6	7	3	3	7	5	4	3	5	3	2	2	6	4	3	2	2	7	7	6	2	1	1	7	2	1	2
3	3	39	142	1	27	4	2	2	4	6	2	1	1	1	0	0	0	6	7	5	6	6	6	7	3	3	7	5	4	3	5	3	2	2	6	4	3	2	2	7	7	6	2	1	1	7	2	1	2
3	3	39	142	1	27	4	2	2	4	6	2	1	1	1	0	0	0	6	7	5	6	6	6	7	3	3	7	5	4	3	5	3	2	2	6	4	3	2	2	7	7	6	2	1	1	7	2	1	2
3	3	39	142	1	27	4	2	2	4	6	2	1	1	1	0	0	0	6	7	5	6	6	6	7	3	3	7	5	4	3	5	3	2	2	6	4	3	2	2	7	7	6	2	1	1	7	2	1	2
3	3	39	142	1	27	4	2	2	4	6	2	1	1	1	0	0	0	6	7	5	6	6	6	7	3	3	7	5	4	3	5	3	2	2	6	4	3	2	2	7	7	6	2	1	1	7	2	1	2
3	3	39	142	1	27	4	2	2	4	6	2	1	1	1	0	0	0	6	7	5	6	6	6	7	3	3	7	5	4	3	5	3	2	2	6	4	3	2	2	7	7	6	2	1	1	7	2	1	2
3	3	39	142	1	27	4	2	2	4	6	2	1	1	1	0	0	0	6	7	5	6	6	6	7	3	3	7	5	4	3	5	3	2	2	6	4	3	2	2	7	7	6	2	1	1	7	2	1	2
3	3	39	142	1	27	4	2	2	4	6	2	1	1	1	0	0	0	6	7	5	6	6	6	7	3	3	7	5	4	3	5	3	2	2	6	4	3	2	2	7	7	6	2	1	1	7	2	1	2
3	3	39	142	1	27	4	2	2	4	6	2	1	1	1	0	0	0	6	7	5	6	6	6	7	3	3	7	5	4	3	5	3	2	2	6	4	3	2	2	7	7	6	2	1	1	7	2	1	2
3	3	39	142	1	27	4	2	2	4	6	2	1	1	1	0	0	0	6	7	5	6	6	6	7	3	3	7	5	4	3	5	3	2	2	6	4	3	2	2	7	7	6	2	1	1	7	2	1	2
3	3	39	142	1	27	4	2	2	4	6	2	1	1	1	0	0	0	6	7	5	6	6	6	7	3	3	7	5	4	3	5	3	2	2	6	4	3	2	2	7	7	6	2	1	1	7	2	1	2
3	3	39	142	1	27	4	2	2	4	6	2	1	1	1	0	0	0	6	7	5	6	6	6	7	3	3	7	5	4	3	5	3	2	2	6	4	3	2	2	7	7	6	2	1	1	7	2	1	2
3	3	39	142	1	27	4	2	2	4	6	2	1	1	1	0	0	0	6	7	5	6	6	6	7	3	3	7	5	4	3	5	3	2	2	6	4	3	2	2	7	7	6	2	1	1	7	2	1	2
3	3	40	143	1	37	4	3	3	2	3	5	4	1	1	1	1	1	7	7	5	4	7	7	5	6	6	6	5	2	5	2	5	3	3	7	2	3	5	4	6	3	2	7	3	7	5	1	1	2
3	3	40	143	1	37	4	3	3	2	3	5	4	1	1	1	1	1	7	7	5	4	7	7	5	6	6	6	5	2	5	2	5	3	3	7	2	3	5	4	6	3	2	7	3	7	5	1	1	2
3	3	40	143	1	37	4	3	3	2	3	5	4	1	1	1	1	1	7	7	5	4	7	7	5	6	6	6	5	2	5	2	5	3	3	7	2	3	5	4	6	3	2	7	3	7	5	1	1	2
3	3	40	143	1	37	4	3	3	2	3	5	4	1	1	1	1	1	7	7	5	4	7	7	5	6	6	6	5	2	5	2	5	3	3	7	2	3	5	4	6	3	2	7	3	7	5	1	1	2
3	3	40	143	1	37	4	3	3	2	3	5	4	1	1	1	1	1	7	7	5	4	7	7	5	6	6	6	5	2	5	2	5	3	3	7	2	3	5	4	6	3	2	7	3	7	5	1	1	2
3	3	40	143	1	37	4	3	3	2	3	5	4	1	1	1	1	1	7	7	5	4	7	7	5	6	6	6	5	2	5	2	5	3	3	7	2	3	5	4	6	3	2	7	3	7	5	1	1	2
3	3	40	143	1	37	4	3	3	2	3	5	4	1	1	1	1	1	7	7	5	4	7	7	5	6	6	6	5	2	5	2	5	3	3	7	2	3	5	4	6	3	2	7	3	7	5	1	1	2
3	3	40	143	1	37	4	3	3	2	3	5	4	1	1	1	1	1	7	7	5	4	7	7	5	6	6	6	5	2	5	2	5	3	3	7	2	3	5	4	6	3	2	7	3	7	5	1	1	2
3	3	40	143	1	37	4	3	3	2	3	5	4	1	1	1	1	1	7	7	5	4	7	7	5	6	6	6	5	2	5	2	5	3	3	7	2	3	5	4	6	3	2	7	3	7	5	1	1	2
3	3	40	143	1	37	4	3	3	2	3	5	4	1	1	1	1	1	7	7	5	4	7	7	5	6	6	6	5	2	5	2	5	3	3	7	2	3	5	4	6	3	2	7	3	7	5	1	1	2
3	3	40	143	1	37	4	3	3	2	3	5	4	1	1	1	1	1	7	7	5	4	7	7	5	6	6	6	5	2	5	2	5	3	3	7	2	3	5	4	6	3	2	7	3	7	5	1	1	2
3	3	40	143	1	37	4	3	3	2	3	5	4	1	1	1	1	1	7	7	5	4	7	7	5	6	6	6	5	2	5	2	5	3	3	7	2	3	5	4	6	3	2	7	3	7	5	1	1	2
3	3	40	143	1	37	4	3	3	2	3	5	4	1	1	1	1	1	7	7	5	4	7	7	5	6	6	6	5	2	5	2	5	3	3	7	2	3	5	4	6	3	2	7	3	7	5	1	1	2
3	3	40	143	1	37	4	3	3	2	3	5	4	1	1	1	1	1	7	7	5	4	7	7	5	6	6	6	5	2	5	2	5	3	3	7	2	3	5	4	6	3	2	7	3	7	5	1	1	2
3	3	40	143	1	37	4	3	3	2	3	5	4	1	1	1	1	1	7	7	5	4	7	7	5	6	6	6	5	2	5	2	5	3	3	7	2	3	5	4	6	3	2	7	3	7	5	1	1	2
3	3	40	143	1	37	4	3	3	2	3	5	4	1	1	1	1	1	7	7	5	4	7	7	5	6	6	6	5	2	5	2	5	3	3	7	2	3	5	4	6	3	2	7	3	7	5	1	1	2
3	3	40	143	1	37	4	3	3	2	3	5	4	1	1	1	1	1	7	7	5	4	7	7	5	6	6	6	5	2	5	2	5	3	3	7	2	3	5	4	6	3	2	7	3	7	5	1	1	2
3	3	40	143	1	37	4	3	3	2	3	5	4	1	1	1	1	1	7	7	5	4	7	7	5	6	6	6	5	2	5	2	5	3	3	7	2	3	5	4	6	3	2	7	3	7	5	1	1	2
3	3	40	143	1	37	4	3	3	2	3	5	4	1	1	1	1	1	7	7	5	4	7	7	5	6	6	6	5	2	5	2	5	3	3	7	2	3	5	4	6	3	2	7	3	7	5	1	1	2
3	3	40	143	1	37	4	3	3	2	3	5	4	1	1	1	1	1	7	7	5	4	7	7	5	6	6	6	5	2	5	2	5	3	3	7	2	3	5	4	6	3	2	7	3	7	5	1	1	2
3	3	41	144	1	36	3	2	4	6	7	3	1	1	1	0	1	1	5	5	4	4	5	5	6	5	4	5	5	3	5	5	5	4	4	5	5	5	4	5	4	4	4	5	5	5	5	1	1	1
3	3	41	144	1	36	3	2	4	6	7	3	1	1	1	0	1	1	5	5	4	4	5	5	6	5	4	5	5	3	5	5	5	4	4	5	5	5	4	5	4	4	4	5	5	5	5	1	1	1
3	3	41	144	1	36	3	2	4	6	7	3	1	1	1	0	1	1	5	5	4	4	5	5	6	5	4	5	5	3	5	5	5	4	4	5	5	5	4	5	4	4	4	5	5	5	5	1	1	1
3	3	41	144	1	36	3	2	4	6	7	3	1	1	1	0	1	1	5	5	4	4	5	5	6	5	4	5	5	3	5	5	5	4	4	5	5	5	4	5	4	4	4	5	5	5	5	1	1	1
3	3	41	144	1	36	3	2	4	6	7	3	1	1	1	0	1	1	5	5	4	4	5	5	6	5	4	5	5	3	5	5	5	4	4	5	5	5	4	5	4	4	4	5	5	5	5	1	1	1
3	3	41	144	1	36	3	2	4	6	7	3	1	1	1	0	1	1	5	5	4	4	5	5	6	5	4	5	5	3	5	5	5	4	4	5	5	5	4	5	4	4	4	5	5	5	5	1	1	1
3	3	41	144	1	36	3	2	4	6	7	3	1	1	1	0	1	1	5	5	4	4	5	5	6	5	4	5	5	3	5	5	5	4	4	5	5	5	4	5	4	4	4	5	5	5	5	1	1	1
3	3	41	144	1	36	3	2	4	6	7	3	1	1	1	0	1	1	5	5	4	4	5	5	6	5	4	5	5	3	5	5	5	4	4	5	5	5	4	5	4	4	4	5	5	5	5	1	1	1
3	3	41	144	1	36	3	2	4	6	7	3	1	1	1	0	1	1	5	5	4	4	5	5	6	5	4	5	5	3	5	5	5	4	4	5	5	5	4	5	4	4	4	5	5	5	5	1	1	1
3	3	41	144	1	36	3	2	4	6	7	3	1	1	1	0	1	1	5	5	4	4	5	5	6	5	4	5	5	3	5	5	5	4	4	5	5	5	4	5	4	4	4	5	5	5	5	1	1	1
3	3	41	144	1	36	3	2	4	6	7	3	1	1	1	0	1	1	5	5	4	4	5	5	6	5	4	5	5	3	5	5	5	4	4	5	5	5	4	5	4	4	4	5	5	5	5	1	1	1
3	3	41	144	1	36	3	2	4	6	7	3	1	1	1	0	1	1	5	5	4	4	5	5	6	5	4	5	5	3	5	5	5	4	4	5	5	5	4	5	4	4	4	5	5	5	5	1	1	1
3	3	41	144	1	36	3	2	4	6	7	3	1	1	1	0	1	1	5	5	4	4	5	5	6	5	4	5	5	3	5	5	5	4	4	5	5	5	4	5	4	4	4	5	5	5	5	1	1	1
3	3	41	144	1	36	3	2	4	6	7	3	1	1	1	0	1	1	5	5	4	4	5	5	6	5	4	5	5	3	5	5	5	4	4	5	5	5	4	5	4	4	4	5	5	5	5	1	1	1
3	3	41	144	1	36	3	2	4	6	7	3	1	1	1	0	1	1	5	5	4	4	5	5	6	5	4	5	5	3	5	5	5	4	4	5	5	5	4	5	4	4	4	5	5	5	5	1	1	1
3	3	41	144	1	36	3	2	4	6	7	3	1	1	1	0	1	1	5	5	4	4	5	5	6	5	4	5	5	3	5	5	5	4	4	5	5	5	4	5	4	4	4	5	5	5	5	1	1	1
3	3	41	144	1	36	3	2	4	6	7	3	1	1	1	0	1	1	5	5	4	4	5	5	6	5	4	5	5	3	5	5	5	4	4	5	5	5	4	5	4	4	4	5	5	5	5	1	1	1
3	3	41	144	1	36	3	2	4	6	7	3	1	1	1	0	1	1	5	5	4	4	5	5	6	5	4	5	5	3	5	5	5	4	4	5	5	5	4	5	4	4	4	5	5	5	5	1	1	1
3	3	41	144	1	36	3	2	4	6	7	3	1	1	1	0	1	1	5	5	4	4	5	5	6	5	4	5	5	3	5	5	5	4	4	5	5	5	4	5	4	4	4	5	5	5	5	1	1	1
3	3	41	144	1	36	3	2	4	6	7	3	1	1	1	0	1	1	5	5	4	4	5	5	6	5	4	5	5	3	5	5	5	4	4	5	5	5	4	5	4	4	4	5	5	5	5	1	1	1
3	3	42	145	2	27	4	3	11	4	1	5	2	1	1	0	1	1	4	4	4	4	7	7	7	5	5	7	7	1	7	1	4	1	2	7	1	2	4	4	7	4	1	1	1	1	7	4	4	7
3	3	42	145	2	27	4	3	11	4	1	5	2	1	1	0	1	1	4	4	4	4	7	7	7	5	5	7	7	1	7	1	4	1	2	7	1	2	4	4	7	4	1	1	1	1	7	4	4	7
3	3	42	145	2	27	4	3	11	4	1	5	2	1	1	0	1	1	4	4	4	4	7	7	7	5	5	7	7	1	7	1	4	1	2	7	1	2	4	4	7	4	1	1	1	1	7	4	4	7
3	3	42	145	2	27	4	3	11	4	1	5	2	1	1	0	1	1	4	4	4	4	7	7	7	5	5	7	7	1	7	1	4	1	2	7	1	2	4	4	7	4	1	1	1	1	7	4	4	7
3	3	42	145	2	27	4	3	11	4	1	5	2	1	1	0	1	1	4	4	4	4	7	7	7	5	5	7	7	1	7	1	4	1	2	7	1	2	4	4	7	4	1	1	1	1	7	4	4	7
3	3	42	145	2	27	4	3	11	4	1	5	2	1	1	0	1	1	4	4	4	4	7	7	7	5	5	7	7	1	7	1	4	1	2	7	1	2	4	4	7	4	1	1	1	1	7	4	4	7
3	3	42	145	2	27	4	3	11	4	1	5	2	1	1	0	1	1	4	4	4	4	7	7	7	5	5	7	7	1	7	1	4	1	2	7	1	2	4	4	7	4	1	1	1	1	7	4	4	7
3	3	42	145	2	27	4	3	11	4	1	5	2	1	1	0	1	1	4	4	4	4	7	7	7	5	5	7	7	1	7	1	4	1	2	7	1	2	4	4	7	4	1	1	1	1	7	4	4	7
3	3	42	145	2	27	4	3	11	4	1	5	2	1	1	0	1	1	4	4	4	4	7	7	7	5	5	7	7	1	7	1	4	1	2	7	1	2	4	4	7	4	1	1	1	1	7	4	4	7
3	3	42	145	2	27	4	3	11	4	1	5	2	1	1	0	1	1	4	4	4	4	7	7	7	5	5	7	7	1	7	1	4	1	2	7	1	2	4	4	7	4	1	1	1	1	7	4	4	7
3	3	42	145	2	27	4	3	11	4	1	5	2	1	1	0	1	1	4	4	4	4	7	7	7	5	5	7	7	1	7	1	4	1	2	7	1	2	4	4	7	4	1	1	1	1	7	4	4	7
3	3	42	145	2	27	4	3	11	4	1	5	2	1	1	0	1	1	4	4	4	4	7	7	7	5	5	7	7	1	7	1	4	1	2	7	1	2	4	4	7	4	1	1	1	1	7	4	4	7
3	3	42	145	2	27	4	3	11	4	1	5	2	1	1	0	1	1	4	4	4	4	7	7	7	5	5	7	7	1	7	1	4	1	2	7	1	2	4	4	7	4	1	1	1	1	7	4	4	7
3	3	42	145	2	27	4	3	11	4	1	5	2	1	1	0	1	1	4	4	4	4	7	7	7	5	5	7	7	1	7	1	4	1	2	7	1	2	4	4	7	4	1	1	1	1	7	4	4	7
3	3	42	145	2	27	4	3	11	4	1	5	2	1	1	0	1	1	4	4	4	4	7	7	7	5	5	7	7	1	7	1	4	1	2	7	1	2	4	4	7	4	1	1	1	1	7	4	4	7
3	3	42	145	2	27	4	3	11	4	1	5	2	1	1	0	1	1	4	4	4	4	7	7	7	5	5	7	7	1	7	1	4	1	2	7	1	2	4	4	7	4	1	1	1	1	7	4	4	7
3	3	42	145	2	27	4	3	11	4	1	5	2	1	1	0	1	1	4	4	4	4	7	7	7	5	5	7	7	1	7	1	4	1	2	7	1	2	4	4	7	4	1	1	1	1	7	4	4	7
3	3	42	145	2	27	4	3	11	4	1	5	2	1	1	0	1	1	4	4	4	4	7	7	7	5	5	7	7	1	7	1	4	1	2	7	1	2	4	4	7	4	1	1	1	1	7	4	4	7
3	3	42	145	2	27	4	3	11	4	1	5	2	1	1	0	1	1	4	4	4	4	7	7	7	5	5	7	7	1	7	1	4	1	2	7	1	2	4	4	7	4	1	1	1	1	7	4	4	7
3	3	42	145	2	27	4	3	11	4	1	5	2	1	1	0	1	1	4	4	4	4	7	7	7	5	5	7	7	1	7	1	4	1	2	7	1	2	4	4	7	4	1	1	1	1	7	4	4	7
3	3	43	146	1	34	2	3	11	3	6	4	2	1	1	1	0	0	6	5	4	1	7	7	6	4	1	6	7	4	7	7	7	6	4	5	3	1	4	7	6	5	1	6	7	4	6	5	6	4
3	3	43	146	1	34	2	3	11	3	6	4	2	1	1	1	0	0	6	5	4	1	7	7	6	4	1	6	7	4	7	7	7	6	4	5	3	1	4	7	6	5	1	6	7	4	6	5	6	4
3	3	43	146	1	34	2	3	11	3	6	4	2	1	1	1	0	0	6	5	4	1	7	7	6	4	1	6	7	4	7	7	7	6	4	5	3	1	4	7	6	5	1	6	7	4	6	5	6	4
3	3	43	146	1	34	2	3	11	3	6	4	2	1	1	1	0	0	6	5	4	1	7	7	6	4	1	6	7	4	7	7	7	6	4	5	3	1	4	7	6	5	1	6	7	4	6	5	6	4
3	3	43	146	1	34	2	3	11	3	6	4	2	1	1	1	0	0	6	5	4	1	7	7	6	4	1	6	7	4	7	7	7	6	4	5	3	1	4	7	6	5	1	6	7	4	6	5	6	4
3	3	43	146	1	34	2	3	11	3	6	4	2	1	1	1	0	0	6	5	4	1	7	7	6	4	1	6	7	4	7	7	7	6	4	5	3	1	4	7	6	5	1	6	7	4	6	5	6	4
3	3	43	146	1	34	2	3	11	3	6	4	2	1	1	1	0	0	6	5	4	1	7	7	6	4	1	6	7	4	7	7	7	6	4	5	3	1	4	7	6	5	1	6	7	4	6	5	6	4
3	3	43	146	1	34	2	3	11	3	6	4	2	1	1	1	0	0	6	5	4	1	7	7	6	4	1	6	7	4	7	7	7	6	4	5	3	1	4	7	6	5	1	6	7	4	6	5	6	4
3	3	43	146	1	34	2	3	11	3	6	4	2	1	1	1	0	0	6	5	4	1	7	7	6	4	1	6	7	4	7	7	7	6	4	5	3	1	4	7	6	5	1	6	7	4	6	5	6	4
3	3	43	146	1	34	2	3	11	3	6	4	2	1	1	1	0	0	6	5	4	1	7	7	6	4	1	6	7	4	7	7	7	6	4	5	3	1	4	7	6	5	1	6	7	4	6	5	6	4
3	3	43	146	1	34	2	3	11	3	6	4	2	1	1	1	0	0	6	5	4	1	7	7	6	4	1	6	7	4	7	7	7	6	4	5	3	1	4	7	6	5	1	6	7	4	6	5	6	4
3	3	43	146	1	34	2	3	11	3	6	4	2	1	1	1	0	0	6	5	4	1	7	7	6	4	1	6	7	4	7	7	7	6	4	5	3	1	4	7	6	5	1	6	7	4	6	5	6	4
3	3	43	146	1	34	2	3	11	3	6	4	2	1	1	1	0	0	6	5	4	1	7	7	6	4	1	6	7	4	7	7	7	6	4	5	3	1	4	7	6	5	1	6	7	4	6	5	6	4
3	3	43	146	1	34	2	3	11	3	6	4	2	1	1	1	0	0	6	5	4	1	7	7	6	4	1	6	7	4	7	7	7	6	4	5	3	1	4	7	6	5	1	6	7	4	6	5	6	4
3	3	43	146	1	34	2	3	11	3	6	4	2	1	1	1	0	0	6	5	4	1	7	7	6	4	1	6	7	4	7	7	7	6	4	5	3	1	4	7	6	5	1	6	7	4	6	5	6	4
3	3	43	146	1	34	2	3	11	3	6	4	2	1	1	1	0	0	6	5	4	1	7	7	6	4	1	6	7	4	7	7	7	6	4	5	3	1	4	7	6	5	1	6	7	4	6	5	6	4
3	3	43	146	1	34	2	3	11	3	6	4	2	1	1	1	0	0	6	5	4	1	7	7	6	4	1	6	7	4	7	7	7	6	4	5	3	1	4	7	6	5	1	6	7	4	6	5	6	4
3	3	43	146	1	34	2	3	11	3	6	4	2	1	1	1	0	0	6	5	4	1	7	7	6	4	1	6	7	4	7	7	7	6	4	5	3	1	4	7	6	5	1	6	7	4	6	5	6	4
3	3	43	146	1	34	2	3	11	3	6	4	2	1	1	1	0	0	6	5	4	1	7	7	6	4	1	6	7	4	7	7	7	6	4	5	3	1	4	7	6	5	1	6	7	4	6	5	6	4
3	3	43	146	1	34	2	3	11	3	6	4	2	1	1	1	0	0	6	5	4	1	7	7	6	4	1	6	7	4	7	7	7	6	4	5	3	1	4	7	6	5	1	6	7	4	6	5	6	4
3	3	44	147	1	40	2	2	1	4	3	4	1	1	1	0	0	0	7	7	7	7	7	7	4	7	5	7	5	7	5	7	3	5	1	3	1	1	1	1	4	3	7	7	7	5	4	7	5	4
3	3	44	147	1	40	2	2	1	4	3	4	1	1	1	0	0	0	7	7	7	7	7	7	4	7	5	7	5	7	5	7	3	5	1	3	1	1	1	1	4	3	7	7	7	5	4	7	5	4
3	3	44	147	1	40	2	2	1	4	3	4	1	1	1	0	0	0	7	7	7	7	7	7	4	7	5	7	5	7	5	7	3	5	1	3	1	1	1	1	4	3	7	7	7	5	4	7	5	4
3	3	44	147	1	40	2	2	1	4	3	4	1	1	1	0	0	0	7	7	7	7	7	7	4	7	5	7	5	7	5	7	3	5	1	3	1	1	1	1	4	3	7	7	7	5	4	7	5	4
3	3	44	147	1	40	2	2	1	4	3	4	1	1	1	0	0	0	7	7	7	7	7	7	4	7	5	7	5	7	5	7	3	5	1	3	1	1	1	1	4	3	7	7	7	5	4	7	5	4
3	3	44	147	1	40	2	2	1	4	3	4	1	1	1	0	0	0	7	7	7	7	7	7	4	7	5	7	5	7	5	7	3	5	1	3	1	1	1	1	4	3	7	7	7	5	4	7	5	4
3	3	44	147	1	40	2	2	1	4	3	4	1	1	1	0	0	0	7	7	7	7	7	7	4	7	5	7	5	7	5	7	3	5	1	3	1	1	1	1	4	3	7	7	7	5	4	7	5	4
3	3	44	147	1	40	2	2	1	4	3	4	1	1	1	0	0	0	7	7	7	7	7	7	4	7	5	7	5	7	5	7	3	5	1	3	1	1	1	1	4	3	7	7	7	5	4	7	5	4
3	3	44	147	1	40	2	2	1	4	3	4	1	1	1	0	0	0	7	7	7	7	7	7	4	7	5	7	5	7	5	7	3	5	1	3	1	1	1	1	4	3	7	7	7	5	4	7	5	4
3	3	44	147	1	40	2	2	1	4	3	4	1	1	1	0	0	0	7	7	7	7	7	7	4	7	5	7	5	7	5	7	3	5	1	3	1	1	1	1	4	3	7	7	7	5	4	7	5	4
3	3	44	147	1	40	2	2	1	4	3	4	1	1	1	0	0	0	7	7	7	7	7	7	4	7	5	7	5	7	5	7	3	5	1	3	1	1	1	1	4	3	7	7	7	5	4	7	5	4
3	3	44	147	1	40	2	2	1	4	3	4	1	1	1	0	0	0	7	7	7	7	7	7	4	7	5	7	5	7	5	7	3	5	1	3	1	1	1	1	4	3	7	7	7	5	4	7	5	4
3	3	44	147	1	40	2	2	1	4	3	4	1	1	1	0	0	0	7	7	7	7	7	7	4	7	5	7	5	7	5	7	3	5	1	3	1	1	1	1	4	3	7	7	7	5	4	7	5	4
3	3	44	147	1	40	2	2	1	4	3	4	1	1	1	0	0	0	7	7	7	7	7	7	4	7	5	7	5	7	5	7	3	5	1	3	1	1	1	1	4	3	7	7	7	5	4	7	5	4
3	3	44	147	1	40	2	2	1	4	3	4	1	1	1	0	0	0	7	7	7	7	7	7	4	7	5	7	5	7	5	7	3	5	1	3	1	1	1	1	4	3	7	7	7	5	4	7	5	4
3	3	44	147	1	40	2	2	1	4	3	4	1	1	1	0	0	0	7	7	7	7	7	7	4	7	5	7	5	7	5	7	3	5	1	3	1	1	1	1	4	3	7	7	7	5	4	7	5	4
3	3	44	147	1	40	2	2	1	4	3	4	1	1	1	0	0	0	7	7	7	7	7	7	4	7	5	7	5	7	5	7	3	5	1	3	1	1	1	1	4	3	7	7	7	5	4	7	5	4
3	3	44	147	1	40	2	2	1	4	3	4	1	1	1	0	0	0	7	7	7	7	7	7	4	7	5	7	5	7	5	7	3	5	1	3	1	1	1	1	4	3	7	7	7	5	4	7	5	4
3	3	44	147	1	40	2	2	1	4	3	4	1	1	1	0	0	0	7	7	7	7	7	7	4	7	5	7	5	7	5	7	3	5	1	3	1	1	1	1	4	3	7	7	7	5	4	7	5	4
3	3	44	147	1	40	2	2	1	4	3	4	1	1	1	0	0	0	7	7	7	7	7	7	4	7	5	7	5	7	5	7	3	5	1	3	1	1	1	1	4	3	7	7	7	5	4	7	5	4
3	3	45	148	1	51	4	2	3	3	4	3	1	0	1	0	0	0	6	6	6	5	6	6	7	5	5	5	5	5	5	4	5	3	2	4	3	2	6	5	6	3	4	3	5	4	5	5	5	5
3	3	45	148	1	51	4	2	3	3	4	3	1	0	1	0	0	0	6	6	6	5	6	6	7	5	5	5	5	5	5	4	5	3	2	4	3	2	6	5	6	3	4	3	5	4	5	5	5	5
3	3	45	148	1	51	4	2	3	3	4	3	1	0	1	0	0	0	6	6	6	5	6	6	7	5	5	5	5	5	5	4	5	3	2	4	3	2	6	5	6	3	4	3	5	4	5	5	5	5
3	3	45	148	1	51	4	2	3	3	4	3	1	0	1	0	0	0	6	6	6	5	6	6	7	5	5	5	5	5	5	4	5	3	2	4	3	2	6	5	6	3	4	3	5	4	5	5	5	5
3	3	45	148	1	51	4	2	3	3	4	3	1	0	1	0	0	0	6	6	6	5	6	6	7	5	5	5	5	5	5	4	5	3	2	4	3	2	6	5	6	3	4	3	5	4	5	5	5	5
3	3	45	148	1	51	4	2	3	3	4	3	1	0	1	0	0	0	6	6	6	5	6	6	7	5	5	5	5	5	5	4	5	3	2	4	3	2	6	5	6	3	4	3	5	4	5	5	5	5
3	3	45	148	1	51	4	2	3	3	4	3	1	0	1	0	0	0	6	6	6	5	6	6	7	5	5	5	5	5	5	4	5	3	2	4	3	2	6	5	6	3	4	3	5	4	5	5	5	5
3	3	45	148	1	51	4	2	3	3	4	3	1	0	1	0	0	0	6	6	6	5	6	6	7	5	5	5	5	5	5	4	5	3	2	4	3	2	6	5	6	3	4	3	5	4	5	5	5	5
3	3	45	148	1	51	4	2	3	3	4	3	1	0	1	0	0	0	6	6	6	5	6	6	7	5	5	5	5	5	5	4	5	3	2	4	3	2	6	5	6	3	4	3	5	4	5	5	5	5
3	3	45	148	1	51	4	2	3	3	4	3	1	0	1	0	0	0	6	6	6	5	6	6	7	5	5	5	5	5	5	4	5	3	2	4	3	2	6	5	6	3	4	3	5	4	5	5	5	5
3	3	45	148	1	51	4	2	3	3	4	3	1	0	1	0	0	0	6	6	6	5	6	6	7	5	5	5	5	5	5	4	5	3	2	4	3	2	6	5	6	3	4	3	5	4	5	5	5	5
3	3	45	148	1	51	4	2	3	3	4	3	1	0	1	0	0	0	6	6	6	5	6	6	7	5	5	5	5	5	5	4	5	3	2	4	3	2	6	5	6	3	4	3	5	4	5	5	5	5
3	3	45	148	1	51	4	2	3	3	4	3	1	0	1	0	0	0	6	6	6	5	6	6	7	5	5	5	5	5	5	4	5	3	2	4	3	2	6	5	6	3	4	3	5	4	5	5	5	5
3	3	45	148	1	51	4	2	3	3	4	3	1	0	1	0	0	0	6	6	6	5	6	6	7	5	5	5	5	5	5	4	5	3	2	4	3	2	6	5	6	3	4	3	5	4	5	5	5	5
3	3	45	148	1	51	4	2	3	3	4	3	1	0	1	0	0	0	6	6	6	5	6	6	7	5	5	5	5	5	5	4	5	3	2	4	3	2	6	5	6	3	4	3	5	4	5	5	5	5
3	3	45	148	1	51	4	2	3	3	4	3	1	0	1	0	0	0	6	6	6	5	6	6	7	5	5	5	5	5	5	4	5	3	2	4	3	2	6	5	6	3	4	3	5	4	5	5	5	5
3	3	45	148	1	51	4	2	3	3	4	3	1	0	1	0	0	0	6	6	6	5	6	6	7	5	5	5	5	5	5	4	5	3	2	4	3	2	6	5	6	3	4	3	5	4	5	5	5	5
3	3	45	148	1	51	4	2	3	3	4	3	1	0	1	0	0	0	6	6	6	5	6	6	7	5	5	5	5	5	5	4	5	3	2	4	3	2	6	5	6	3	4	3	5	4	5	5	5	5
3	3	45	148	1	51	4	2	3	3	4	3	1	0	1	0	0	0	6	6	6	5	6	6	7	5	5	5	5	5	5	4	5	3	2	4	3	2	6	5	6	3	4	3	5	4	5	5	5	5
3	3	45	148	1	51	4	2	3	3	4	3	1	0	1	0	0	0	6	6	6	5	6	6	7	5	5	5	5	5	5	4	5	3	2	4	3	2	6	5	6	3	4	3	5	4	5	5	5	5
3	3	46	149	2	26	4	4	11	3	6	4	1	1	1	1	0	1	7	7	5	3	7	7	6	5	3	7	5	5	5	4	5	5	2	5	3	3	1	5	4	6	5	4	7	7	6	3	2	3
3	3	46	149	2	26	4	4	11	3	6	4	1	1	1	1	0	1	7	7	5	3	7	7	6	5	3	7	5	5	5	4	5	5	2	5	3	3	1	5	4	6	5	4	7	7	6	3	2	3
3	3	46	149	2	26	4	4	11	3	6	4	1	1	1	1	0	1	7	7	5	3	7	7	6	5	3	7	5	5	5	4	5	5	2	5	3	3	1	5	4	6	5	4	7	7	6	3	2	3
3	3	46	149	2	26	4	4	11	3	6	4	1	1	1	1	0	1	7	7	5	3	7	7	6	5	3	7	5	5	5	4	5	5	2	5	3	3	1	5	4	6	5	4	7	7	6	3	2	3
3	3	46	149	2	26	4	4	11	3	6	4	1	1	1	1	0	1	7	7	5	3	7	7	6	5	3	7	5	5	5	4	5	5	2	5	3	3	1	5	4	6	5	4	7	7	6	3	2	3
3	3	46	149	2	26	4	4	11	3	6	4	1	1	1	1	0	1	7	7	5	3	7	7	6	5	3	7	5	5	5	4	5	5	2	5	3	3	1	5	4	6	5	4	7	7	6	3	2	3
3	3	46	149	2	26	4	4	11	3	6	4	1	1	1	1	0	1	7	7	5	3	7	7	6	5	3	7	5	5	5	4	5	5	2	5	3	3	1	5	4	6	5	4	7	7	6	3	2	3
3	3	46	149	2	26	4	4	11	3	6	4	1	1	1	1	0	1	7	7	5	3	7	7	6	5	3	7	5	5	5	4	5	5	2	5	3	3	1	5	4	6	5	4	7	7	6	3	2	3
3	3	46	149	2	26	4	4	11	3	6	4	1	1	1	1	0	1	7	7	5	3	7	7	6	5	3	7	5	5	5	4	5	5	2	5	3	3	1	5	4	6	5	4	7	7	6	3	2	3
3	3	46	149	2	26	4	4	11	3	6	4	1	1	1	1	0	1	7	7	5	3	7	7	6	5	3	7	5	5	5	4	5	5	2	5	3	3	1	5	4	6	5	4	7	7	6	3	2	3
3	3	46	149	2	26	4	4	11	3	6	4	1	1	1	1	0	1	7	7	5	3	7	7	6	5	3	7	5	5	5	4	5	5	2	5	3	3	1	5	4	6	5	4	7	7	6	3	2	3
3	3	46	149	2	26	4	4	11	3	6	4	1	1	1	1	0	1	7	7	5	3	7	7	6	5	3	7	5	5	5	4	5	5	2	5	3	3	1	5	4	6	5	4	7	7	6	3	2	3
3	3	46	149	2	26	4	4	11	3	6	4	1	1	1	1	0	1	7	7	5	3	7	7	6	5	3	7	5	5	5	4	5	5	2	5	3	3	1	5	4	6	5	4	7	7	6	3	2	3
3	3	46	149	2	26	4	4	11	3	6	4	1	1	1	1	0	1	7	7	5	3	7	7	6	5	3	7	5	5	5	4	5	5	2	5	3	3	1	5	4	6	5	4	7	7	6	3	2	3
3	3	46	149	2	26	4	4	11	3	6	4	1	1	1	1	0	1	7	7	5	3	7	7	6	5	3	7	5	5	5	4	5	5	2	5	3	3	1	5	4	6	5	4	7	7	6	3	2	3
3	3	46	149	2	26	4	4	11	3	6	4	1	1	1	1	0	1	7	7	5	3	7	7	6	5	3	7	5	5	5	4	5	5	2	5	3	3	1	5	4	6	5	4	7	7	6	3	2	3
3	3	46	149	2	26	4	4	11	3	6	4	1	1	1	1	0	1	7	7	5	3	7	7	6	5	3	7	5	5	5	4	5	5	2	5	3	3	1	5	4	6	5	4	7	7	6	3	2	3
3	3	46	149	2	26	4	4	11	3	6	4	1	1	1	1	0	1	7	7	5	3	7	7	6	5	3	7	5	5	5	4	5	5	2	5	3	3	1	5	4	6	5	4	7	7	6	3	2	3
3	3	46	149	2	26	4	4	11	3	6	4	1	1	1	1	0	1	7	7	5	3	7	7	6	5	3	7	5	5	5	4	5	5	2	5	3	3	1	5	4	6	5	4	7	7	6	3	2	3
3	3	46	149	2	26	4	4	11	3	6	4	1	1	1	1	0	1	7	7	5	3	7	7	6	5	3	7	5	5	5	4	5	5	2	5	3	3	1	5	4	6	5	4	7	7	6	3	2	3
3	3	47	150	1	48	3	2	5	1	5	5	2	1	1	0	0	1	6	5	4	4	7	7	7	5	5	7	6	1	7	1	7	7	1	6	1	1	1	1	1	7	1	7	7	7	7	5	4	3
3	3	47	150	1	48	3	2	5	1	5	5	2	1	1	0	0	1	6	5	4	4	7	7	7	5	5	7	6	1	7	1	7	7	1	6	1	1	1	1	1	7	1	7	7	7	7	5	4	3
3	3	47	150	1	48	3	2	5	1	5	5	2	1	1	0	0	1	6	5	4	4	7	7	7	5	5	7	6	1	7	1	7	7	1	6	1	1	1	1	1	7	1	7	7	7	7	5	4	3
3	3	47	150	1	48	3	2	5	1	5	5	2	1	1	0	0	1	6	5	4	4	7	7	7	5	5	7	6	1	7	1	7	7	1	6	1	1	1	1	1	7	1	7	7	7	7	5	4	3
3	3	47	150	1	48	3	2	5	1	5	5	2	1	1	0	0	1	6	5	4	4	7	7	7	5	5	7	6	1	7	1	7	7	1	6	1	1	1	1	1	7	1	7	7	7	7	5	4	3
3	3	47	150	1	48	3	2	5	1	5	5	2	1	1	0	0	1	6	5	4	4	7	7	7	5	5	7	6	1	7	1	7	7	1	6	1	1	1	1	1	7	1	7	7	7	7	5	4	3
3	3	47	150	1	48	3	2	5	1	5	5	2	1	1	0	0	1	6	5	4	4	7	7	7	5	5	7	6	1	7	1	7	7	1	6	1	1	1	1	1	7	1	7	7	7	7	5	4	3
3	3	47	150	1	48	3	2	5	1	5	5	2	1	1	0	0	1	6	5	4	4	7	7	7	5	5	7	6	1	7	1	7	7	1	6	1	1	1	1	1	7	1	7	7	7	7	5	4	3
3	3	47	150	1	48	3	2	5	1	5	5	2	1	1	0	0	1	6	5	4	4	7	7	7	5	5	7	6	1	7	1	7	7	1	6	1	1	1	1	1	7	1	7	7	7	7	5	4	3
3	3	47	150	1	48	3	2	5	1	5	5	2	1	1	0	0	1	6	5	4	4	7	7	7	5	5	7	6	1	7	1	7	7	1	6	1	1	1	1	1	7	1	7	7	7	7	5	4	3
3	3	47	150	1	48	3	2	5	1	5	5	2	1	1	0	0	1	6	5	4	4	7	7	7	5	5	7	6	1	7	1	7	7	1	6	1	1	1	1	1	7	1	7	7	7	7	5	4	3
3	3	47	150	1	48	3	2	5	1	5	5	2	1	1	0	0	1	6	5	4	4	7	7	7	5	5	7	6	1	7	1	7	7	1	6	1	1	1	1	1	7	1	7	7	7	7	5	4	3
3	3	47	150	1	48	3	2	5	1	5	5	2	1	1	0	0	1	6	5	4	4	7	7	7	5	5	7	6	1	7	1	7	7	1	6	1	1	1	1	1	7	1	7	7	7	7	5	4	3
3	3	47	150	1	48	3	2	5	1	5	5	2	1	1	0	0	1	6	5	4	4	7	7	7	5	5	7	6	1	7	1	7	7	1	6	1	1	1	1	1	7	1	7	7	7	7	5	4	3
3	3	47	150	1	48	3	2	5	1	5	5	2	1	1	0	0	1	6	5	4	4	7	7	7	5	5	7	6	1	7	1	7	7	1	6	1	1	1	1	1	7	1	7	7	7	7	5	4	3
3	3	47	150	1	48	3	2	5	1	5	5	2	1	1	0	0	1	6	5	4	4	7	7	7	5	5	7	6	1	7	1	7	7	1	6	1	1	1	1	1	7	1	7	7	7	7	5	4	3
3	3	47	150	1	48	3	2	5	1	5	5	2	1	1	0	0	1	6	5	4	4	7	7	7	5	5	7	6	1	7	1	7	7	1	6	1	1	1	1	1	7	1	7	7	7	7	5	4	3
3	3	47	150	1	48	3	2	5	1	5	5	2	1	1	0	0	1	6	5	4	4	7	7	7	5	5	7	6	1	7	1	7	7	1	6	1	1	1	1	1	7	1	7	7	7	7	5	4	3
3	3	47	150	1	48	3	2	5	1	5	5	2	1	1	0	0	1	6	5	4	4	7	7	7	5	5	7	6	1	7	1	7	7	1	6	1	1	1	1	1	7	1	7	7	7	7	5	4	3
3	3	47	150	1	48	3	2	5	1	5	5	2	1	1	0	0	1	6	5	4	4	7	7	7	5	5	7	6	1	7	1	7	7	1	6	1	1	1	1	1	7	1	7	7	7	7	5	4	3
3	3	48	151	1	36	4	2	1	3	5	5	1	1	0	0	0	1	5	4	3	3	7	7	3	4	5	7	6	1	6	3	2	3	1	7	1	1	4	3	5	3	1	6	6	3	3	4	3	3
3	3	48	151	1	36	4	2	1	3	5	5	1	1	0	0	0	1	5	4	3	3	7	7	3	4	5	7	6	1	6	3	2	3	1	7	1	1	4	3	5	3	1	6	6	3	3	4	3	3
3	3	48	151	1	36	4	2	1	3	5	5	1	1	0	0	0	1	5	4	3	3	7	7	3	4	5	7	6	1	6	3	2	3	1	7	1	1	4	3	5	3	1	6	6	3	3	4	3	3
3	3	48	151	1	36	4	2	1	3	5	5	1	1	0	0	0	1	5	4	3	3	7	7	3	4	5	7	6	1	6	3	2	3	1	7	1	1	4	3	5	3	1	6	6	3	3	4	3	3
3	3	48	151	1	36	4	2	1	3	5	5	1	1	0	0	0	1	5	4	3	3	7	7	3	4	5	7	6	1	6	3	2	3	1	7	1	1	4	3	5	3	1	6	6	3	3	4	3	3
3	3	48	151	1	36	4	2	1	3	5	5	1	1	0	0	0	1	5	4	3	3	7	7	3	4	5	7	6	1	6	3	2	3	1	7	1	1	4	3	5	3	1	6	6	3	3	4	3	3
3	3	48	151	1	36	4	2	1	3	5	5	1	1	0	0	0	1	5	4	3	3	7	7	3	4	5	7	6	1	6	3	2	3	1	7	1	1	4	3	5	3	1	6	6	3	3	4	3	3
3	3	48	151	1	36	4	2	1	3	5	5	1	1	0	0	0	1	5	4	3	3	7	7	3	4	5	7	6	1	6	3	2	3	1	7	1	1	4	3	5	3	1	6	6	3	3	4	3	3
3	3	48	151	1	36	4	2	1	3	5	5	1	1	0	0	0	1	5	4	3	3	7	7	3	4	5	7	6	1	6	3	2	3	1	7	1	1	4	3	5	3	1	6	6	3	3	4	3	3
3	3	48	151	1	36	4	2	1	3	5	5	1	1	0	0	0	1	5	4	3	3	7	7	3	4	5	7	6	1	6	3	2	3	1	7	1	1	4	3	5	3	1	6	6	3	3	4	3	3
3	3	48	151	1	36	4	2	1	3	5	5	1	1	0	0	0	1	5	4	3	3	7	7	3	4	5	7	6	1	6	3	2	3	1	7	1	1	4	3	5	3	1	6	6	3	3	4	3	3
3	3	48	151	1	36	4	2	1	3	5	5	1	1	0	0	0	1	5	4	3	3	7	7	3	4	5	7	6	1	6	3	2	3	1	7	1	1	4	3	5	3	1	6	6	3	3	4	3	3
3	3	48	151	1	36	4	2	1	3	5	5	1	1	0	0	0	1	5	4	3	3	7	7	3	4	5	7	6	1	6	3	2	3	1	7	1	1	4	3	5	3	1	6	6	3	3	4	3	3
3	3	48	151	1	36	4	2	1	3	5	5	1	1	0	0	0	1	5	4	3	3	7	7	3	4	5	7	6	1	6	3	2	3	1	7	1	1	4	3	5	3	1	6	6	3	3	4	3	3
3	3	48	151	1	36	4	2	1	3	5	5	1	1	0	0	0	1	5	4	3	3	7	7	3	4	5	7	6	1	6	3	2	3	1	7	1	1	4	3	5	3	1	6	6	3	3	4	3	3
3	3	48	151	1	36	4	2	1	3	5	5	1	1	0	0	0	1	5	4	3	3	7	7	3	4	5	7	6	1	6	3	2	3	1	7	1	1	4	3	5	3	1	6	6	3	3	4	3	3
3	3	48	151	1	36	4	2	1	3	5	5	1	1	0	0	0	1	5	4	3	3	7	7	3	4	5	7	6	1	6	3	2	3	1	7	1	1	4	3	5	3	1	6	6	3	3	4	3	3
3	3	48	151	1	36	4	2	1	3	5	5	1	1	0	0	0	1	5	4	3	3	7	7	3	4	5	7	6	1	6	3	2	3	1	7	1	1	4	3	5	3	1	6	6	3	3	4	3	3
3	3	48	151	1	36	4	2	1	3	5	5	1	1	0	0	0	1	5	4	3	3	7	7	3	4	5	7	6	1	6	3	2	3	1	7	1	1	4	3	5	3	1	6	6	3	3	4	3	3
3	3	48	151	1	36	4	2	1	3	5	5	1	1	0	0	0	1	5	4	3	3	7	7	3	4	5	7	6	1	6	3	2	3	1	7	1	1	4	3	5	3	1	6	6	3	3	4	3	3
3	3	49	152	1	31	4	2	1	4	1	5	4	1	1	0	0	0	5	4	1	1	7	7	6	1	1	6	7	1	7	2	6	2	4	6	1	2	2	2	6	5	1	7	7	7	6	6	6	6
3	3	49	152	1	31	4	2	1	4	1	5	4	1	1	0	0	0	5	4	1	1	7	7	6	1	1	6	7	1	7	2	6	2	4	6	1	2	2	2	6	5	1	7	7	7	6	6	6	6
3	3	49	152	1	31	4	2	1	4	1	5	4	1	1	0	0	0	5	4	1	1	7	7	6	1	1	6	7	1	7	2	6	2	4	6	1	2	2	2	6	5	1	7	7	7	6	6	6	6
3	3	49	152	1	31	4	2	1	4	1	5	4	1	1	0	0	0	5	4	1	1	7	7	6	1	1	6	7	1	7	2	6	2	4	6	1	2	2	2	6	5	1	7	7	7	6	6	6	6
3	3	49	152	1	31	4	2	1	4	1	5	4	1	1	0	0	0	5	4	1	1	7	7	6	1	1	6	7	1	7	2	6	2	4	6	1	2	2	2	6	5	1	7	7	7	6	6	6	6
3	3	49	152	1	31	4	2	1	4	1	5	4	1	1	0	0	0	5	4	1	1	7	7	6	1	1	6	7	1	7	2	6	2	4	6	1	2	2	2	6	5	1	7	7	7	6	6	6	6
3	3	49	152	1	31	4	2	1	4	1	5	4	1	1	0	0	0	5	4	1	1	7	7	6	1	1	6	7	1	7	2	6	2	4	6	1	2	2	2	6	5	1	7	7	7	6	6	6	6
3	3	49	152	1	31	4	2	1	4	1	5	4	1	1	0	0	0	5	4	1	1	7	7	6	1	1	6	7	1	7	2	6	2	4	6	1	2	2	2	6	5	1	7	7	7	6	6	6	6
3	3	49	152	1	31	4	2	1	4	1	5	4	1	1	0	0	0	5	4	1	1	7	7	6	1	1	6	7	1	7	2	6	2	4	6	1	2	2	2	6	5	1	7	7	7	6	6	6	6
3	3	49	152	1	31	4	2	1	4	1	5	4	1	1	0	0	0	5	4	1	1	7	7	6	1	1	6	7	1	7	2	6	2	4	6	1	2	2	2	6	5	1	7	7	7	6	6	6	6
3	3	49	152	1	31	4	2	1	4	1	5	4	1	1	0	0	0	5	4	1	1	7	7	6	1	1	6	7	1	7	2	6	2	4	6	1	2	2	2	6	5	1	7	7	7	6	6	6	6
3	3	49	152	1	31	4	2	1	4	1	5	4	1	1	0	0	0	5	4	1	1	7	7	6	1	1	6	7	1	7	2	6	2	4	6	1	2	2	2	6	5	1	7	7	7	6	6	6	6
3	3	49	152	1	31	4	2	1	4	1	5	4	1	1	0	0	0	5	4	1	1	7	7	6	1	1	6	7	1	7	2	6	2	4	6	1	2	2	2	6	5	1	7	7	7	6	6	6	6
3	3	49	152	1	31	4	2	1	4	1	5	4	1	1	0	0	0	5	4	1	1	7	7	6	1	1	6	7	1	7	2	6	2	4	6	1	2	2	2	6	5	1	7	7	7	6	6	6	6
3	3	49	152	1	31	4	2	1	4	1	5	4	1	1	0	0	0	5	4	1	1	7	7	6	1	1	6	7	1	7	2	6	2	4	6	1	2	2	2	6	5	1	7	7	7	6	6	6	6
3	3	49	152	1	31	4	2	1	4	1	5	4	1	1	0	0	0	5	4	1	1	7	7	6	1	1	6	7	1	7	2	6	2	4	6	1	2	2	2	6	5	1	7	7	7	6	6	6	6
3	3	49	152	1	31	4	2	1	4	1	5	4	1	1	0	0	0	5	4	1	1	7	7	6	1	1	6	7	1	7	2	6	2	4	6	1	2	2	2	6	5	1	7	7	7	6	6	6	6
3	3	49	152	1	31	4	2	1	4	1	5	4	1	1	0	0	0	5	4	1	1	7	7	6	1	1	6	7	1	7	2	6	2	4	6	1	2	2	2	6	5	1	7	7	7	6	6	6	6
3	3	49	152	1	31	4	2	1	4	1	5	4	1	1	0	0	0	5	4	1	1	7	7	6	1	1	6	7	1	7	2	6	2	4	6	1	2	2	2	6	5	1	7	7	7	6	6	6	6
3	3	49	152	1	31	4	2	1	4	1	5	4	1	1	0	0	0	5	4	1	1	7	7	6	1	1	6	7	1	7	2	6	2	4	6	1	2	2	2	6	5	1	7	7	7	6	6	6	6
3	3	50	153	2	57	4	2	3	4	7	5	1	1	1	1	0	0	4	5	5	3	7	7	3	4	3	2	1	2	4	1	4	5	4	6	4	4	6	6	6	5	1	1	1	1	3	2	1	4
3	3	50	153	2	57	4	2	3	4	7	5	1	1	1	1	0	0	4	5	5	3	7	7	3	4	3	2	1	2	4	1	4	5	4	6	4	4	6	6	6	5	1	1	1	1	3	2	1	4
3	3	50	153	2	57	4	2	3	4	7	5	1	1	1	1	0	0	4	5	5	3	7	7	3	4	3	2	1	2	4	1	4	5	4	6	4	4	6	6	6	5	1	1	1	1	3	2	1	4
3	3	50	153	2	57	4	2	3	4	7	5	1	1	1	1	0	0	4	5	5	3	7	7	3	4	3	2	1	2	4	1	4	5	4	6	4	4	6	6	6	5	1	1	1	1	3	2	1	4
3	3	50	153	2	57	4	2	3	4	7	5	1	1	1	1	0	0	4	5	5	3	7	7	3	4	3	2	1	2	4	1	4	5	4	6	4	4	6	6	6	5	1	1	1	1	3	2	1	4
3	3	50	153	2	57	4	2	3	4	7	5	1	1	1	1	0	0	4	5	5	3	7	7	3	4	3	2	1	2	4	1	4	5	4	6	4	4	6	6	6	5	1	1	1	1	3	2	1	4
3	3	50	153	2	57	4	2	3	4	7	5	1	1	1	1	0	0	4	5	5	3	7	7	3	4	3	2	1	2	4	1	4	5	4	6	4	4	6	6	6	5	1	1	1	1	3	2	1	4
3	3	50	153	2	57	4	2	3	4	7	5	1	1	1	1	0	0	4	5	5	3	7	7	3	4	3	2	1	2	4	1	4	5	4	6	4	4	6	6	6	5	1	1	1	1	3	2	1	4
3	3	50	153	2	57	4	2	3	4	7	5	1	1	1	1	0	0	4	5	5	3	7	7	3	4	3	2	1	2	4	1	4	5	4	6	4	4	6	6	6	5	1	1	1	1	3	2	1	4
3	3	50	153	2	57	4	2	3	4	7	5	1	1	1	1	0	0	4	5	5	3	7	7	3	4	3	2	1	2	4	1	4	5	4	6	4	4	6	6	6	5	1	1	1	1	3	2	1	4
3	3	50	153	2	57	4	2	3	4	7	5	1	1	1	1	0	0	4	5	5	3	7	7	3	4	3	2	1	2	4	1	4	5	4	6	4	4	6	6	6	5	1	1	1	1	3	2	1	4
3	3	50	153	2	57	4	2	3	4	7	5	1	1	1	1	0	0	4	5	5	3	7	7	3	4	3	2	1	2	4	1	4	5	4	6	4	4	6	6	6	5	1	1	1	1	3	2	1	4
3	3	50	153	2	57	4	2	3	4	7	5	1	1	1	1	0	0	4	5	5	3	7	7	3	4	3	2	1	2	4	1	4	5	4	6	4	4	6	6	6	5	1	1	1	1	3	2	1	4
3	3	50	153	2	57	4	2	3	4	7	5	1	1	1	1	0	0	4	5	5	3	7	7	3	4	3	2	1	2	4	1	4	5	4	6	4	4	6	6	6	5	1	1	1	1	3	2	1	4
3	3	50	153	2	57	4	2	3	4	7	5	1	1	1	1	0	0	4	5	5	3	7	7	3	4	3	2	1	2	4	1	4	5	4	6	4	4	6	6	6	5	1	1	1	1	3	2	1	4
3	3	50	153	2	57	4	2	3	4	7	5	1	1	1	1	0	0	4	5	5	3	7	7	3	4	3	2	1	2	4	1	4	5	4	6	4	4	6	6	6	5	1	1	1	1	3	2	1	4
3	3	50	153	2	57	4	2	3	4	7	5	1	1	1	1	0	0	4	5	5	3	7	7	3	4	3	2	1	2	4	1	4	5	4	6	4	4	6	6	6	5	1	1	1	1	3	2	1	4
3	3	50	153	2	57	4	2	3	4	7	5	1	1	1	1	0	0	4	5	5	3	7	7	3	4	3	2	1	2	4	1	4	5	4	6	4	4	6	6	6	5	1	1	1	1	3	2	1	4
3	3	50	153	2	57	4	2	3	4	7	5	1	1	1	1	0	0	4	5	5	3	7	7	3	4	3	2	1	2	4	1	4	5	4	6	4	4	6	6	6	5	1	1	1	1	3	2	1	4
3	3	50	153	2	57	4	2	3	4	7	5	1	1	1	1	0	0	4	5	5	3	7	7	3	4	3	2	1	2	4	1	4	5	4	6	4	4	6	6	6	5	1	1	1	1	3	2	1	4
12	3	51	154	1	20	4	4	11	5	6	5	4	1	1	0	0	0	5	5	3	3	6	6	3	2	2	6	6	6	6	3	6	6	1	7	1	1	2	6	7	6	1	6	4	6	1	1	1	1
12	3	51	154	1	20	4	4	11	5	6	5	4	1	1	0	0	0	5	5	3	3	6	6	3	2	2	6	6	6	6	3	6	6	1	7	1	1	2	6	7	6	1	6	4	6	1	1	1	1
12	3	51	154	1	20	4	4	11	5	6	5	4	1	1	0	0	0	5	5	3	3	6	6	3	2	2	6	6	6	6	3	6	6	1	7	1	1	2	6	7	6	1	6	4	6	1	1	1	1
12	3	51	154	1	20	4	4	11	5	6	5	4	1	1	0	0	0	5	5	3	3	6	6	3	2	2	6	6	6	6	3	6	6	1	7	1	1	2	6	7	6	1	6	4	6	1	1	1	1
12	3	51	154	1	20	4	4	11	5	6	5	4	1	1	0	0	0	5	5	3	3	6	6	3	2	2	6	6	6	6	3	6	6	1	7	1	1	2	6	7	6	1	6	4	6	1	1	1	1
12	3	51	154	1	20	4	4	11	5	6	5	4	1	1	0	0	0	5	5	3	3	6	6	3	2	2	6	6	6	6	3	6	6	1	7	1	1	2	6	7	6	1	6	4	6	1	1	1	1
12	3	51	154	1	20	4	4	11	5	6	5	4	1	1	0	0	0	5	5	3	3	6	6	3	2	2	6	6	6	6	3	6	6	1	7	1	1	2	6	7	6	1	6	4	6	1	1	1	1
12	3	51	154	1	20	4	4	11	5	6	5	4	1	1	0	0	0	5	5	3	3	6	6	3	2	2	6	6	6	6	3	6	6	1	7	1	1	2	6	7	6	1	6	4	6	1	1	1	1
12	3	51	154	1	20	4	4	11	5	6	5	4	1	1	0	0	0	5	5	3	3	6	6	3	2	2	6	6	6	6	3	6	6	1	7	1	1	2	6	7	6	1	6	4	6	1	1	1	1
12	3	51	154	1	20	4	4	11	5	6	5	4	1	1	0	0	0	5	5	3	3	6	6	3	2	2	6	6	6	6	3	6	6	1	7	1	1	2	6	7	6	1	6	4	6	1	1	1	1
12	3	51	154	1	20	4	4	11	5	6	5	4	1	1	0	0	0	5	5	3	3	6	6	3	2	2	6	6	6	6	3	6	6	1	7	1	1	2	6	7	6	1	6	4	6	1	1	1	1
12	3	51	154	1	20	4	4	11	5	6	5	4	1	1	0	0	0	5	5	3	3	6	6	3	2	2	6	6	6	6	3	6	6	1	7	1	1	2	6	7	6	1	6	4	6	1	1	1	1
12	3	51	154	1	20	4	4	11	5	6	5	4	1	1	0	0	0	5	5	3	3	6	6	3	2	2	6	6	6	6	3	6	6	1	7	1	1	2	6	7	6	1	6	4	6	1	1	1	1
12	3	51	154	1	20	4	4	11	5	6	5	4	1	1	0	0	0	5	5	3	3	6	6	3	2	2	6	6	6	6	3	6	6	1	7	1	1	2	6	7	6	1	6	4	6	1	1	1	1
12	3	51	154	1	20	4	4	11	5	6	5	4	1	1	0	0	0	5	5	3	3	6	6	3	2	2	6	6	6	6	3	6	6	1	7	1	1	2	6	7	6	1	6	4	6	1	1	1	1
12	3	51	154	1	20	4	4	11	5	6	5	4	1	1	0	0	0	5	5	3	3	6	6	3	2	2	6	6	6	6	3	6	6	1	7	1	1	2	6	7	6	1	6	4	6	1	1	1	1
12	3	51	154	1	20	4	4	11	5	6	5	4	1	1	0	0	0	5	5	3	3	6	6	3	2	2	6	6	6	6	3	6	6	1	7	1	1	2	6	7	6	1	6	4	6	1	1	1	1
12	3	51	154	1	20	4	4	11	5	6	5	4	1	1	0	0	0	5	5	3	3	6	6	3	2	2	6	6	6	6	3	6	6	1	7	1	1	2	6	7	6	1	6	4	6	1	1	1	1
12	3	51	154	1	20	4	4	11	5	6	5	4	1	1	0	0	0	5	5	3	3	6	6	3	2	2	6	6	6	6	3	6	6	1	7	1	1	2	6	7	6	1	6	4	6	1	1	1	1
12	3	51	154	1	20	4	4	11	5	6	5	4	1	1	0	0	0	5	5	3	3	6	6	3	2	2	6	6	6	6	3	6	6	1	7	1	1	2	6	7	6	1	6	4	6	1	1	1	1
[truncated: 75 more columns]
