# Supplementary material for: Nudging to prevent the purchase of incompatible digital products online: An experimental study
Source: PLoS One. 2017 Mar 10;12(3):e0173333. doi: 10.1371/journal.pone.0173333 (PMC5345791; doi:10.1371/journal.pone.0173333)
Supplement: S1 Dataset — (ZIP) [file pone.0173333.s001.zip › data_treat5_53Ss.xlsx]

## Sheet: data_treat5_53Ss
id_session	id_treatment	subject_session	id_subject	q0_sex	q0_age	q0_education	q0_employment	q0_income	q0_people	q0_avg_income	q0_products	q0_freeproducts	q0_plat_pc	q0_plat_mob	q0_plat_tablet	q0_plat_app	q0_plat_web	q0_p11	q0_p12	q0_p13	q0_p14	q0_p15	q0_p16	q0_p17	q0_p18	q0_p19	q1_p1	q1_p2	q1_p3	q1_p4	q1_p5	q1_p6	q1_p7	q1_p8	q1_p9	q1_p10	q1_p11	q1_p12	q1_p13	q1_p14	q1_p15	q1_p16	q1_p17	q1_p18	q1_p19	q1_p20	q2_p1	q2_p2	q2_p3
5	5	1	212	2	44	4	5	11	5	6	5	5	0	0	1	0	0	4	4	2	2	5	3	2	2	2	4	4	7	2	4	4	4	4	6	2	2	3	3	3	6	2	1	3	1	2	7	7	7
5	5	1	212	2	44	4	5	11	5	6	5	5	0	0	1	0	0	4	4	2	2	5	3	2	2	2	4	4	7	2	4	4	4	4	6	2	2	3	3	3	6	2	1	3	1	2	7	7	7
5	5	1	212	2	44	4	5	11	5	6	5	5	0	0	1	0	0	4	4	2	2	5	3	2	2	2	4	4	7	2	4	4	4	4	6	2	2	3	3	3	6	2	1	3	1	2	7	7	7
5	5	1	212	2	44	4	5	11	5	6	5	5	0	0	1	0	0	4	4	2	2	5	3	2	2	2	4	4	7	2	4	4	4	4	6	2	2	3	3	3	6	2	1	3	1	2	7	7	7
5	5	1	212	2	44	4	5	11	5	6	5	5	0	0	1	0	0	4	4	2	2	5	3	2	2	2	4	4	7	2	4	4	4	4	6	2	2	3	3	3	6	2	1	3	1	2	7	7	7
5	5	1	212	2	44	4	5	11	5	6	5	5	0	0	1	0	0	4	4	2	2	5	3	2	2	2	4	4	7	2	4	4	4	4	6	2	2	3	3	3	6	2	1	3	1	2	7	7	7
5	5	1	212	2	44	4	5	11	5	6	5	5	0	0	1	0	0	4	4	2	2	5	3	2	2	2	4	4	7	2	4	4	4	4	6	2	2	3	3	3	6	2	1	3	1	2	7	7	7
5	5	1	212	2	44	4	5	11	5	6	5	5	0	0	1	0	0	4	4	2	2	5	3	2	2	2	4	4	7	2	4	4	4	4	6	2	2	3	3	3	6	2	1	3	1	2	7	7	7
5	5	1	212	2	44	4	5	11	5	6	5	5	0	0	1	0	0	4	4	2	2	5	3	2	2	2	4	4	7	2	4	4	4	4	6	2	2	3	3	3	6	2	1	3	1	2	7	7	7
5	5	1	212	2	44	4	5	11	5	6	5	5	0	0	1	0	0	4	4	2	2	5	3	2	2	2	4	4	7	2	4	4	4	4	6	2	2	3	3	3	6	2	1	3	1	2	7	7	7
5	5	1	212	2	44	4	5	11	5	6	5	5	0	0	1	0	0	4	4	2	2	5	3	2	2	2	4	4	7	2	4	4	4	4	6	2	2	3	3	3	6	2	1	3	1	2	7	7	7
5	5	1	212	2	44	4	5	11	5	6	5	5	0	0	1	0	0	4	4	2	2	5	3	2	2	2	4	4	7	2	4	4	4	4	6	2	2	3	3	3	6	2	1	3	1	2	7	7	7
5	5	1	212	2	44	4	5	11	5	6	5	5	0	0	1	0	0	4	4	2	2	5	3	2	2	2	4	4	7	2	4	4	4	4	6	2	2	3	3	3	6	2	1	3	1	2	7	7	7
5	5	1	212	2	44	4	5	11	5	6	5	5	0	0	1	0	0	4	4	2	2	5	3	2	2	2	4	4	7	2	4	4	4	4	6	2	2	3	3	3	6	2	1	3	1	2	7	7	7
5	5	1	212	2	44	4	5	11	5	6	5	5	0	0	1	0	0	4	4	2	2	5	3	2	2	2	4	4	7	2	4	4	4	4	6	2	2	3	3	3	6	2	1	3	1	2	7	7	7
5	5	1	212	2	44	4	5	11	5	6	5	5	0	0	1	0	0	4	4	2	2	5	3	2	2	2	4	4	7	2	4	4	4	4	6	2	2	3	3	3	6	2	1	3	1	2	7	7	7
5	5	1	212	2	44	4	5	11	5	6	5	5	0	0	1	0	0	4	4	2	2	5	3	2	2	2	4	4	7	2	4	4	4	4	6	2	2	3	3	3	6	2	1	3	1	2	7	7	7
5	5	1	212	2	44	4	5	11	5	6	5	5	0	0	1	0	0	4	4	2	2	5	3	2	2	2	4	4	7	2	4	4	4	4	6	2	2	3	3	3	6	2	1	3	1	2	7	7	7
5	5	1	212	2	44	4	5	11	5	6	5	5	0	0	1	0	0	4	4	2	2	5	3	2	2	2	4	4	7	2	4	4	4	4	6	2	2	3	3	3	6	2	1	3	1	2	7	7	7
5	5	1	212	2	44	4	5	11	5	6	5	5	0	0	1	0	0	4	4	2	2	5	3	2	2	2	4	4	7	2	4	4	4	4	6	2	2	3	3	3	6	2	1	3	1	2	7	7	7
5	5	2	213	1	29	4	3	11	3	5	5	3	1	0	1	0	0	4	3	2	2	7	7	3	2	5	6	6	2	7	6	7	7	5	7	2	2	7	2	5	5	2	7	7	7	4	6	6	6
5	5	2	213	1	29	4	3	11	3	5	5	3	1	0	1	0	0	4	3	2	2	7	7	3	2	5	6	6	2	7	6	7	7	5	7	2	2	7	2	5	5	2	7	7	7	4	6	6	6
5	5	2	213	1	29	4	3	11	3	5	5	3	1	0	1	0	0	4	3	2	2	7	7	3	2	5	6	6	2	7	6	7	7	5	7	2	2	7	2	5	5	2	7	7	7	4	6	6	6
5	5	2	213	1	29	4	3	11	3	5	5	3	1	0	1	0	0	4	3	2	2	7	7	3	2	5	6	6	2	7	6	7	7	5	7	2	2	7	2	5	5	2	7	7	7	4	6	6	6
5	5	2	213	1	29	4	3	11	3	5	5	3	1	0	1	0	0	4	3	2	2	7	7	3	2	5	6	6	2	7	6	7	7	5	7	2	2	7	2	5	5	2	7	7	7	4	6	6	6
5	5	2	213	1	29	4	3	11	3	5	5	3	1	0	1	0	0	4	3	2	2	7	7	3	2	5	6	6	2	7	6	7	7	5	7	2	2	7	2	5	5	2	7	7	7	4	6	6	6
5	5	2	213	1	29	4	3	11	3	5	5	3	1	0	1	0	0	4	3	2	2	7	7	3	2	5	6	6	2	7	6	7	7	5	7	2	2	7	2	5	5	2	7	7	7	4	6	6	6
5	5	2	213	1	29	4	3	11	3	5	5	3	1	0	1	0	0	4	3	2	2	7	7	3	2	5	6	6	2	7	6	7	7	5	7	2	2	7	2	5	5	2	7	7	7	4	6	6	6
5	5	2	213	1	29	4	3	11	3	5	5	3	1	0	1	0	0	4	3	2	2	7	7	3	2	5	6	6	2	7	6	7	7	5	7	2	2	7	2	5	5	2	7	7	7	4	6	6	6
5	5	2	213	1	29	4	3	11	3	5	5	3	1	0	1	0	0	4	3	2	2	7	7	3	2	5	6	6	2	7	6	7	7	5	7	2	2	7	2	5	5	2	7	7	7	4	6	6	6
5	5	2	213	1	29	4	3	11	3	5	5	3	1	0	1	0	0	4	3	2	2	7	7	3	2	5	6	6	2	7	6	7	7	5	7	2	2	7	2	5	5	2	7	7	7	4	6	6	6
5	5	2	213	1	29	4	3	11	3	5	5	3	1	0	1	0	0	4	3	2	2	7	7	3	2	5	6	6	2	7	6	7	7	5	7	2	2	7	2	5	5	2	7	7	7	4	6	6	6
5	5	2	213	1	29	4	3	11	3	5	5	3	1	0	1	0	0	4	3	2	2	7	7	3	2	5	6	6	2	7	6	7	7	5	7	2	2	7	2	5	5	2	7	7	7	4	6	6	6
5	5	2	213	1	29	4	3	11	3	5	5	3	1	0	1	0	0	4	3	2	2	7	7	3	2	5	6	6	2	7	6	7	7	5	7	2	2	7	2	5	5	2	7	7	7	4	6	6	6
5	5	2	213	1	29	4	3	11	3	5	5	3	1	0	1	0	0	4	3	2	2	7	7	3	2	5	6	6	2	7	6	7	7	5	7	2	2	7	2	5	5	2	7	7	7	4	6	6	6
5	5	2	213	1	29	4	3	11	3	5	5	3	1	0	1	0	0	4	3	2	2	7	7	3	2	5	6	6	2	7	6	7	7	5	7	2	2	7	2	5	5	2	7	7	7	4	6	6	6
5	5	2	213	1	29	4	3	11	3	5	5	3	1	0	1	0	0	4	3	2	2	7	7	3	2	5	6	6	2	7	6	7	7	5	7	2	2	7	2	5	5	2	7	7	7	4	6	6	6
5	5	2	213	1	29	4	3	11	3	5	5	3	1	0	1	0	0	4	3	2	2	7	7	3	2	5	6	6	2	7	6	7	7	5	7	2	2	7	2	5	5	2	7	7	7	4	6	6	6
5	5	2	213	1	29	4	3	11	3	5	5	3	1	0	1	0	0	4	3	2	2	7	7	3	2	5	6	6	2	7	6	7	7	5	7	2	2	7	2	5	5	2	7	7	7	4	6	6	6
5	5	2	213	1	29	4	3	11	3	5	5	3	1	0	1	0	0	4	3	2	2	7	7	3	2	5	6	6	2	7	6	7	7	5	7	2	2	7	2	5	5	2	7	7	7	4	6	6	6
5	5	3	214	1	22	3	4	11	4	6	2	2	1	1	0	0	0	5	5	4	5	5	7	7	6	6	7	6	2	6	6	6	7	1	7	1	2	7	5	7	4	1	7	7	7	7	7	4	7
5	5	3	214	1	22	3	4	11	4	6	2	2	1	1	0	0	0	5	5	4	5	5	7	7	6	6	7	6	2	6	6	6	7	1	7	1	2	7	5	7	4	1	7	7	7	7	7	4	7
5	5	3	214	1	22	3	4	11	4	6	2	2	1	1	0	0	0	5	5	4	5	5	7	7	6	6	7	6	2	6	6	6	7	1	7	1	2	7	5	7	4	1	7	7	7	7	7	4	7
5	5	3	214	1	22	3	4	11	4	6	2	2	1	1	0	0	0	5	5	4	5	5	7	7	6	6	7	6	2	6	6	6	7	1	7	1	2	7	5	7	4	1	7	7	7	7	7	4	7
5	5	3	214	1	22	3	4	11	4	6	2	2	1	1	0	0	0	5	5	4	5	5	7	7	6	6	7	6	2	6	6	6	7	1	7	1	2	7	5	7	4	1	7	7	7	7	7	4	7
5	5	3	214	1	22	3	4	11	4	6	2	2	1	1	0	0	0	5	5	4	5	5	7	7	6	6	7	6	2	6	6	6	7	1	7	1	2	7	5	7	4	1	7	7	7	7	7	4	7
5	5	3	214	1	22	3	4	11	4	6	2	2	1	1	0	0	0	5	5	4	5	5	7	7	6	6	7	6	2	6	6	6	7	1	7	1	2	7	5	7	4	1	7	7	7	7	7	4	7
5	5	3	214	1	22	3	4	11	4	6	2	2	1	1	0	0	0	5	5	4	5	5	7	7	6	6	7	6	2	6	6	6	7	1	7	1	2	7	5	7	4	1	7	7	7	7	7	4	7
5	5	3	214	1	22	3	4	11	4	6	2	2	1	1	0	0	0	5	5	4	5	5	7	7	6	6	7	6	2	6	6	6	7	1	7	1	2	7	5	7	4	1	7	7	7	7	7	4	7
5	5	3	214	1	22	3	4	11	4	6	2	2	1	1	0	0	0	5	5	4	5	5	7	7	6	6	7	6	2	6	6	6	7	1	7	1	2	7	5	7	4	1	7	7	7	7	7	4	7
5	5	3	214	1	22	3	4	11	4	6	2	2	1	1	0	0	0	5	5	4	5	5	7	7	6	6	7	6	2	6	6	6	7	1	7	1	2	7	5	7	4	1	7	7	7	7	7	4	7
5	5	3	214	1	22	3	4	11	4	6	2	2	1	1	0	0	0	5	5	4	5	5	7	7	6	6	7	6	2	6	6	6	7	1	7	1	2	7	5	7	4	1	7	7	7	7	7	4	7
5	5	3	214	1	22	3	4	11	4	6	2	2	1	1	0	0	0	5	5	4	5	5	7	7	6	6	7	6	2	6	6	6	7	1	7	1	2	7	5	7	4	1	7	7	7	7	7	4	7
5	5	3	214	1	22	3	4	11	4	6	2	2	1	1	0	0	0	5	5	4	5	5	7	7	6	6	7	6	2	6	6	6	7	1	7	1	2	7	5	7	4	1	7	7	7	7	7	4	7
5	5	3	214	1	22	3	4	11	4	6	2	2	1	1	0	0	0	5	5	4	5	5	7	7	6	6	7	6	2	6	6	6	7	1	7	1	2	7	5	7	4	1	7	7	7	7	7	4	7
5	5	3	214	1	22	3	4	11	4	6	2	2	1	1	0	0	0	5	5	4	5	5	7	7	6	6	7	6	2	6	6	6	7	1	7	1	2	7	5	7	4	1	7	7	7	7	7	4	7
5	5	3	214	1	22	3	4	11	4	6	2	2	1	1	0	0	0	5	5	4	5	5	7	7	6	6	7	6	2	6	6	6	7	1	7	1	2	7	5	7	4	1	7	7	7	7	7	4	7
5	5	3	214	1	22	3	4	11	4	6	2	2	1	1	0	0	0	5	5	4	5	5	7	7	6	6	7	6	2	6	6	6	7	1	7	1	2	7	5	7	4	1	7	7	7	7	7	4	7
5	5	3	214	1	22	3	4	11	4	6	2	2	1	1	0	0	0	5	5	4	5	5	7	7	6	6	7	6	2	6	6	6	7	1	7	1	2	7	5	7	4	1	7	7	7	7	7	4	7
5	5	3	214	1	22	3	4	11	4	6	2	2	1	1	0	0	0	5	5	4	5	5	7	7	6	6	7	6	2	6	6	6	7	1	7	1	2	7	5	7	4	1	7	7	7	7	7	4	7
5	5	4	215	2	39	4	3	1	3	3	5	3	1	0	1	0	0	3	6	4	3	5	4	4	3	4	5	5	7	4	6	7	7	4	3	5	4	6	6	4	4	4	6	5	5	6	6	5	6
5	5	4	215	2	39	4	3	1	3	3	5	3	1	0	1	0	0	3	6	4	3	5	4	4	3	4	5	5	7	4	6	7	7	4	3	5	4	6	6	4	4	4	6	5	5	6	6	5	6
5	5	4	215	2	39	4	3	1	3	3	5	3	1	0	1	0	0	3	6	4	3	5	4	4	3	4	5	5	7	4	6	7	7	4	3	5	4	6	6	4	4	4	6	5	5	6	6	5	6
5	5	4	215	2	39	4	3	1	3	3	5	3	1	0	1	0	0	3	6	4	3	5	4	4	3	4	5	5	7	4	6	7	7	4	3	5	4	6	6	4	4	4	6	5	5	6	6	5	6
5	5	4	215	2	39	4	3	1	3	3	5	3	1	0	1	0	0	3	6	4	3	5	4	4	3	4	5	5	7	4	6	7	7	4	3	5	4	6	6	4	4	4	6	5	5	6	6	5	6
5	5	4	215	2	39	4	3	1	3	3	5	3	1	0	1	0	0	3	6	4	3	5	4	4	3	4	5	5	7	4	6	7	7	4	3	5	4	6	6	4	4	4	6	5	5	6	6	5	6
5	5	4	215	2	39	4	3	1	3	3	5	3	1	0	1	0	0	3	6	4	3	5	4	4	3	4	5	5	7	4	6	7	7	4	3	5	4	6	6	4	4	4	6	5	5	6	6	5	6
5	5	4	215	2	39	4	3	1	3	3	5	3	1	0	1	0	0	3	6	4	3	5	4	4	3	4	5	5	7	4	6	7	7	4	3	5	4	6	6	4	4	4	6	5	5	6	6	5	6
5	5	4	215	2	39	4	3	1	3	3	5	3	1	0	1	0	0	3	6	4	3	5	4	4	3	4	5	5	7	4	6	7	7	4	3	5	4	6	6	4	4	4	6	5	5	6	6	5	6
5	5	4	215	2	39	4	3	1	3	3	5	3	1	0	1	0	0	3	6	4	3	5	4	4	3	4	5	5	7	4	6	7	7	4	3	5	4	6	6	4	4	4	6	5	5	6	6	5	6
5	5	4	215	2	39	4	3	1	3	3	5	3	1	0	1	0	0	3	6	4	3	5	4	4	3	4	5	5	7	4	6	7	7	4	3	5	4	6	6	4	4	4	6	5	5	6	6	5	6
5	5	4	215	2	39	4	3	1	3	3	5	3	1	0	1	0	0	3	6	4	3	5	4	4	3	4	5	5	7	4	6	7	7	4	3	5	4	6	6	4	4	4	6	5	5	6	6	5	6
5	5	4	215	2	39	4	3	1	3	3	5	3	1	0	1	0	0	3	6	4	3	5	4	4	3	4	5	5	7	4	6	7	7	4	3	5	4	6	6	4	4	4	6	5	5	6	6	5	6
5	5	4	215	2	39	4	3	1	3	3	5	3	1	0	1	0	0	3	6	4	3	5	4	4	3	4	5	5	7	4	6	7	7	4	3	5	4	6	6	4	4	4	6	5	5	6	6	5	6
5	5	4	215	2	39	4	3	1	3	3	5	3	1	0	1	0	0	3	6	4	3	5	4	4	3	4	5	5	7	4	6	7	7	4	3	5	4	6	6	4	4	4	6	5	5	6	6	5	6
5	5	4	215	2	39	4	3	1	3	3	5	3	1	0	1	0	0	3	6	4	3	5	4	4	3	4	5	5	7	4	6	7	7	4	3	5	4	6	6	4	4	4	6	5	5	6	6	5	6
5	5	4	215	2	39	4	3	1	3	3	5	3	1	0	1	0	0	3	6	4	3	5	4	4	3	4	5	5	7	4	6	7	7	4	3	5	4	6	6	4	4	4	6	5	5	6	6	5	6
5	5	4	215	2	39	4	3	1	3	3	5	3	1	0	1	0	0	3	6	4	3	5	4	4	3	4	5	5	7	4	6	7	7	4	3	5	4	6	6	4	4	4	6	5	5	6	6	5	6
5	5	4	215	2	39	4	3	1	3	3	5	3	1	0	1	0	0	3	6	4	3	5	4	4	3	4	5	5	7	4	6	7	7	4	3	5	4	6	6	4	4	4	6	5	5	6	6	5	6
5	5	4	215	2	39	4	3	1	3	3	5	3	1	0	1	0	0	3	6	4	3	5	4	4	3	4	5	5	7	4	6	7	7	4	3	5	4	6	6	4	4	4	6	5	5	6	6	5	6
5	5	5	216	1	56	3	3	3	3	3	5	5	1	0	0	0	0	4	4	3	3	4	7	2	5	5	6	6	5	5	6	5	5	4	5	4	4	6	6	4	4	3	5	5	4	2	4	4	5
5	5	5	216	1	56	3	3	3	3	3	5	5	1	0	0	0	0	4	4	3	3	4	7	2	5	5	6	6	5	5	6	5	5	4	5	4	4	6	6	4	4	3	5	5	4	2	4	4	5
5	5	5	216	1	56	3	3	3	3	3	5	5	1	0	0	0	0	4	4	3	3	4	7	2	5	5	6	6	5	5	6	5	5	4	5	4	4	6	6	4	4	3	5	5	4	2	4	4	5
5	5	5	216	1	56	3	3	3	3	3	5	5	1	0	0	0	0	4	4	3	3	4	7	2	5	5	6	6	5	5	6	5	5	4	5	4	4	6	6	4	4	3	5	5	4	2	4	4	5
5	5	5	216	1	56	3	3	3	3	3	5	5	1	0	0	0	0	4	4	3	3	4	7	2	5	5	6	6	5	5	6	5	5	4	5	4	4	6	6	4	4	3	5	5	4	2	4	4	5
5	5	5	216	1	56	3	3	3	3	3	5	5	1	0	0	0	0	4	4	3	3	4	7	2	5	5	6	6	5	5	6	5	5	4	5	4	4	6	6	4	4	3	5	5	4	2	4	4	5
5	5	5	216	1	56	3	3	3	3	3	5	5	1	0	0	0	0	4	4	3	3	4	7	2	5	5	6	6	5	5	6	5	5	4	5	4	4	6	6	4	4	3	5	5	4	2	4	4	5
5	5	5	216	1	56	3	3	3	3	3	5	5	1	0	0	0	0	4	4	3	3	4	7	2	5	5	6	6	5	5	6	5	5	4	5	4	4	6	6	4	4	3	5	5	4	2	4	4	5
5	5	5	216	1	56	3	3	3	3	3	5	5	1	0	0	0	0	4	4	3	3	4	7	2	5	5	6	6	5	5	6	5	5	4	5	4	4	6	6	4	4	3	5	5	4	2	4	4	5
5	5	5	216	1	56	3	3	3	3	3	5	5	1	0	0	0	0	4	4	3	3	4	7	2	5	5	6	6	5	5	6	5	5	4	5	4	4	6	6	4	4	3	5	5	4	2	4	4	5
5	5	5	216	1	56	3	3	3	3	3	5	5	1	0	0	0	0	4	4	3	3	4	7	2	5	5	6	6	5	5	6	5	5	4	5	4	4	6	6	4	4	3	5	5	4	2	4	4	5
5	5	5	216	1	56	3	3	3	3	3	5	5	1	0	0	0	0	4	4	3	3	4	7	2	5	5	6	6	5	5	6	5	5	4	5	4	4	6	6	4	4	3	5	5	4	2	4	4	5
5	5	5	216	1	56	3	3	3	3	3	5	5	1	0	0	0	0	4	4	3	3	4	7	2	5	5	6	6	5	5	6	5	5	4	5	4	4	6	6	4	4	3	5	5	4	2	4	4	5
5	5	5	216	1	56	3	3	3	3	3	5	5	1	0	0	0	0	4	4	3	3	4	7	2	5	5	6	6	5	5	6	5	5	4	5	4	4	6	6	4	4	3	5	5	4	2	4	4	5
5	5	5	216	1	56	3	3	3	3	3	5	5	1	0	0	0	0	4	4	3	3	4	7	2	5	5	6	6	5	5	6	5	5	4	5	4	4	6	6	4	4	3	5	5	4	2	4	4	5
5	5	5	216	1	56	3	3	3	3	3	5	5	1	0	0	0	0	4	4	3	3	4	7	2	5	5	6	6	5	5	6	5	5	4	5	4	4	6	6	4	4	3	5	5	4	2	4	4	5
5	5	5	216	1	56	3	3	3	3	3	5	5	1	0	0	0	0	4	4	3	3	4	7	2	5	5	6	6	5	5	6	5	5	4	5	4	4	6	6	4	4	3	5	5	4	2	4	4	5
5	5	5	216	1	56	3	3	3	3	3	5	5	1	0	0	0	0	4	4	3	3	4	7	2	5	5	6	6	5	5	6	5	5	4	5	4	4	6	6	4	4	3	5	5	4	2	4	4	5
5	5	5	216	1	56	3	3	3	3	3	5	5	1	0	0	0	0	4	4	3	3	4	7	2	5	5	6	6	5	5	6	5	5	4	5	4	4	6	6	4	4	3	5	5	4	2	4	4	5
5	5	5	216	1	56	3	3	3	3	3	5	5	1	0	0	0	0	4	4	3	3	4	7	2	5	5	6	6	5	5	6	5	5	4	5	4	4	6	6	4	4	3	5	5	4	2	4	4	5
5	5	6	217	1	40	3	2	3	4	5	4	2	0	1	1	0	0	5	6	4	4	5	6	5	5	4	6	7	5	6	4	5	6	3	5	3	3	5	4	4	5	2	6	7	7	6	6	7	7
5	5	6	217	1	40	3	2	3	4	5	4	2	0	1	1	0	0	5	6	4	4	5	6	5	5	4	6	7	5	6	4	5	6	3	5	3	3	5	4	4	5	2	6	7	7	6	6	7	7
5	5	6	217	1	40	3	2	3	4	5	4	2	0	1	1	0	0	5	6	4	4	5	6	5	5	4	6	7	5	6	4	5	6	3	5	3	3	5	4	4	5	2	6	7	7	6	6	7	7
5	5	6	217	1	40	3	2	3	4	5	4	2	0	1	1	0	0	5	6	4	4	5	6	5	5	4	6	7	5	6	4	5	6	3	5	3	3	5	4	4	5	2	6	7	7	6	6	7	7
5	5	6	217	1	40	3	2	3	4	5	4	2	0	1	1	0	0	5	6	4	4	5	6	5	5	4	6	7	5	6	4	5	6	3	5	3	3	5	4	4	5	2	6	7	7	6	6	7	7
5	5	6	217	1	40	3	2	3	4	5	4	2	0	1	1	0	0	5	6	4	4	5	6	5	5	4	6	7	5	6	4	5	6	3	5	3	3	5	4	4	5	2	6	7	7	6	6	7	7
5	5	6	217	1	40	3	2	3	4	5	4	2	0	1	1	0	0	5	6	4	4	5	6	5	5	4	6	7	5	6	4	5	6	3	5	3	3	5	4	4	5	2	6	7	7	6	6	7	7
5	5	6	217	1	40	3	2	3	4	5	4	2	0	1	1	0	0	5	6	4	4	5	6	5	5	4	6	7	5	6	4	5	6	3	5	3	3	5	4	4	5	2	6	7	7	6	6	7	7
5	5	6	217	1	40	3	2	3	4	5	4	2	0	1	1	0	0	5	6	4	4	5	6	5	5	4	6	7	5	6	4	5	6	3	5	3	3	5	4	4	5	2	6	7	7	6	6	7	7
5	5	6	217	1	40	3	2	3	4	5	4	2	0	1	1	0	0	5	6	4	4	5	6	5	5	4	6	7	5	6	4	5	6	3	5	3	3	5	4	4	5	2	6	7	7	6	6	7	7
5	5	6	217	1	40	3	2	3	4	5	4	2	0	1	1	0	0	5	6	4	4	5	6	5	5	4	6	7	5	6	4	5	6	3	5	3	3	5	4	4	5	2	6	7	7	6	6	7	7
5	5	6	217	1	40	3	2	3	4	5	4	2	0	1	1	0	0	5	6	4	4	5	6	5	5	4	6	7	5	6	4	5	6	3	5	3	3	5	4	4	5	2	6	7	7	6	6	7	7
5	5	6	217	1	40	3	2	3	4	5	4	2	0	1	1	0	0	5	6	4	4	5	6	5	5	4	6	7	5	6	4	5	6	3	5	3	3	5	4	4	5	2	6	7	7	6	6	7	7
5	5	6	217	1	40	3	2	3	4	5	4	2	0	1	1	0	0	5	6	4	4	5	6	5	5	4	6	7	5	6	4	5	6	3	5	3	3	5	4	4	5	2	6	7	7	6	6	7	7
5	5	6	217	1	40	3	2	3	4	5	4	2	0	1	1	0	0	5	6	4	4	5	6	5	5	4	6	7	5	6	4	5	6	3	5	3	3	5	4	4	5	2	6	7	7	6	6	7	7
5	5	6	217	1	40	3	2	3	4	5	4	2	0	1	1	0	0	5	6	4	4	5	6	5	5	4	6	7	5	6	4	5	6	3	5	3	3	5	4	4	5	2	6	7	7	6	6	7	7
5	5	6	217	1	40	3	2	3	4	5	4	2	0	1	1	0	0	5	6	4	4	5	6	5	5	4	6	7	5	6	4	5	6	3	5	3	3	5	4	4	5	2	6	7	7	6	6	7	7
5	5	6	217	1	40	3	2	3	4	5	4	2	0	1	1	0	0	5	6	4	4	5	6	5	5	4	6	7	5	6	4	5	6	3	5	3	3	5	4	4	5	2	6	7	7	6	6	7	7
5	5	6	217	1	40	3	2	3	4	5	4	2	0	1	1	0	0	5	6	4	4	5	6	5	5	4	6	7	5	6	4	5	6	3	5	3	3	5	4	4	5	2	6	7	7	6	6	7	7
5	5	6	217	1	40	3	2	3	4	5	4	2	0	1	1	0	0	5	6	4	4	5	6	5	5	4	6	7	5	6	4	5	6	3	5	3	3	5	4	4	5	2	6	7	7	6	6	7	7
5	5	7	218	2	52	2	3	1	4	7	5	2	1	1	0	0	0	6	5	5	7	6	7	5	4	4	7	6	5	7	1	7	7	4	1	1	3	6	5	4	7	6	5	7	5	5	6	5	6
5	5	7	218	2	52	2	3	1	4	7	5	2	1	1	0	0	0	6	5	5	7	6	7	5	4	4	7	6	5	7	1	7	7	4	1	1	3	6	5	4	7	6	5	7	5	5	6	5	6
5	5	7	218	2	52	2	3	1	4	7	5	2	1	1	0	0	0	6	5	5	7	6	7	5	4	4	7	6	5	7	1	7	7	4	1	1	3	6	5	4	7	6	5	7	5	5	6	5	6
5	5	7	218	2	52	2	3	1	4	7	5	2	1	1	0	0	0	6	5	5	7	6	7	5	4	4	7	6	5	7	1	7	7	4	1	1	3	6	5	4	7	6	5	7	5	5	6	5	6
5	5	7	218	2	52	2	3	1	4	7	5	2	1	1	0	0	0	6	5	5	7	6	7	5	4	4	7	6	5	7	1	7	7	4	1	1	3	6	5	4	7	6	5	7	5	5	6	5	6
5	5	7	218	2	52	2	3	1	4	7	5	2	1	1	0	0	0	6	5	5	7	6	7	5	4	4	7	6	5	7	1	7	7	4	1	1	3	6	5	4	7	6	5	7	5	5	6	5	6
5	5	7	218	2	52	2	3	1	4	7	5	2	1	1	0	0	0	6	5	5	7	6	7	5	4	4	7	6	5	7	1	7	7	4	1	1	3	6	5	4	7	6	5	7	5	5	6	5	6
5	5	7	218	2	52	2	3	1	4	7	5	2	1	1	0	0	0	6	5	5	7	6	7	5	4	4	7	6	5	7	1	7	7	4	1	1	3	6	5	4	7	6	5	7	5	5	6	5	6
5	5	7	218	2	52	2	3	1	4	7	5	2	1	1	0	0	0	6	5	5	7	6	7	5	4	4	7	6	5	7	1	7	7	4	1	1	3	6	5	4	7	6	5	7	5	5	6	5	6
5	5	7	218	2	52	2	3	1	4	7	5	2	1	1	0	0	0	6	5	5	7	6	7	5	4	4	7	6	5	7	1	7	7	4	1	1	3	6	5	4	7	6	5	7	5	5	6	5	6
5	5	7	218	2	52	2	3	1	4	7	5	2	1	1	0	0	0	6	5	5	7	6	7	5	4	4	7	6	5	7	1	7	7	4	1	1	3	6	5	4	7	6	5	7	5	5	6	5	6
5	5	7	218	2	52	2	3	1	4	7	5	2	1	1	0	0	0	6	5	5	7	6	7	5	4	4	7	6	5	7	1	7	7	4	1	1	3	6	5	4	7	6	5	7	5	5	6	5	6
5	5	7	218	2	52	2	3	1	4	7	5	2	1	1	0	0	0	6	5	5	7	6	7	5	4	4	7	6	5	7	1	7	7	4	1	1	3	6	5	4	7	6	5	7	5	5	6	5	6
5	5	7	218	2	52	2	3	1	4	7	5	2	1	1	0	0	0	6	5	5	7	6	7	5	4	4	7	6	5	7	1	7	7	4	1	1	3	6	5	4	7	6	5	7	5	5	6	5	6
5	5	7	218	2	52	2	3	1	4	7	5	2	1	1	0	0	0	6	5	5	7	6	7	5	4	4	7	6	5	7	1	7	7	4	1	1	3	6	5	4	7	6	5	7	5	5	6	5	6
5	5	7	218	2	52	2	3	1	4	7	5	2	1	1	0	0	0	6	5	5	7	6	7	5	4	4	7	6	5	7	1	7	7	4	1	1	3	6	5	4	7	6	5	7	5	5	6	5	6
5	5	7	218	2	52	2	3	1	4	7	5	2	1	1	0	0	0	6	5	5	7	6	7	5	4	4	7	6	5	7	1	7	7	4	1	1	3	6	5	4	7	6	5	7	5	5	6	5	6
5	5	7	218	2	52	2	3	1	4	7	5	2	1	1	0	0	0	6	5	5	7	6	7	5	4	4	7	6	5	7	1	7	7	4	1	1	3	6	5	4	7	6	5	7	5	5	6	5	6
5	5	7	218	2	52	2	3	1	4	7	5	2	1	1	0	0	0	6	5	5	7	6	7	5	4	4	7	6	5	7	1	7	7	4	1	1	3	6	5	4	7	6	5	7	5	5	6	5	6
5	5	7	218	2	52	2	3	1	4	7	5	2	1	1	0	0	0	6	5	5	7	6	7	5	4	4	7	6	5	7	1	7	7	4	1	1	3	6	5	4	7	6	5	7	5	5	6	5	6
5	5	8	219	1	22	3	4	11	8	4	4	1	1	0	0	1	1	6	5	5	5	6	7	5	6	6	7	7	1	6	4	6	3	2	7	2	2	7	7	6	6	1	5	7	5	6	5	2	4
5	5	8	219	1	22	3	4	11	8	4	4	1	1	0	0	1	1	6	5	5	5	6	7	5	6	6	7	7	1	6	4	6	3	2	7	2	2	7	7	6	6	1	5	7	5	6	5	2	4
5	5	8	219	1	22	3	4	11	8	4	4	1	1	0	0	1	1	6	5	5	5	6	7	5	6	6	7	7	1	6	4	6	3	2	7	2	2	7	7	6	6	1	5	7	5	6	5	2	4
5	5	8	219	1	22	3	4	11	8	4	4	1	1	0	0	1	1	6	5	5	5	6	7	5	6	6	7	7	1	6	4	6	3	2	7	2	2	7	7	6	6	1	5	7	5	6	5	2	4
5	5	8	219	1	22	3	4	11	8	4	4	1	1	0	0	1	1	6	5	5	5	6	7	5	6	6	7	7	1	6	4	6	3	2	7	2	2	7	7	6	6	1	5	7	5	6	5	2	4
5	5	8	219	1	22	3	4	11	8	4	4	1	1	0	0	1	1	6	5	5	5	6	7	5	6	6	7	7	1	6	4	6	3	2	7	2	2	7	7	6	6	1	5	7	5	6	5	2	4
5	5	8	219	1	22	3	4	11	8	4	4	1	1	0	0	1	1	6	5	5	5	6	7	5	6	6	7	7	1	6	4	6	3	2	7	2	2	7	7	6	6	1	5	7	5	6	5	2	4
5	5	8	219	1	22	3	4	11	8	4	4	1	1	0	0	1	1	6	5	5	5	6	7	5	6	6	7	7	1	6	4	6	3	2	7	2	2	7	7	6	6	1	5	7	5	6	5	2	4
5	5	8	219	1	22	3	4	11	8	4	4	1	1	0	0	1	1	6	5	5	5	6	7	5	6	6	7	7	1	6	4	6	3	2	7	2	2	7	7	6	6	1	5	7	5	6	5	2	4
5	5	8	219	1	22	3	4	11	8	4	4	1	1	0	0	1	1	6	5	5	5	6	7	5	6	6	7	7	1	6	4	6	3	2	7	2	2	7	7	6	6	1	5	7	5	6	5	2	4
5	5	8	219	1	22	3	4	11	8	4	4	1	1	0	0	1	1	6	5	5	5	6	7	5	6	6	7	7	1	6	4	6	3	2	7	2	2	7	7	6	6	1	5	7	5	6	5	2	4
5	5	8	219	1	22	3	4	11	8	4	4	1	1	0	0	1	1	6	5	5	5	6	7	5	6	6	7	7	1	6	4	6	3	2	7	2	2	7	7	6	6	1	5	7	5	6	5	2	4
5	5	8	219	1	22	3	4	11	8	4	4	1	1	0	0	1	1	6	5	5	5	6	7	5	6	6	7	7	1	6	4	6	3	2	7	2	2	7	7	6	6	1	5	7	5	6	5	2	4
5	5	8	219	1	22	3	4	11	8	4	4	1	1	0	0	1	1	6	5	5	5	6	7	5	6	6	7	7	1	6	4	6	3	2	7	2	2	7	7	6	6	1	5	7	5	6	5	2	4
5	5	8	219	1	22	3	4	11	8	4	4	1	1	0	0	1	1	6	5	5	5	6	7	5	6	6	7	7	1	6	4	6	3	2	7	2	2	7	7	6	6	1	5	7	5	6	5	2	4
5	5	8	219	1	22	3	4	11	8	4	4	1	1	0	0	1	1	6	5	5	5	6	7	5	6	6	7	7	1	6	4	6	3	2	7	2	2	7	7	6	6	1	5	7	5	6	5	2	4
5	5	8	219	1	22	3	4	11	8	4	4	1	1	0	0	1	1	6	5	5	5	6	7	5	6	6	7	7	1	6	4	6	3	2	7	2	2	7	7	6	6	1	5	7	5	6	5	2	4
5	5	8	219	1	22	3	4	11	8	4	4	1	1	0	0	1	1	6	5	5	5	6	7	5	6	6	7	7	1	6	4	6	3	2	7	2	2	7	7	6	6	1	5	7	5	6	5	2	4
5	5	8	219	1	22	3	4	11	8	4	4	1	1	0	0	1	1	6	5	5	5	6	7	5	6	6	7	7	1	6	4	6	3	2	7	2	2	7	7	6	6	1	5	7	5	6	5	2	4
5	5	8	219	1	22	3	4	11	8	4	4	1	1	0	0	1	1	6	5	5	5	6	7	5	6	6	7	7	1	6	4	6	3	2	7	2	2	7	7	6	6	1	5	7	5	6	5	2	4
5	5	9	220	1	40	4	1	2	1	2	1	1	1	0	0	0	0	6	4	2	3	6	6	4	3	5	6	5	2	5	4	6	3	5	4	5	3	3	3	2	5	1	1	1	2	3	2	2	2
5	5	9	220	1	40	4	1	2	1	2	1	1	1	0	0	0	0	6	4	2	3	6	6	4	3	5	6	5	2	5	4	6	3	5	4	5	3	3	3	2	5	1	1	1	2	3	2	2	2
5	5	9	220	1	40	4	1	2	1	2	1	1	1	0	0	0	0	6	4	2	3	6	6	4	3	5	6	5	2	5	4	6	3	5	4	5	3	3	3	2	5	1	1	1	2	3	2	2	2
5	5	9	220	1	40	4	1	2	1	2	1	1	1	0	0	0	0	6	4	2	3	6	6	4	3	5	6	5	2	5	4	6	3	5	4	5	3	3	3	2	5	1	1	1	2	3	2	2	2
5	5	9	220	1	40	4	1	2	1	2	1	1	1	0	0	0	0	6	4	2	3	6	6	4	3	5	6	5	2	5	4	6	3	5	4	5	3	3	3	2	5	1	1	1	2	3	2	2	2
5	5	9	220	1	40	4	1	2	1	2	1	1	1	0	0	0	0	6	4	2	3	6	6	4	3	5	6	5	2	5	4	6	3	5	4	5	3	3	3	2	5	1	1	1	2	3	2	2	2
5	5	9	220	1	40	4	1	2	1	2	1	1	1	0	0	0	0	6	4	2	3	6	6	4	3	5	6	5	2	5	4	6	3	5	4	5	3	3	3	2	5	1	1	1	2	3	2	2	2
5	5	9	220	1	40	4	1	2	1	2	1	1	1	0	0	0	0	6	4	2	3	6	6	4	3	5	6	5	2	5	4	6	3	5	4	5	3	3	3	2	5	1	1	1	2	3	2	2	2
5	5	9	220	1	40	4	1	2	1	2	1	1	1	0	0	0	0	6	4	2	3	6	6	4	3	5	6	5	2	5	4	6	3	5	4	5	3	3	3	2	5	1	1	1	2	3	2	2	2
5	5	9	220	1	40	4	1	2	1	2	1	1	1	0	0	0	0	6	4	2	3	6	6	4	3	5	6	5	2	5	4	6	3	5	4	5	3	3	3	2	5	1	1	1	2	3	2	2	2
5	5	9	220	1	40	4	1	2	1	2	1	1	1	0	0	0	0	6	4	2	3	6	6	4	3	5	6	5	2	5	4	6	3	5	4	5	3	3	3	2	5	1	1	1	2	3	2	2	2
5	5	9	220	1	40	4	1	2	1	2	1	1	1	0	0	0	0	6	4	2	3	6	6	4	3	5	6	5	2	5	4	6	3	5	4	5	3	3	3	2	5	1	1	1	2	3	2	2	2
5	5	9	220	1	40	4	1	2	1	2	1	1	1	0	0	0	0	6	4	2	3	6	6	4	3	5	6	5	2	5	4	6	3	5	4	5	3	3	3	2	5	1	1	1	2	3	2	2	2
5	5	9	220	1	40	4	1	2	1	2	1	1	1	0	0	0	0	6	4	2	3	6	6	4	3	5	6	5	2	5	4	6	3	5	4	5	3	3	3	2	5	1	1	1	2	3	2	2	2
5	5	9	220	1	40	4	1	2	1	2	1	1	1	0	0	0	0	6	4	2	3	6	6	4	3	5	6	5	2	5	4	6	3	5	4	5	3	3	3	2	5	1	1	1	2	3	2	2	2
5	5	9	220	1	40	4	1	2	1	2	1	1	1	0	0	0	0	6	4	2	3	6	6	4	3	5	6	5	2	5	4	6	3	5	4	5	3	3	3	2	5	1	1	1	2	3	2	2	2
5	5	9	220	1	40	4	1	2	1	2	1	1	1	0	0	0	0	6	4	2	3	6	6	4	3	5	6	5	2	5	4	6	3	5	4	5	3	3	3	2	5	1	1	1	2	3	2	2	2
5	5	9	220	1	40	4	1	2	1	2	1	1	1	0	0	0	0	6	4	2	3	6	6	4	3	5	6	5	2	5	4	6	3	5	4	5	3	3	3	2	5	1	1	1	2	3	2	2	2
5	5	9	220	1	40	4	1	2	1	2	1	1	1	0	0	0	0	6	4	2	3	6	6	4	3	5	6	5	2	5	4	6	3	5	4	5	3	3	3	2	5	1	1	1	2	3	2	2	2
5	5	9	220	1	40	4	1	2	1	2	1	1	1	0	0	0	0	6	4	2	3	6	6	4	3	5	6	5	2	5	4	6	3	5	4	5	3	3	3	2	5	1	1	1	2	3	2	2	2
5	5	10	221	2	55	4	2	7	4	8	4	3	1	1	1	0	1	5	5	5	5	5	7	6	6	6	7	7	1	7	1	7	7	1	7	1	1	4	5	5	7	1	3	5	4	5	2	2	2
5	5	10	221	2	55	4	2	7	4	8	4	3	1	1	1	0	1	5	5	5	5	5	7	6	6	6	7	7	1	7	1	7	7	1	7	1	1	4	5	5	7	1	3	5	4	5	2	2	2
5	5	10	221	2	55	4	2	7	4	8	4	3	1	1	1	0	1	5	5	5	5	5	7	6	6	6	7	7	1	7	1	7	7	1	7	1	1	4	5	5	7	1	3	5	4	5	2	2	2
5	5	10	221	2	55	4	2	7	4	8	4	3	1	1	1	0	1	5	5	5	5	5	7	6	6	6	7	7	1	7	1	7	7	1	7	1	1	4	5	5	7	1	3	5	4	5	2	2	2
5	5	10	221	2	55	4	2	7	4	8	4	3	1	1	1	0	1	5	5	5	5	5	7	6	6	6	7	7	1	7	1	7	7	1	7	1	1	4	5	5	7	1	3	5	4	5	2	2	2
5	5	10	221	2	55	4	2	7	4	8	4	3	1	1	1	0	1	5	5	5	5	5	7	6	6	6	7	7	1	7	1	7	7	1	7	1	1	4	5	5	7	1	3	5	4	5	2	2	2
5	5	10	221	2	55	4	2	7	4	8	4	3	1	1	1	0	1	5	5	5	5	5	7	6	6	6	7	7	1	7	1	7	7	1	7	1	1	4	5	5	7	1	3	5	4	5	2	2	2
5	5	10	221	2	55	4	2	7	4	8	4	3	1	1	1	0	1	5	5	5	5	5	7	6	6	6	7	7	1	7	1	7	7	1	7	1	1	4	5	5	7	1	3	5	4	5	2	2	2
5	5	10	221	2	55	4	2	7	4	8	4	3	1	1	1	0	1	5	5	5	5	5	7	6	6	6	7	7	1	7	1	7	7	1	7	1	1	4	5	5	7	1	3	5	4	5	2	2	2
5	5	10	221	2	55	4	2	7	4	8	4	3	1	1	1	0	1	5	5	5	5	5	7	6	6	6	7	7	1	7	1	7	7	1	7	1	1	4	5	5	7	1	3	5	4	5	2	2	2
5	5	10	221	2	55	4	2	7	4	8	4	3	1	1	1	0	1	5	5	5	5	5	7	6	6	6	7	7	1	7	1	7	7	1	7	1	1	4	5	5	7	1	3	5	4	5	2	2	2
5	5	10	221	2	55	4	2	7	4	8	4	3	1	1	1	0	1	5	5	5	5	5	7	6	6	6	7	7	1	7	1	7	7	1	7	1	1	4	5	5	7	1	3	5	4	5	2	2	2
5	5	10	221	2	55	4	2	7	4	8	4	3	1	1	1	0	1	5	5	5	5	5	7	6	6	6	7	7	1	7	1	7	7	1	7	1	1	4	5	5	7	1	3	5	4	5	2	2	2
5	5	10	221	2	55	4	2	7	4	8	4	3	1	1	1	0	1	5	5	5	5	5	7	6	6	6	7	7	1	7	1	7	7	1	7	1	1	4	5	5	7	1	3	5	4	5	2	2	2
5	5	10	221	2	55	4	2	7	4	8	4	3	1	1	1	0	1	5	5	5	5	5	7	6	6	6	7	7	1	7	1	7	7	1	7	1	1	4	5	5	7	1	3	5	4	5	2	2	2
5	5	10	221	2	55	4	2	7	4	8	4	3	1	1	1	0	1	5	5	5	5	5	7	6	6	6	7	7	1	7	1	7	7	1	7	1	1	4	5	5	7	1	3	5	4	5	2	2	2
5	5	10	221	2	55	4	2	7	4	8	4	3	1	1	1	0	1	5	5	5	5	5	7	6	6	6	7	7	1	7	1	7	7	1	7	1	1	4	5	5	7	1	3	5	4	5	2	2	2
5	5	10	221	2	55	4	2	7	4	8	4	3	1	1	1	0	1	5	5	5	5	5	7	6	6	6	7	7	1	7	1	7	7	1	7	1	1	4	5	5	7	1	3	5	4	5	2	2	2
5	5	10	221	2	55	4	2	7	4	8	4	3	1	1	1	0	1	5	5	5	5	5	7	6	6	6	7	7	1	7	1	7	7	1	7	1	1	4	5	5	7	1	3	5	4	5	2	2	2
5	5	10	221	2	55	4	2	7	4	8	4	3	1	1	1	0	1	5	5	5	5	5	7	6	6	6	7	7	1	7	1	7	7	1	7	1	1	4	5	5	7	1	3	5	4	5	2	2	2
5	5	11	222	1	26	4	1	1	5	3	5	1	1	1	1	1	0	7	5	1	1	3	6	4	2	2	7	7	2	6	1	5	1	1	4	2	7	7	7	5	7	6	1	1	1	1	4	4	7
5	5	11	222	1	26	4	1	1	5	3	5	1	1	1	1	1	0	7	5	1	1	3	6	4	2	2	7	7	2	6	1	5	1	1	4	2	7	7	7	5	7	6	1	1	1	1	4	4	7
5	5	11	222	1	26	4	1	1	5	3	5	1	1	1	1	1	0	7	5	1	1	3	6	4	2	2	7	7	2	6	1	5	1	1	4	2	7	7	7	5	7	6	1	1	1	1	4	4	7
5	5	11	222	1	26	4	1	1	5	3	5	1	1	1	1	1	0	7	5	1	1	3	6	4	2	2	7	7	2	6	1	5	1	1	4	2	7	7	7	5	7	6	1	1	1	1	4	4	7
5	5	11	222	1	26	4	1	1	5	3	5	1	1	1	1	1	0	7	5	1	1	3	6	4	2	2	7	7	2	6	1	5	1	1	4	2	7	7	7	5	7	6	1	1	1	1	4	4	7
5	5	11	222	1	26	4	1	1	5	3	5	1	1	1	1	1	0	7	5	1	1	3	6	4	2	2	7	7	2	6	1	5	1	1	4	2	7	7	7	5	7	6	1	1	1	1	4	4	7
5	5	11	222	1	26	4	1	1	5	3	5	1	1	1	1	1	0	7	5	1	1	3	6	4	2	2	7	7	2	6	1	5	1	1	4	2	7	7	7	5	7	6	1	1	1	1	4	4	7
5	5	11	222	1	26	4	1	1	5	3	5	1	1	1	1	1	0	7	5	1	1	3	6	4	2	2	7	7	2	6	1	5	1	1	4	2	7	7	7	5	7	6	1	1	1	1	4	4	7
5	5	11	222	1	26	4	1	1	5	3	5	1	1	1	1	1	0	7	5	1	1	3	6	4	2	2	7	7	2	6	1	5	1	1	4	2	7	7	7	5	7	6	1	1	1	1	4	4	7
5	5	11	222	1	26	4	1	1	5	3	5	1	1	1	1	1	0	7	5	1	1	3	6	4	2	2	7	7	2	6	1	5	1	1	4	2	7	7	7	5	7	6	1	1	1	1	4	4	7
5	5	11	222	1	26	4	1	1	5	3	5	1	1	1	1	1	0	7	5	1	1	3	6	4	2	2	7	7	2	6	1	5	1	1	4	2	7	7	7	5	7	6	1	1	1	1	4	4	7
5	5	11	222	1	26	4	1	1	5	3	5	1	1	1	1	1	0	7	5	1	1	3	6	4	2	2	7	7	2	6	1	5	1	1	4	2	7	7	7	5	7	6	1	1	1	1	4	4	7
5	5	11	222	1	26	4	1	1	5	3	5	1	1	1	1	1	0	7	5	1	1	3	6	4	2	2	7	7	2	6	1	5	1	1	4	2	7	7	7	5	7	6	1	1	1	1	4	4	7
5	5	11	222	1	26	4	1	1	5	3	5	1	1	1	1	1	0	7	5	1	1	3	6	4	2	2	7	7	2	6	1	5	1	1	4	2	7	7	7	5	7	6	1	1	1	1	4	4	7
5	5	11	222	1	26	4	1	1	5	3	5	1	1	1	1	1	0	7	5	1	1	3	6	4	2	2	7	7	2	6	1	5	1	1	4	2	7	7	7	5	7	6	1	1	1	1	4	4	7
5	5	11	222	1	26	4	1	1	5	3	5	1	1	1	1	1	0	7	5	1	1	3	6	4	2	2	7	7	2	6	1	5	1	1	4	2	7	7	7	5	7	6	1	1	1	1	4	4	7
5	5	11	222	1	26	4	1	1	5	3	5	1	1	1	1	1	0	7	5	1	1	3	6	4	2	2	7	7	2	6	1	5	1	1	4	2	7	7	7	5	7	6	1	1	1	1	4	4	7
5	5	11	222	1	26	4	1	1	5	3	5	1	1	1	1	1	0	7	5	1	1	3	6	4	2	2	7	7	2	6	1	5	1	1	4	2	7	7	7	5	7	6	1	1	1	1	4	4	7
5	5	11	222	1	26	4	1	1	5	3	5	1	1	1	1	1	0	7	5	1	1	3	6	4	2	2	7	7	2	6	1	5	1	1	4	2	7	7	7	5	7	6	1	1	1	1	4	4	7
5	5	11	222	1	26	4	1	1	5	3	5	1	1	1	1	1	0	7	5	1	1	3	6	4	2	2	7	7	2	6	1	5	1	1	4	2	7	7	7	5	7	6	1	1	1	1	4	4	7
5	5	12	223	2	26	4	4	1	5	5	5	5	1	1	0	1	0	5	4	1	2	6	7	2	1	1	5	6	4	6	2	2	2	3	3	4	3	5	6	6	5	4	2	2	1	1	1	1	6
5	5	12	223	2	26	4	4	1	5	5	5	5	1	1	0	1	0	5	4	1	2	6	7	2	1	1	5	6	4	6	2	2	2	3	3	4	3	5	6	6	5	4	2	2	1	1	1	1	6
5	5	12	223	2	26	4	4	1	5	5	5	5	1	1	0	1	0	5	4	1	2	6	7	2	1	1	5	6	4	6	2	2	2	3	3	4	3	5	6	6	5	4	2	2	1	1	1	1	6
5	5	12	223	2	26	4	4	1	5	5	5	5	1	1	0	1	0	5	4	1	2	6	7	2	1	1	5	6	4	6	2	2	2	3	3	4	3	5	6	6	5	4	2	2	1	1	1	1	6
5	5	12	223	2	26	4	4	1	5	5	5	5	1	1	0	1	0	5	4	1	2	6	7	2	1	1	5	6	4	6	2	2	2	3	3	4	3	5	6	6	5	4	2	2	1	1	1	1	6
5	5	12	223	2	26	4	4	1	5	5	5	5	1	1	0	1	0	5	4	1	2	6	7	2	1	1	5	6	4	6	2	2	2	3	3	4	3	5	6	6	5	4	2	2	1	1	1	1	6
5	5	12	223	2	26	4	4	1	5	5	5	5	1	1	0	1	0	5	4	1	2	6	7	2	1	1	5	6	4	6	2	2	2	3	3	4	3	5	6	6	5	4	2	2	1	1	1	1	6
5	5	12	223	2	26	4	4	1	5	5	5	5	1	1	0	1	0	5	4	1	2	6	7	2	1	1	5	6	4	6	2	2	2	3	3	4	3	5	6	6	5	4	2	2	1	1	1	1	6
5	5	12	223	2	26	4	4	1	5	5	5	5	1	1	0	1	0	5	4	1	2	6	7	2	1	1	5	6	4	6	2	2	2	3	3	4	3	5	6	6	5	4	2	2	1	1	1	1	6
5	5	12	223	2	26	4	4	1	5	5	5	5	1	1	0	1	0	5	4	1	2	6	7	2	1	1	5	6	4	6	2	2	2	3	3	4	3	5	6	6	5	4	2	2	1	1	1	1	6
5	5	12	223	2	26	4	4	1	5	5	5	5	1	1	0	1	0	5	4	1	2	6	7	2	1	1	5	6	4	6	2	2	2	3	3	4	3	5	6	6	5	4	2	2	1	1	1	1	6
5	5	12	223	2	26	4	4	1	5	5	5	5	1	1	0	1	0	5	4	1	2	6	7	2	1	1	5	6	4	6	2	2	2	3	3	4	3	5	6	6	5	4	2	2	1	1	1	1	6
5	5	12	223	2	26	4	4	1	5	5	5	5	1	1	0	1	0	5	4	1	2	6	7	2	1	1	5	6	4	6	2	2	2	3	3	4	3	5	6	6	5	4	2	2	1	1	1	1	6
5	5	12	223	2	26	4	4	1	5	5	5	5	1	1	0	1	0	5	4	1	2	6	7	2	1	1	5	6	4	6	2	2	2	3	3	4	3	5	6	6	5	4	2	2	1	1	1	1	6
5	5	12	223	2	26	4	4	1	5	5	5	5	1	1	0	1	0	5	4	1	2	6	7	2	1	1	5	6	4	6	2	2	2	3	3	4	3	5	6	6	5	4	2	2	1	1	1	1	6
5	5	12	223	2	26	4	4	1	5	5	5	5	1	1	0	1	0	5	4	1	2	6	7	2	1	1	5	6	4	6	2	2	2	3	3	4	3	5	6	6	5	4	2	2	1	1	1	1	6
5	5	12	223	2	26	4	4	1	5	5	5	5	1	1	0	1	0	5	4	1	2	6	7	2	1	1	5	6	4	6	2	2	2	3	3	4	3	5	6	6	5	4	2	2	1	1	1	1	6
5	5	12	223	2	26	4	4	1	5	5	5	5	1	1	0	1	0	5	4	1	2	6	7	2	1	1	5	6	4	6	2	2	2	3	3	4	3	5	6	6	5	4	2	2	1	1	1	1	6
5	5	12	223	2	26	4	4	1	5	5	5	5	1	1	0	1	0	5	4	1	2	6	7	2	1	1	5	6	4	6	2	2	2	3	3	4	3	5	6	6	5	4	2	2	1	1	1	1	6
5	5	12	223	2	26	4	4	1	5	5	5	5	1	1	0	1	0	5	4	1	2	6	7	2	1	1	5	6	4	6	2	2	2	3	3	4	3	5	6	6	5	4	2	2	1	1	1	1	6
5	5	13	224	2	42	4	1	1	2	5	3	2	1	1	0	1	1	5	5	6	4	6	4	6	6	6	6	5	2	4	4	5	3	1	5	2	2	4	3	3	4	2	4	5	4	5	5	3	3
5	5	13	224	2	42	4	1	1	2	5	3	2	1	1	0	1	1	5	5	6	4	6	4	6	6	6	6	5	2	4	4	5	3	1	5	2	2	4	3	3	4	2	4	5	4	5	5	3	3
5	5	13	224	2	42	4	1	1	2	5	3	2	1	1	0	1	1	5	5	6	4	6	4	6	6	6	6	5	2	4	4	5	3	1	5	2	2	4	3	3	4	2	4	5	4	5	5	3	3
5	5	13	224	2	42	4	1	1	2	5	3	2	1	1	0	1	1	5	5	6	4	6	4	6	6	6	6	5	2	4	4	5	3	1	5	2	2	4	3	3	4	2	4	5	4	5	5	3	3
5	5	13	224	2	42	4	1	1	2	5	3	2	1	1	0	1	1	5	5	6	4	6	4	6	6	6	6	5	2	4	4	5	3	1	5	2	2	4	3	3	4	2	4	5	4	5	5	3	3
5	5	13	224	2	42	4	1	1	2	5	3	2	1	1	0	1	1	5	5	6	4	6	4	6	6	6	6	5	2	4	4	5	3	1	5	2	2	4	3	3	4	2	4	5	4	5	5	3	3
5	5	13	224	2	42	4	1	1	2	5	3	2	1	1	0	1	1	5	5	6	4	6	4	6	6	6	6	5	2	4	4	5	3	1	5	2	2	4	3	3	4	2	4	5	4	5	5	3	3
5	5	13	224	2	42	4	1	1	2	5	3	2	1	1	0	1	1	5	5	6	4	6	4	6	6	6	6	5	2	4	4	5	3	1	5	2	2	4	3	3	4	2	4	5	4	5	5	3	3
5	5	13	224	2	42	4	1	1	2	5	3	2	1	1	0	1	1	5	5	6	4	6	4	6	6	6	6	5	2	4	4	5	3	1	5	2	2	4	3	3	4	2	4	5	4	5	5	3	3
5	5	13	224	2	42	4	1	1	2	5	3	2	1	1	0	1	1	5	5	6	4	6	4	6	6	6	6	5	2	4	4	5	3	1	5	2	2	4	3	3	4	2	4	5	4	5	5	3	3
5	5	13	224	2	42	4	1	1	2	5	3	2	1	1	0	1	1	5	5	6	4	6	4	6	6	6	6	5	2	4	4	5	3	1	5	2	2	4	3	3	4	2	4	5	4	5	5	3	3
5	5	13	224	2	42	4	1	1	2	5	3	2	1	1	0	1	1	5	5	6	4	6	4	6	6	6	6	5	2	4	4	5	3	1	5	2	2	4	3	3	4	2	4	5	4	5	5	3	3
5	5	13	224	2	42	4	1	1	2	5	3	2	1	1	0	1	1	5	5	6	4	6	4	6	6	6	6	5	2	4	4	5	3	1	5	2	2	4	3	3	4	2	4	5	4	5	5	3	3
5	5	13	224	2	42	4	1	1	2	5	3	2	1	1	0	1	1	5	5	6	4	6	4	6	6	6	6	5	2	4	4	5	3	1	5	2	2	4	3	3	4	2	4	5	4	5	5	3	3
5	5	13	224	2	42	4	1	1	2	5	3	2	1	1	0	1	1	5	5	6	4	6	4	6	6	6	6	5	2	4	4	5	3	1	5	2	2	4	3	3	4	2	4	5	4	5	5	3	3
5	5	13	224	2	42	4	1	1	2	5	3	2	1	1	0	1	1	5	5	6	4	6	4	6	6	6	6	5	2	4	4	5	3	1	5	2	2	4	3	3	4	2	4	5	4	5	5	3	3
5	5	13	224	2	42	4	1	1	2	5	3	2	1	1	0	1	1	5	5	6	4	6	4	6	6	6	6	5	2	4	4	5	3	1	5	2	2	4	3	3	4	2	4	5	4	5	5	3	3
5	5	13	224	2	42	4	1	1	2	5	3	2	1	1	0	1	1	5	5	6	4	6	4	6	6	6	6	5	2	4	4	5	3	1	5	2	2	4	3	3	4	2	4	5	4	5	5	3	3
5	5	13	224	2	42	4	1	1	2	5	3	2	1	1	0	1	1	5	5	6	4	6	4	6	6	6	6	5	2	4	4	5	3	1	5	2	2	4	3	3	4	2	4	5	4	5	5	3	3
5	5	13	224	2	42	4	1	1	2	5	3	2	1	1	0	1	1	5	5	6	4	6	4	6	6	6	6	5	2	4	4	5	3	1	5	2	2	4	3	3	4	2	4	5	4	5	5	3	3
5	5	14	225	1	27	4	3	11	4	3	3	1	1	1	0	1	1	6	7	3	3	7	7	7	5	5	6	7	4	5	2	5	5	2	6	2	2	4	3	6	5	2	4	7	4	7	1	1	3
5	5	14	225	1	27	4	3	11	4	3	3	1	1	1	0	1	1	6	7	3	3	7	7	7	5	5	6	7	4	5	2	5	5	2	6	2	2	4	3	6	5	2	4	7	4	7	1	1	3
5	5	14	225	1	27	4	3	11	4	3	3	1	1	1	0	1	1	6	7	3	3	7	7	7	5	5	6	7	4	5	2	5	5	2	6	2	2	4	3	6	5	2	4	7	4	7	1	1	3
5	5	14	225	1	27	4	3	11	4	3	3	1	1	1	0	1	1	6	7	3	3	7	7	7	5	5	6	7	4	5	2	5	5	2	6	2	2	4	3	6	5	2	4	7	4	7	1	1	3
5	5	14	225	1	27	4	3	11	4	3	3	1	1	1	0	1	1	6	7	3	3	7	7	7	5	5	6	7	4	5	2	5	5	2	6	2	2	4	3	6	5	2	4	7	4	7	1	1	3
5	5	14	225	1	27	4	3	11	4	3	3	1	1	1	0	1	1	6	7	3	3	7	7	7	5	5	6	7	4	5	2	5	5	2	6	2	2	4	3	6	5	2	4	7	4	7	1	1	3
5	5	14	225	1	27	4	3	11	4	3	3	1	1	1	0	1	1	6	7	3	3	7	7	7	5	5	6	7	4	5	2	5	5	2	6	2	2	4	3	6	5	2	4	7	4	7	1	1	3
5	5	14	225	1	27	4	3	11	4	3	3	1	1	1	0	1	1	6	7	3	3	7	7	7	5	5	6	7	4	5	2	5	5	2	6	2	2	4	3	6	5	2	4	7	4	7	1	1	3
5	5	14	225	1	27	4	3	11	4	3	3	1	1	1	0	1	1	6	7	3	3	7	7	7	5	5	6	7	4	5	2	5	5	2	6	2	2	4	3	6	5	2	4	7	4	7	1	1	3
5	5	14	225	1	27	4	3	11	4	3	3	1	1	1	0	1	1	6	7	3	3	7	7	7	5	5	6	7	4	5	2	5	5	2	6	2	2	4	3	6	5	2	4	7	4	7	1	1	3
5	5	14	225	1	27	4	3	11	4	3	3	1	1	1	0	1	1	6	7	3	3	7	7	7	5	5	6	7	4	5	2	5	5	2	6	2	2	4	3	6	5	2	4	7	4	7	1	1	3
5	5	14	225	1	27	4	3	11	4	3	3	1	1	1	0	1	1	6	7	3	3	7	7	7	5	5	6	7	4	5	2	5	5	2	6	2	2	4	3	6	5	2	4	7	4	7	1	1	3
5	5	14	225	1	27	4	3	11	4	3	3	1	1	1	0	1	1	6	7	3	3	7	7	7	5	5	6	7	4	5	2	5	5	2	6	2	2	4	3	6	5	2	4	7	4	7	1	1	3
5	5	14	225	1	27	4	3	11	4	3	3	1	1	1	0	1	1	6	7	3	3	7	7	7	5	5	6	7	4	5	2	5	5	2	6	2	2	4	3	6	5	2	4	7	4	7	1	1	3
5	5	14	225	1	27	4	3	11	4	3	3	1	1	1	0	1	1	6	7	3	3	7	7	7	5	5	6	7	4	5	2	5	5	2	6	2	2	4	3	6	5	2	4	7	4	7	1	1	3
5	5	14	225	1	27	4	3	11	4	3	3	1	1	1	0	1	1	6	7	3	3	7	7	7	5	5	6	7	4	5	2	5	5	2	6	2	2	4	3	6	5	2	4	7	4	7	1	1	3
5	5	14	225	1	27	4	3	11	4	3	3	1	1	1	0	1	1	6	7	3	3	7	7	7	5	5	6	7	4	5	2	5	5	2	6	2	2	4	3	6	5	2	4	7	4	7	1	1	3
5	5	14	225	1	27	4	3	11	4	3	3	1	1	1	0	1	1	6	7	3	3	7	7	7	5	5	6	7	4	5	2	5	5	2	6	2	2	4	3	6	5	2	4	7	4	7	1	1	3
5	5	14	225	1	27	4	3	11	4	3	3	1	1	1	0	1	1	6	7	3	3	7	7	7	5	5	6	7	4	5	2	5	5	2	6	2	2	4	3	6	5	2	4	7	4	7	1	1	3
5	5	14	225	1	27	4	3	11	4	3	3	1	1	1	0	1	1	6	7	3	3	7	7	7	5	5	6	7	4	5	2	5	5	2	6	2	2	4	3	6	5	2	4	7	4	7	1	1	3
5	5	15	226	1	43	3	2	5	3	5	4	3	1	1	1	0	1	7	6	5	5	7	7	6	4	4	7	7	1	6	2	4	6	1	6	1	1	1	1	2	6	1	7	7	7	5	7	7	7
5	5	15	226	1	43	3	2	5	3	5	4	3	1	1	1	0	1	7	6	5	5	7	7	6	4	4	7	7	1	6	2	4	6	1	6	1	1	1	1	2	6	1	7	7	7	5	7	7	7
5	5	15	226	1	43	3	2	5	3	5	4	3	1	1	1	0	1	7	6	5	5	7	7	6	4	4	7	7	1	6	2	4	6	1	6	1	1	1	1	2	6	1	7	7	7	5	7	7	7
5	5	15	226	1	43	3	2	5	3	5	4	3	1	1	1	0	1	7	6	5	5	7	7	6	4	4	7	7	1	6	2	4	6	1	6	1	1	1	1	2	6	1	7	7	7	5	7	7	7
5	5	15	226	1	43	3	2	5	3	5	4	3	1	1	1	0	1	7	6	5	5	7	7	6	4	4	7	7	1	6	2	4	6	1	6	1	1	1	1	2	6	1	7	7	7	5	7	7	7
5	5	15	226	1	43	3	2	5	3	5	4	3	1	1	1	0	1	7	6	5	5	7	7	6	4	4	7	7	1	6	2	4	6	1	6	1	1	1	1	2	6	1	7	7	7	5	7	7	7
5	5	15	226	1	43	3	2	5	3	5	4	3	1	1	1	0	1	7	6	5	5	7	7	6	4	4	7	7	1	6	2	4	6	1	6	1	1	1	1	2	6	1	7	7	7	5	7	7	7
5	5	15	226	1	43	3	2	5	3	5	4	3	1	1	1	0	1	7	6	5	5	7	7	6	4	4	7	7	1	6	2	4	6	1	6	1	1	1	1	2	6	1	7	7	7	5	7	7	7
5	5	15	226	1	43	3	2	5	3	5	4	3	1	1	1	0	1	7	6	5	5	7	7	6	4	4	7	7	1	6	2	4	6	1	6	1	1	1	1	2	6	1	7	7	7	5	7	7	7
5	5	15	226	1	43	3	2	5	3	5	4	3	1	1	1	0	1	7	6	5	5	7	7	6	4	4	7	7	1	6	2	4	6	1	6	1	1	1	1	2	6	1	7	7	7	5	7	7	7
5	5	15	226	1	43	3	2	5	3	5	4	3	1	1	1	0	1	7	6	5	5	7	7	6	4	4	7	7	1	6	2	4	6	1	6	1	1	1	1	2	6	1	7	7	7	5	7	7	7
5	5	15	226	1	43	3	2	5	3	5	4	3	1	1	1	0	1	7	6	5	5	7	7	6	4	4	7	7	1	6	2	4	6	1	6	1	1	1	1	2	6	1	7	7	7	5	7	7	7
5	5	15	226	1	43	3	2	5	3	5	4	3	1	1	1	0	1	7	6	5	5	7	7	6	4	4	7	7	1	6	2	4	6	1	6	1	1	1	1	2	6	1	7	7	7	5	7	7	7
5	5	15	226	1	43	3	2	5	3	5	4	3	1	1	1	0	1	7	6	5	5	7	7	6	4	4	7	7	1	6	2	4	6	1	6	1	1	1	1	2	6	1	7	7	7	5	7	7	7
5	5	15	226	1	43	3	2	5	3	5	4	3	1	1	1	0	1	7	6	5	5	7	7	6	4	4	7	7	1	6	2	4	6	1	6	1	1	1	1	2	6	1	7	7	7	5	7	7	7
5	5	15	226	1	43	3	2	5	3	5	4	3	1	1	1	0	1	7	6	5	5	7	7	6	4	4	7	7	1	6	2	4	6	1	6	1	1	1	1	2	6	1	7	7	7	5	7	7	7
5	5	15	226	1	43	3	2	5	3	5	4	3	1	1	1	0	1	7	6	5	5	7	7	6	4	4	7	7	1	6	2	4	6	1	6	1	1	1	1	2	6	1	7	7	7	5	7	7	7
5	5	15	226	1	43	3	2	5	3	5	4	3	1	1	1	0	1	7	6	5	5	7	7	6	4	4	7	7	1	6	2	4	6	1	6	1	1	1	1	2	6	1	7	7	7	5	7	7	7
5	5	15	226	1	43	3	2	5	3	5	4	3	1	1	1	0	1	7	6	5	5	7	7	6	4	4	7	7	1	6	2	4	6	1	6	1	1	1	1	2	6	1	7	7	7	5	7	7	7
5	5	15	226	1	43	3	2	5	3	5	4	3	1	1	1	0	1	7	6	5	5	7	7	6	4	4	7	7	1	6	2	4	6	1	6	1	1	1	1	2	6	1	7	7	7	5	7	7	7
5	5	16	227	2	48	3	5	11	3	3	4	4	1	1	0	0	1	3	4	5	3	6	6	3	3	3	4	5	2	4	3	4	4	4	4	2	2	5	5	5	5	2	5	5	5	3	4	4	4
5	5	16	227	2	48	3	5	11	3	3	4	4	1	1	0	0	1	3	4	5	3	6	6	3	3	3	4	5	2	4	3	4	4	4	4	2	2	5	5	5	5	2	5	5	5	3	4	4	4
5	5	16	227	2	48	3	5	11	3	3	4	4	1	1	0	0	1	3	4	5	3	6	6	3	3	3	4	5	2	4	3	4	4	4	4	2	2	5	5	5	5	2	5	5	5	3	4	4	4
5	5	16	227	2	48	3	5	11	3	3	4	4	1	1	0	0	1	3	4	5	3	6	6	3	3	3	4	5	2	4	3	4	4	4	4	2	2	5	5	5	5	2	5	5	5	3	4	4	4
5	5	16	227	2	48	3	5	11	3	3	4	4	1	1	0	0	1	3	4	5	3	6	6	3	3	3	4	5	2	4	3	4	4	4	4	2	2	5	5	5	5	2	5	5	5	3	4	4	4
5	5	16	227	2	48	3	5	11	3	3	4	4	1	1	0	0	1	3	4	5	3	6	6	3	3	3	4	5	2	4	3	4	4	4	4	2	2	5	5	5	5	2	5	5	5	3	4	4	4
5	5	16	227	2	48	3	5	11	3	3	4	4	1	1	0	0	1	3	4	5	3	6	6	3	3	3	4	5	2	4	3	4	4	4	4	2	2	5	5	5	5	2	5	5	5	3	4	4	4
5	5	16	227	2	48	3	5	11	3	3	4	4	1	1	0	0	1	3	4	5	3	6	6	3	3	3	4	5	2	4	3	4	4	4	4	2	2	5	5	5	5	2	5	5	5	3	4	4	4
5	5	16	227	2	48	3	5	11	3	3	4	4	1	1	0	0	1	3	4	5	3	6	6	3	3	3	4	5	2	4	3	4	4	4	4	2	2	5	5	5	5	2	5	5	5	3	4	4	4
5	5	16	227	2	48	3	5	11	3	3	4	4	1	1	0	0	1	3	4	5	3	6	6	3	3	3	4	5	2	4	3	4	4	4	4	2	2	5	5	5	5	2	5	5	5	3	4	4	4
5	5	16	227	2	48	3	5	11	3	3	4	4	1	1	0	0	1	3	4	5	3	6	6	3	3	3	4	5	2	4	3	4	4	4	4	2	2	5	5	5	5	2	5	5	5	3	4	4	4
5	5	16	227	2	48	3	5	11	3	3	4	4	1	1	0	0	1	3	4	5	3	6	6	3	3	3	4	5	2	4	3	4	4	4	4	2	2	5	5	5	5	2	5	5	5	3	4	4	4
5	5	16	227	2	48	3	5	11	3	3	4	4	1	1	0	0	1	3	4	5	3	6	6	3	3	3	4	5	2	4	3	4	4	4	4	2	2	5	5	5	5	2	5	5	5	3	4	4	4
5	5	16	227	2	48	3	5	11	3	3	4	4	1	1	0	0	1	3	4	5	3	6	6	3	3	3	4	5	2	4	3	4	4	4	4	2	2	5	5	5	5	2	5	5	5	3	4	4	4
5	5	16	227	2	48	3	5	11	3	3	4	4	1	1	0	0	1	3	4	5	3	6	6	3	3	3	4	5	2	4	3	4	4	4	4	2	2	5	5	5	5	2	5	5	5	3	4	4	4
5	5	16	227	2	48	3	5	11	3	3	4	4	1	1	0	0	1	3	4	5	3	6	6	3	3	3	4	5	2	4	3	4	4	4	4	2	2	5	5	5	5	2	5	5	5	3	4	4	4
5	5	16	227	2	48	3	5	11	3	3	4	4	1	1	0	0	1	3	4	5	3	6	6	3	3	3	4	5	2	4	3	4	4	4	4	2	2	5	5	5	5	2	5	5	5	3	4	4	4
5	5	16	227	2	48	3	5	11	3	3	4	4	1	1	0	0	1	3	4	5	3	6	6	3	3	3	4	5	2	4	3	4	4	4	4	2	2	5	5	5	5	2	5	5	5	3	4	4	4
5	5	16	227	2	48	3	5	11	3	3	4	4	1	1	0	0	1	3	4	5	3	6	6	3	3	3	4	5	2	4	3	4	4	4	4	2	2	5	5	5	5	2	5	5	5	3	4	4	4
5	5	16	227	2	48	3	5	11	3	3	4	4	1	1	0	0	1	3	4	5	3	6	6	3	3	3	4	5	2	4	3	4	4	4	4	2	2	5	5	5	5	2	5	5	5	3	4	4	4
5	5	17	228	2	45	3	3	1	3	1	5	4	0	1	0	0	1	6	6	5	5	5	5	6	6	6	6	6	5	6	5	5	6	5	5	5	5	6	6	6	6	5	6	6	6	5	7	6	7
5	5	17	228	2	45	3	3	1	3	1	5	4	0	1	0	0	1	6	6	5	5	5	5	6	6	6	6	6	5	6	5	5	6	5	5	5	5	6	6	6	6	5	6	6	6	5	7	6	7
5	5	17	228	2	45	3	3	1	3	1	5	4	0	1	0	0	1	6	6	5	5	5	5	6	6	6	6	6	5	6	5	5	6	5	5	5	5	6	6	6	6	5	6	6	6	5	7	6	7
5	5	17	228	2	45	3	3	1	3	1	5	4	0	1	0	0	1	6	6	5	5	5	5	6	6	6	6	6	5	6	5	5	6	5	5	5	5	6	6	6	6	5	6	6	6	5	7	6	7
5	5	17	228	2	45	3	3	1	3	1	5	4	0	1	0	0	1	6	6	5	5	5	5	6	6	6	6	6	5	6	5	5	6	5	5	5	5	6	6	6	6	5	6	6	6	5	7	6	7
5	5	17	228	2	45	3	3	1	3	1	5	4	0	1	0	0	1	6	6	5	5	5	5	6	6	6	6	6	5	6	5	5	6	5	5	5	5	6	6	6	6	5	6	6	6	5	7	6	7
5	5	17	228	2	45	3	3	1	3	1	5	4	0	1	0	0	1	6	6	5	5	5	5	6	6	6	6	6	5	6	5	5	6	5	5	5	5	6	6	6	6	5	6	6	6	5	7	6	7
5	5	17	228	2	45	3	3	1	3	1	5	4	0	1	0	0	1	6	6	5	5	5	5	6	6	6	6	6	5	6	5	5	6	5	5	5	5	6	6	6	6	5	6	6	6	5	7	6	7
5	5	17	228	2	45	3	3	1	3	1	5	4	0	1	0	0	1	6	6	5	5	5	5	6	6	6	6	6	5	6	5	5	6	5	5	5	5	6	6	6	6	5	6	6	6	5	7	6	7
5	5	17	228	2	45	3	3	1	3	1	5	4	0	1	0	0	1	6	6	5	5	5	5	6	6	6	6	6	5	6	5	5	6	5	5	5	5	6	6	6	6	5	6	6	6	5	7	6	7
5	5	17	228	2	45	3	3	1	3	1	5	4	0	1	0	0	1	6	6	5	5	5	5	6	6	6	6	6	5	6	5	5	6	5	5	5	5	6	6	6	6	5	6	6	6	5	7	6	7
5	5	17	228	2	45	3	3	1	3	1	5	4	0	1	0	0	1	6	6	5	5	5	5	6	6	6	6	6	5	6	5	5	6	5	5	5	5	6	6	6	6	5	6	6	6	5	7	6	7
5	5	17	228	2	45	3	3	1	3	1	5	4	0	1	0	0	1	6	6	5	5	5	5	6	6	6	6	6	5	6	5	5	6	5	5	5	5	6	6	6	6	5	6	6	6	5	7	6	7
5	5	17	228	2	45	3	3	1	3	1	5	4	0	1	0	0	1	6	6	5	5	5	5	6	6	6	6	6	5	6	5	5	6	5	5	5	5	6	6	6	6	5	6	6	6	5	7	6	7
5	5	17	228	2	45	3	3	1	3	1	5	4	0	1	0	0	1	6	6	5	5	5	5	6	6	6	6	6	5	6	5	5	6	5	5	5	5	6	6	6	6	5	6	6	6	5	7	6	7
5	5	17	228	2	45	3	3	1	3	1	5	4	0	1	0	0	1	6	6	5	5	5	5	6	6	6	6	6	5	6	5	5	6	5	5	5	5	6	6	6	6	5	6	6	6	5	7	6	7
5	5	17	228	2	45	3	3	1	3	1	5	4	0	1	0	0	1	6	6	5	5	5	5	6	6	6	6	6	5	6	5	5	6	5	5	5	5	6	6	6	6	5	6	6	6	5	7	6	7
5	5	17	228	2	45	3	3	1	3	1	5	4	0	1	0	0	1	6	6	5	5	5	5	6	6	6	6	6	5	6	5	5	6	5	5	5	5	6	6	6	6	5	6	6	6	5	7	6	7
5	5	17	228	2	45	3	3	1	3	1	5	4	0	1	0	0	1	6	6	5	5	5	5	6	6	6	6	6	5	6	5	5	6	5	5	5	5	6	6	6	6	5	6	6	6	5	7	6	7
5	5	17	228	2	45	3	3	1	3	1	5	4	0	1	0	0	1	6	6	5	5	5	5	6	6	6	6	6	5	6	5	5	6	5	5	5	5	6	6	6	6	5	6	6	6	5	7	6	7
5	5	18	229	1	28	3	3	3	3	6	5	1	1	1	1	1	1	7	5	4	3	7	7	3	4	4	7	7	2	1	3	1	4	5	7	1	1	7	5	7	5	1	1	7	7	3	1	1	1
5	5	18	229	1	28	3	3	3	3	6	5	1	1	1	1	1	1	7	5	4	3	7	7	3	4	4	7	7	2	1	3	1	4	5	7	1	1	7	5	7	5	1	1	7	7	3	1	1	1
5	5	18	229	1	28	3	3	3	3	6	5	1	1	1	1	1	1	7	5	4	3	7	7	3	4	4	7	7	2	1	3	1	4	5	7	1	1	7	5	7	5	1	1	7	7	3	1	1	1
5	5	18	229	1	28	3	3	3	3	6	5	1	1	1	1	1	1	7	5	4	3	7	7	3	4	4	7	7	2	1	3	1	4	5	7	1	1	7	5	7	5	1	1	7	7	3	1	1	1
5	5	18	229	1	28	3	3	3	3	6	5	1	1	1	1	1	1	7	5	4	3	7	7	3	4	4	7	7	2	1	3	1	4	5	7	1	1	7	5	7	5	1	1	7	7	3	1	1	1
5	5	18	229	1	28	3	3	3	3	6	5	1	1	1	1	1	1	7	5	4	3	7	7	3	4	4	7	7	2	1	3	1	4	5	7	1	1	7	5	7	5	1	1	7	7	3	1	1	1
5	5	18	229	1	28	3	3	3	3	6	5	1	1	1	1	1	1	7	5	4	3	7	7	3	4	4	7	7	2	1	3	1	4	5	7	1	1	7	5	7	5	1	1	7	7	3	1	1	1
5	5	18	229	1	28	3	3	3	3	6	5	1	1	1	1	1	1	7	5	4	3	7	7	3	4	4	7	7	2	1	3	1	4	5	7	1	1	7	5	7	5	1	1	7	7	3	1	1	1
5	5	18	229	1	28	3	3	3	3	6	5	1	1	1	1	1	1	7	5	4	3	7	7	3	4	4	7	7	2	1	3	1	4	5	7	1	1	7	5	7	5	1	1	7	7	3	1	1	1
5	5	18	229	1	28	3	3	3	3	6	5	1	1	1	1	1	1	7	5	4	3	7	7	3	4	4	7	7	2	1	3	1	4	5	7	1	1	7	5	7	5	1	1	7	7	3	1	1	1
5	5	18	229	1	28	3	3	3	3	6	5	1	1	1	1	1	1	7	5	4	3	7	7	3	4	4	7	7	2	1	3	1	4	5	7	1	1	7	5	7	5	1	1	7	7	3	1	1	1
5	5	18	229	1	28	3	3	3	3	6	5	1	1	1	1	1	1	7	5	4	3	7	7	3	4	4	7	7	2	1	3	1	4	5	7	1	1	7	5	7	5	1	1	7	7	3	1	1	1
5	5	18	229	1	28	3	3	3	3	6	5	1	1	1	1	1	1	7	5	4	3	7	7	3	4	4	7	7	2	1	3	1	4	5	7	1	1	7	5	7	5	1	1	7	7	3	1	1	1
5	5	18	229	1	28	3	3	3	3	6	5	1	1	1	1	1	1	7	5	4	3	7	7	3	4	4	7	7	2	1	3	1	4	5	7	1	1	7	5	7	5	1	1	7	7	3	1	1	1
5	5	18	229	1	28	3	3	3	3	6	5	1	1	1	1	1	1	7	5	4	3	7	7	3	4	4	7	7	2	1	3	1	4	5	7	1	1	7	5	7	5	1	1	7	7	3	1	1	1
5	5	18	229	1	28	3	3	3	3	6	5	1	1	1	1	1	1	7	5	4	3	7	7	3	4	4	7	7	2	1	3	1	4	5	7	1	1	7	5	7	5	1	1	7	7	3	1	1	1
5	5	18	229	1	28	3	3	3	3	6	5	1	1	1	1	1	1	7	5	4	3	7	7	3	4	4	7	7	2	1	3	1	4	5	7	1	1	7	5	7	5	1	1	7	7	3	1	1	1
5	5	18	229	1	28	3	3	3	3	6	5	1	1	1	1	1	1	7	5	4	3	7	7	3	4	4	7	7	2	1	3	1	4	5	7	1	1	7	5	7	5	1	1	7	7	3	1	1	1
5	5	18	229	1	28	3	3	3	3	6	5	1	1	1	1	1	1	7	5	4	3	7	7	3	4	4	7	7	2	1	3	1	4	5	7	1	1	7	5	7	5	1	1	7	7	3	1	1	1
5	5	18	229	1	28	3	3	3	3	6	5	1	1	1	1	1	1	7	5	4	3	7	7	3	4	4	7	7	2	1	3	1	4	5	7	1	1	7	5	7	5	1	1	7	7	3	1	1	1
5	5	19	230	1	20	3	4	11	4	11	5	4	1	0	0	0	0	6	7	5	4	7	7	4	4	4	7	5	4	4	5	5	3	4	4	3	4	6	6	6	4	6	2	2	2	6	5	2	5
5	5	19	230	1	20	3	4	11	4	11	5	4	1	0	0	0	0	6	7	5	4	7	7	4	4	4	7	5	4	4	5	5	3	4	4	3	4	6	6	6	4	6	2	2	2	6	5	2	5
5	5	19	230	1	20	3	4	11	4	11	5	4	1	0	0	0	0	6	7	5	4	7	7	4	4	4	7	5	4	4	5	5	3	4	4	3	4	6	6	6	4	6	2	2	2	6	5	2	5
5	5	19	230	1	20	3	4	11	4	11	5	4	1	0	0	0	0	6	7	5	4	7	7	4	4	4	7	5	4	4	5	5	3	4	4	3	4	6	6	6	4	6	2	2	2	6	5	2	5
5	5	19	230	1	20	3	4	11	4	11	5	4	1	0	0	0	0	6	7	5	4	7	7	4	4	4	7	5	4	4	5	5	3	4	4	3	4	6	6	6	4	6	2	2	2	6	5	2	5
5	5	19	230	1	20	3	4	11	4	11	5	4	1	0	0	0	0	6	7	5	4	7	7	4	4	4	7	5	4	4	5	5	3	4	4	3	4	6	6	6	4	6	2	2	2	6	5	2	5
5	5	19	230	1	20	3	4	11	4	11	5	4	1	0	0	0	0	6	7	5	4	7	7	4	4	4	7	5	4	4	5	5	3	4	4	3	4	6	6	6	4	6	2	2	2	6	5	2	5
5	5	19	230	1	20	3	4	11	4	11	5	4	1	0	0	0	0	6	7	5	4	7	7	4	4	4	7	5	4	4	5	5	3	4	4	3	4	6	6	6	4	6	2	2	2	6	5	2	5
5	5	19	230	1	20	3	4	11	4	11	5	4	1	0	0	0	0	6	7	5	4	7	7	4	4	4	7	5	4	4	5	5	3	4	4	3	4	6	6	6	4	6	2	2	2	6	5	2	5
5	5	19	230	1	20	3	4	11	4	11	5	4	1	0	0	0	0	6	7	5	4	7	7	4	4	4	7	5	4	4	5	5	3	4	4	3	4	6	6	6	4	6	2	2	2	6	5	2	5
5	5	19	230	1	20	3	4	11	4	11	5	4	1	0	0	0	0	6	7	5	4	7	7	4	4	4	7	5	4	4	5	5	3	4	4	3	4	6	6	6	4	6	2	2	2	6	5	2	5
5	5	19	230	1	20	3	4	11	4	11	5	4	1	0	0	0	0	6	7	5	4	7	7	4	4	4	7	5	4	4	5	5	3	4	4	3	4	6	6	6	4	6	2	2	2	6	5	2	5
5	5	19	230	1	20	3	4	11	4	11	5	4	1	0	0	0	0	6	7	5	4	7	7	4	4	4	7	5	4	4	5	5	3	4	4	3	4	6	6	6	4	6	2	2	2	6	5	2	5
5	5	19	230	1	20	3	4	11	4	11	5	4	1	0	0	0	0	6	7	5	4	7	7	4	4	4	7	5	4	4	5	5	3	4	4	3	4	6	6	6	4	6	2	2	2	6	5	2	5
5	5	19	230	1	20	3	4	11	4	11	5	4	1	0	0	0	0	6	7	5	4	7	7	4	4	4	7	5	4	4	5	5	3	4	4	3	4	6	6	6	4	6	2	2	2	6	5	2	5
5	5	19	230	1	20	3	4	11	4	11	5	4	1	0	0	0	0	6	7	5	4	7	7	4	4	4	7	5	4	4	5	5	3	4	4	3	4	6	6	6	4	6	2	2	2	6	5	2	5
5	5	19	230	1	20	3	4	11	4	11	5	4	1	0	0	0	0	6	7	5	4	7	7	4	4	4	7	5	4	4	5	5	3	4	4	3	4	6	6	6	4	6	2	2	2	6	5	2	5
5	5	19	230	1	20	3	4	11	4	11	5	4	1	0	0	0	0	6	7	5	4	7	7	4	4	4	7	5	4	4	5	5	3	4	4	3	4	6	6	6	4	6	2	2	2	6	5	2	5
5	5	19	230	1	20	3	4	11	4	11	5	4	1	0	0	0	0	6	7	5	4	7	7	4	4	4	7	5	4	4	5	5	3	4	4	3	4	6	6	6	4	6	2	2	2	6	5	2	5
5	5	19	230	1	20	3	4	11	4	11	5	4	1	0	0	0	0	6	7	5	4	7	7	4	4	4	7	5	4	4	5	5	3	4	4	3	4	6	6	6	4	6	2	2	2	6	5	2	5
5	5	20	231	1	21	4	4	11	4	4	2	1	1	1	1	1	1	7	5	4	4	7	7	7	4	4	5	7	3	5	2	5	6	1	6	1	1	5	5	2	5	1	7	7	5	7	2	1	1
5	5	20	231	1	21	4	4	11	4	4	2	1	1	1	1	1	1	7	5	4	4	7	7	7	4	4	5	7	3	5	2	5	6	1	6	1	1	5	5	2	5	1	7	7	5	7	2	1	1
5	5	20	231	1	21	4	4	11	4	4	2	1	1	1	1	1	1	7	5	4	4	7	7	7	4	4	5	7	3	5	2	5	6	1	6	1	1	5	5	2	5	1	7	7	5	7	2	1	1
5	5	20	231	1	21	4	4	11	4	4	2	1	1	1	1	1	1	7	5	4	4	7	7	7	4	4	5	7	3	5	2	5	6	1	6	1	1	5	5	2	5	1	7	7	5	7	2	1	1
5	5	20	231	1	21	4	4	11	4	4	2	1	1	1	1	1	1	7	5	4	4	7	7	7	4	4	5	7	3	5	2	5	6	1	6	1	1	5	5	2	5	1	7	7	5	7	2	1	1
5	5	20	231	1	21	4	4	11	4	4	2	1	1	1	1	1	1	7	5	4	4	7	7	7	4	4	5	7	3	5	2	5	6	1	6	1	1	5	5	2	5	1	7	7	5	7	2	1	1
5	5	20	231	1	21	4	4	11	4	4	2	1	1	1	1	1	1	7	5	4	4	7	7	7	4	4	5	7	3	5	2	5	6	1	6	1	1	5	5	2	5	1	7	7	5	7	2	1	1
5	5	20	231	1	21	4	4	11	4	4	2	1	1	1	1	1	1	7	5	4	4	7	7	7	4	4	5	7	3	5	2	5	6	1	6	1	1	5	5	2	5	1	7	7	5	7	2	1	1
5	5	20	231	1	21	4	4	11	4	4	2	1	1	1	1	1	1	7	5	4	4	7	7	7	4	4	5	7	3	5	2	5	6	1	6	1	1	5	5	2	5	1	7	7	5	7	2	1	1
5	5	20	231	1	21	4	4	11	4	4	2	1	1	1	1	1	1	7	5	4	4	7	7	7	4	4	5	7	3	5	2	5	6	1	6	1	1	5	5	2	5	1	7	7	5	7	2	1	1
5	5	20	231	1	21	4	4	11	4	4	2	1	1	1	1	1	1	7	5	4	4	7	7	7	4	4	5	7	3	5	2	5	6	1	6	1	1	5	5	2	5	1	7	7	5	7	2	1	1
5	5	20	231	1	21	4	4	11	4	4	2	1	1	1	1	1	1	7	5	4	4	7	7	7	4	4	5	7	3	5	2	5	6	1	6	1	1	5	5	2	5	1	7	7	5	7	2	1	1
5	5	20	231	1	21	4	4	11	4	4	2	1	1	1	1	1	1	7	5	4	4	7	7	7	4	4	5	7	3	5	2	5	6	1	6	1	1	5	5	2	5	1	7	7	5	7	2	1	1
5	5	20	231	1	21	4	4	11	4	4	2	1	1	1	1	1	1	7	5	4	4	7	7	7	4	4	5	7	3	5	2	5	6	1	6	1	1	5	5	2	5	1	7	7	5	7	2	1	1
5	5	20	231	1	21	4	4	11	4	4	2	1	1	1	1	1	1	7	5	4	4	7	7	7	4	4	5	7	3	5	2	5	6	1	6	1	1	5	5	2	5	1	7	7	5	7	2	1	1
5	5	20	231	1	21	4	4	11	4	4	2	1	1	1	1	1	1	7	5	4	4	7	7	7	4	4	5	7	3	5	2	5	6	1	6	1	1	5	5	2	5	1	7	7	5	7	2	1	1
5	5	20	231	1	21	4	4	11	4	4	2	1	1	1	1	1	1	7	5	4	4	7	7	7	4	4	5	7	3	5	2	5	6	1	6	1	1	5	5	2	5	1	7	7	5	7	2	1	1
5	5	20	231	1	21	4	4	11	4	4	2	1	1	1	1	1	1	7	5	4	4	7	7	7	4	4	5	7	3	5	2	5	6	1	6	1	1	5	5	2	5	1	7	7	5	7	2	1	1
5	5	20	231	1	21	4	4	11	4	4	2	1	1	1	1	1	1	7	5	4	4	7	7	7	4	4	5	7	3	5	2	5	6	1	6	1	1	5	5	2	5	1	7	7	5	7	2	1	1
5	5	20	231	1	21	4	4	11	4	4	2	1	1	1	1	1	1	7	5	4	4	7	7	7	4	4	5	7	3	5	2	5	6	1	6	1	1	5	5	2	5	1	7	7	5	7	2	1	1
5	5	21	232	1	35	4	2	11	3	6	3	1	1	1	0	0	1	7	6	3	3	7	7	7	2	2	5	4	6	4	5	5	3	3	5	3	3	5	4	4	4	2	6	4	6	7	2	1	4
5	5	21	232	1	35	4	2	11	3	6	3	1	1	1	0	0	1	7	6	3	3	7	7	7	2	2	5	4	6	4	5	5	3	3	5	3	3	5	4	4	4	2	6	4	6	7	2	1	4
5	5	21	232	1	35	4	2	11	3	6	3	1	1	1	0	0	1	7	6	3	3	7	7	7	2	2	5	4	6	4	5	5	3	3	5	3	3	5	4	4	4	2	6	4	6	7	2	1	4
5	5	21	232	1	35	4	2	11	3	6	3	1	1	1	0	0	1	7	6	3	3	7	7	7	2	2	5	4	6	4	5	5	3	3	5	3	3	5	4	4	4	2	6	4	6	7	2	1	4
5	5	21	232	1	35	4	2	11	3	6	3	1	1	1	0	0	1	7	6	3	3	7	7	7	2	2	5	4	6	4	5	5	3	3	5	3	3	5	4	4	4	2	6	4	6	7	2	1	4
5	5	21	232	1	35	4	2	11	3	6	3	1	1	1	0	0	1	7	6	3	3	7	7	7	2	2	5	4	6	4	5	5	3	3	5	3	3	5	4	4	4	2	6	4	6	7	2	1	4
5	5	21	232	1	35	4	2	11	3	6	3	1	1	1	0	0	1	7	6	3	3	7	7	7	2	2	5	4	6	4	5	5	3	3	5	3	3	5	4	4	4	2	6	4	6	7	2	1	4
5	5	21	232	1	35	4	2	11	3	6	3	1	1	1	0	0	1	7	6	3	3	7	7	7	2	2	5	4	6	4	5	5	3	3	5	3	3	5	4	4	4	2	6	4	6	7	2	1	4
5	5	21	232	1	35	4	2	11	3	6	3	1	1	1	0	0	1	7	6	3	3	7	7	7	2	2	5	4	6	4	5	5	3	3	5	3	3	5	4	4	4	2	6	4	6	7	2	1	4
5	5	21	232	1	35	4	2	11	3	6	3	1	1	1	0	0	1	7	6	3	3	7	7	7	2	2	5	4	6	4	5	5	3	3	5	3	3	5	4	4	4	2	6	4	6	7	2	1	4
5	5	21	232	1	35	4	2	11	3	6	3	1	1	1	0	0	1	7	6	3	3	7	7	7	2	2	5	4	6	4	5	5	3	3	5	3	3	5	4	4	4	2	6	4	6	7	2	1	4
5	5	21	232	1	35	4	2	11	3	6	3	1	1	1	0	0	1	7	6	3	3	7	7	7	2	2	5	4	6	4	5	5	3	3	5	3	3	5	4	4	4	2	6	4	6	7	2	1	4
5	5	21	232	1	35	4	2	11	3	6	3	1	1	1	0	0	1	7	6	3	3	7	7	7	2	2	5	4	6	4	5	5	3	3	5	3	3	5	4	4	4	2	6	4	6	7	2	1	4
5	5	21	232	1	35	4	2	11	3	6	3	1	1	1	0	0	1	7	6	3	3	7	7	7	2	2	5	4	6	4	5	5	3	3	5	3	3	5	4	4	4	2	6	4	6	7	2	1	4
5	5	21	232	1	35	4	2	11	3	6	3	1	1	1	0	0	1	7	6	3	3	7	7	7	2	2	5	4	6	4	5	5	3	3	5	3	3	5	4	4	4	2	6	4	6	7	2	1	4
5	5	21	232	1	35	4	2	11	3	6	3	1	1	1	0	0	1	7	6	3	3	7	7	7	2	2	5	4	6	4	5	5	3	3	5	3	3	5	4	4	4	2	6	4	6	7	2	1	4
5	5	21	232	1	35	4	2	11	3	6	3	1	1	1	0	0	1	7	6	3	3	7	7	7	2	2	5	4	6	4	5	5	3	3	5	3	3	5	4	4	4	2	6	4	6	7	2	1	4
5	5	21	232	1	35	4	2	11	3	6	3	1	1	1	0	0	1	7	6	3	3	7	7	7	2	2	5	4	6	4	5	5	3	3	5	3	3	5	4	4	4	2	6	4	6	7	2	1	4
5	5	21	232	1	35	4	2	11	3	6	3	1	1	1	0	0	1	7	6	3	3	7	7	7	2	2	5	4	6	4	5	5	3	3	5	3	3	5	4	4	4	2	6	4	6	7	2	1	4
5	5	21	232	1	35	4	2	11	3	6	3	1	1	1	0	0	1	7	6	3	3	7	7	7	2	2	5	4	6	4	5	5	3	3	5	3	3	5	4	4	4	2	6	4	6	7	2	1	4
5	5	22	233	1	31	4	3	1	3	1	4	1	1	1	0	0	1	7	7	7	7	7	7	7	7	7	7	7	7	7	5	7	5	7	7	7	5	7	7	7	7	1	1	7	4	7	3	4	3
5	5	22	233	1	31	4	3	1	3	1	4	1	1	1	0	0	1	7	7	7	7	7	7	7	7	7	7	7	7	7	5	7	5	7	7	7	5	7	7	7	7	1	1	7	4	7	3	4	3
5	5	22	233	1	31	4	3	1	3	1	4	1	1	1	0	0	1	7	7	7	7	7	7	7	7	7	7	7	7	7	5	7	5	7	7	7	5	7	7	7	7	1	1	7	4	7	3	4	3
5	5	22	233	1	31	4	3	1	3	1	4	1	1	1	0	0	1	7	7	7	7	7	7	7	7	7	7	7	7	7	5	7	5	7	7	7	5	7	7	7	7	1	1	7	4	7	3	4	3
5	5	22	233	1	31	4	3	1	3	1	4	1	1	1	0	0	1	7	7	7	7	7	7	7	7	7	7	7	7	7	5	7	5	7	7	7	5	7	7	7	7	1	1	7	4	7	3	4	3
5	5	22	233	1	31	4	3	1	3	1	4	1	1	1	0	0	1	7	7	7	7	7	7	7	7	7	7	7	7	7	5	7	5	7	7	7	5	7	7	7	7	1	1	7	4	7	3	4	3
5	5	22	233	1	31	4	3	1	3	1	4	1	1	1	0	0	1	7	7	7	7	7	7	7	7	7	7	7	7	7	5	7	5	7	7	7	5	7	7	7	7	1	1	7	4	7	3	4	3
5	5	22	233	1	31	4	3	1	3	1	4	1	1	1	0	0	1	7	7	7	7	7	7	7	7	7	7	7	7	7	5	7	5	7	7	7	5	7	7	7	7	1	1	7	4	7	3	4	3
5	5	22	233	1	31	4	3	1	3	1	4	1	1	1	0	0	1	7	7	7	7	7	7	7	7	7	7	7	7	7	5	7	5	7	7	7	5	7	7	7	7	1	1	7	4	7	3	4	3
5	5	22	233	1	31	4	3	1	3	1	4	1	1	1	0	0	1	7	7	7	7	7	7	7	7	7	7	7	7	7	5	7	5	7	7	7	5	7	7	7	7	1	1	7	4	7	3	4	3
5	5	22	233	1	31	4	3	1	3	1	4	1	1	1	0	0	1	7	7	7	7	7	7	7	7	7	7	7	7	7	5	7	5	7	7	7	5	7	7	7	7	1	1	7	4	7	3	4	3
5	5	22	233	1	31	4	3	1	3	1	4	1	1	1	0	0	1	7	7	7	7	7	7	7	7	7	7	7	7	7	5	7	5	7	7	7	5	7	7	7	7	1	1	7	4	7	3	4	3
5	5	22	233	1	31	4	3	1	3	1	4	1	1	1	0	0	1	7	7	7	7	7	7	7	7	7	7	7	7	7	5	7	5	7	7	7	5	7	7	7	7	1	1	7	4	7	3	4	3
5	5	22	233	1	31	4	3	1	3	1	4	1	1	1	0	0	1	7	7	7	7	7	7	7	7	7	7	7	7	7	5	7	5	7	7	7	5	7	7	7	7	1	1	7	4	7	3	4	3
5	5	22	233	1	31	4	3	1	3	1	4	1	1	1	0	0	1	7	7	7	7	7	7	7	7	7	7	7	7	7	5	7	5	7	7	7	5	7	7	7	7	1	1	7	4	7	3	4	3
5	5	22	233	1	31	4	3	1	3	1	4	1	1	1	0	0	1	7	7	7	7	7	7	7	7	7	7	7	7	7	5	7	5	7	7	7	5	7	7	7	7	1	1	7	4	7	3	4	3
5	5	22	233	1	31	4	3	1	3	1	4	1	1	1	0	0	1	7	7	7	7	7	7	7	7	7	7	7	7	7	5	7	5	7	7	7	5	7	7	7	7	1	1	7	4	7	3	4	3
5	5	22	233	1	31	4	3	1	3	1	4	1	1	1	0	0	1	7	7	7	7	7	7	7	7	7	7	7	7	7	5	7	5	7	7	7	5	7	7	7	7	1	1	7	4	7	3	4	3
5	5	22	233	1	31	4	3	1	3	1	4	1	1	1	0	0	1	7	7	7	7	7	7	7	7	7	7	7	7	7	5	7	5	7	7	7	5	7	7	7	7	1	1	7	4	7	3	4	3
5	5	22	233	1	31	4	3	1	3	1	4	1	1	1	0	0	1	7	7	7	7	7	7	7	7	7	7	7	7	7	5	7	5	7	7	7	5	7	7	7	7	1	1	7	4	7	3	4	3
5	5	23	234	1	29	3	3	11	1	11	5	2	1	1	0	0	0	6	6	2	2	6	6	5	6	6	6	7	5	6	6	7	6	1	5	1	1	6	3	5	6	1	6	7	6	6	6	4	6
5	5	23	234	1	29	3	3	11	1	11	5	2	1	1	0	0	0	6	6	2	2	6	6	5	6	6	6	7	5	6	6	7	6	1	5	1	1	6	3	5	6	1	6	7	6	6	6	4	6
5	5	23	234	1	29	3	3	11	1	11	5	2	1	1	0	0	0	6	6	2	2	6	6	5	6	6	6	7	5	6	6	7	6	1	5	1	1	6	3	5	6	1	6	7	6	6	6	4	6
5	5	23	234	1	29	3	3	11	1	11	5	2	1	1	0	0	0	6	6	2	2	6	6	5	6	6	6	7	5	6	6	7	6	1	5	1	1	6	3	5	6	1	6	7	6	6	6	4	6
5	5	23	234	1	29	3	3	11	1	11	5	2	1	1	0	0	0	6	6	2	2	6	6	5	6	6	6	7	5	6	6	7	6	1	5	1	1	6	3	5	6	1	6	7	6	6	6	4	6
5	5	23	234	1	29	3	3	11	1	11	5	2	1	1	0	0	0	6	6	2	2	6	6	5	6	6	6	7	5	6	6	7	6	1	5	1	1	6	3	5	6	1	6	7	6	6	6	4	6
5	5	23	234	1	29	3	3	11	1	11	5	2	1	1	0	0	0	6	6	2	2	6	6	5	6	6	6	7	5	6	6	7	6	1	5	1	1	6	3	5	6	1	6	7	6	6	6	4	6
5	5	23	234	1	29	3	3	11	1	11	5	2	1	1	0	0	0	6	6	2	2	6	6	5	6	6	6	7	5	6	6	7	6	1	5	1	1	6	3	5	6	1	6	7	6	6	6	4	6
5	5	23	234	1	29	3	3	11	1	11	5	2	1	1	0	0	0	6	6	2	2	6	6	5	6	6	6	7	5	6	6	7	6	1	5	1	1	6	3	5	6	1	6	7	6	6	6	4	6
5	5	23	234	1	29	3	3	11	1	11	5	2	1	1	0	0	0	6	6	2	2	6	6	5	6	6	6	7	5	6	6	7	6	1	5	1	1	6	3	5	6	1	6	7	6	6	6	4	6
5	5	23	234	1	29	3	3	11	1	11	5	2	1	1	0	0	0	6	6	2	2	6	6	5	6	6	6	7	5	6	6	7	6	1	5	1	1	6	3	5	6	1	6	7	6	6	6	4	6
5	5	23	234	1	29	3	3	11	1	11	5	2	1	1	0	0	0	6	6	2	2	6	6	5	6	6	6	7	5	6	6	7	6	1	5	1	1	6	3	5	6	1	6	7	6	6	6	4	6
5	5	23	234	1	29	3	3	11	1	11	5	2	1	1	0	0	0	6	6	2	2	6	6	5	6	6	6	7	5	6	6	7	6	1	5	1	1	6	3	5	6	1	6	7	6	6	6	4	6
5	5	23	234	1	29	3	3	11	1	11	5	2	1	1	0	0	0	6	6	2	2	6	6	5	6	6	6	7	5	6	6	7	6	1	5	1	1	6	3	5	6	1	6	7	6	6	6	4	6
5	5	23	234	1	29	3	3	11	1	11	5	2	1	1	0	0	0	6	6	2	2	6	6	5	6	6	6	7	5	6	6	7	6	1	5	1	1	6	3	5	6	1	6	7	6	6	6	4	6
5	5	23	234	1	29	3	3	11	1	11	5	2	1	1	0	0	0	6	6	2	2	6	6	5	6	6	6	7	5	6	6	7	6	1	5	1	1	6	3	5	6	1	6	7	6	6	6	4	6
5	5	23	234	1	29	3	3	11	1	11	5	2	1	1	0	0	0	6	6	2	2	6	6	5	6	6	6	7	5	6	6	7	6	1	5	1	1	6	3	5	6	1	6	7	6	6	6	4	6
5	5	23	234	1	29	3	3	11	1	11	5	2	1	1	0	0	0	6	6	2	2	6	6	5	6	6	6	7	5	6	6	7	6	1	5	1	1	6	3	5	6	1	6	7	6	6	6	4	6
5	5	23	234	1	29	3	3	11	1	11	5	2	1	1	0	0	0	6	6	2	2	6	6	5	6	6	6	7	5	6	6	7	6	1	5	1	1	6	3	5	6	1	6	7	6	6	6	4	6
5	5	23	234	1	29	3	3	11	1	11	5	2	1	1	0	0	0	6	6	2	2	6	6	5	6	6	6	7	5	6	6	7	6	1	5	1	1	6	3	5	6	1	6	7	6	6	6	4	6
5	5	24	235	1	43	2	3	11	5	11	3	2	1	1	0	0	0	7	7	6	6	7	6	7	7	6	7	6	5	6	6	6	5	5	5	5	4	5	5	5	5	5	6	6	6	7	7	5	5
5	5	24	235	1	43	2	3	11	5	11	3	2	1	1	0	0	0	7	7	6	6	7	6	7	7	6	7	6	5	6	6	6	5	5	5	5	4	5	5	5	5	5	6	6	6	7	7	5	5
5	5	24	235	1	43	2	3	11	5	11	3	2	1	1	0	0	0	7	7	6	6	7	6	7	7	6	7	6	5	6	6	6	5	5	5	5	4	5	5	5	5	5	6	6	6	7	7	5	5
5	5	24	235	1	43	2	3	11	5	11	3	2	1	1	0	0	0	7	7	6	6	7	6	7	7	6	7	6	5	6	6	6	5	5	5	5	4	5	5	5	5	5	6	6	6	7	7	5	5
5	5	24	235	1	43	2	3	11	5	11	3	2	1	1	0	0	0	7	7	6	6	7	6	7	7	6	7	6	5	6	6	6	5	5	5	5	4	5	5	5	5	5	6	6	6	7	7	5	5
5	5	24	235	1	43	2	3	11	5	11	3	2	1	1	0	0	0	7	7	6	6	7	6	7	7	6	7	6	5	6	6	6	5	5	5	5	4	5	5	5	5	5	6	6	6	7	7	5	5
5	5	24	235	1	43	2	3	11	5	11	3	2	1	1	0	0	0	7	7	6	6	7	6	7	7	6	7	6	5	6	6	6	5	5	5	5	4	5	5	5	5	5	6	6	6	7	7	5	5
5	5	24	235	1	43	2	3	11	5	11	3	2	1	1	0	0	0	7	7	6	6	7	6	7	7	6	7	6	5	6	6	6	5	5	5	5	4	5	5	5	5	5	6	6	6	7	7	5	5
5	5	24	235	1	43	2	3	11	5	11	3	2	1	1	0	0	0	7	7	6	6	7	6	7	7	6	7	6	5	6	6	6	5	5	5	5	4	5	5	5	5	5	6	6	6	7	7	5	5
5	5	24	235	1	43	2	3	11	5	11	3	2	1	1	0	0	0	7	7	6	6	7	6	7	7	6	7	6	5	6	6	6	5	5	5	5	4	5	5	5	5	5	6	6	6	7	7	5	5
5	5	24	235	1	43	2	3	11	5	11	3	2	1	1	0	0	0	7	7	6	6	7	6	7	7	6	7	6	5	6	6	6	5	5	5	5	4	5	5	5	5	5	6	6	6	7	7	5	5
5	5	24	235	1	43	2	3	11	5	11	3	2	1	1	0	0	0	7	7	6	6	7	6	7	7	6	7	6	5	6	6	6	5	5	5	5	4	5	5	5	5	5	6	6	6	7	7	5	5
5	5	24	235	1	43	2	3	11	5	11	3	2	1	1	0	0	0	7	7	6	6	7	6	7	7	6	7	6	5	6	6	6	5	5	5	5	4	5	5	5	5	5	6	6	6	7	7	5	5
5	5	24	235	1	43	2	3	11	5	11	3	2	1	1	0	0	0	7	7	6	6	7	6	7	7	6	7	6	5	6	6	6	5	5	5	5	4	5	5	5	5	5	6	6	6	7	7	5	5
5	5	24	235	1	43	2	3	11	5	11	3	2	1	1	0	0	0	7	7	6	6	7	6	7	7	6	7	6	5	6	6	6	5	5	5	5	4	5	5	5	5	5	6	6	6	7	7	5	5
5	5	24	235	1	43	2	3	11	5	11	3	2	1	1	0	0	0	7	7	6	6	7	6	7	7	6	7	6	5	6	6	6	5	5	5	5	4	5	5	5	5	5	6	6	6	7	7	5	5
5	5	24	235	1	43	2	3	11	5	11	3	2	1	1	0	0	0	7	7	6	6	7	6	7	7	6	7	6	5	6	6	6	5	5	5	5	4	5	5	5	5	5	6	6	6	7	7	5	5
5	5	24	235	1	43	2	3	11	5	11	3	2	1	1	0	0	0	7	7	6	6	7	6	7	7	6	7	6	5	6	6	6	5	5	5	5	4	5	5	5	5	5	6	6	6	7	7	5	5
5	5	24	235	1	43	2	3	11	5	11	3	2	1	1	0	0	0	7	7	6	6	7	6	7	7	6	7	6	5	6	6	6	5	5	5	5	4	5	5	5	5	5	6	6	6	7	7	5	5
5	5	24	235	1	43	2	3	11	5	11	3	2	1	1	0	0	0	7	7	6	6	7	6	7	7	6	7	6	5	6	6	6	5	5	5	5	4	5	5	5	5	5	6	6	6	7	7	5	5
5	5	25	236	1	19	4	3	11	3	4	4	2	1	1	0	0	0	7	7	4	4	7	6	5	6	4	7	7	2	5	7	4	4	3	5	3	3	5	5	2	5	1	1	1	1	4	7	7	7
5	5	25	236	1	19	4	3	11	3	4	4	2	1	1	0	0	0	7	7	4	4	7	6	5	6	4	7	7	2	5	7	4	4	3	5	3	3	5	5	2	5	1	1	1	1	4	7	7	7
5	5	25	236	1	19	4	3	11	3	4	4	2	1	1	0	0	0	7	7	4	4	7	6	5	6	4	7	7	2	5	7	4	4	3	5	3	3	5	5	2	5	1	1	1	1	4	7	7	7
5	5	25	236	1	19	4	3	11	3	4	4	2	1	1	0	0	0	7	7	4	4	7	6	5	6	4	7	7	2	5	7	4	4	3	5	3	3	5	5	2	5	1	1	1	1	4	7	7	7
5	5	25	236	1	19	4	3	11	3	4	4	2	1	1	0	0	0	7	7	4	4	7	6	5	6	4	7	7	2	5	7	4	4	3	5	3	3	5	5	2	5	1	1	1	1	4	7	7	7
5	5	25	236	1	19	4	3	11	3	4	4	2	1	1	0	0	0	7	7	4	4	7	6	5	6	4	7	7	2	5	7	4	4	3	5	3	3	5	5	2	5	1	1	1	1	4	7	7	7
5	5	25	236	1	19	4	3	11	3	4	4	2	1	1	0	0	0	7	7	4	4	7	6	5	6	4	7	7	2	5	7	4	4	3	5	3	3	5	5	2	5	1	1	1	1	4	7	7	7
5	5	25	236	1	19	4	3	11	3	4	4	2	1	1	0	0	0	7	7	4	4	7	6	5	6	4	7	7	2	5	7	4	4	3	5	3	3	5	5	2	5	1	1	1	1	4	7	7	7
5	5	25	236	1	19	4	3	11	3	4	4	2	1	1	0	0	0	7	7	4	4	7	6	5	6	4	7	7	2	5	7	4	4	3	5	3	3	5	5	2	5	1	1	1	1	4	7	7	7
5	5	25	236	1	19	4	3	11	3	4	4	2	1	1	0	0	0	7	7	4	4	7	6	5	6	4	7	7	2	5	7	4	4	3	5	3	3	5	5	2	5	1	1	1	1	4	7	7	7
5	5	25	236	1	19	4	3	11	3	4	4	2	1	1	0	0	0	7	7	4	4	7	6	5	6	4	7	7	2	5	7	4	4	3	5	3	3	5	5	2	5	1	1	1	1	4	7	7	7
5	5	25	236	1	19	4	3	11	3	4	4	2	1	1	0	0	0	7	7	4	4	7	6	5	6	4	7	7	2	5	7	4	4	3	5	3	3	5	5	2	5	1	1	1	1	4	7	7	7
5	5	25	236	1	19	4	3	11	3	4	4	2	1	1	0	0	0	7	7	4	4	7	6	5	6	4	7	7	2	5	7	4	4	3	5	3	3	5	5	2	5	1	1	1	1	4	7	7	7
5	5	25	236	1	19	4	3	11	3	4	4	2	1	1	0	0	0	7	7	4	4	7	6	5	6	4	7	7	2	5	7	4	4	3	5	3	3	5	5	2	5	1	1	1	1	4	7	7	7
5	5	25	236	1	19	4	3	11	3	4	4	2	1	1	0	0	0	7	7	4	4	7	6	5	6	4	7	7	2	5	7	4	4	3	5	3	3	5	5	2	5	1	1	1	1	4	7	7	7
5	5	25	236	1	19	4	3	11	3	4	4	2	1	1	0	0	0	7	7	4	4	7	6	5	6	4	7	7	2	5	7	4	4	3	5	3	3	5	5	2	5	1	1	1	1	4	7	7	7
5	5	25	236	1	19	4	3	11	3	4	4	2	1	1	0	0	0	7	7	4	4	7	6	5	6	4	7	7	2	5	7	4	4	3	5	3	3	5	5	2	5	1	1	1	1	4	7	7	7
5	5	25	236	1	19	4	3	11	3	4	4	2	1	1	0	0	0	7	7	4	4	7	6	5	6	4	7	7	2	5	7	4	4	3	5	3	3	5	5	2	5	1	1	1	1	4	7	7	7
5	5	25	236	1	19	4	3	11	3	4	4	2	1	1	0	0	0	7	7	4	4	7	6	5	6	4	7	7	2	5	7	4	4	3	5	3	3	5	5	2	5	1	1	1	1	4	7	7	7
5	5	25	236	1	19	4	3	11	3	4	4	2	1	1	0	0	0	7	7	4	4	7	6	5	6	4	7	7	2	5	7	4	4	3	5	3	3	5	5	2	5	1	1	1	1	4	7	7	7
5	5	26	237	2	28	4	3	11	3	2	5	4	1	1	1	0	1	5	5	4	5	7	6	6	5	5	6	4	3	3	4	5	2	5	5	3	3	3	3	4	4	2	5	5	5	5	3	2	4
5	5	26	237	2	28	4	3	11	3	2	5	4	1	1	1	0	1	5	5	4	5	7	6	6	5	5	6	4	3	3	4	5	2	5	5	3	3	3	3	4	4	2	5	5	5	5	3	2	4
5	5	26	237	2	28	4	3	11	3	2	5	4	1	1	1	0	1	5	5	4	5	7	6	6	5	5	6	4	3	3	4	5	2	5	5	3	3	3	3	4	4	2	5	5	5	5	3	2	4
5	5	26	237	2	28	4	3	11	3	2	5	4	1	1	1	0	1	5	5	4	5	7	6	6	5	5	6	4	3	3	4	5	2	5	5	3	3	3	3	4	4	2	5	5	5	5	3	2	4
5	5	26	237	2	28	4	3	11	3	2	5	4	1	1	1	0	1	5	5	4	5	7	6	6	5	5	6	4	3	3	4	5	2	5	5	3	3	3	3	4	4	2	5	5	5	5	3	2	4
5	5	26	237	2	28	4	3	11	3	2	5	4	1	1	1	0	1	5	5	4	5	7	6	6	5	5	6	4	3	3	4	5	2	5	5	3	3	3	3	4	4	2	5	5	5	5	3	2	4
5	5	26	237	2	28	4	3	11	3	2	5	4	1	1	1	0	1	5	5	4	5	7	6	6	5	5	6	4	3	3	4	5	2	5	5	3	3	3	3	4	4	2	5	5	5	5	3	2	4
5	5	26	237	2	28	4	3	11	3	2	5	4	1	1	1	0	1	5	5	4	5	7	6	6	5	5	6	4	3	3	4	5	2	5	5	3	3	3	3	4	4	2	5	5	5	5	3	2	4
5	5	26	237	2	28	4	3	11	3	2	5	4	1	1	1	0	1	5	5	4	5	7	6	6	5	5	6	4	3	3	4	5	2	5	5	3	3	3	3	4	4	2	5	5	5	5	3	2	4
5	5	26	237	2	28	4	3	11	3	2	5	4	1	1	1	0	1	5	5	4	5	7	6	6	5	5	6	4	3	3	4	5	2	5	5	3	3	3	3	4	4	2	5	5	5	5	3	2	4
5	5	26	237	2	28	4	3	11	3	2	5	4	1	1	1	0	1	5	5	4	5	7	6	6	5	5	6	4	3	3	4	5	2	5	5	3	3	3	3	4	4	2	5	5	5	5	3	2	4
5	5	26	237	2	28	4	3	11	3	2	5	4	1	1	1	0	1	5	5	4	5	7	6	6	5	5	6	4	3	3	4	5	2	5	5	3	3	3	3	4	4	2	5	5	5	5	3	2	4
5	5	26	237	2	28	4	3	11	3	2	5	4	1	1	1	0	1	5	5	4	5	7	6	6	5	5	6	4	3	3	4	5	2	5	5	3	3	3	3	4	4	2	5	5	5	5	3	2	4
5	5	26	237	2	28	4	3	11	3	2	5	4	1	1	1	0	1	5	5	4	5	7	6	6	5	5	6	4	3	3	4	5	2	5	5	3	3	3	3	4	4	2	5	5	5	5	3	2	4
5	5	26	237	2	28	4	3	11	3	2	5	4	1	1	1	0	1	5	5	4	5	7	6	6	5	5	6	4	3	3	4	5	2	5	5	3	3	3	3	4	4	2	5	5	5	5	3	2	4
5	5	26	237	2	28	4	3	11	3	2	5	4	1	1	1	0	1	5	5	4	5	7	6	6	5	5	6	4	3	3	4	5	2	5	5	3	3	3	3	4	4	2	5	5	5	5	3	2	4
5	5	26	237	2	28	4	3	11	3	2	5	4	1	1	1	0	1	5	5	4	5	7	6	6	5	5	6	4	3	3	4	5	2	5	5	3	3	3	3	4	4	2	5	5	5	5	3	2	4
5	5	26	237	2	28	4	3	11	3	2	5	4	1	1	1	0	1	5	5	4	5	7	6	6	5	5	6	4	3	3	4	5	2	5	5	3	3	3	3	4	4	2	5	5	5	5	3	2	4
5	5	26	237	2	28	4	3	11	3	2	5	4	1	1	1	0	1	5	5	4	5	7	6	6	5	5	6	4	3	3	4	5	2	5	5	3	3	3	3	4	4	2	5	5	5	5	3	2	4
5	5	26	237	2	28	4	3	11	3	2	5	4	1	1	1	0	1	5	5	4	5	7	6	6	5	5	6	4	3	3	4	5	2	5	5	3	3	3	3	4	4	2	5	5	5	5	3	2	4
5	5	27	238	2	54	2	2	3	3	3	5	2	1	1	1	0	1	6	6	5	5	2	1	3	6	5	4	4	2	5	4	6	6	3	2	4	6	7	5	4	6	5	6	5	6	3	6	1	1
5	5	27	238	2	54	2	2	3	3	3	5	2	1	1	1	0	1	6	6	5	5	2	1	3	6	5	4	4	2	5	4	6	6	3	2	4	6	7	5	4	6	5	6	5	6	3	6	1	1
5	5	27	238	2	54	2	2	3	3	3	5	2	1	1	1	0	1	6	6	5	5	2	1	3	6	5	4	4	2	5	4	6	6	3	2	4	6	7	5	4	6	5	6	5	6	3	6	1	1
5	5	27	238	2	54	2	2	3	3	3	5	2	1	1	1	0	1	6	6	5	5	2	1	3	6	5	4	4	2	5	4	6	6	3	2	4	6	7	5	4	6	5	6	5	6	3	6	1	1
5	5	27	238	2	54	2	2	3	3	3	5	2	1	1	1	0	1	6	6	5	5	2	1	3	6	5	4	4	2	5	4	6	6	3	2	4	6	7	5	4	6	5	6	5	6	3	6	1	1
5	5	27	238	2	54	2	2	3	3	3	5	2	1	1	1	0	1	6	6	5	5	2	1	3	6	5	4	4	2	5	4	6	6	3	2	4	6	7	5	4	6	5	6	5	6	3	6	1	1
5	5	27	238	2	54	2	2	3	3	3	5	2	1	1	1	0	1	6	6	5	5	2	1	3	6	5	4	4	2	5	4	6	6	3	2	4	6	7	5	4	6	5	6	5	6	3	6	1	1
5	5	27	238	2	54	2	2	3	3	3	5	2	1	1	1	0	1	6	6	5	5	2	1	3	6	5	4	4	2	5	4	6	6	3	2	4	6	7	5	4	6	5	6	5	6	3	6	1	1
5	5	27	238	2	54	2	2	3	3	3	5	2	1	1	1	0	1	6	6	5	5	2	1	3	6	5	4	4	2	5	4	6	6	3	2	4	6	7	5	4	6	5	6	5	6	3	6	1	1
5	5	27	238	2	54	2	2	3	3	3	5	2	1	1	1	0	1	6	6	5	5	2	1	3	6	5	4	4	2	5	4	6	6	3	2	4	6	7	5	4	6	5	6	5	6	3	6	1	1
5	5	27	238	2	54	2	2	3	3	3	5	2	1	1	1	0	1	6	6	5	5	2	1	3	6	5	4	4	2	5	4	6	6	3	2	4	6	7	5	4	6	5	6	5	6	3	6	1	1
5	5	27	238	2	54	2	2	3	3	3	5	2	1	1	1	0	1	6	6	5	5	2	1	3	6	5	4	4	2	5	4	6	6	3	2	4	6	7	5	4	6	5	6	5	6	3	6	1	1
5	5	27	238	2	54	2	2	3	3	3	5	2	1	1	1	0	1	6	6	5	5	2	1	3	6	5	4	4	2	5	4	6	6	3	2	4	6	7	5	4	6	5	6	5	6	3	6	1	1
5	5	27	238	2	54	2	2	3	3	3	5	2	1	1	1	0	1	6	6	5	5	2	1	3	6	5	4	4	2	5	4	6	6	3	2	4	6	7	5	4	6	5	6	5	6	3	6	1	1
5	5	27	238	2	54	2	2	3	3	3	5	2	1	1	1	0	1	6	6	5	5	2	1	3	6	5	4	4	2	5	4	6	6	3	2	4	6	7	5	4	6	5	6	5	6	3	6	1	1
5	5	27	238	2	54	2	2	3	3	3	5	2	1	1	1	0	1	6	6	5	5	2	1	3	6	5	4	4	2	5	4	6	6	3	2	4	6	7	5	4	6	5	6	5	6	3	6	1	1
5	5	27	238	2	54	2	2	3	3	3	5	2	1	1	1	0	1	6	6	5	5	2	1	3	6	5	4	4	2	5	4	6	6	3	2	4	6	7	5	4	6	5	6	5	6	3	6	1	1
5	5	27	238	2	54	2	2	3	3	3	5	2	1	1	1	0	1	6	6	5	5	2	1	3	6	5	4	4	2	5	4	6	6	3	2	4	6	7	5	4	6	5	6	5	6	3	6	1	1
5	5	27	238	2	54	2	2	3	3	3	5	2	1	1	1	0	1	6	6	5	5	2	1	3	6	5	4	4	2	5	4	6	6	3	2	4	6	7	5	4	6	5	6	5	6	3	6	1	1
5	5	27	238	2	54	2	2	3	3	3	5	2	1	1	1	0	1	6	6	5	5	2	1	3	6	5	4	4	2	5	4	6	6	3	2	4	6	7	5	4	6	5	6	5	6	3	6	1	1
5	5	28	239	1	47	2	3	1	4	4	4	5	0	0	1	0	0	4	4	3	5	2	2	1	2	3	5	5	5	4	4	6	4	4	6	2	2	5	2	3	6	6	6	6	6	4	6	6	6
5	5	28	239	1	47	2	3	1	4	4	4	5	0	0	1	0	0	4	4	3	5	2	2	1	2	3	5	5	5	4	4	6	4	4	6	2	2	5	2	3	6	6	6	6	6	4	6	6	6
5	5	28	239	1	47	2	3	1	4	4	4	5	0	0	1	0	0	4	4	3	5	2	2	1	2	3	5	5	5	4	4	6	4	4	6	2	2	5	2	3	6	6	6	6	6	4	6	6	6
5	5	28	239	1	47	2	3	1	4	4	4	5	0	0	1	0	0	4	4	3	5	2	2	1	2	3	5	5	5	4	4	6	4	4	6	2	2	5	2	3	6	6	6	6	6	4	6	6	6
5	5	28	239	1	47	2	3	1	4	4	4	5	0	0	1	0	0	4	4	3	5	2	2	1	2	3	5	5	5	4	4	6	4	4	6	2	2	5	2	3	6	6	6	6	6	4	6	6	6
5	5	28	239	1	47	2	3	1	4	4	4	5	0	0	1	0	0	4	4	3	5	2	2	1	2	3	5	5	5	4	4	6	4	4	6	2	2	5	2	3	6	6	6	6	6	4	6	6	6
5	5	28	239	1	47	2	3	1	4	4	4	5	0	0	1	0	0	4	4	3	5	2	2	1	2	3	5	5	5	4	4	6	4	4	6	2	2	5	2	3	6	6	6	6	6	4	6	6	6
5	5	28	239	1	47	2	3	1	4	4	4	5	0	0	1	0	0	4	4	3	5	2	2	1	2	3	5	5	5	4	4	6	4	4	6	2	2	5	2	3	6	6	6	6	6	4	6	6	6
5	5	28	239	1	47	2	3	1	4	4	4	5	0	0	1	0	0	4	4	3	5	2	2	1	2	3	5	5	5	4	4	6	4	4	6	2	2	5	2	3	6	6	6	6	6	4	6	6	6
5	5	28	239	1	47	2	3	1	4	4	4	5	0	0	1	0	0	4	4	3	5	2	2	1	2	3	5	5	5	4	4	6	4	4	6	2	2	5	2	3	6	6	6	6	6	4	6	6	6
5	5	28	239	1	47	2	3	1	4	4	4	5	0	0	1	0	0	4	4	3	5	2	2	1	2	3	5	5	5	4	4	6	4	4	6	2	2	5	2	3	6	6	6	6	6	4	6	6	6
5	5	28	239	1	47	2	3	1	4	4	4	5	0	0	1	0	0	4	4	3	5	2	2	1	2	3	5	5	5	4	4	6	4	4	6	2	2	5	2	3	6	6	6	6	6	4	6	6	6
5	5	28	239	1	47	2	3	1	4	4	4	5	0	0	1	0	0	4	4	3	5	2	2	1	2	3	5	5	5	4	4	6	4	4	6	2	2	5	2	3	6	6	6	6	6	4	6	6	6
5	5	28	239	1	47	2	3	1	4	4	4	5	0	0	1	0	0	4	4	3	5	2	2	1	2	3	5	5	5	4	4	6	4	4	6	2	2	5	2	3	6	6	6	6	6	4	6	6	6
5	5	28	239	1	47	2	3	1	4	4	4	5	0	0	1	0	0	4	4	3	5	2	2	1	2	3	5	5	5	4	4	6	4	4	6	2	2	5	2	3	6	6	6	6	6	4	6	6	6
5	5	28	239	1	47	2	3	1	4	4	4	5	0	0	1	0	0	4	4	3	5	2	2	1	2	3	5	5	5	4	4	6	4	4	6	2	2	5	2	3	6	6	6	6	6	4	6	6	6
5	5	28	239	1	47	2	3	1	4	4	4	5	0	0	1	0	0	4	4	3	5	2	2	1	2	3	5	5	5	4	4	6	4	4	6	2	2	5	2	3	6	6	6	6	6	4	6	6	6
5	5	28	239	1	47	2	3	1	4	4	4	5	0	0	1	0	0	4	4	3	5	2	2	1	2	3	5	5	5	4	4	6	4	4	6	2	2	5	2	3	6	6	6	6	6	4	6	6	6
5	5	28	239	1	47	2	3	1	4	4	4	5	0	0	1	0	0	4	4	3	5	2	2	1	2	3	5	5	5	4	4	6	4	4	6	2	2	5	2	3	6	6	6	6	6	4	6	6	6
5	5	28	239	1	47	2	3	1	4	4	4	5	0	0	1	0	0	4	4	3	5	2	2	1	2	3	5	5	5	4	4	6	4	4	6	2	2	5	2	3	6	6	6	6	6	4	6	6	6
5	5	29	240	2	28	4	3	3	3	3	3	2	1	1	0	0	0	5	5	2	2	7	6	5	3	3	6	6	6	5	6	6	5	5	5	5	1	7	5	5	5	1	7	7	7	5	5	3	4
5	5	29	240	2	28	4	3	3	3	3	3	2	1	1	0	0	0	5	5	2	2	7	6	5	3	3	6	6	6	5	6	6	5	5	5	5	1	7	5	5	5	1	7	7	7	5	5	3	4
5	5	29	240	2	28	4	3	3	3	3	3	2	1	1	0	0	0	5	5	2	2	7	6	5	3	3	6	6	6	5	6	6	5	5	5	5	1	7	5	5	5	1	7	7	7	5	5	3	4
5	5	29	240	2	28	4	3	3	3	3	3	2	1	1	0	0	0	5	5	2	2	7	6	5	3	3	6	6	6	5	6	6	5	5	5	5	1	7	5	5	5	1	7	7	7	5	5	3	4
5	5	29	240	2	28	4	3	3	3	3	3	2	1	1	0	0	0	5	5	2	2	7	6	5	3	3	6	6	6	5	6	6	5	5	5	5	1	7	5	5	5	1	7	7	7	5	5	3	4
5	5	29	240	2	28	4	3	3	3	3	3	2	1	1	0	0	0	5	5	2	2	7	6	5	3	3	6	6	6	5	6	6	5	5	5	5	1	7	5	5	5	1	7	7	7	5	5	3	4
5	5	29	240	2	28	4	3	3	3	3	3	2	1	1	0	0	0	5	5	2	2	7	6	5	3	3	6	6	6	5	6	6	5	5	5	5	1	7	5	5	5	1	7	7	7	5	5	3	4
5	5	29	240	2	28	4	3	3	3	3	3	2	1	1	0	0	0	5	5	2	2	7	6	5	3	3	6	6	6	5	6	6	5	5	5	5	1	7	5	5	5	1	7	7	7	5	5	3	4
5	5	29	240	2	28	4	3	3	3	3	3	2	1	1	0	0	0	5	5	2	2	7	6	5	3	3	6	6	6	5	6	6	5	5	5	5	1	7	5	5	5	1	7	7	7	5	5	3	4
5	5	29	240	2	28	4	3	3	3	3	3	2	1	1	0	0	0	5	5	2	2	7	6	5	3	3	6	6	6	5	6	6	5	5	5	5	1	7	5	5	5	1	7	7	7	5	5	3	4
5	5	29	240	2	28	4	3	3	3	3	3	2	1	1	0	0	0	5	5	2	2	7	6	5	3	3	6	6	6	5	6	6	5	5	5	5	1	7	5	5	5	1	7	7	7	5	5	3	4
5	5	29	240	2	28	4	3	3	3	3	3	2	1	1	0	0	0	5	5	2	2	7	6	5	3	3	6	6	6	5	6	6	5	5	5	5	1	7	5	5	5	1	7	7	7	5	5	3	4
5	5	29	240	2	28	4	3	3	3	3	3	2	1	1	0	0	0	5	5	2	2	7	6	5	3	3	6	6	6	5	6	6	5	5	5	5	1	7	5	5	5	1	7	7	7	5	5	3	4
5	5	29	240	2	28	4	3	3	3	3	3	2	1	1	0	0	0	5	5	2	2	7	6	5	3	3	6	6	6	5	6	6	5	5	5	5	1	7	5	5	5	1	7	7	7	5	5	3	4
5	5	29	240	2	28	4	3	3	3	3	3	2	1	1	0	0	0	5	5	2	2	7	6	5	3	3	6	6	6	5	6	6	5	5	5	5	1	7	5	5	5	1	7	7	7	5	5	3	4
5	5	29	240	2	28	4	3	3	3	3	3	2	1	1	0	0	0	5	5	2	2	7	6	5	3	3	6	6	6	5	6	6	5	5	5	5	1	7	5	5	5	1	7	7	7	5	5	3	4
5	5	29	240	2	28	4	3	3	3	3	3	2	1	1	0	0	0	5	5	2	2	7	6	5	3	3	6	6	6	5	6	6	5	5	5	5	1	7	5	5	5	1	7	7	7	5	5	3	4
5	5	29	240	2	28	4	3	3	3	3	3	2	1	1	0	0	0	5	5	2	2	7	6	5	3	3	6	6	6	5	6	6	5	5	5	5	1	7	5	5	5	1	7	7	7	5	5	3	4
5	5	29	240	2	28	4	3	3	3	3	3	2	1	1	0	0	0	5	5	2	2	7	6	5	3	3	6	6	6	5	6	6	5	5	5	5	1	7	5	5	5	1	7	7	7	5	5	3	4
5	5	29	240	2	28	4	3	3	3	3	3	2	1	1	0	0	0	5	5	2	2	7	6	5	3	3	6	6	6	5	6	6	5	5	5	5	1	7	5	5	5	1	7	7	7	5	5	3	4
5	5	30	241	2	48	4	2	5	4	5	5	4	0	1	1	0	0	4	3	1	2	2	6	2	2	2	6	5	2	4	4	2	6	2	4	2	1	2	3	2	5	1	2	6	7	1	5	2	4
5	5	30	241	2	48	4	2	5	4	5	5	4	0	1	1	0	0	4	3	1	2	2	6	2	2	2	6	5	2	4	4	2	6	2	4	2	1	2	3	2	5	1	2	6	7	1	5	2	4
5	5	30	241	2	48	4	2	5	4	5	5	4	0	1	1	0	0	4	3	1	2	2	6	2	2	2	6	5	2	4	4	2	6	2	4	2	1	2	3	2	5	1	2	6	7	1	5	2	4
5	5	30	241	2	48	4	2	5	4	5	5	4	0	1	1	0	0	4	3	1	2	2	6	2	2	2	6	5	2	4	4	2	6	2	4	2	1	2	3	2	5	1	2	6	7	1	5	2	4
5	5	30	241	2	48	4	2	5	4	5	5	4	0	1	1	0	0	4	3	1	2	2	6	2	2	2	6	5	2	4	4	2	6	2	4	2	1	2	3	2	5	1	2	6	7	1	5	2	4
5	5	30	241	2	48	4	2	5	4	5	5	4	0	1	1	0	0	4	3	1	2	2	6	2	2	2	6	5	2	4	4	2	6	2	4	2	1	2	3	2	5	1	2	6	7	1	5	2	4
5	5	30	241	2	48	4	2	5	4	5	5	4	0	1	1	0	0	4	3	1	2	2	6	2	2	2	6	5	2	4	4	2	6	2	4	2	1	2	3	2	5	1	2	6	7	1	5	2	4
5	5	30	241	2	48	4	2	5	4	5	5	4	0	1	1	0	0	4	3	1	2	2	6	2	2	2	6	5	2	4	4	2	6	2	4	2	1	2	3	2	5	1	2	6	7	1	5	2	4
5	5	30	241	2	48	4	2	5	4	5	5	4	0	1	1	0	0	4	3	1	2	2	6	2	2	2	6	5	2	4	4	2	6	2	4	2	1	2	3	2	5	1	2	6	7	1	5	2	4
5	5	30	241	2	48	4	2	5	4	5	5	4	0	1	1	0	0	4	3	1	2	2	6	2	2	2	6	5	2	4	4	2	6	2	4	2	1	2	3	2	5	1	2	6	7	1	5	2	4
5	5	30	241	2	48	4	2	5	4	5	5	4	0	1	1	0	0	4	3	1	2	2	6	2	2	2	6	5	2	4	4	2	6	2	4	2	1	2	3	2	5	1	2	6	7	1	5	2	4
5	5	30	241	2	48	4	2	5	4	5	5	4	0	1	1	0	0	4	3	1	2	2	6	2	2	2	6	5	2	4	4	2	6	2	4	2	1	2	3	2	5	1	2	6	7	1	5	2	4
5	5	30	241	2	48	4	2	5	4	5	5	4	0	1	1	0	0	4	3	1	2	2	6	2	2	2	6	5	2	4	4	2	6	2	4	2	1	2	3	2	5	1	2	6	7	1	5	2	4
5	5	30	241	2	48	4	2	5	4	5	5	4	0	1	1	0	0	4	3	1	2	2	6	2	2	2	6	5	2	4	4	2	6	2	4	2	1	2	3	2	5	1	2	6	7	1	5	2	4
5	5	30	241	2	48	4	2	5	4	5	5	4	0	1	1	0	0	4	3	1	2	2	6	2	2	2	6	5	2	4	4	2	6	2	4	2	1	2	3	2	5	1	2	6	7	1	5	2	4
5	5	30	241	2	48	4	2	5	4	5	5	4	0	1	1	0	0	4	3	1	2	2	6	2	2	2	6	5	2	4	4	2	6	2	4	2	1	2	3	2	5	1	2	6	7	1	5	2	4
5	5	30	241	2	48	4	2	5	4	5	5	4	0	1	1	0	0	4	3	1	2	2	6	2	2	2	6	5	2	4	4	2	6	2	4	2	1	2	3	2	5	1	2	6	7	1	5	2	4
5	5	30	241	2	48	4	2	5	4	5	5	4	0	1	1	0	0	4	3	1	2	2	6	2	2	2	6	5	2	4	4	2	6	2	4	2	1	2	3	2	5	1	2	6	7	1	5	2	4
5	5	30	241	2	48	4	2	5	4	5	5	4	0	1	1	0	0	4	3	1	2	2	6	2	2	2	6	5	2	4	4	2	6	2	4	2	1	2	3	2	5	1	2	6	7	1	5	2	4
5	5	30	241	2	48	4	2	5	4	5	5	4	0	1	1	0	0	4	3	1	2	2	6	2	2	2	6	5	2	4	4	2	6	2	4	2	1	2	3	2	5	1	2	6	7	1	5	2	4
5	5	31	242	1	22	4	4	11	9	8	4	1	1	1	0	0	1	7	7	6	4	7	7	3	6	6	7	7	2	6	2	6	4	6	5	4	2	1	1	6	6	1	6	7	6	3	5	1	2
5	5	31	242	1	22	4	4	11	9	8	4	1	1	1	0	0	1	7	7	6	4	7	7	3	6	6	7	7	2	6	2	6	4	6	5	4	2	1	1	6	6	1	6	7	6	3	5	1	2
5	5	31	242	1	22	4	4	11	9	8	4	1	1	1	0	0	1	7	7	6	4	7	7	3	6	6	7	7	2	6	2	6	4	6	5	4	2	1	1	6	6	1	6	7	6	3	5	1	2
5	5	31	242	1	22	4	4	11	9	8	4	1	1	1	0	0	1	7	7	6	4	7	7	3	6	6	7	7	2	6	2	6	4	6	5	4	2	1	1	6	6	1	6	7	6	3	5	1	2
5	5	31	242	1	22	4	4	11	9	8	4	1	1	1	0	0	1	7	7	6	4	7	7	3	6	6	7	7	2	6	2	6	4	6	5	4	2	1	1	6	6	1	6	7	6	3	5	1	2
5	5	31	242	1	22	4	4	11	9	8	4	1	1	1	0	0	1	7	7	6	4	7	7	3	6	6	7	7	2	6	2	6	4	6	5	4	2	1	1	6	6	1	6	7	6	3	5	1	2
5	5	31	242	1	22	4	4	11	9	8	4	1	1	1	0	0	1	7	7	6	4	7	7	3	6	6	7	7	2	6	2	6	4	6	5	4	2	1	1	6	6	1	6	7	6	3	5	1	2
5	5	31	242	1	22	4	4	11	9	8	4	1	1	1	0	0	1	7	7	6	4	7	7	3	6	6	7	7	2	6	2	6	4	6	5	4	2	1	1	6	6	1	6	7	6	3	5	1	2
5	5	31	242	1	22	4	4	11	9	8	4	1	1	1	0	0	1	7	7	6	4	7	7	3	6	6	7	7	2	6	2	6	4	6	5	4	2	1	1	6	6	1	6	7	6	3	5	1	2
5	5	31	242	1	22	4	4	11	9	8	4	1	1	1	0	0	1	7	7	6	4	7	7	3	6	6	7	7	2	6	2	6	4	6	5	4	2	1	1	6	6	1	6	7	6	3	5	1	2
5	5	31	242	1	22	4	4	11	9	8	4	1	1	1	0	0	1	7	7	6	4	7	7	3	6	6	7	7	2	6	2	6	4	6	5	4	2	1	1	6	6	1	6	7	6	3	5	1	2
5	5	31	242	1	22	4	4	11	9	8	4	1	1	1	0	0	1	7	7	6	4	7	7	3	6	6	7	7	2	6	2	6	4	6	5	4	2	1	1	6	6	1	6	7	6	3	5	1	2
5	5	31	242	1	22	4	4	11	9	8	4	1	1	1	0	0	1	7	7	6	4	7	7	3	6	6	7	7	2	6	2	6	4	6	5	4	2	1	1	6	6	1	6	7	6	3	5	1	2
5	5	31	242	1	22	4	4	11	9	8	4	1	1	1	0	0	1	7	7	6	4	7	7	3	6	6	7	7	2	6	2	6	4	6	5	4	2	1	1	6	6	1	6	7	6	3	5	1	2
5	5	31	242	1	22	4	4	11	9	8	4	1	1	1	0	0	1	7	7	6	4	7	7	3	6	6	7	7	2	6	2	6	4	6	5	4	2	1	1	6	6	1	6	7	6	3	5	1	2
5	5	31	242	1	22	4	4	11	9	8	4	1	1	1	0	0	1	7	7	6	4	7	7	3	6	6	7	7	2	6	2	6	4	6	5	4	2	1	1	6	6	1	6	7	6	3	5	1	2
5	5	31	242	1	22	4	4	11	9	8	4	1	1	1	0	0	1	7	7	6	4	7	7	3	6	6	7	7	2	6	2	6	4	6	5	4	2	1	1	6	6	1	6	7	6	3	5	1	2
5	5	31	242	1	22	4	4	11	9	8	4	1	1	1	0	0	1	7	7	6	4	7	7	3	6	6	7	7	2	6	2	6	4	6	5	4	2	1	1	6	6	1	6	7	6	3	5	1	2
5	5	31	242	1	22	4	4	11	9	8	4	1	1	1	0	0	1	7	7	6	4	7	7	3	6	6	7	7	2	6	2	6	4	6	5	4	2	1	1	6	6	1	6	7	6	3	5	1	2
5	5	31	242	1	22	4	4	11	9	8	4	1	1	1	0	0	1	7	7	6	4	7	7	3	6	6	7	7	2	6	2	6	4	6	5	4	2	1	1	6	6	1	6	7	6	3	5	1	2
5	5	32	243	2	26	4	4	2	2	4	5	4	1	1	0	0	0	5	6	1	1	7	7	2	2	1	6	6	2	6	2	2	2	1	6	1	1	2	2	6	5	1	1	1	1	2	5	4	4
5	5	32	243	2	26	4	4	2	2	4	5	4	1	1	0	0	0	5	6	1	1	7	7	2	2	1	6	6	2	6	2	2	2	1	6	1	1	2	2	6	5	1	1	1	1	2	5	4	4
5	5	32	243	2	26	4	4	2	2	4	5	4	1	1	0	0	0	5	6	1	1	7	7	2	2	1	6	6	2	6	2	2	2	1	6	1	1	2	2	6	5	1	1	1	1	2	5	4	4
5	5	32	243	2	26	4	4	2	2	4	5	4	1	1	0	0	0	5	6	1	1	7	7	2	2	1	6	6	2	6	2	2	2	1	6	1	1	2	2	6	5	1	1	1	1	2	5	4	4
5	5	32	243	2	26	4	4	2	2	4	5	4	1	1	0	0	0	5	6	1	1	7	7	2	2	1	6	6	2	6	2	2	2	1	6	1	1	2	2	6	5	1	1	1	1	2	5	4	4
5	5	32	243	2	26	4	4	2	2	4	5	4	1	1	0	0	0	5	6	1	1	7	7	2	2	1	6	6	2	6	2	2	2	1	6	1	1	2	2	6	5	1	1	1	1	2	5	4	4
5	5	32	243	2	26	4	4	2	2	4	5	4	1	1	0	0	0	5	6	1	1	7	7	2	2	1	6	6	2	6	2	2	2	1	6	1	1	2	2	6	5	1	1	1	1	2	5	4	4
5	5	32	243	2	26	4	4	2	2	4	5	4	1	1	0	0	0	5	6	1	1	7	7	2	2	1	6	6	2	6	2	2	2	1	6	1	1	2	2	6	5	1	1	1	1	2	5	4	4
5	5	32	243	2	26	4	4	2	2	4	5	4	1	1	0	0	0	5	6	1	1	7	7	2	2	1	6	6	2	6	2	2	2	1	6	1	1	2	2	6	5	1	1	1	1	2	5	4	4
5	5	32	243	2	26	4	4	2	2	4	5	4	1	1	0	0	0	5	6	1	1	7	7	2	2	1	6	6	2	6	2	2	2	1	6	1	1	2	2	6	5	1	1	1	1	2	5	4	4
5	5	32	243	2	26	4	4	2	2	4	5	4	1	1	0	0	0	5	6	1	1	7	7	2	2	1	6	6	2	6	2	2	2	1	6	1	1	2	2	6	5	1	1	1	1	2	5	4	4
5	5	32	243	2	26	4	4	2	2	4	5	4	1	1	0	0	0	5	6	1	1	7	7	2	2	1	6	6	2	6	2	2	2	1	6	1	1	2	2	6	5	1	1	1	1	2	5	4	4
5	5	32	243	2	26	4	4	2	2	4	5	4	1	1	0	0	0	5	6	1	1	7	7	2	2	1	6	6	2	6	2	2	2	1	6	1	1	2	2	6	5	1	1	1	1	2	5	4	4
5	5	32	243	2	26	4	4	2	2	4	5	4	1	1	0	0	0	5	6	1	1	7	7	2	2	1	6	6	2	6	2	2	2	1	6	1	1	2	2	6	5	1	1	1	1	2	5	4	4
5	5	32	243	2	26	4	4	2	2	4	5	4	1	1	0	0	0	5	6	1	1	7	7	2	2	1	6	6	2	6	2	2	2	1	6	1	1	2	2	6	5	1	1	1	1	2	5	4	4
5	5	32	243	2	26	4	4	2	2	4	5	4	1	1	0	0	0	5	6	1	1	7	7	2	2	1	6	6	2	6	2	2	2	1	6	1	1	2	2	6	5	1	1	1	1	2	5	4	4
5	5	32	243	2	26	4	4	2	2	4	5	4	1	1	0	0	0	5	6	1	1	7	7	2	2	1	6	6	2	6	2	2	2	1	6	1	1	2	2	6	5	1	1	1	1	2	5	4	4
5	5	32	243	2	26	4	4	2	2	4	5	4	1	1	0	0	0	5	6	1	1	7	7	2	2	1	6	6	2	6	2	2	2	1	6	1	1	2	2	6	5	1	1	1	1	2	5	4	4
5	5	32	243	2	26	4	4	2	2	4	5	4	1	1	0	0	0	5	6	1	1	7	7	2	2	1	6	6	2	6	2	2	2	1	6	1	1	2	2	6	5	1	1	1	1	2	5	4	4
5	5	32	243	2	26	4	4	2	2	4	5	4	1	1	0	0	0	5	6	1	1	7	7	2	2	1	6	6	2	6	2	2	2	1	6	1	1	2	2	6	5	1	1	1	1	2	5	4	4
5	5	33	244	1	64	4	2	7	3	8	5	5	1	1	0	0	0	3	3	5	5	6	7	5	5	4	6	6	1	6	1	1	6	2	6	1	2	2	2	5	6	2	5	6	2	3	2	2	6
5	5	33	244	1	64	4	2	7	3	8	5	5	1	1	0	0	0	3	3	5	5	6	7	5	5	4	6	6	1	6	1	1	6	2	6	1	2	2	2	5	6	2	5	6	2	3	2	2	6
5	5	33	244	1	64	4	2	7	3	8	5	5	1	1	0	0	0	3	3	5	5	6	7	5	5	4	6	6	1	6	1	1	6	2	6	1	2	2	2	5	6	2	5	6	2	3	2	2	6
5	5	33	244	1	64	4	2	7	3	8	5	5	1	1	0	0	0	3	3	5	5	6	7	5	5	4	6	6	1	6	1	1	6	2	6	1	2	2	2	5	6	2	5	6	2	3	2	2	6
5	5	33	244	1	64	4	2	7	3	8	5	5	1	1	0	0	0	3	3	5	5	6	7	5	5	4	6	6	1	6	1	1	6	2	6	1	2	2	2	5	6	2	5	6	2	3	2	2	6
5	5	33	244	1	64	4	2	7	3	8	5	5	1	1	0	0	0	3	3	5	5	6	7	5	5	4	6	6	1	6	1	1	6	2	6	1	2	2	2	5	6	2	5	6	2	3	2	2	6
5	5	33	244	1	64	4	2	7	3	8	5	5	1	1	0	0	0	3	3	5	5	6	7	5	5	4	6	6	1	6	1	1	6	2	6	1	2	2	2	5	6	2	5	6	2	3	2	2	6
5	5	33	244	1	64	4	2	7	3	8	5	5	1	1	0	0	0	3	3	5	5	6	7	5	5	4	6	6	1	6	1	1	6	2	6	1	2	2	2	5	6	2	5	6	2	3	2	2	6
5	5	33	244	1	64	4	2	7	3	8	5	5	1	1	0	0	0	3	3	5	5	6	7	5	5	4	6	6	1	6	1	1	6	2	6	1	2	2	2	5	6	2	5	6	2	3	2	2	6
5	5	33	244	1	64	4	2	7	3	8	5	5	1	1	0	0	0	3	3	5	5	6	7	5	5	4	6	6	1	6	1	1	6	2	6	1	2	2	2	5	6	2	5	6	2	3	2	2	6
5	5	33	244	1	64	4	2	7	3	8	5	5	1	1	0	0	0	3	3	5	5	6	7	5	5	4	6	6	1	6	1	1	6	2	6	1	2	2	2	5	6	2	5	6	2	3	2	2	6
5	5	33	244	1	64	4	2	7	3	8	5	5	1	1	0	0	0	3	3	5	5	6	7	5	5	4	6	6	1	6	1	1	6	2	6	1	2	2	2	5	6	2	5	6	2	3	2	2	6
5	5	33	244	1	64	4	2	7	3	8	5	5	1	1	0	0	0	3	3	5	5	6	7	5	5	4	6	6	1	6	1	1	6	2	6	1	2	2	2	5	6	2	5	6	2	3	2	2	6
5	5	33	244	1	64	4	2	7	3	8	5	5	1	1	0	0	0	3	3	5	5	6	7	5	5	4	6	6	1	6	1	1	6	2	6	1	2	2	2	5	6	2	5	6	2	3	2	2	6
5	5	33	244	1	64	4	2	7	3	8	5	5	1	1	0	0	0	3	3	5	5	6	7	5	5	4	6	6	1	6	1	1	6	2	6	1	2	2	2	5	6	2	5	6	2	3	2	2	6
5	5	33	244	1	64	4	2	7	3	8	5	5	1	1	0	0	0	3	3	5	5	6	7	5	5	4	6	6	1	6	1	1	6	2	6	1	2	2	2	5	6	2	5	6	2	3	2	2	6
5	5	33	244	1	64	4	2	7	3	8	5	5	1	1	0	0	0	3	3	5	5	6	7	5	5	4	6	6	1	6	1	1	6	2	6	1	2	2	2	5	6	2	5	6	2	3	2	2	6
5	5	33	244	1	64	4	2	7	3	8	5	5	1	1	0	0	0	3	3	5	5	6	7	5	5	4	6	6	1	6	1	1	6	2	6	1	2	2	2	5	6	2	5	6	2	3	2	2	6
5	5	33	244	1	64	4	2	7	3	8	5	5	1	1	0	0	0	3	3	5	5	6	7	5	5	4	6	6	1	6	1	1	6	2	6	1	2	2	2	5	6	2	5	6	2	3	2	2	6
5	5	33	244	1	64	4	2	7	3	8	5	5	1	1	0	0	0	3	3	5	5	6	7	5	5	4	6	6	1	6	1	1	6	2	6	1	2	2	2	5	6	2	5	6	2	3	2	2	6
5	5	34	245	2	28	4	3	2	2	2	5	2	1	1	0	0	1	6	5	3	2	6	6	5	3	2	5	5	4	5	2	4	4	3	4	3	4	5	5	4	5	2	3	6	3	5	6	6	6
5	5	34	245	2	28	4	3	2	2	2	5	2	1	1	0	0	1	6	5	3	2	6	6	5	3	2	5	5	4	5	2	4	4	3	4	3	4	5	5	4	5	2	3	6	3	5	6	6	6
5	5	34	245	2	28	4	3	2	2	2	5	2	1	1	0	0	1	6	5	3	2	6	6	5	3	2	5	5	4	5	2	4	4	3	4	3	4	5	5	4	5	2	3	6	3	5	6	6	6
5	5	34	245	2	28	4	3	2	2	2	5	2	1	1	0	0	1	6	5	3	2	6	6	5	3	2	5	5	4	5	2	4	4	3	4	3	4	5	5	4	5	2	3	6	3	5	6	6	6
5	5	34	245	2	28	4	3	2	2	2	5	2	1	1	0	0	1	6	5	3	2	6	6	5	3	2	5	5	4	5	2	4	4	3	4	3	4	5	5	4	5	2	3	6	3	5	6	6	6
5	5	34	245	2	28	4	3	2	2	2	5	2	1	1	0	0	1	6	5	3	2	6	6	5	3	2	5	5	4	5	2	4	4	3	4	3	4	5	5	4	5	2	3	6	3	5	6	6	6
5	5	34	245	2	28	4	3	2	2	2	5	2	1	1	0	0	1	6	5	3	2	6	6	5	3	2	5	5	4	5	2	4	4	3	4	3	4	5	5	4	5	2	3	6	3	5	6	6	6
5	5	34	245	2	28	4	3	2	2	2	5	2	1	1	0	0	1	6	5	3	2	6	6	5	3	2	5	5	4	5	2	4	4	3	4	3	4	5	5	4	5	2	3	6	3	5	6	6	6
5	5	34	245	2	28	4	3	2	2	2	5	2	1	1	0	0	1	6	5	3	2	6	6	5	3	2	5	5	4	5	2	4	4	3	4	3	4	5	5	4	5	2	3	6	3	5	6	6	6
5	5	34	245	2	28	4	3	2	2	2	5	2	1	1	0	0	1	6	5	3	2	6	6	5	3	2	5	5	4	5	2	4	4	3	4	3	4	5	5	4	5	2	3	6	3	5	6	6	6
5	5	34	245	2	28	4	3	2	2	2	5	2	1	1	0	0	1	6	5	3	2	6	6	5	3	2	5	5	4	5	2	4	4	3	4	3	4	5	5	4	5	2	3	6	3	5	6	6	6
5	5	34	245	2	28	4	3	2	2	2	5	2	1	1	0	0	1	6	5	3	2	6	6	5	3	2	5	5	4	5	2	4	4	3	4	3	4	5	5	4	5	2	3	6	3	5	6	6	6
5	5	34	245	2	28	4	3	2	2	2	5	2	1	1	0	0	1	6	5	3	2	6	6	5	3	2	5	5	4	5	2	4	4	3	4	3	4	5	5	4	5	2	3	6	3	5	6	6	6
5	5	34	245	2	28	4	3	2	2	2	5	2	1	1	0	0	1	6	5	3	2	6	6	5	3	2	5	5	4	5	2	4	4	3	4	3	4	5	5	4	5	2	3	6	3	5	6	6	6
5	5	34	245	2	28	4	3	2	2	2	5	2	1	1	0	0	1	6	5	3	2	6	6	5	3	2	5	5	4	5	2	4	4	3	4	3	4	5	5	4	5	2	3	6	3	5	6	6	6
5	5	34	245	2	28	4	3	2	2	2	5	2	1	1	0	0	1	6	5	3	2	6	6	5	3	2	5	5	4	5	2	4	4	3	4	3	4	5	5	4	5	2	3	6	3	5	6	6	6
5	5	34	245	2	28	4	3	2	2	2	5	2	1	1	0	0	1	6	5	3	2	6	6	5	3	2	5	5	4	5	2	4	4	3	4	3	4	5	5	4	5	2	3	6	3	5	6	6	6
5	5	34	245	2	28	4	3	2	2	2	5	2	1	1	0	0	1	6	5	3	2	6	6	5	3	2	5	5	4	5	2	4	4	3	4	3	4	5	5	4	5	2	3	6	3	5	6	6	6
5	5	34	245	2	28	4	3	2	2	2	5	2	1	1	0	0	1	6	5	3	2	6	6	5	3	2	5	5	4	5	2	4	4	3	4	3	4	5	5	4	5	2	3	6	3	5	6	6	6
5	5	34	245	2	28	4	3	2	2	2	5	2	1	1	0	0	1	6	5	3	2	6	6	5	3	2	5	5	4	5	2	4	4	3	4	3	4	5	5	4	5	2	3	6	3	5	6	6	6
5	5	35	246	1	51	2	3	2	4	2	3	2	1	1	0	1	0	6	6	6	6	6	5	6	6	6	6	6	5	6	5	6	6	6	6	6	6	6	6	5	6	5	6	6	6	6	6	6	6
5	5	35	246	1	51	2	3	2	4	2	3	2	1	1	0	1	0	6	6	6	6	6	5	6	6	6	6	6	5	6	5	6	6	6	6	6	6	6	6	5	6	5	6	6	6	6	6	6	6
5	5	35	246	1	51	2	3	2	4	2	3	2	1	1	0	1	0	6	6	6	6	6	5	6	6	6	6	6	5	6	5	6	6	6	6	6	6	6	6	5	6	5	6	6	6	6	6	6	6
5	5	35	246	1	51	2	3	2	4	2	3	2	1	1	0	1	0	6	6	6	6	6	5	6	6	6	6	6	5	6	5	6	6	6	6	6	6	6	6	5	6	5	6	6	6	6	6	6	6
5	5	35	246	1	51	2	3	2	4	2	3	2	1	1	0	1	0	6	6	6	6	6	5	6	6	6	6	6	5	6	5	6	6	6	6	6	6	6	6	5	6	5	6	6	6	6	6	6	6
5	5	35	246	1	51	2	3	2	4	2	3	2	1	1	0	1	0	6	6	6	6	6	5	6	6	6	6	6	5	6	5	6	6	6	6	6	6	6	6	5	6	5	6	6	6	6	6	6	6
5	5	35	246	1	51	2	3	2	4	2	3	2	1	1	0	1	0	6	6	6	6	6	5	6	6	6	6	6	5	6	5	6	6	6	6	6	6	6	6	5	6	5	6	6	6	6	6	6	6
5	5	35	246	1	51	2	3	2	4	2	3	2	1	1	0	1	0	6	6	6	6	6	5	6	6	6	6	6	5	6	5	6	6	6	6	6	6	6	6	5	6	5	6	6	6	6	6	6	6
5	5	35	246	1	51	2	3	2	4	2	3	2	1	1	0	1	0	6	6	6	6	6	5	6	6	6	6	6	5	6	5	6	6	6	6	6	6	6	6	5	6	5	6	6	6	6	6	6	6
5	5	35	246	1	51	2	3	2	4	2	3	2	1	1	0	1	0	6	6	6	6	6	5	6	6	6	6	6	5	6	5	6	6	6	6	6	6	6	6	5	6	5	6	6	6	6	6	6	6
5	5	35	246	1	51	2	3	2	4	2	3	2	1	1	0	1	0	6	6	6	6	6	5	6	6	6	6	6	5	6	5	6	6	6	6	6	6	6	6	5	6	5	6	6	6	6	6	6	6
5	5	35	246	1	51	2	3	2	4	2	3	2	1	1	0	1	0	6	6	6	6	6	5	6	6	6	6	6	5	6	5	6	6	6	6	6	6	6	6	5	6	5	6	6	6	6	6	6	6
5	5	35	246	1	51	2	3	2	4	2	3	2	1	1	0	1	0	6	6	6	6	6	5	6	6	6	6	6	5	6	5	6	6	6	6	6	6	6	6	5	6	5	6	6	6	6	6	6	6
5	5	35	246	1	51	2	3	2	4	2	3	2	1	1	0	1	0	6	6	6	6	6	5	6	6	6	6	6	5	6	5	6	6	6	6	6	6	6	6	5	6	5	6	6	6	6	6	6	6
5	5	35	246	1	51	2	3	2	4	2	3	2	1	1	0	1	0	6	6	6	6	6	5	6	6	6	6	6	5	6	5	6	6	6	6	6	6	6	6	5	6	5	6	6	6	6	6	6	6
5	5	35	246	1	51	2	3	2	4	2	3	2	1	1	0	1	0	6	6	6	6	6	5	6	6	6	6	6	5	6	5	6	6	6	6	6	6	6	6	5	6	5	6	6	6	6	6	6	6
5	5	35	246	1	51	2	3	2	4	2	3	2	1	1	0	1	0	6	6	6	6	6	5	6	6	6	6	6	5	6	5	6	6	6	6	6	6	6	6	5	6	5	6	6	6	6	6	6	6
5	5	35	246	1	51	2	3	2	4	2	3	2	1	1	0	1	0	6	6	6	6	6	5	6	6	6	6	6	5	6	5	6	6	6	6	6	6	6	6	5	6	5	6	6	6	6	6	6	6
5	5	35	246	1	51	2	3	2	4	2	3	2	1	1	0	1	0	6	6	6	6	6	5	6	6	6	6	6	5	6	5	6	6	6	6	6	6	6	6	5	6	5	6	6	6	6	6	6	6
5	5	35	246	1	51	2	3	2	4	2	3	2	1	1	0	1	0	6	6	6	6	6	5	6	6	6	6	6	5	6	5	6	6	6	6	6	6	6	6	5	6	5	6	6	6	6	6	6	6
5	5	36	247	1	33	4	3	11	3	2	3	2	0	1	1	0	0	6	4	2	5	4	4	5	2	4	6	6	2	5	5	6	6	4	6	1	2	7	6	5	6	2	3	2	2	5	2	2	3
5	5	36	247	1	33	4	3	11	3	2	3	2	0	1	1	0	0	6	4	2	5	4	4	5	2	4	6	6	2	5	5	6	6	4	6	1	2	7	6	5	6	2	3	2	2	5	2	2	3
5	5	36	247	1	33	4	3	11	3	2	3	2	0	1	1	0	0	6	4	2	5	4	4	5	2	4	6	6	2	5	5	6	6	4	6	1	2	7	6	5	6	2	3	2	2	5	2	2	3
5	5	36	247	1	33	4	3	11	3	2	3	2	0	1	1	0	0	6	4	2	5	4	4	5	2	4	6	6	2	5	5	6	6	4	6	1	2	7	6	5	6	2	3	2	2	5	2	2	3
5	5	36	247	1	33	4	3	11	3	2	3	2	0	1	1	0	0	6	4	2	5	4	4	5	2	4	6	6	2	5	5	6	6	4	6	1	2	7	6	5	6	2	3	2	2	5	2	2	3
5	5	36	247	1	33	4	3	11	3	2	3	2	0	1	1	0	0	6	4	2	5	4	4	5	2	4	6	6	2	5	5	6	6	4	6	1	2	7	6	5	6	2	3	2	2	5	2	2	3
5	5	36	247	1	33	4	3	11	3	2	3	2	0	1	1	0	0	6	4	2	5	4	4	5	2	4	6	6	2	5	5	6	6	4	6	1	2	7	6	5	6	2	3	2	2	5	2	2	3
5	5	36	247	1	33	4	3	11	3	2	3	2	0	1	1	0	0	6	4	2	5	4	4	5	2	4	6	6	2	5	5	6	6	4	6	1	2	7	6	5	6	2	3	2	2	5	2	2	3
5	5	36	247	1	33	4	3	11	3	2	3	2	0	1	1	0	0	6	4	2	5	4	4	5	2	4	6	6	2	5	5	6	6	4	6	1	2	7	6	5	6	2	3	2	2	5	2	2	3
5	5	36	247	1	33	4	3	11	3	2	3	2	0	1	1	0	0	6	4	2	5	4	4	5	2	4	6	6	2	5	5	6	6	4	6	1	2	7	6	5	6	2	3	2	2	5	2	2	3
5	5	36	247	1	33	4	3	11	3	2	3	2	0	1	1	0	0	6	4	2	5	4	4	5	2	4	6	6	2	5	5	6	6	4	6	1	2	7	6	5	6	2	3	2	2	5	2	2	3
5	5	36	247	1	33	4	3	11	3	2	3	2	0	1	1	0	0	6	4	2	5	4	4	5	2	4	6	6	2	5	5	6	6	4	6	1	2	7	6	5	6	2	3	2	2	5	2	2	3
5	5	36	247	1	33	4	3	11	3	2	3	2	0	1	1	0	0	6	4	2	5	4	4	5	2	4	6	6	2	5	5	6	6	4	6	1	2	7	6	5	6	2	3	2	2	5	2	2	3
5	5	36	247	1	33	4	3	11	3	2	3	2	0	1	1	0	0	6	4	2	5	4	4	5	2	4	6	6	2	5	5	6	6	4	6	1	2	7	6	5	6	2	3	2	2	5	2	2	3
5	5	36	247	1	33	4	3	11	3	2	3	2	0	1	1	0	0	6	4	2	5	4	4	5	2	4	6	6	2	5	5	6	6	4	6	1	2	7	6	5	6	2	3	2	2	5	2	2	3
5	5	36	247	1	33	4	3	11	3	2	3	2	0	1	1	0	0	6	4	2	5	4	4	5	2	4	6	6	2	5	5	6	6	4	6	1	2	7	6	5	6	2	3	2	2	5	2	2	3
5	5	36	247	1	33	4	3	11	3	2	3	2	0	1	1	0	0	6	4	2	5	4	4	5	2	4	6	6	2	5	5	6	6	4	6	1	2	7	6	5	6	2	3	2	2	5	2	2	3
5	5	36	247	1	33	4	3	11	3	2	3	2	0	1	1	0	0	6	4	2	5	4	4	5	2	4	6	6	2	5	5	6	6	4	6	1	2	7	6	5	6	2	3	2	2	5	2	2	3
5	5	36	247	1	33	4	3	11	3	2	3	2	0	1	1	0	0	6	4	2	5	4	4	5	2	4	6	6	2	5	5	6	6	4	6	1	2	7	6	5	6	2	3	2	2	5	2	2	3
5	5	36	247	1	33	4	3	11	3	2	3	2	0	1	1	0	0	6	4	2	5	4	4	5	2	4	6	6	2	5	5	6	6	4	6	1	2	7	6	5	6	2	3	2	2	5	2	2	3
5	5	37	248	2	25	4	2	2	5	4	3	2	1	1	0	0	0	6	6	5	5	7	7	6	5	6	7	6	5	6	5	6	6	5	7	7	6	6	6	7	7	7	6	6	6	6	6	6	6
5	5	37	248	2	25	4	2	2	5	4	3	2	1	1	0	0	0	6	6	5	5	7	7	6	5	6	7	6	5	6	5	6	6	5	7	7	6	6	6	7	7	7	6	6	6	6	6	6	6
5	5	37	248	2	25	4	2	2	5	4	3	2	1	1	0	0	0	6	6	5	5	7	7	6	5	6	7	6	5	6	5	6	6	5	7	7	6	6	6	7	7	7	6	6	6	6	6	6	6
5	5	37	248	2	25	4	2	2	5	4	3	2	1	1	0	0	0	6	6	5	5	7	7	6	5	6	7	6	5	6	5	6	6	5	7	7	6	6	6	7	7	7	6	6	6	6	6	6	6
5	5	37	248	2	25	4	2	2	5	4	3	2	1	1	0	0	0	6	6	5	5	7	7	6	5	6	7	6	5	6	5	6	6	5	7	7	6	6	6	7	7	7	6	6	6	6	6	6	6
5	5	37	248	2	25	4	2	2	5	4	3	2	1	1	0	0	0	6	6	5	5	7	7	6	5	6	7	6	5	6	5	6	6	5	7	7	6	6	6	7	7	7	6	6	6	6	6	6	6
5	5	37	248	2	25	4	2	2	5	4	3	2	1	1	0	0	0	6	6	5	5	7	7	6	5	6	7	6	5	6	5	6	6	5	7	7	6	6	6	7	7	7	6	6	6	6	6	6	6
5	5	37	248	2	25	4	2	2	5	4	3	2	1	1	0	0	0	6	6	5	5	7	7	6	5	6	7	6	5	6	5	6	6	5	7	7	6	6	6	7	7	7	6	6	6	6	6	6	6
5	5	37	248	2	25	4	2	2	5	4	3	2	1	1	0	0	0	6	6	5	5	7	7	6	5	6	7	6	5	6	5	6	6	5	7	7	6	6	6	7	7	7	6	6	6	6	6	6	6
5	5	37	248	2	25	4	2	2	5	4	3	2	1	1	0	0	0	6	6	5	5	7	7	6	5	6	7	6	5	6	5	6	6	5	7	7	6	6	6	7	7	7	6	6	6	6	6	6	6
5	5	37	248	2	25	4	2	2	5	4	3	2	1	1	0	0	0	6	6	5	5	7	7	6	5	6	7	6	5	6	5	6	6	5	7	7	6	6	6	7	7	7	6	6	6	6	6	6	6
5	5	37	248	2	25	4	2	2	5	4	3	2	1	1	0	0	0	6	6	5	5	7	7	6	5	6	7	6	5	6	5	6	6	5	7	7	6	6	6	7	7	7	6	6	6	6	6	6	6
5	5	37	248	2	25	4	2	2	5	4	3	2	1	1	0	0	0	6	6	5	5	7	7	6	5	6	7	6	5	6	5	6	6	5	7	7	6	6	6	7	7	7	6	6	6	6	6	6	6
5	5	37	248	2	25	4	2	2	5	4	3	2	1	1	0	0	0	6	6	5	5	7	7	6	5	6	7	6	5	6	5	6	6	5	7	7	6	6	6	7	7	7	6	6	6	6	6	6	6
5	5	37	248	2	25	4	2	2	5	4	3	2	1	1	0	0	0	6	6	5	5	7	7	6	5	6	7	6	5	6	5	6	6	5	7	7	6	6	6	7	7	7	6	6	6	6	6	6	6
5	5	37	248	2	25	4	2	2	5	4	3	2	1	1	0	0	0	6	6	5	5	7	7	6	5	6	7	6	5	6	5	6	6	5	7	7	6	6	6	7	7	7	6	6	6	6	6	6	6
5	5	37	248	2	25	4	2	2	5	4	3	2	1	1	0	0	0	6	6	5	5	7	7	6	5	6	7	6	5	6	5	6	6	5	7	7	6	6	6	7	7	7	6	6	6	6	6	6	6
5	5	37	248	2	25	4	2	2	5	4	3	2	1	1	0	0	0	6	6	5	5	7	7	6	5	6	7	6	5	6	5	6	6	5	7	7	6	6	6	7	7	7	6	6	6	6	6	6	6
5	5	37	248	2	25	4	2	2	5	4	3	2	1	1	0	0	0	6	6	5	5	7	7	6	5	6	7	6	5	6	5	6	6	5	7	7	6	6	6	7	7	7	6	6	6	6	6	6	6
5	5	37	248	2	25	4	2	2	5	4	3	2	1	1	0	0	0	6	6	5	5	7	7	6	5	6	7	6	5	6	5	6	6	5	7	7	6	6	6	7	7	7	6	6	6	6	6	6	6
5	5	38	249	1	48	3	3	2	3	2	3	3	1	0	1	0	0	5	5	5	5	5	5	5	5	5	5	5	5	5	5	5	5	5	5	5	5	5	5	5	5	5	5	5	5	5	5	5	5
5	5	38	249	1	48	3	3	2	3	2	3	3	1	0	1	0	0	5	5	5	5	5	5	5	5	5	5	5	5	5	5	5	5	5	5	5	5	5	5	5	5	5	5	5	5	5	5	5	5
5	5	38	249	1	48	3	3	2	3	2	3	3	1	0	1	0	0	5	5	5	5	5	5	5	5	5	5	5	5	5	5	5	5	5	5	5	5	5	5	5	5	5	5	5	5	5	5	5	5
5	5	38	249	1	48	3	3	2	3	2	3	3	1	0	1	0	0	5	5	5	5	5	5	5	5	5	5	5	5	5	5	5	5	5	5	5	5	5	5	5	5	5	5	5	5	5	5	5	5
5	5	38	249	1	48	3	3	2	3	2	3	3	1	0	1	0	0	5	5	5	5	5	5	5	5	5	5	5	5	5	5	5	5	5	5	5	5	5	5	5	5	5	5	5	5	5	5	5	5
5	5	38	249	1	48	3	3	2	3	2	3	3	1	0	1	0	0	5	5	5	5	5	5	5	5	5	5	5	5	5	5	5	5	5	5	5	5	5	5	5	5	5	5	5	5	5	5	5	5
5	5	38	249	1	48	3	3	2	3	2	3	3	1	0	1	0	0	5	5	5	5	5	5	5	5	5	5	5	5	5	5	5	5	5	5	5	5	5	5	5	5	5	5	5	5	5	5	5	5
5	5	38	249	1	48	3	3	2	3	2	3	3	1	0	1	0	0	5	5	5	5	5	5	5	5	5	5	5	5	5	5	5	5	5	5	5	5	5	5	5	5	5	5	5	5	5	5	5	5
5	5	38	249	1	48	3	3	2	3	2	3	3	1	0	1	0	0	5	5	5	5	5	5	5	5	5	5	5	5	5	5	5	5	5	5	5	5	5	5	5	5	5	5	5	5	5	5	5	5
5	5	38	249	1	48	3	3	2	3	2	3	3	1	0	1	0	0	5	5	5	5	5	5	5	5	5	5	5	5	5	5	5	5	5	5	5	5	5	5	5	5	5	5	5	5	5	5	5	5
5	5	38	249	1	48	3	3	2	3	2	3	3	1	0	1	0	0	5	5	5	5	5	5	5	5	5	5	5	5	5	5	5	5	5	5	5	5	5	5	5	5	5	5	5	5	5	5	5	5
5	5	38	249	1	48	3	3	2	3	2	3	3	1	0	1	0	0	5	5	5	5	5	5	5	5	5	5	5	5	5	5	5	5	5	5	5	5	5	5	5	5	5	5	5	5	5	5	5	5
5	5	38	249	1	48	3	3	2	3	2	3	3	1	0	1	0	0	5	5	5	5	5	5	5	5	5	5	5	5	5	5	5	5	5	5	5	5	5	5	5	5	5	5	5	5	5	5	5	5
5	5	38	249	1	48	3	3	2	3	2	3	3	1	0	1	0	0	5	5	5	5	5	5	5	5	5	5	5	5	5	5	5	5	5	5	5	5	5	5	5	5	5	5	5	5	5	5	5	5
5	5	38	249	1	48	3	3	2	3	2	3	3	1	0	1	0	0	5	5	5	5	5	5	5	5	5	5	5	5	5	5	5	5	5	5	5	5	5	5	5	5	5	5	5	5	5	5	5	5
5	5	38	249	1	48	3	3	2	3	2	3	3	1	0	1	0	0	5	5	5	5	5	5	5	5	5	5	5	5	5	5	5	5	5	5	5	5	5	5	5	5	5	5	5	5	5	5	5	5
5	5	38	249	1	48	3	3	2	3	2	3	3	1	0	1	0	0	5	5	5	5	5	5	5	5	5	5	5	5	5	5	5	5	5	5	5	5	5	5	5	5	5	5	5	5	5	5	5	5
5	5	38	249	1	48	3	3	2	3	2	3	3	1	0	1	0	0	5	5	5	5	5	5	5	5	5	5	5	5	5	5	5	5	5	5	5	5	5	5	5	5	5	5	5	5	5	5	5	5
5	5	38	249	1	48	3	3	2	3	2	3	3	1	0	1	0	0	5	5	5	5	5	5	5	5	5	5	5	5	5	5	5	5	5	5	5	5	5	5	5	5	5	5	5	5	5	5	5	5
5	5	38	249	1	48	3	3	2	3	2	3	3	1	0	1	0	0	5	5	5	5	5	5	5	5	5	5	5	5	5	5	5	5	5	5	5	5	5	5	5	5	5	5	5	5	5	5	5	5
5	5	39	250	2	55	2	3	11	3	3	5	5	1	1	0	0	0	4	4	5	3	5	5	5	5	5	5	5	4	5	4	6	4	4	4	4	3	5	4	5	5	3	3	5	5	6	6	7	7
5	5	39	250	2	55	2	3	11	3	3	5	5	1	1	0	0	0	4	4	5	3	5	5	5	5	5	5	5	4	5	4	6	4	4	4	4	3	5	4	5	5	3	3	5	5	6	6	7	7
5	5	39	250	2	55	2	3	11	3	3	5	5	1	1	0	0	0	4	4	5	3	5	5	5	5	5	5	5	4	5	4	6	4	4	4	4	3	5	4	5	5	3	3	5	5	6	6	7	7
5	5	39	250	2	55	2	3	11	3	3	5	5	1	1	0	0	0	4	4	5	3	5	5	5	5	5	5	5	4	5	4	6	4	4	4	4	3	5	4	5	5	3	3	5	5	6	6	7	7
5	5	39	250	2	55	2	3	11	3	3	5	5	1	1	0	0	0	4	4	5	3	5	5	5	5	5	5	5	4	5	4	6	4	4	4	4	3	5	4	5	5	3	3	5	5	6	6	7	7
5	5	39	250	2	55	2	3	11	3	3	5	5	1	1	0	0	0	4	4	5	3	5	5	5	5	5	5	5	4	5	4	6	4	4	4	4	3	5	4	5	5	3	3	5	5	6	6	7	7
5	5	39	250	2	55	2	3	11	3	3	5	5	1	1	0	0	0	4	4	5	3	5	5	5	5	5	5	5	4	5	4	6	4	4	4	4	3	5	4	5	5	3	3	5	5	6	6	7	7
5	5	39	250	2	55	2	3	11	3	3	5	5	1	1	0	0	0	4	4	5	3	5	5	5	5	5	5	5	4	5	4	6	4	4	4	4	3	5	4	5	5	3	3	5	5	6	6	7	7
5	5	39	250	2	55	2	3	11	3	3	5	5	1	1	0	0	0	4	4	5	3	5	5	5	5	5	5	5	4	5	4	6	4	4	4	4	3	5	4	5	5	3	3	5	5	6	6	7	7
5	5	39	250	2	55	2	3	11	3	3	5	5	1	1	0	0	0	4	4	5	3	5	5	5	5	5	5	5	4	5	4	6	4	4	4	4	3	5	4	5	5	3	3	5	5	6	6	7	7
5	5	39	250	2	55	2	3	11	3	3	5	5	1	1	0	0	0	4	4	5	3	5	5	5	5	5	5	5	4	5	4	6	4	4	4	4	3	5	4	5	5	3	3	5	5	6	6	7	7
5	5	39	250	2	55	2	3	11	3	3	5	5	1	1	0	0	0	4	4	5	3	5	5	5	5	5	5	5	4	5	4	6	4	4	4	4	3	5	4	5	5	3	3	5	5	6	6	7	7
5	5	39	250	2	55	2	3	11	3	3	5	5	1	1	0	0	0	4	4	5	3	5	5	5	5	5	5	5	4	5	4	6	4	4	4	4	3	5	4	5	5	3	3	5	5	6	6	7	7
5	5	39	250	2	55	2	3	11	3	3	5	5	1	1	0	0	0	4	4	5	3	5	5	5	5	5	5	5	4	5	4	6	4	4	4	4	3	5	4	5	5	3	3	5	5	6	6	7	7
5	5	39	250	2	55	2	3	11	3	3	5	5	1	1	0	0	0	4	4	5	3	5	5	5	5	5	5	5	4	5	4	6	4	4	4	4	3	5	4	5	5	3	3	5	5	6	6	7	7
5	5	39	250	2	55	2	3	11	3	3	5	5	1	1	0	0	0	4	4	5	3	5	5	5	5	5	5	5	4	5	4	6	4	4	4	4	3	5	4	5	5	3	3	5	5	6	6	7	7
5	5	39	250	2	55	2	3	11	3	3	5	5	1	1	0	0	0	4	4	5	3	5	5	5	5	5	5	5	4	5	4	6	4	4	4	4	3	5	4	5	5	3	3	5	5	6	6	7	7
5	5	39	250	2	55	2	3	11	3	3	5	5	1	1	0	0	0	4	4	5	3	5	5	5	5	5	5	5	4	5	4	6	4	4	4	4	3	5	4	5	5	3	3	5	5	6	6	7	7
5	5	39	250	2	55	2	3	11	3	3	5	5	1	1	0	0	0	4	4	5	3	5	5	5	5	5	5	5	4	5	4	6	4	4	4	4	3	5	4	5	5	3	3	5	5	6	6	7	7
5	5	39	250	2	55	2	3	11	3	3	5	5	1	1	0	0	0	4	4	5	3	5	5	5	5	5	5	5	4	5	4	6	4	4	4	4	3	5	4	5	5	3	3	5	5	6	6	7	7
5	5	40	251	2	24	4	4	11	3	5	4	1	1	1	0	0	0	5	4	3	3	6	7	6	3	3	6	5	2	4	3	4	6	3	4	4	3	4	3	3	5	1	6	7	6	5	4	4	5
5	5	40	251	2	24	4	4	11	3	5	4	1	1	1	0	0	0	5	4	3	3	6	7	6	3	3	6	5	2	4	3	4	6	3	4	4	3	4	3	3	5	1	6	7	6	5	4	4	5
5	5	40	251	2	24	4	4	11	3	5	4	1	1	1	0	0	0	5	4	3	3	6	7	6	3	3	6	5	2	4	3	4	6	3	4	4	3	4	3	3	5	1	6	7	6	5	4	4	5
5	5	40	251	2	24	4	4	11	3	5	4	1	1	1	0	0	0	5	4	3	3	6	7	6	3	3	6	5	2	4	3	4	6	3	4	4	3	4	3	3	5	1	6	7	6	5	4	4	5
5	5	40	251	2	24	4	4	11	3	5	4	1	1	1	0	0	0	5	4	3	3	6	7	6	3	3	6	5	2	4	3	4	6	3	4	4	3	4	3	3	5	1	6	7	6	5	4	4	5
5	5	40	251	2	24	4	4	11	3	5	4	1	1	1	0	0	0	5	4	3	3	6	7	6	3	3	6	5	2	4	3	4	6	3	4	4	3	4	3	3	5	1	6	7	6	5	4	4	5
5	5	40	251	2	24	4	4	11	3	5	4	1	1	1	0	0	0	5	4	3	3	6	7	6	3	3	6	5	2	4	3	4	6	3	4	4	3	4	3	3	5	1	6	7	6	5	4	4	5
5	5	40	251	2	24	4	4	11	3	5	4	1	1	1	0	0	0	5	4	3	3	6	7	6	3	3	6	5	2	4	3	4	6	3	4	4	3	4	3	3	5	1	6	7	6	5	4	4	5
5	5	40	251	2	24	4	4	11	3	5	4	1	1	1	0	0	0	5	4	3	3	6	7	6	3	3	6	5	2	4	3	4	6	3	4	4	3	4	3	3	5	1	6	7	6	5	4	4	5
5	5	40	251	2	24	4	4	11	3	5	4	1	1	1	0	0	0	5	4	3	3	6	7	6	3	3	6	5	2	4	3	4	6	3	4	4	3	4	3	3	5	1	6	7	6	5	4	4	5
5	5	40	251	2	24	4	4	11	3	5	4	1	1	1	0	0	0	5	4	3	3	6	7	6	3	3	6	5	2	4	3	4	6	3	4	4	3	4	3	3	5	1	6	7	6	5	4	4	5
5	5	40	251	2	24	4	4	11	3	5	4	1	1	1	0	0	0	5	4	3	3	6	7	6	3	3	6	5	2	4	3	4	6	3	4	4	3	4	3	3	5	1	6	7	6	5	4	4	5
5	5	40	251	2	24	4	4	11	3	5	4	1	1	1	0	0	0	5	4	3	3	6	7	6	3	3	6	5	2	4	3	4	6	3	4	4	3	4	3	3	5	1	6	7	6	5	4	4	5
5	5	40	251	2	24	4	4	11	3	5	4	1	1	1	0	0	0	5	4	3	3	6	7	6	3	3	6	5	2	4	3	4	6	3	4	4	3	4	3	3	5	1	6	7	6	5	4	4	5
5	5	40	251	2	24	4	4	11	3	5	4	1	1	1	0	0	0	5	4	3	3	6	7	6	3	3	6	5	2	4	3	4	6	3	4	4	3	4	3	3	5	1	6	7	6	5	4	4	5
5	5	40	251	2	24	4	4	11	3	5	4	1	1	1	0	0	0	5	4	3	3	6	7	6	3	3	6	5	2	4	3	4	6	3	4	4	3	4	3	3	5	1	6	7	6	5	4	4	5
5	5	40	251	2	24	4	4	11	3	5	4	1	1	1	0	0	0	5	4	3	3	6	7	6	3	3	6	5	2	4	3	4	6	3	4	4	3	4	3	3	5	1	6	7	6	5	4	4	5
5	5	40	251	2	24	4	4	11	3	5	4	1	1	1	0	0	0	5	4	3	3	6	7	6	3	3	6	5	2	4	3	4	6	3	4	4	3	4	3	3	5	1	6	7	6	5	4	4	5
5	5	40	251	2	24	4	4	11	3	5	4	1	1	1	0	0	0	5	4	3	3	6	7	6	3	3	6	5	2	4	3	4	6	3	4	4	3	4	3	3	5	1	6	7	6	5	4	4	5
5	5	40	251	2	24	4	4	11	3	5	4	1	1	1	0	0	0	5	4	3	3	6	7	6	3	3	6	5	2	4	3	4	6	3	4	4	3	4	3	3	5	1	6	7	6	5	4	4	5
5	5	41	252	1	30	4	3	11	2	1	4	1	1	0	0	0	1	6	4	2	4	6	7	6	2	2	6	6	5	5	7	6	6	3	6	5	5	6	6	5	4	3	7	7	7	7	1	1	1
5	5	41	252	1	30	4	3	11	2	1	4	1	1	0	0	0	1	6	4	2	4	6	7	6	2	2	6	6	5	5	7	6	6	3	6	5	5	6	6	5	4	3	7	7	7	7	1	1	1
5	5	41	252	1	30	4	3	11	2	1	4	1	1	0	0	0	1	6	4	2	4	6	7	6	2	2	6	6	5	5	7	6	6	3	6	5	5	6	6	5	4	3	7	7	7	7	1	1	1
5	5	41	252	1	30	4	3	11	2	1	4	1	1	0	0	0	1	6	4	2	4	6	7	6	2	2	6	6	5	5	7	6	6	3	6	5	5	6	6	5	4	3	7	7	7	7	1	1	1
5	5	41	252	1	30	4	3	11	2	1	4	1	1	0	0	0	1	6	4	2	4	6	7	6	2	2	6	6	5	5	7	6	6	3	6	5	5	6	6	5	4	3	7	7	7	7	1	1	1
5	5	41	252	1	30	4	3	11	2	1	4	1	1	0	0	0	1	6	4	2	4	6	7	6	2	2	6	6	5	5	7	6	6	3	6	5	5	6	6	5	4	3	7	7	7	7	1	1	1
5	5	41	252	1	30	4	3	11	2	1	4	1	1	0	0	0	1	6	4	2	4	6	7	6	2	2	6	6	5	5	7	6	6	3	6	5	5	6	6	5	4	3	7	7	7	7	1	1	1
5	5	41	252	1	30	4	3	11	2	1	4	1	1	0	0	0	1	6	4	2	4	6	7	6	2	2	6	6	5	5	7	6	6	3	6	5	5	6	6	5	4	3	7	7	7	7	1	1	1
5	5	41	252	1	30	4	3	11	2	1	4	1	1	0	0	0	1	6	4	2	4	6	7	6	2	2	6	6	5	5	7	6	6	3	6	5	5	6	6	5	4	3	7	7	7	7	1	1	1
5	5	41	252	1	30	4	3	11	2	1	4	1	1	0	0	0	1	6	4	2	4	6	7	6	2	2	6	6	5	5	7	6	6	3	6	5	5	6	6	5	4	3	7	7	7	7	1	1	1
5	5	41	252	1	30	4	3	11	2	1	4	1	1	0	0	0	1	6	4	2	4	6	7	6	2	2	6	6	5	5	7	6	6	3	6	5	5	6	6	5	4	3	7	7	7	7	1	1	1
5	5	41	252	1	30	4	3	11	2	1	4	1	1	0	0	0	1	6	4	2	4	6	7	6	2	2	6	6	5	5	7	6	6	3	6	5	5	6	6	5	4	3	7	7	7	7	1	1	1
5	5	41	252	1	30	4	3	11	2	1	4	1	1	0	0	0	1	6	4	2	4	6	7	6	2	2	6	6	5	5	7	6	6	3	6	5	5	6	6	5	4	3	7	7	7	7	1	1	1
5	5	41	252	1	30	4	3	11	2	1	4	1	1	0	0	0	1	6	4	2	4	6	7	6	2	2	6	6	5	5	7	6	6	3	6	5	5	6	6	5	4	3	7	7	7	7	1	1	1
5	5	41	252	1	30	4	3	11	2	1	4	1	1	0	0	0	1	6	4	2	4	6	7	6	2	2	6	6	5	5	7	6	6	3	6	5	5	6	6	5	4	3	7	7	7	7	1	1	1
5	5	41	252	1	30	4	3	11	2	1	4	1	1	0	0	0	1	6	4	2	4	6	7	6	2	2	6	6	5	5	7	6	6	3	6	5	5	6	6	5	4	3	7	7	7	7	1	1	1
5	5	41	252	1	30	4	3	11	2	1	4	1	1	0	0	0	1	6	4	2	4	6	7	6	2	2	6	6	5	5	7	6	6	3	6	5	5	6	6	5	4	3	7	7	7	7	1	1	1
5	5	41	252	1	30	4	3	11	2	1	4	1	1	0	0	0	1	6	4	2	4	6	7	6	2	2	6	6	5	5	7	6	6	3	6	5	5	6	6	5	4	3	7	7	7	7	1	1	1
5	5	41	252	1	30	4	3	11	2	1	4	1	1	0	0	0	1	6	4	2	4	6	7	6	2	2	6	6	5	5	7	6	6	3	6	5	5	6	6	5	4	3	7	7	7	7	1	1	1
5	5	41	252	1	30	4	3	11	2	1	4	1	1	0	0	0	1	6	4	2	4	6	7	6	2	2	6	6	5	5	7	6	6	3	6	5	5	6	6	5	4	3	7	7	7	7	1	1	1
5	5	42	253	2	33	4	1	3	1	3	5	1	1	1	0	0	1	6	6	4	4	7	7	5	5	4	6	6	2	6	2	7	5	3	7	4	1	6	6	4	6	1	7	7	7	6	6	6	6
5	5	42	253	2	33	4	1	3	1	3	5	1	1	1	0	0	1	6	6	4	4	7	7	5	5	4	6	6	2	6	2	7	5	3	7	4	1	6	6	4	6	1	7	7	7	6	6	6	6
5	5	42	253	2	33	4	1	3	1	3	5	1	1	1	0	0	1	6	6	4	4	7	7	5	5	4	6	6	2	6	2	7	5	3	7	4	1	6	6	4	6	1	7	7	7	6	6	6	6
5	5	42	253	2	33	4	1	3	1	3	5	1	1	1	0	0	1	6	6	4	4	7	7	5	5	4	6	6	2	6	2	7	5	3	7	4	1	6	6	4	6	1	7	7	7	6	6	6	6
5	5	42	253	2	33	4	1	3	1	3	5	1	1	1	0	0	1	6	6	4	4	7	7	5	5	4	6	6	2	6	2	7	5	3	7	4	1	6	6	4	6	1	7	7	7	6	6	6	6
5	5	42	253	2	33	4	1	3	1	3	5	1	1	1	0	0	1	6	6	4	4	7	7	5	5	4	6	6	2	6	2	7	5	3	7	4	1	6	6	4	6	1	7	7	7	6	6	6	6
5	5	42	253	2	33	4	1	3	1	3	5	1	1	1	0	0	1	6	6	4	4	7	7	5	5	4	6	6	2	6	2	7	5	3	7	4	1	6	6	4	6	1	7	7	7	6	6	6	6
5	5	42	253	2	33	4	1	3	1	3	5	1	1	1	0	0	1	6	6	4	4	7	7	5	5	4	6	6	2	6	2	7	5	3	7	4	1	6	6	4	6	1	7	7	7	6	6	6	6
5	5	42	253	2	33	4	1	3	1	3	5	1	1	1	0	0	1	6	6	4	4	7	7	5	5	4	6	6	2	6	2	7	5	3	7	4	1	6	6	4	6	1	7	7	7	6	6	6	6
5	5	42	253	2	33	4	1	3	1	3	5	1	1	1	0	0	1	6	6	4	4	7	7	5	5	4	6	6	2	6	2	7	5	3	7	4	1	6	6	4	6	1	7	7	7	6	6	6	6
5	5	42	253	2	33	4	1	3	1	3	5	1	1	1	0	0	1	6	6	4	4	7	7	5	5	4	6	6	2	6	2	7	5	3	7	4	1	6	6	4	6	1	7	7	7	6	6	6	6
5	5	42	253	2	33	4	1	3	1	3	5	1	1	1	0	0	1	6	6	4	4	7	7	5	5	4	6	6	2	6	2	7	5	3	7	4	1	6	6	4	6	1	7	7	7	6	6	6	6
5	5	42	253	2	33	4	1	3	1	3	5	1	1	1	0	0	1	6	6	4	4	7	7	5	5	4	6	6	2	6	2	7	5	3	7	4	1	6	6	4	6	1	7	7	7	6	6	6	6
5	5	42	253	2	33	4	1	3	1	3	5	1	1	1	0	0	1	6	6	4	4	7	7	5	5	4	6	6	2	6	2	7	5	3	7	4	1	6	6	4	6	1	7	7	7	6	6	6	6
5	5	42	253	2	33	4	1	3	1	3	5	1	1	1	0	0	1	6	6	4	4	7	7	5	5	4	6	6	2	6	2	7	5	3	7	4	1	6	6	4	6	1	7	7	7	6	6	6	6
5	5	42	253	2	33	4	1	3	1	3	5	1	1	1	0	0	1	6	6	4	4	7	7	5	5	4	6	6	2	6	2	7	5	3	7	4	1	6	6	4	6	1	7	7	7	6	6	6	6
5	5	42	253	2	33	4	1	3	1	3	5	1	1	1	0	0	1	6	6	4	4	7	7	5	5	4	6	6	2	6	2	7	5	3	7	4	1	6	6	4	6	1	7	7	7	6	6	6	6
5	5	42	253	2	33	4	1	3	1	3	5	1	1	1	0	0	1	6	6	4	4	7	7	5	5	4	6	6	2	6	2	7	5	3	7	4	1	6	6	4	6	1	7	7	7	6	6	6	6
5	5	42	253	2	33	4	1	3	1	3	5	1	1	1	0	0	1	6	6	4	4	7	7	5	5	4	6	6	2	6	2	7	5	3	7	4	1	6	6	4	6	1	7	7	7	6	6	6	6
5	5	42	253	2	33	4	1	3	1	3	5	1	1	1	0	0	1	6	6	4	4	7	7	5	5	4	6	6	2	6	2	7	5	3	7	4	1	6	6	4	6	1	7	7	7	6	6	6	6
5	5	43	254	2	45	3	3	1	4	8	5	3	1	1	0	0	0	4	5	3	3	6	5	4	3	4	4	4	4	5	6	6	5	5	4	4	3	6	6	6	3	6	6	7	3	5	6	6	6
5	5	43	254	2	45	3	3	1	4	8	5	3	1	1	0	0	0	4	5	3	3	6	5	4	3	4	4	4	4	5	6	6	5	5	4	4	3	6	6	6	3	6	6	7	3	5	6	6	6
5	5	43	254	2	45	3	3	1	4	8	5	3	1	1	0	0	0	4	5	3	3	6	5	4	3	4	4	4	4	5	6	6	5	5	4	4	3	6	6	6	3	6	6	7	3	5	6	6	6
5	5	43	254	2	45	3	3	1	4	8	5	3	1	1	0	0	0	4	5	3	3	6	5	4	3	4	4	4	4	5	6	6	5	5	4	4	3	6	6	6	3	6	6	7	3	5	6	6	6
5	5	43	254	2	45	3	3	1	4	8	5	3	1	1	0	0	0	4	5	3	3	6	5	4	3	4	4	4	4	5	6	6	5	5	4	4	3	6	6	6	3	6	6	7	3	5	6	6	6
5	5	43	254	2	45	3	3	1	4	8	5	3	1	1	0	0	0	4	5	3	3	6	5	4	3	4	4	4	4	5	6	6	5	5	4	4	3	6	6	6	3	6	6	7	3	5	6	6	6
5	5	43	254	2	45	3	3	1	4	8	5	3	1	1	0	0	0	4	5	3	3	6	5	4	3	4	4	4	4	5	6	6	5	5	4	4	3	6	6	6	3	6	6	7	3	5	6	6	6
5	5	43	254	2	45	3	3	1	4	8	5	3	1	1	0	0	0	4	5	3	3	6	5	4	3	4	4	4	4	5	6	6	5	5	4	4	3	6	6	6	3	6	6	7	3	5	6	6	6
5	5	43	254	2	45	3	3	1	4	8	5	3	1	1	0	0	0	4	5	3	3	6	5	4	3	4	4	4	4	5	6	6	5	5	4	4	3	6	6	6	3	6	6	7	3	5	6	6	6
5	5	43	254	2	45	3	3	1	4	8	5	3	1	1	0	0	0	4	5	3	3	6	5	4	3	4	4	4	4	5	6	6	5	5	4	4	3	6	6	6	3	6	6	7	3	5	6	6	6
5	5	43	254	2	45	3	3	1	4	8	5	3	1	1	0	0	0	4	5	3	3	6	5	4	3	4	4	4	4	5	6	6	5	5	4	4	3	6	6	6	3	6	6	7	3	5	6	6	6
5	5	43	254	2	45	3	3	1	4	8	5	3	1	1	0	0	0	4	5	3	3	6	5	4	3	4	4	4	4	5	6	6	5	5	4	4	3	6	6	6	3	6	6	7	3	5	6	6	6
5	5	43	254	2	45	3	3	1	4	8	5	3	1	1	0	0	0	4	5	3	3	6	5	4	3	4	4	4	4	5	6	6	5	5	4	4	3	6	6	6	3	6	6	7	3	5	6	6	6
5	5	43	254	2	45	3	3	1	4	8	5	3	1	1	0	0	0	4	5	3	3	6	5	4	3	4	4	4	4	5	6	6	5	5	4	4	3	6	6	6	3	6	6	7	3	5	6	6	6
5	5	43	254	2	45	3	3	1	4	8	5	3	1	1	0	0	0	4	5	3	3	6	5	4	3	4	4	4	4	5	6	6	5	5	4	4	3	6	6	6	3	6	6	7	3	5	6	6	6
5	5	43	254	2	45	3	3	1	4	8	5	3	1	1	0	0	0	4	5	3	3	6	5	4	3	4	4	4	4	5	6	6	5	5	4	4	3	6	6	6	3	6	6	7	3	5	6	6	6
5	5	43	254	2	45	3	3	1	4	8	5	3	1	1	0	0	0	4	5	3	3	6	5	4	3	4	4	4	4	5	6	6	5	5	4	4	3	6	6	6	3	6	6	7	3	5	6	6	6
5	5	43	254	2	45	3	3	1	4	8	5	3	1	1	0	0	0	4	5	3	3	6	5	4	3	4	4	4	4	5	6	6	5	5	4	4	3	6	6	6	3	6	6	7	3	5	6	6	6
5	5	43	254	2	45	3	3	1	4	8	5	3	1	1	0	0	0	4	5	3	3	6	5	4	3	4	4	4	4	5	6	6	5	5	4	4	3	6	6	6	3	6	6	7	3	5	6	6	6
5	5	43	254	2	45	3	3	1	4	8	5	3	1	1	0	0	0	4	5	3	3	6	5	4	3	4	4	4	4	5	6	6	5	5	4	4	3	6	6	6	3	6	6	7	3	5	6	6	6
5	5	44	255	2	55	3	3	1	2	1	5	5	1	1	0	0	0	7	6	5	1	7	6	5	4	4	6	6	2	6	1	6	4	1	5	2	2	1	1	6	6	1	7	7	7	6	6	1	6
5	5	44	255	2	55	3	3	1	2	1	5	5	1	1	0	0	0	7	6	5	1	7	6	5	4	4	6	6	2	6	1	6	4	1	5	2	2	1	1	6	6	1	7	7	7	6	6	1	6
5	5	44	255	2	55	3	3	1	2	1	5	5	1	1	0	0	0	7	6	5	1	7	6	5	4	4	6	6	2	6	1	6	4	1	5	2	2	1	1	6	6	1	7	7	7	6	6	1	6
5	5	44	255	2	55	3	3	1	2	1	5	5	1	1	0	0	0	7	6	5	1	7	6	5	4	4	6	6	2	6	1	6	4	1	5	2	2	1	1	6	6	1	7	7	7	6	6	1	6
5	5	44	255	2	55	3	3	1	2	1	5	5	1	1	0	0	0	7	6	5	1	7	6	5	4	4	6	6	2	6	1	6	4	1	5	2	2	1	1	6	6	1	7	7	7	6	6	1	6
5	5	44	255	2	55	3	3	1	2	1	5	5	1	1	0	0	0	7	6	5	1	7	6	5	4	4	6	6	2	6	1	6	4	1	5	2	2	1	1	6	6	1	7	7	7	6	6	1	6
5	5	44	255	2	55	3	3	1	2	1	5	5	1	1	0	0	0	7	6	5	1	7	6	5	4	4	6	6	2	6	1	6	4	1	5	2	2	1	1	6	6	1	7	7	7	6	6	1	6
5	5	44	255	2	55	3	3	1	2	1	5	5	1	1	0	0	0	7	6	5	1	7	6	5	4	4	6	6	2	6	1	6	4	1	5	2	2	1	1	6	6	1	7	7	7	6	6	1	6
5	5	44	255	2	55	3	3	1	2	1	5	5	1	1	0	0	0	7	6	5	1	7	6	5	4	4	6	6	2	6	1	6	4	1	5	2	2	1	1	6	6	1	7	7	7	6	6	1	6
5	5	44	255	2	55	3	3	1	2	1	5	5	1	1	0	0	0	7	6	5	1	7	6	5	4	4	6	6	2	6	1	6	4	1	5	2	2	1	1	6	6	1	7	7	7	6	6	1	6
5	5	44	255	2	55	3	3	1	2	1	5	5	1	1	0	0	0	7	6	5	1	7	6	5	4	4	6	6	2	6	1	6	4	1	5	2	2	1	1	6	6	1	7	7	7	6	6	1	6
5	5	44	255	2	55	3	3	1	2	1	5	5	1	1	0	0	0	7	6	5	1	7	6	5	4	4	6	6	2	6	1	6	4	1	5	2	2	1	1	6	6	1	7	7	7	6	6	1	6
5	5	44	255	2	55	3	3	1	2	1	5	5	1	1	0	0	0	7	6	5	1	7	6	5	4	4	6	6	2	6	1	6	4	1	5	2	2	1	1	6	6	1	7	7	7	6	6	1	6
5	5	44	255	2	55	3	3	1	2	1	5	5	1	1	0	0	0	7	6	5	1	7	6	5	4	4	6	6	2	6	1	6	4	1	5	2	2	1	1	6	6	1	7	7	7	6	6	1	6
5	5	44	255	2	55	3	3	1	2	1	5	5	1	1	0	0	0	7	6	5	1	7	6	5	4	4	6	6	2	6	1	6	4	1	5	2	2	1	1	6	6	1	7	7	7	6	6	1	6
5	5	44	255	2	55	3	3	1	2	1	5	5	1	1	0	0	0	7	6	5	1	7	6	5	4	4	6	6	2	6	1	6	4	1	5	2	2	1	1	6	6	1	7	7	7	6	6	1	6
5	5	44	255	2	55	3	3	1	2	1	5	5	1	1	0	0	0	7	6	5	1	7	6	5	4	4	6	6	2	6	1	6	4	1	5	2	2	1	1	6	6	1	7	7	7	6	6	1	6
5	5	44	255	2	55	3	3	1	2	1	5	5	1	1	0	0	0	7	6	5	1	7	6	5	4	4	6	6	2	6	1	6	4	1	5	2	2	1	1	6	6	1	7	7	7	6	6	1	6
5	5	44	255	2	55	3	3	1	2	1	5	5	1	1	0	0	0	7	6	5	1	7	6	5	4	4	6	6	2	6	1	6	4	1	5	2	2	1	1	6	6	1	7	7	7	6	6	1	6
5	5	44	255	2	55	3	3	1	2	1	5	5	1	1	0	0	0	7	6	5	1	7	6	5	4	4	6	6	2	6	1	6	4	1	5	2	2	1	1	6	6	1	7	7	7	6	6	1	6
5	5	45	256	2	47	4	3	1	2	1	5	3	1	1	0	0	0	6	6	5	5	7	6	3	5	5	6	5	5	5	5	6	6	4	5	5	4	5	4	4	6	4	4	6	4	3	6	6	5
5	5	45	256	2	47	4	3	1	2	1	5	3	1	1	0	0	0	6	6	5	5	7	6	3	5	5	6	5	5	5	5	6	6	4	5	5	4	5	4	4	6	4	4	6	4	3	6	6	5
5	5	45	256	2	47	4	3	1	2	1	5	3	1	1	0	0	0	6	6	5	5	7	6	3	5	5	6	5	5	5	5	6	6	4	5	5	4	5	4	4	6	4	4	6	4	3	6	6	5
5	5	45	256	2	47	4	3	1	2	1	5	3	1	1	0	0	0	6	6	5	5	7	6	3	5	5	6	5	5	5	5	6	6	4	5	5	4	5	4	4	6	4	4	6	4	3	6	6	5
5	5	45	256	2	47	4	3	1	2	1	5	3	1	1	0	0	0	6	6	5	5	7	6	3	5	5	6	5	5	5	5	6	6	4	5	5	4	5	4	4	6	4	4	6	4	3	6	6	5
5	5	45	256	2	47	4	3	1	2	1	5	3	1	1	0	0	0	6	6	5	5	7	6	3	5	5	6	5	5	5	5	6	6	4	5	5	4	5	4	4	6	4	4	6	4	3	6	6	5
5	5	45	256	2	47	4	3	1	2	1	5	3	1	1	0	0	0	6	6	5	5	7	6	3	5	5	6	5	5	5	5	6	6	4	5	5	4	5	4	4	6	4	4	6	4	3	6	6	5
5	5	45	256	2	47	4	3	1	2	1	5	3	1	1	0	0	0	6	6	5	5	7	6	3	5	5	6	5	5	5	5	6	6	4	5	5	4	5	4	4	6	4	4	6	4	3	6	6	5
5	5	45	256	2	47	4	3	1	2	1	5	3	1	1	0	0	0	6	6	5	5	7	6	3	5	5	6	5	5	5	5	6	6	4	5	5	4	5	4	4	6	4	4	6	4	3	6	6	5
5	5	45	256	2	47	4	3	1	2	1	5	3	1	1	0	0	0	6	6	5	5	7	6	3	5	5	6	5	5	5	5	6	6	4	5	5	4	5	4	4	6	4	4	6	4	3	6	6	5
5	5	45	256	2	47	4	3	1	2	1	5	3	1	1	0	0	0	6	6	5	5	7	6	3	5	5	6	5	5	5	5	6	6	4	5	5	4	5	4	4	6	4	4	6	4	3	6	6	5
5	5	45	256	2	47	4	3	1	2	1	5	3	1	1	0	0	0	6	6	5	5	7	6	3	5	5	6	5	5	5	5	6	6	4	5	5	4	5	4	4	6	4	4	6	4	3	6	6	5
5	5	45	256	2	47	4	3	1	2	1	5	3	1	1	0	0	0	6	6	5	5	7	6	3	5	5	6	5	5	5	5	6	6	4	5	5	4	5	4	4	6	4	4	6	4	3	6	6	5
5	5	45	256	2	47	4	3	1	2	1	5	3	1	1	0	0	0	6	6	5	5	7	6	3	5	5	6	5	5	5	5	6	6	4	5	5	4	5	4	4	6	4	4	6	4	3	6	6	5
5	5	45	256	2	47	4	3	1	2	1	5	3	1	1	0	0	0	6	6	5	5	7	6	3	5	5	6	5	5	5	5	6	6	4	5	5	4	5	4	4	6	4	4	6	4	3	6	6	5
5	5	45	256	2	47	4	3	1	2	1	5	3	1	1	0	0	0	6	6	5	5	7	6	3	5	5	6	5	5	5	5	6	6	4	5	5	4	5	4	4	6	4	4	6	4	3	6	6	5
5	5	45	256	2	47	4	3	1	2	1	5	3	1	1	0	0	0	6	6	5	5	7	6	3	5	5	6	5	5	5	5	6	6	4	5	5	4	5	4	4	6	4	4	6	4	3	6	6	5
5	5	45	256	2	47	4	3	1	2	1	5	3	1	1	0	0	0	6	6	5	5	7	6	3	5	5	6	5	5	5	5	6	6	4	5	5	4	5	4	4	6	4	4	6	4	3	6	6	5
5	5	45	256	2	47	4	3	1	2	1	5	3	1	1	0	0	0	6	6	5	5	7	6	3	5	5	6	5	5	5	5	6	6	4	5	5	4	5	4	4	6	4	4	6	4	3	6	6	5
5	5	45	256	2	47	4	3	1	2	1	5	3	1	1	0	0	0	6	6	5	5	7	6	3	5	5	6	5	5	5	5	6	6	4	5	5	4	5	4	4	6	4	4	6	4	3	6	6	5
5	5	46	257	1	53	3	3	2	5	2	5	2	1	1	0	0	0	4	5	3	3	2	5	4	3	3	5	4	1	5	5	5	3	4	5	6	3	6	5	3	5	2	6	5	6	4	6	6	5
5	5	46	257	1	53	3	3	2	5	2	5	2	1	1	0	0	0	4	5	3	3	2	5	4	3	3	5	4	1	5	5	5	3	4	5	6	3	6	5	3	5	2	6	5	6	4	6	6	5
5	5	46	257	1	53	3	3	2	5	2	5	2	1	1	0	0	0	4	5	3	3	2	5	4	3	3	5	4	1	5	5	5	3	4	5	6	3	6	5	3	5	2	6	5	6	4	6	6	5
5	5	46	257	1	53	3	3	2	5	2	5	2	1	1	0	0	0	4	5	3	3	2	5	4	3	3	5	4	1	5	5	5	3	4	5	6	3	6	5	3	5	2	6	5	6	4	6	6	5
5	5	46	257	1	53	3	3	2	5	2	5	2	1	1	0	0	0	4	5	3	3	2	5	4	3	3	5	4	1	5	5	5	3	4	5	6	3	6	5	3	5	2	6	5	6	4	6	6	5
5	5	46	257	1	53	3	3	2	5	2	5	2	1	1	0	0	0	4	5	3	3	2	5	4	3	3	5	4	1	5	5	5	3	4	5	6	3	6	5	3	5	2	6	5	6	4	6	6	5
5	5	46	257	1	53	3	3	2	5	2	5	2	1	1	0	0	0	4	5	3	3	2	5	4	3	3	5	4	1	5	5	5	3	4	5	6	3	6	5	3	5	2	6	5	6	4	6	6	5
5	5	46	257	1	53	3	3	2	5	2	5	2	1	1	0	0	0	4	5	3	3	2	5	4	3	3	5	4	1	5	5	5	3	4	5	6	3	6	5	3	5	2	6	5	6	4	6	6	5
5	5	46	257	1	53	3	3	2	5	2	5	2	1	1	0	0	0	4	5	3	3	2	5	4	3	3	5	4	1	5	5	5	3	4	5	6	3	6	5	3	5	2	6	5	6	4	6	6	5
5	5	46	257	1	53	3	3	2	5	2	5	2	1	1	0	0	0	4	5	3	3	2	5	4	3	3	5	4	1	5	5	5	3	4	5	6	3	6	5	3	5	2	6	5	6	4	6	6	5
5	5	46	257	1	53	3	3	2	5	2	5	2	1	1	0	0	0	4	5	3	3	2	5	4	3	3	5	4	1	5	5	5	3	4	5	6	3	6	5	3	5	2	6	5	6	4	6	6	5
5	5	46	257	1	53	3	3	2	5	2	5	2	1	1	0	0	0	4	5	3	3	2	5	4	3	3	5	4	1	5	5	5	3	4	5	6	3	6	5	3	5	2	6	5	6	4	6	6	5
5	5	46	257	1	53	3	3	2	5	2	5	2	1	1	0	0	0	4	5	3	3	2	5	4	3	3	5	4	1	5	5	5	3	4	5	6	3	6	5	3	5	2	6	5	6	4	6	6	5
5	5	46	257	1	53	3	3	2	5	2	5	2	1	1	0	0	0	4	5	3	3	2	5	4	3	3	5	4	1	5	5	5	3	4	5	6	3	6	5	3	5	2	6	5	6	4	6	6	5
5	5	46	257	1	53	3	3	2	5	2	5	2	1	1	0	0	0	4	5	3	3	2	5	4	3	3	5	4	1	5	5	5	3	4	5	6	3	6	5	3	5	2	6	5	6	4	6	6	5
5	5	46	257	1	53	3	3	2	5	2	5	2	1	1	0	0	0	4	5	3	3	2	5	4	3	3	5	4	1	5	5	5	3	4	5	6	3	6	5	3	5	2	6	5	6	4	6	6	5
5	5	46	257	1	53	3	3	2	5	2	5	2	1	1	0	0	0	4	5	3	3	2	5	4	3	3	5	4	1	5	5	5	3	4	5	6	3	6	5	3	5	2	6	5	6	4	6	6	5
5	5	46	257	1	53	3	3	2	5	2	5	2	1	1	0	0	0	4	5	3	3	2	5	4	3	3	5	4	1	5	5	5	3	4	5	6	3	6	5	3	5	2	6	5	6	4	6	6	5
5	5	46	257	1	53	3	3	2	5	2	5	2	1	1	0	0	0	4	5	3	3	2	5	4	3	3	5	4	1	5	5	5	3	4	5	6	3	6	5	3	5	2	6	5	6	4	6	6	5
5	5	46	257	1	53	3	3	2	5	2	5	2	1	1	0	0	0	4	5	3	3	2	5	4	3	3	5	4	1	5	5	5	3	4	5	6	3	6	5	3	5	2	6	5	6	4	6	6	5
5	5	47	258	1	42	4	2	6	5	6	3	1	1	1	1	1	1	6	6	4	4	7	7	7	6	6	7	6	2	6	6	6	6	4	7	3	3	3	3	4	6	2	7	7	6	6	6	7	7
5	5	47	258	1	42	4	2	6	5	6	3	1	1	1	1	1	1	6	6	4	4	7	7	7	6	6	7	6	2	6	6	6	6	4	7	3	3	3	3	4	6	2	7	7	6	6	6	7	7
5	5	47	258	1	42	4	2	6	5	6	3	1	1	1	1	1	1	6	6	4	4	7	7	7	6	6	7	6	2	6	6	6	6	4	7	3	3	3	3	4	6	2	7	7	6	6	6	7	7
5	5	47	258	1	42	4	2	6	5	6	3	1	1	1	1	1	1	6	6	4	4	7	7	7	6	6	7	6	2	6	6	6	6	4	7	3	3	3	3	4	6	2	7	7	6	6	6	7	7
5	5	47	258	1	42	4	2	6	5	6	3	1	1	1	1	1	1	6	6	4	4	7	7	7	6	6	7	6	2	6	6	6	6	4	7	3	3	3	3	4	6	2	7	7	6	6	6	7	7
5	5	47	258	1	42	4	2	6	5	6	3	1	1	1	1	1	1	6	6	4	4	7	7	7	6	6	7	6	2	6	6	6	6	4	7	3	3	3	3	4	6	2	7	7	6	6	6	7	7
5	5	47	258	1	42	4	2	6	5	6	3	1	1	1	1	1	1	6	6	4	4	7	7	7	6	6	7	6	2	6	6	6	6	4	7	3	3	3	3	4	6	2	7	7	6	6	6	7	7
5	5	47	258	1	42	4	2	6	5	6	3	1	1	1	1	1	1	6	6	4	4	7	7	7	6	6	7	6	2	6	6	6	6	4	7	3	3	3	3	4	6	2	7	7	6	6	6	7	7
5	5	47	258	1	42	4	2	6	5	6	3	1	1	1	1	1	1	6	6	4	4	7	7	7	6	6	7	6	2	6	6	6	6	4	7	3	3	3	3	4	6	2	7	7	6	6	6	7	7
5	5	47	258	1	42	4	2	6	5	6	3	1	1	1	1	1	1	6	6	4	4	7	7	7	6	6	7	6	2	6	6	6	6	4	7	3	3	3	3	4	6	2	7	7	6	6	6	7	7
5	5	47	258	1	42	4	2	6	5	6	3	1	1	1	1	1	1	6	6	4	4	7	7	7	6	6	7	6	2	6	6	6	6	4	7	3	3	3	3	4	6	2	7	7	6	6	6	7	7
5	5	47	258	1	42	4	2	6	5	6	3	1	1	1	1	1	1	6	6	4	4	7	7	7	6	6	7	6	2	6	6	6	6	4	7	3	3	3	3	4	6	2	7	7	6	6	6	7	7
5	5	47	258	1	42	4	2	6	5	6	3	1	1	1	1	1	1	6	6	4	4	7	7	7	6	6	7	6	2	6	6	6	6	4	7	3	3	3	3	4	6	2	7	7	6	6	6	7	7
5	5	47	258	1	42	4	2	6	5	6	3	1	1	1	1	1	1	6	6	4	4	7	7	7	6	6	7	6	2	6	6	6	6	4	7	3	3	3	3	4	6	2	7	7	6	6	6	7	7
5	5	47	258	1	42	4	2	6	5	6	3	1	1	1	1	1	1	6	6	4	4	7	7	7	6	6	7	6	2	6	6	6	6	4	7	3	3	3	3	4	6	2	7	7	6	6	6	7	7
5	5	47	258	1	42	4	2	6	5	6	3	1	1	1	1	1	1	6	6	4	4	7	7	7	6	6	7	6	2	6	6	6	6	4	7	3	3	3	3	4	6	2	7	7	6	6	6	7	7
5	5	47	258	1	42	4	2	6	5	6	3	1	1	1	1	1	1	6	6	4	4	7	7	7	6	6	7	6	2	6	6	6	6	4	7	3	3	3	3	4	6	2	7	7	6	6	6	7	7
5	5	47	258	1	42	4	2	6	5	6	3	1	1	1	1	1	1	6	6	4	4	7	7	7	6	6	7	6	2	6	6	6	6	4	7	3	3	3	3	4	6	2	7	7	6	6	6	7	7
5	5	47	258	1	42	4	2	6	5	6	3	1	1	1	1	1	1	6	6	4	4	7	7	7	6	6	7	6	2	6	6	6	6	4	7	3	3	3	3	4	6	2	7	7	6	6	6	7	7
5	5	47	258	1	42	4	2	6	5	6	3	1	1	1	1	1	1	6	6	4	4	7	7	7	6	6	7	6	2	6	6	6	6	4	7	3	3	3	3	4	6	2	7	7	6	6	6	7	7
5	5	48	259	1	19	4	4	11	3	6	3	1	1	1	1	0	0	7	7	5	7	7	7	7	7	7	7	7	6	7	1	5	3	2	6	1	1	7	4	4	6	1	7	7	1	7	5	3	5
5	5	48	259	1	19	4	4	11	3	6	3	1	1	1	1	0	0	7	7	5	7	7	7	7	7	7	7	7	6	7	1	5	3	2	6	1	1	7	4	4	6	1	7	7	1	7	5	3	5
5	5	48	259	1	19	4	4	11	3	6	3	1	1	1	1	0	0	7	7	5	7	7	7	7	7	7	7	7	6	7	1	5	3	2	6	1	1	7	4	4	6	1	7	7	1	7	5	3	5
5	5	48	259	1	19	4	4	11	3	6	3	1	1	1	1	0	0	7	7	5	7	7	7	7	7	7	7	7	6	7	1	5	3	2	6	1	1	7	4	4	6	1	7	7	1	7	5	3	5
5	5	48	259	1	19	4	4	11	3	6	3	1	1	1	1	0	0	7	7	5	7	7	7	7	7	7	7	7	6	7	1	5	3	2	6	1	1	7	4	4	6	1	7	7	1	7	5	3	5
5	5	48	259	1	19	4	4	11	3	6	3	1	1	1	1	0	0	7	7	5	7	7	7	7	7	7	7	7	6	7	1	5	3	2	6	1	1	7	4	4	6	1	7	7	1	7	5	3	5
5	5	48	259	1	19	4	4	11	3	6	3	1	1	1	1	0	0	7	7	5	7	7	7	7	7	7	7	7	6	7	1	5	3	2	6	1	1	7	4	4	6	1	7	7	1	7	5	3	5
5	5	48	259	1	19	4	4	11	3	6	3	1	1	1	1	0	0	7	7	5	7	7	7	7	7	7	7	7	6	7	1	5	3	2	6	1	1	7	4	4	6	1	7	7	1	7	5	3	5
5	5	48	259	1	19	4	4	11	3	6	3	1	1	1	1	0	0	7	7	5	7	7	7	7	7	7	7	7	6	7	1	5	3	2	6	1	1	7	4	4	6	1	7	7	1	7	5	3	5
5	5	48	259	1	19	4	4	11	3	6	3	1	1	1	1	0	0	7	7	5	7	7	7	7	7	7	7	7	6	7	1	5	3	2	6	1	1	7	4	4	6	1	7	7	1	7	5	3	5
5	5	48	259	1	19	4	4	11	3	6	3	1	1	1	1	0	0	7	7	5	7	7	7	7	7	7	7	7	6	7	1	5	3	2	6	1	1	7	4	4	6	1	7	7	1	7	5	3	5
5	5	48	259	1	19	4	4	11	3	6	3	1	1	1	1	0	0	7	7	5	7	7	7	7	7	7	7	7	6	7	1	5	3	2	6	1	1	7	4	4	6	1	7	7	1	7	5	3	5
5	5	48	259	1	19	4	4	11	3	6	3	1	1	1	1	0	0	7	7	5	7	7	7	7	7	7	7	7	6	7	1	5	3	2	6	1	1	7	4	4	6	1	7	7	1	7	5	3	5
5	5	48	259	1	19	4	4	11	3	6	3	1	1	1	1	0	0	7	7	5	7	7	7	7	7	7	7	7	6	7	1	5	3	2	6	1	1	7	4	4	6	1	7	7	1	7	5	3	5
5	5	48	259	1	19	4	4	11	3	6	3	1	1	1	1	0	0	7	7	5	7	7	7	7	7	7	7	7	6	7	1	5	3	2	6	1	1	7	4	4	6	1	7	7	1	7	5	3	5
5	5	48	259	1	19	4	4	11	3	6	3	1	1	1	1	0	0	7	7	5	7	7	7	7	7	7	7	7	6	7	1	5	3	2	6	1	1	7	4	4	6	1	7	7	1	7	5	3	5
5	5	48	259	1	19	4	4	11	3	6	3	1	1	1	1	0	0	7	7	5	7	7	7	7	7	7	7	7	6	7	1	5	3	2	6	1	1	7	4	4	6	1	7	7	1	7	5	3	5
5	5	48	259	1	19	4	4	11	3	6	3	1	1	1	1	0	0	7	7	5	7	7	7	7	7	7	7	7	6	7	1	5	3	2	6	1	1	7	4	4	6	1	7	7	1	7	5	3	5
5	5	48	259	1	19	4	4	11	3	6	3	1	1	1	1	0	0	7	7	5	7	7	7	7	7	7	7	7	6	7	1	5	3	2	6	1	1	7	4	4	6	1	7	7	1	7	5	3	5
5	5	48	259	1	19	4	4	11	3	6	3	1	1	1	1	0	0	7	7	5	7	7	7	7	7	7	7	7	6	7	1	5	3	2	6	1	1	7	4	4	6	1	7	7	1	7	5	3	5
5	5	49	260	2	28	4	3	11	2	2	5	1	1	1	0	0	1	5	5	4	5	7	6	4	6	6	5	4	2	3	5	3	2	2	4	3	1	4	3	4	3	2	1	1	1	5	2	1	1
5	5	49	260	2	28	4	3	11	2	2	5	1	1	1	0	0	1	5	5	4	5	7	6	4	6	6	5	4	2	3	5	3	2	2	4	3	1	4	3	4	3	2	1	1	1	5	2	1	1
5	5	49	260	2	28	4	3	11	2	2	5	1	1	1	0	0	1	5	5	4	5	7	6	4	6	6	5	4	2	3	5	3	2	2	4	3	1	4	3	4	3	2	1	1	1	5	2	1	1
5	5	49	260	2	28	4	3	11	2	2	5	1	1	1	0	0	1	5	5	4	5	7	6	4	6	6	5	4	2	3	5	3	2	2	4	3	1	4	3	4	3	2	1	1	1	5	2	1	1
5	5	49	260	2	28	4	3	11	2	2	5	1	1	1	0	0	1	5	5	4	5	7	6	4	6	6	5	4	2	3	5	3	2	2	4	3	1	4	3	4	3	2	1	1	1	5	2	1	1
5	5	49	260	2	28	4	3	11	2	2	5	1	1	1	0	0	1	5	5	4	5	7	6	4	6	6	5	4	2	3	5	3	2	2	4	3	1	4	3	4	3	2	1	1	1	5	2	1	1
5	5	49	260	2	28	4	3	11	2	2	5	1	1	1	0	0	1	5	5	4	5	7	6	4	6	6	5	4	2	3	5	3	2	2	4	3	1	4	3	4	3	2	1	1	1	5	2	1	1
5	5	49	260	2	28	4	3	11	2	2	5	1	1	1	0	0	1	5	5	4	5	7	6	4	6	6	5	4	2	3	5	3	2	2	4	3	1	4	3	4	3	2	1	1	1	5	2	1	1
5	5	49	260	2	28	4	3	11	2	2	5	1	1	1	0	0	1	5	5	4	5	7	6	4	6	6	5	4	2	3	5	3	2	2	4	3	1	4	3	4	3	2	1	1	1	5	2	1	1
5	5	49	260	2	28	4	3	11	2	2	5	1	1	1	0	0	1	5	5	4	5	7	6	4	6	6	5	4	2	3	5	3	2	2	4	3	1	4	3	4	3	2	1	1	1	5	2	1	1
5	5	49	260	2	28	4	3	11	2	2	5	1	1	1	0	0	1	5	5	4	5	7	6	4	6	6	5	4	2	3	5	3	2	2	4	3	1	4	3	4	3	2	1	1	1	5	2	1	1
5	5	49	260	2	28	4	3	11	2	2	5	1	1	1	0	0	1	5	5	4	5	7	6	4	6	6	5	4	2	3	5	3	2	2	4	3	1	4	3	4	3	2	1	1	1	5	2	1	1
5	5	49	260	2	28	4	3	11	2	2	5	1	1	1	0	0	1	5	5	4	5	7	6	4	6	6	5	4	2	3	5	3	2	2	4	3	1	4	3	4	3	2	1	1	1	5	2	1	1
5	5	49	260	2	28	4	3	11	2	2	5	1	1	1	0	0	1	5	5	4	5	7	6	4	6	6	5	4	2	3	5	3	2	2	4	3	1	4	3	4	3	2	1	1	1	5	2	1	1
5	5	49	260	2	28	4	3	11	2	2	5	1	1	1	0	0	1	5	5	4	5	7	6	4	6	6	5	4	2	3	5	3	2	2	4	3	1	4	3	4	3	2	1	1	1	5	2	1	1
5	5	49	260	2	28	4	3	11	2	2	5	1	1	1	0	0	1	5	5	4	5	7	6	4	6	6	5	4	2	3	5	3	2	2	4	3	1	4	3	4	3	2	1	1	1	5	2	1	1
5	5	49	260	2	28	4	3	11	2	2	5	1	1	1	0	0	1	5	5	4	5	7	6	4	6	6	5	4	2	3	5	3	2	2	4	3	1	4	3	4	3	2	1	1	1	5	2	1	1
5	5	49	260	2	28	4	3	11	2	2	5	1	1	1	0	0	1	5	5	4	5	7	6	4	6	6	5	4	2	3	5	3	2	2	4	3	1	4	3	4	3	2	1	1	1	5	2	1	1
5	5	49	260	2	28	4	3	11	2	2	5	1	1	1	0	0	1	5	5	4	5	7	6	4	6	6	5	4	2	3	5	3	2	2	4	3	1	4	3	4	3	2	1	1	1	5	2	1	1
5	5	49	260	2	28	4	3	11	2	2	5	1	1	1	0	0	1	5	5	4	5	7	6	4	6	6	5	4	2	3	5	3	2	2	4	3	1	4	3	4	3	2	1	1	1	5	2	1	1
5	5	50	261	1	38	4	2	2	2	2	5	3	1	1	0	0	1	5	6	4	4	7	7	6	5	4	7	6	2	6	3	1	2	1	6	1	1	7	7	2	5	2	2	2	2	6	6	3	5
5	5	50	261	1	38	4	2	2	2	2	5	3	1	1	0	0	1	5	6	4	4	7	7	6	5	4	7	6	2	6	3	1	2	1	6	1	1	7	7	2	5	2	2	2	2	6	6	3	5
5	5	50	261	1	38	4	2	2	2	2	5	3	1	1	0	0	1	5	6	4	4	7	7	6	5	4	7	6	2	6	3	1	2	1	6	1	1	7	7	2	5	2	2	2	2	6	6	3	5
5	5	50	261	1	38	4	2	2	2	2	5	3	1	1	0	0	1	5	6	4	4	7	7	6	5	4	7	6	2	6	3	1	2	1	6	1	1	7	7	2	5	2	2	2	2	6	6	3	5
5	5	50	261	1	38	4	2	2	2	2	5	3	1	1	0	0	1	5	6	4	4	7	7	6	5	4	7	6	2	6	3	1	2	1	6	1	1	7	7	2	5	2	2	2	2	6	6	3	5
5	5	50	261	1	38	4	2	2	2	2	5	3	1	1	0	0	1	5	6	4	4	7	7	6	5	4	7	6	2	6	3	1	2	1	6	1	1	7	7	2	5	2	2	2	2	6	6	3	5
5	5	50	261	1	38	4	2	2	2	2	5	3	1	1	0	0	1	5	6	4	4	7	7	6	5	4	7	6	2	6	3	1	2	1	6	1	1	7	7	2	5	2	2	2	2	6	6	3	5
5	5	50	261	1	38	4	2	2	2	2	5	3	1	1	0	0	1	5	6	4	4	7	7	6	5	4	7	6	2	6	3	1	2	1	6	1	1	7	7	2	5	2	2	2	2	6	6	3	5
5	5	50	261	1	38	4	2	2	2	2	5	3	1	1	0	0	1	5	6	4	4	7	7	6	5	4	7	6	2	6	3	1	2	1	6	1	1	7	7	2	5	2	2	2	2	6	6	3	5
5	5	50	261	1	38	4	2	2	2	2	5	3	1	1	0	0	1	5	6	4	4	7	7	6	5	4	7	6	2	6	3	1	2	1	6	1	1	7	7	2	5	2	2	2	2	6	6	3	5
5	5	50	261	1	38	4	2	2	2	2	5	3	1	1	0	0	1	5	6	4	4	7	7	6	5	4	7	6	2	6	3	1	2	1	6	1	1	7	7	2	5	2	2	2	2	6	6	3	5
5	5	50	261	1	38	4	2	2	2	2	5	3	1	1	0	0	1	5	6	4	4	7	7	6	5	4	7	6	2	6	3	1	2	1	6	1	1	7	7	2	5	2	2	2	2	6	6	3	5
5	5	50	261	1	38	4	2	2	2	2	5	3	1	1	0	0	1	5	6	4	4	7	7	6	5	4	7	6	2	6	3	1	2	1	6	1	1	7	7	2	5	2	2	2	2	6	6	3	5
5	5	50	261	1	38	4	2	2	2	2	5	3	1	1	0	0	1	5	6	4	4	7	7	6	5	4	7	6	2	6	3	1	2	1	6	1	1	7	7	2	5	2	2	2	2	6	6	3	5
5	5	50	261	1	38	4	2	2	2	2	5	3	1	1	0	0	1	5	6	4	4	7	7	6	5	4	7	6	2	6	3	1	2	1	6	1	1	7	7	2	5	2	2	2	2	6	6	3	5
5	5	50	261	1	38	4	2	2	2	2	5	3	1	1	0	0	1	5	6	4	4	7	7	6	5	4	7	6	2	6	3	1	2	1	6	1	1	7	7	2	5	2	2	2	2	6	6	3	5
5	5	50	261	1	38	4	2	2	2	2	5	3	1	1	0	0	1	5	6	4	4	7	7	6	5	4	7	6	2	6	3	1	2	1	6	1	1	7	7	2	5	2	2	2	2	6	6	3	5
5	5	50	261	1	38	4	2	2	2	2	5	3	1	1	0	0	1	5	6	4	4	7	7	6	5	4	7	6	2	6	3	1	2	1	6	1	1	7	7	2	5	2	2	2	2	6	6	3	5
5	5	50	261	1	38	4	2	2	2	2	5	3	1	1	0	0	1	5	6	4	4	7	7	6	5	4	7	6	2	6	3	1	2	1	6	1	1	7	7	2	5	2	2	2	2	6	6	3	5
5	5	50	261	1	38	4	2	2	2	2	5	3	1	1	0	0	1	5	6	4	4	7	7	6	5	4	7	6	2	6	3	1	2	1	6	1	1	7	7	2	5	2	2	2	2	6	6	3	5
12	5	51	262	1	21	3	4	1	4	2	3	2	1	1	1	0	0	6	5	5	6	7	5	6	5	3	7	7	7	7	6	6	7	2	6	7	2	7	5	5	7	6	7	6	6	6	7	7	7
12	5	51	262	1	21	3	4	1	4	2	3	2	1	1	1	0	0	6	5	5	6	7	5	6	5	3	7	7	7	7	6	6	7	2	6	7	2	7	5	5	7	6	7	6	6	6	7	7	7
12	5	51	262	1	21	3	4	1	4	2	3	2	1	1	1	0	0	6	5	5	6	7	5	6	5	3	7	7	7	7	6	6	7	2	6	7	2	7	5	5	7	6	7	6	6	6	7	7	7
12	5	51	262	1	21	3	4	1	4	2	3	2	1	1	1	0	0	6	5	5	6	7	5	6	5	3	7	7	7	7	6	6	7	2	6	7	2	7	5	5	7	6	7	6	6	6	7	7	7
12	5	51	262	1	21	3	4	1	4	2	3	2	1	1	1	0	0	6	5	5	6	7	5	6	5	3	7	7	7	7	6	6	7	2	6	7	2	7	5	5	7	6	7	6	6	6	7	7	7
12	5	51	262	1	21	3	4	1	4	2	3	2	1	1	1	0	0	6	5	5	6	7	5	6	5	3	7	7	7	7	6	6	7	2	6	7	2	7	5	5	7	6	7	6	6	6	7	7	7
12	5	51	262	1	21	3	4	1	4	2	3	2	1	1	1	0	0	6	5	5	6	7	5	6	5	3	7	7	7	7	6	6	7	2	6	7	2	7	5	5	7	6	7	6	6	6	7	7	7
12	5	51	262	1	21	3	4	1	4	2	3	2	1	1	1	0	0	6	5	5	6	7	5	6	5	3	7	7	7	7	6	6	7	2	6	7	2	7	5	5	7	6	7	6	6	6	7	7	7
12	5	51	262	1	21	3	4	1	4	2	3	2	1	1	1	0	0	6	5	5	6	7	5	6	5	3	7	7	7	7	6	6	7	2	6	7	2	7	5	5	7	6	7	6	6	6	7	7	7
12	5	51	262	1	21	3	4	1	4	2	3	2	1	1	1	0	0	6	5	5	6	7	5	6	5	3	7	7	7	7	6	6	7	2	6	7	2	7	5	5	7	6	7	6	6	6	7	7	7
12	5	51	262	1	21	3	4	1	4	2	3	2	1	1	1	0	0	6	5	5	6	7	5	6	5	3	7	7	7	7	6	6	7	2	6	7	2	7	5	5	7	6	7	6	6	6	7	7	7
12	5	51	262	1	21	3	4	1	4	2	3	2	1	1	1	0	0	6	5	5	6	7	5	6	5	3	7	7	7	7	6	6	7	2	6	7	2	7	5	5	7	6	7	6	6	6	7	7	7
12	5	51	262	1	21	3	4	1	4	2	3	2	1	1	1	0	0	6	5	5	6	7	5	6	5	3	7	7	7	7	6	6	7	2	6	7	2	7	5	5	7	6	7	6	6	6	7	7	7
12	5	51	262	1	21	3	4	1	4	2	3	2	1	1	1	0	0	6	5	5	6	7	5	6	5	3	7	7	7	7	6	6	7	2	6	7	2	7	5	5	7	6	7	6	6	6	7	7	7
12	5	51	262	1	21	3	4	1	4	2	3	2	1	1	1	0	0	6	5	5	6	7	5	6	5	3	7	7	7	7	6	6	7	2	6	7	2	7	5	5	7	6	7	6	6	6	7	7	7
12	5	51	262	1	21	3	4	1	4	2	3	2	1	1	1	0	0	6	5	5	6	7	5	6	5	3	7	7	7	7	6	6	7	2	6	7	2	7	5	5	7	6	7	6	6	6	7	7	7
12	5	51	262	1	21	3	4	1	4	2	3	2	1	1	1	0	0	6	5	5	6	7	5	6	5	3	7	7	7	7	6	6	7	2	6	7	2	7	5	5	7	6	7	6	6	6	7	7	7
12	5	51	262	1	21	3	4	1	4	2	3	2	1	1	1	0	0	6	5	5	6	7	5	6	5	3	7	7	7	7	6	6	7	2	6	7	2	7	5	5	7	6	7	6	6	6	7	7	7
12	5	51	262	1	21	3	4	1	4	2	3	2	1	1	1	0	0	6	5	5	6	7	5	6	5	3	7	7	7	7	6	6	7	2	6	7	2	7	5	5	7	6	7	6	6	6	7	7	7
12	5	51	262	1	21	3	4	1	4	2	3	2	1	1	1	0	0	6	5	5	6	7	5	6	5	3	7	7	7	7	6	6	7	2	6	7	2	7	5	5	7	6	7	6	6	6	7	7	7
12	5	52	263	1	24	4	1	1	4	5	2	1	1	1	0	0	1	7	5	2	3	7	7	7	5	5	5	7	2	7	2	1	2	1	5	1	1	7	3	4	5	1	6	7	6	7	2	3	4
12	5	52	263	1	24	4	1	1	4	5	2	1	1	1	0	0	1	7	5	2	3	7	7	7	5	5	5	7	2	7	2	1	2	1	5	1	1	7	3	4	5	1	6	7	6	7	2	3	4
12	5	52	263	1	24	4	1	1	4	5	2	1	1	1	0	0	1	7	5	2	3	7	7	7	5	5	5	7	2	7	2	1	2	1	5	1	1	7	3	4	5	1	6	7	6	7	2	3	4
12	5	52	263	1	24	4	1	1	4	5	2	1	1	1	0	0	1	7	5	2	3	7	7	7	5	5	5	7	2	7	2	1	2	1	5	1	1	7	3	4	5	1	6	7	6	7	2	3	4
12	5	52	263	1	24	4	1	1	4	5	2	1	1	1	0	0	1	7	5	2	3	7	7	7	5	5	5	7	2	7	2	1	2	1	5	1	1	7	3	4	5	1	6	7	6	7	2	3	4
12	5	52	263	1	24	4	1	1	4	5	2	1	1	1	0	0	1	7	5	2	3	7	7	7	5	5	5	7	2	7	2	1	2	1	5	1	1	7	3	4	5	1	6	7	6	7	2	3	4
12	5	52	263	1	24	4	1	1	4	5	2	1	1	1	0	0	1	7	5	2	3	7	7	7	5	5	5	7	2	7	2	1	2	1	5	1	1	7	3	4	5	1	6	7	6	7	2	3	4
12	5	52	263	1	24	4	1	1	4	5	2	1	1	1	0	0	1	7	5	2	3	7	7	7	5	5	5	7	2	7	2	1	2	1	5	1	1	7	3	4	5	1	6	7	6	7	2	3	4
12	5	52	263	1	24	4	1	1	4	5	2	1	1	1	0	0	1	7	5	2	3	7	7	7	5	5	5	7	2	7	2	1	2	1	5	1	1	7	3	4	5	1	6	7	6	7	2	3	4
12	5	52	263	1	24	4	1	1	4	5	2	1	1	1	0	0	1	7	5	2	3	7	7	7	5	5	5	7	2	7	2	1	2	1	5	1	1	7	3	4	5	1	6	7	6	7	2	3	4
12	5	52	263	1	24	4	1	1	4	5	2	1	1	1	0	0	1	7	5	2	3	7	7	7	5	5	5	7	2	7	2	1	2	1	5	1	1	7	3	4	5	1	6	7	6	7	2	3	4
12	5	52	263	1	24	4	1	1	4	5	2	1	1	1	0	0	1	7	5	2	3	7	7	7	5	5	5	7	2	7	2	1	2	1	5	1	1	7	3	4	5	1	6	7	6	7	2	3	4
12	5	52	263	1	24	4	1	1	4	5	2	1	1	1	0	0	1	7	5	2	3	7	7	7	5	5	5	7	2	7	2	1	2	1	5	1	1	7	3	4	5	1	6	7	6	7	2	3	4
12	5	52	263	1	24	4	1	1	4	5	2	1	1	1	0	0	1	7	5	2	3	7	7	7	5	5	5	7	2	7	2	1	2	1	5	1	1	7	3	4	5	1	6	7	6	7	2	3	4
12	5	52	263	1	24	4	1	1	4	5	2	1	1	1	0	0	1	7	5	2	3	7	7	7	5	5	5	7	2	7	2	1	2	1	5	1	1	7	3	4	5	1	6	7	6	7	2	3	4
12	5	52	263	1	24	4	1	1	4	5	2	1	1	1	0	0	1	7	5	2	3	7	7	7	5	5	5	7	2	7	2	1	2	1	5	1	1	7	3	4	5	1	6	7	6	7	2	3	4
12	5	52	263	1	24	4	1	1	4	5	2	1	1	1	0	0	1	7	5	2	3	7	7	7	5	5	5	7	2	7	2	1	2	1	5	1	1	7	3	4	5	1	6	7	6	7	2	3	4
12	5	52	263	1	24	4	1	1	4	5	2	1	1	1	0	0	1	7	5	2	3	7	7	7	5	5	5	7	2	7	2	1	2	1	5	1	1	7	3	4	5	1	6	7	6	7	2	3	4
12	5	52	263	1	24	4	1	1	4	5	2	1	1	1	0	0	1	7	5	2	3	7	7	7	5	5	5	7	2	7	2	1	2	1	5	1	1	7	3	4	5	1	6	7	6	7	2	3	4
12	5	52	263	1	24	4	1	1	4	5	2	1	1	1	0	0	1	7	5	2	3	7	7	7	5	5	5	7	2	7	2	1	2	1	5	1	1	7	3	4	5	1	6	7	6	7	2	3	4
12	5	53	264	1	18	3	4	11	4	5	2	1	1	1	1	0	1	6	5	7	6	7	7	7	4	6	5	7	2	5	5	7	3	5	4	6	2	6	5	7	3	1	6	7	7	7	2	4	5
12	5	53	264	1	18	3	4	11	4	5	2	1	1	1	1	0	1	6	5	7	6	7	7	7	4	6	5	7	2	5	5	7	3	5	4	6	2	6	5	7	3	1	6	7	7	7	2	4	5
12	5	53	264	1	18	3	4	11	4	5	2	1	1	1	1	0	1	6	5	7	6	7	7	7	4	6	5	7	2	5	5	7	3	5	4	6	2	6	5	7	3	1	6	7	7	7	2	4	5
12	5	53	264	1	18	3	4	11	4	5	2	1	1	1	1	0	1	6	5	7	6	7	7	7	4	6	5	7	2	5	5	7	3	5	4	6	2	6	5	7	3	1	6	7	7	7	2	4	5
12	5	53	264	1	18	3	4	11	4	5	2	1	1	1	1	0	1	6	5	7	6	7	7	7	4	6	5	7	2	5	5	7	3	5	4	6	2	6	5	7	3	1	6	7	7	7	2	4	5
12	5	53	264	1	18	3	4	11	4	5	2	1	1	1	1	0	1	6	5	7	6	7	7	7	4	6	5	7	2	5	5	7	3	5	4	6	2	6	5	7	3	1	6	7	7	7	2	4	5
12	5	53	264	1	18	3	4	11	4	5	2	1	1	1	1	0	1	6	5	7	6	7	7	7	4	6	5	7	2	5	5	7	3	5	4	6	2	6	5	7	3	1	6	7	7	7	2	4	5
12	5	53	264	1	18	3	4	11	4	5	2	1	1	1	1	0	1	6	5	7	6	7	7	7	4	6	5	7	2	5	5	7	3	5	4	6	2	6	5	7	3	1	6	7	7	7	2	4	5
12	5	53	264	1	18	3	4	11	4	5	2	1	1	1	1	0	1	6	5	7	6	7	7	7	4	6	5	7	2	5	5	7	3	5	4	6	2	6	5	7	3	1	6	7	7	7	2	4	5
12	5	53	264	1	18	3	4	11	4	5	2	1	1	1	1	0	1	6	5	7	6	7	7	7	4	6	5	7	2	5	5	7	3	5	4	6	2	6	5	7	3	1	6	7	7	7	2	4	5
12	5	53	264	1	18	3	4	11	4	5	2	1	1	1	1	0	1	6	5	7	6	7	7	7	4	6	5	7	2	5	5	7	3	5	4	6	2	6	5	7	3	1	6	7	7	7	2	4	5
12	5	53	264	1	18	3	4	11	4	5	2	1	1	1	1	0	1	6	5	7	6	7	7	7	4	6	5	7	2	5	5	7	3	5	4	6	2	6	5	7	3	1	6	7	7	7	2	4	5
12	5	53	264	1	18	3	4	11	4	5	2	1	1	1	1	0	1	6	5	7	6	7	7	7	4	6	5	7	2	5	5	7	3	5	4	6	2	6	5	7	3	1	6	7	7	7	2	4	5
12	5	53	264	1	18	3	4	11	4	5	2	1	1	1	1	0	1	6	5	7	6	7	7	7	4	6	5	7	2	5	5	7	3	5	4	6	2	6	5	7	3	1	6	7	7	7	2	4	5
12	5	53	264	1	18	3	4	11	4	5	2	1	1	1	1	0	1	6	5	7	6	7	7	7	4	6	5	7	2	5	5	7	3	5	4	6	2	6	5	7	3	1	6	7	7	7	2	4	5
12	5	53	264	1	18	3	4	11	4	5	2	1	1	1	1	0	1	6	5	7	6	7	7	7	4	6	5	7	2	5	5	7	3	5	4	6	2	6	5	7	3	1	6	7	7	7	2	4	5
12	5	53	264	1	18	3	4	11	4	5	2	1	1	1	1	0	1	6	5	7	6	7	7	7	4	6	5	7	2	5	5	7	3	5	4	6	2	6	5	7	3	1	6	7	7	7	2	4	5
12	5	53	264	1	18	3	4	11	4	5	2	1	1	1	1	0	1	6	5	7	6	7	7	7	4	6	5	7	2	5	5	7	3	5	4	6	2	6	5	7	3	1	6	7	7	7	2	4	5
12	5	53	264	1	18	3	4	11	4	5	2	1	1	1	1	0	1	6	5	7	6	7	7	7	4	6	5	7	2	5	5	7	3	5	4	6	2	6	5	7	3	1	6	7	7	7	2	4	5
12	5	53	264	1	18	3	4	11	4	5	2	1	1	1	1	0	1	6	5	7	6	7	7	7	4	6	5	7	2	5	5	7	3	5	4	6	2	6	5	7	3	1	6	7	7	7	2	4	5
[truncated: 75 more columns]
