# Supplementary material for: Nudging to prevent the purchase of incompatible digital products online: An experimental study
Source: PLoS One. 2017 Mar 10;12(3):e0173333. doi: 10.1371/journal.pone.0173333 (PMC5345791; doi:10.1371/journal.pone.0173333)
Supplement: S1 Dataset — (ZIP) [file pone.0173333.s001.zip › data_treat6_50Ss.xlsx]

## Sheet: data_treat6_50Ss
id_session	id_treatment	subject_session	id_subject	q0_sex	q0_age	q0_education	q0_employment	q0_income	q0_people	q0_avg_income	q0_products	q0_freeproducts	q0_plat_pc	q0_plat_mob	q0_plat_tablet	q0_plat_app	q0_plat_web	q0_p11	q0_p12	q0_p13	q0_p14	q0_p15	q0_p16	q0_p17	q0_p18	q0_p19	q1_p1	q1_p2	q1_p3	q1_p4	q1_p5	q1_p6	q1_p7	q1_p8	q1_p9	q1_p10	q1_p11	q1_p12	q1_p13	q1_p14	q1_p15	q1_p16	q1_p17	q1_p18	q1_p19	q1_p20	q2_p1	q2_p2	q2_p3
6	6	1	265	2	21	4	4	11	3	4	3	2	1	1	1	0	0	7	7	5	6	7	7	7	6	5	7	7	6	6	2	4	3	1	7	1	1	5	3	7	7	1	3	7	1	7	6	7	7
6	6	1	265	2	21	4	4	11	3	4	3	2	1	1	1	0	0	7	7	5	6	7	7	7	6	5	7	7	6	6	2	4	3	1	7	1	1	5	3	7	7	1	3	7	1	7	6	7	7
6	6	1	265	2	21	4	4	11	3	4	3	2	1	1	1	0	0	7	7	5	6	7	7	7	6	5	7	7	6	6	2	4	3	1	7	1	1	5	3	7	7	1	3	7	1	7	6	7	7
6	6	1	265	2	21	4	4	11	3	4	3	2	1	1	1	0	0	7	7	5	6	7	7	7	6	5	7	7	6	6	2	4	3	1	7	1	1	5	3	7	7	1	3	7	1	7	6	7	7
6	6	1	265	2	21	4	4	11	3	4	3	2	1	1	1	0	0	7	7	5	6	7	7	7	6	5	7	7	6	6	2	4	3	1	7	1	1	5	3	7	7	1	3	7	1	7	6	7	7
6	6	1	265	2	21	4	4	11	3	4	3	2	1	1	1	0	0	7	7	5	6	7	7	7	6	5	7	7	6	6	2	4	3	1	7	1	1	5	3	7	7	1	3	7	1	7	6	7	7
6	6	1	265	2	21	4	4	11	3	4	3	2	1	1	1	0	0	7	7	5	6	7	7	7	6	5	7	7	6	6	2	4	3	1	7	1	1	5	3	7	7	1	3	7	1	7	6	7	7
6	6	1	265	2	21	4	4	11	3	4	3	2	1	1	1	0	0	7	7	5	6	7	7	7	6	5	7	7	6	6	2	4	3	1	7	1	1	5	3	7	7	1	3	7	1	7	6	7	7
6	6	1	265	2	21	4	4	11	3	4	3	2	1	1	1	0	0	7	7	5	6	7	7	7	6	5	7	7	6	6	2	4	3	1	7	1	1	5	3	7	7	1	3	7	1	7	6	7	7
6	6	1	265	2	21	4	4	11	3	4	3	2	1	1	1	0	0	7	7	5	6	7	7	7	6	5	7	7	6	6	2	4	3	1	7	1	1	5	3	7	7	1	3	7	1	7	6	7	7
6	6	1	265	2	21	4	4	11	3	4	3	2	1	1	1	0	0	7	7	5	6	7	7	7	6	5	7	7	6	6	2	4	3	1	7	1	1	5	3	7	7	1	3	7	1	7	6	7	7
6	6	1	265	2	21	4	4	11	3	4	3	2	1	1	1	0	0	7	7	5	6	7	7	7	6	5	7	7	6	6	2	4	3	1	7	1	1	5	3	7	7	1	3	7	1	7	6	7	7
6	6	1	265	2	21	4	4	11	3	4	3	2	1	1	1	0	0	7	7	5	6	7	7	7	6	5	7	7	6	6	2	4	3	1	7	1	1	5	3	7	7	1	3	7	1	7	6	7	7
6	6	1	265	2	21	4	4	11	3	4	3	2	1	1	1	0	0	7	7	5	6	7	7	7	6	5	7	7	6	6	2	4	3	1	7	1	1	5	3	7	7	1	3	7	1	7	6	7	7
6	6	1	265	2	21	4	4	11	3	4	3	2	1	1	1	0	0	7	7	5	6	7	7	7	6	5	7	7	6	6	2	4	3	1	7	1	1	5	3	7	7	1	3	7	1	7	6	7	7
6	6	1	265	2	21	4	4	11	3	4	3	2	1	1	1	0	0	7	7	5	6	7	7	7	6	5	7	7	6	6	2	4	3	1	7	1	1	5	3	7	7	1	3	7	1	7	6	7	7
6	6	1	265	2	21	4	4	11	3	4	3	2	1	1	1	0	0	7	7	5	6	7	7	7	6	5	7	7	6	6	2	4	3	1	7	1	1	5	3	7	7	1	3	7	1	7	6	7	7
6	6	1	265	2	21	4	4	11	3	4	3	2	1	1	1	0	0	7	7	5	6	7	7	7	6	5	7	7	6	6	2	4	3	1	7	1	1	5	3	7	7	1	3	7	1	7	6	7	7
6	6	1	265	2	21	4	4	11	3	4	3	2	1	1	1	0	0	7	7	5	6	7	7	7	6	5	7	7	6	6	2	4	3	1	7	1	1	5	3	7	7	1	3	7	1	7	6	7	7
6	6	1	265	2	21	4	4	11	3	4	3	2	1	1	1	0	0	7	7	5	6	7	7	7	6	5	7	7	6	6	2	4	3	1	7	1	1	5	3	7	7	1	3	7	1	7	6	7	7
6	6	2	266	1	23	4	2	2	3	3	3	1	1	1	0	0	1	6	6	5	5	7	6	6	4	4	5	6	5	5	6	6	6	7	6	5	4	7	7	5	4	2	4	5	5	6	6	6	5
6	6	2	266	1	23	4	2	2	3	3	3	1	1	1	0	0	1	6	6	5	5	7	6	6	4	4	5	6	5	5	6	6	6	7	6	5	4	7	7	5	4	2	4	5	5	6	6	6	5
6	6	2	266	1	23	4	2	2	3	3	3	1	1	1	0	0	1	6	6	5	5	7	6	6	4	4	5	6	5	5	6	6	6	7	6	5	4	7	7	5	4	2	4	5	5	6	6	6	5
6	6	2	266	1	23	4	2	2	3	3	3	1	1	1	0	0	1	6	6	5	5	7	6	6	4	4	5	6	5	5	6	6	6	7	6	5	4	7	7	5	4	2	4	5	5	6	6	6	5
6	6	2	266	1	23	4	2	2	3	3	3	1	1	1	0	0	1	6	6	5	5	7	6	6	4	4	5	6	5	5	6	6	6	7	6	5	4	7	7	5	4	2	4	5	5	6	6	6	5
6	6	2	266	1	23	4	2	2	3	3	3	1	1	1	0	0	1	6	6	5	5	7	6	6	4	4	5	6	5	5	6	6	6	7	6	5	4	7	7	5	4	2	4	5	5	6	6	6	5
6	6	2	266	1	23	4	2	2	3	3	3	1	1	1	0	0	1	6	6	5	5	7	6	6	4	4	5	6	5	5	6	6	6	7	6	5	4	7	7	5	4	2	4	5	5	6	6	6	5
6	6	2	266	1	23	4	2	2	3	3	3	1	1	1	0	0	1	6	6	5	5	7	6	6	4	4	5	6	5	5	6	6	6	7	6	5	4	7	7	5	4	2	4	5	5	6	6	6	5
6	6	2	266	1	23	4	2	2	3	3	3	1	1	1	0	0	1	6	6	5	5	7	6	6	4	4	5	6	5	5	6	6	6	7	6	5	4	7	7	5	4	2	4	5	5	6	6	6	5
6	6	2	266	1	23	4	2	2	3	3	3	1	1	1	0	0	1	6	6	5	5	7	6	6	4	4	5	6	5	5	6	6	6	7	6	5	4	7	7	5	4	2	4	5	5	6	6	6	5
6	6	2	266	1	23	4	2	2	3	3	3	1	1	1	0	0	1	6	6	5	5	7	6	6	4	4	5	6	5	5	6	6	6	7	6	5	4	7	7	5	4	2	4	5	5	6	6	6	5
6	6	2	266	1	23	4	2	2	3	3	3	1	1	1	0	0	1	6	6	5	5	7	6	6	4	4	5	6	5	5	6	6	6	7	6	5	4	7	7	5	4	2	4	5	5	6	6	6	5
6	6	2	266	1	23	4	2	2	3	3	3	1	1	1	0	0	1	6	6	5	5	7	6	6	4	4	5	6	5	5	6	6	6	7	6	5	4	7	7	5	4	2	4	5	5	6	6	6	5
6	6	2	266	1	23	4	2	2	3	3	3	1	1	1	0	0	1	6	6	5	5	7	6	6	4	4	5	6	5	5	6	6	6	7	6	5	4	7	7	5	4	2	4	5	5	6	6	6	5
6	6	2	266	1	23	4	2	2	3	3	3	1	1	1	0	0	1	6	6	5	5	7	6	6	4	4	5	6	5	5	6	6	6	7	6	5	4	7	7	5	4	2	4	5	5	6	6	6	5
6	6	2	266	1	23	4	2	2	3	3	3	1	1	1	0	0	1	6	6	5	5	7	6	6	4	4	5	6	5	5	6	6	6	7	6	5	4	7	7	5	4	2	4	5	5	6	6	6	5
6	6	2	266	1	23	4	2	2	3	3	3	1	1	1	0	0	1	6	6	5	5	7	6	6	4	4	5	6	5	5	6	6	6	7	6	5	4	7	7	5	4	2	4	5	5	6	6	6	5
6	6	2	266	1	23	4	2	2	3	3	3	1	1	1	0	0	1	6	6	5	5	7	6	6	4	4	5	6	5	5	6	6	6	7	6	5	4	7	7	5	4	2	4	5	5	6	6	6	5
6	6	2	266	1	23	4	2	2	3	3	3	1	1	1	0	0	1	6	6	5	5	7	6	6	4	4	5	6	5	5	6	6	6	7	6	5	4	7	7	5	4	2	4	5	5	6	6	6	5
6	6	2	266	1	23	4	2	2	3	3	3	1	1	1	0	0	1	6	6	5	5	7	6	6	4	4	5	6	5	5	6	6	6	7	6	5	4	7	7	5	4	2	4	5	5	6	6	6	5
6	6	3	267	2	47	3	2	5	5	6	5	4	0	1	1	0	0	7	6	7	6	5	5	7	7	7	5	6	6	5	6	4	6	5	6	6	6	7	1	2	6	1	7	7	7	5	7	7	7
6	6	3	267	2	47	3	2	5	5	6	5	4	0	1	1	0	0	7	6	7	6	5	5	7	7	7	5	6	6	5	6	4	6	5	6	6	6	7	1	2	6	1	7	7	7	5	7	7	7
6	6	3	267	2	47	3	2	5	5	6	5	4	0	1	1	0	0	7	6	7	6	5	5	7	7	7	5	6	6	5	6	4	6	5	6	6	6	7	1	2	6	1	7	7	7	5	7	7	7
6	6	3	267	2	47	3	2	5	5	6	5	4	0	1	1	0	0	7	6	7	6	5	5	7	7	7	5	6	6	5	6	4	6	5	6	6	6	7	1	2	6	1	7	7	7	5	7	7	7
6	6	3	267	2	47	3	2	5	5	6	5	4	0	1	1	0	0	7	6	7	6	5	5	7	7	7	5	6	6	5	6	4	6	5	6	6	6	7	1	2	6	1	7	7	7	5	7	7	7
6	6	3	267	2	47	3	2	5	5	6	5	4	0	1	1	0	0	7	6	7	6	5	5	7	7	7	5	6	6	5	6	4	6	5	6	6	6	7	1	2	6	1	7	7	7	5	7	7	7
6	6	3	267	2	47	3	2	5	5	6	5	4	0	1	1	0	0	7	6	7	6	5	5	7	7	7	5	6	6	5	6	4	6	5	6	6	6	7	1	2	6	1	7	7	7	5	7	7	7
6	6	3	267	2	47	3	2	5	5	6	5	4	0	1	1	0	0	7	6	7	6	5	5	7	7	7	5	6	6	5	6	4	6	5	6	6	6	7	1	2	6	1	7	7	7	5	7	7	7
6	6	3	267	2	47	3	2	5	5	6	5	4	0	1	1	0	0	7	6	7	6	5	5	7	7	7	5	6	6	5	6	4	6	5	6	6	6	7	1	2	6	1	7	7	7	5	7	7	7
6	6	3	267	2	47	3	2	5	5	6	5	4	0	1	1	0	0	7	6	7	6	5	5	7	7	7	5	6	6	5	6	4	6	5	6	6	6	7	1	2	6	1	7	7	7	5	7	7	7
6	6	3	267	2	47	3	2	5	5	6	5	4	0	1	1	0	0	7	6	7	6	5	5	7	7	7	5	6	6	5	6	4	6	5	6	6	6	7	1	2	6	1	7	7	7	5	7	7	7
6	6	3	267	2	47	3	2	5	5	6	5	4	0	1	1	0	0	7	6	7	6	5	5	7	7	7	5	6	6	5	6	4	6	5	6	6	6	7	1	2	6	1	7	7	7	5	7	7	7
6	6	3	267	2	47	3	2	5	5	6	5	4	0	1	1	0	0	7	6	7	6	5	5	7	7	7	5	6	6	5	6	4	6	5	6	6	6	7	1	2	6	1	7	7	7	5	7	7	7
6	6	3	267	2	47	3	2	5	5	6	5	4	0	1	1	0	0	7	6	7	6	5	5	7	7	7	5	6	6	5	6	4	6	5	6	6	6	7	1	2	6	1	7	7	7	5	7	7	7
6	6	3	267	2	47	3	2	5	5	6	5	4	0	1	1	0	0	7	6	7	6	5	5	7	7	7	5	6	6	5	6	4	6	5	6	6	6	7	1	2	6	1	7	7	7	5	7	7	7
6	6	3	267	2	47	3	2	5	5	6	5	4	0	1	1	0	0	7	6	7	6	5	5	7	7	7	5	6	6	5	6	4	6	5	6	6	6	7	1	2	6	1	7	7	7	5	7	7	7
6	6	3	267	2	47	3	2	5	5	6	5	4	0	1	1	0	0	7	6	7	6	5	5	7	7	7	5	6	6	5	6	4	6	5	6	6	6	7	1	2	6	1	7	7	7	5	7	7	7
6	6	3	267	2	47	3	2	5	5	6	5	4	0	1	1	0	0	7	6	7	6	5	5	7	7	7	5	6	6	5	6	4	6	5	6	6	6	7	1	2	6	1	7	7	7	5	7	7	7
6	6	3	267	2	47	3	2	5	5	6	5	4	0	1	1	0	0	7	6	7	6	5	5	7	7	7	5	6	6	5	6	4	6	5	6	6	6	7	1	2	6	1	7	7	7	5	7	7	7
6	6	3	267	2	47	3	2	5	5	6	5	4	0	1	1	0	0	7	6	7	6	5	5	7	7	7	5	6	6	5	6	4	6	5	6	6	6	7	1	2	6	1	7	7	7	5	7	7	7
6	6	4	268	1	51	4	2	5	2	5	3	2	1	1	1	1	1	5	4	3	3	6	6	7	3	3	4	5	4	6	6	5	6	5	4	5	2	5	5	6	3	2	6	6	2	6	2	4	5
6	6	4	268	1	51	4	2	5	2	5	3	2	1	1	1	1	1	5	4	3	3	6	6	7	3	3	4	5	4	6	6	5	6	5	4	5	2	5	5	6	3	2	6	6	2	6	2	4	5
6	6	4	268	1	51	4	2	5	2	5	3	2	1	1	1	1	1	5	4	3	3	6	6	7	3	3	4	5	4	6	6	5	6	5	4	5	2	5	5	6	3	2	6	6	2	6	2	4	5
6	6	4	268	1	51	4	2	5	2	5	3	2	1	1	1	1	1	5	4	3	3	6	6	7	3	3	4	5	4	6	6	5	6	5	4	5	2	5	5	6	3	2	6	6	2	6	2	4	5
6	6	4	268	1	51	4	2	5	2	5	3	2	1	1	1	1	1	5	4	3	3	6	6	7	3	3	4	5	4	6	6	5	6	5	4	5	2	5	5	6	3	2	6	6	2	6	2	4	5
6	6	4	268	1	51	4	2	5	2	5	3	2	1	1	1	1	1	5	4	3	3	6	6	7	3	3	4	5	4	6	6	5	6	5	4	5	2	5	5	6	3	2	6	6	2	6	2	4	5
6	6	4	268	1	51	4	2	5	2	5	3	2	1	1	1	1	1	5	4	3	3	6	6	7	3	3	4	5	4	6	6	5	6	5	4	5	2	5	5	6	3	2	6	6	2	6	2	4	5
6	6	4	268	1	51	4	2	5	2	5	3	2	1	1	1	1	1	5	4	3	3	6	6	7	3	3	4	5	4	6	6	5	6	5	4	5	2	5	5	6	3	2	6	6	2	6	2	4	5
6	6	4	268	1	51	4	2	5	2	5	3	2	1	1	1	1	1	5	4	3	3	6	6	7	3	3	4	5	4	6	6	5	6	5	4	5	2	5	5	6	3	2	6	6	2	6	2	4	5
6	6	4	268	1	51	4	2	5	2	5	3	2	1	1	1	1	1	5	4	3	3	6	6	7	3	3	4	5	4	6	6	5	6	5	4	5	2	5	5	6	3	2	6	6	2	6	2	4	5
6	6	4	268	1	51	4	2	5	2	5	3	2	1	1	1	1	1	5	4	3	3	6	6	7	3	3	4	5	4	6	6	5	6	5	4	5	2	5	5	6	3	2	6	6	2	6	2	4	5
6	6	4	268	1	51	4	2	5	2	5	3	2	1	1	1	1	1	5	4	3	3	6	6	7	3	3	4	5	4	6	6	5	6	5	4	5	2	5	5	6	3	2	6	6	2	6	2	4	5
6	6	4	268	1	51	4	2	5	2	5	3	2	1	1	1	1	1	5	4	3	3	6	6	7	3	3	4	5	4	6	6	5	6	5	4	5	2	5	5	6	3	2	6	6	2	6	2	4	5
6	6	4	268	1	51	4	2	5	2	5	3	2	1	1	1	1	1	5	4	3	3	6	6	7	3	3	4	5	4	6	6	5	6	5	4	5	2	5	5	6	3	2	6	6	2	6	2	4	5
6	6	4	268	1	51	4	2	5	2	5	3	2	1	1	1	1	1	5	4	3	3	6	6	7	3	3	4	5	4	6	6	5	6	5	4	5	2	5	5	6	3	2	6	6	2	6	2	4	5
6	6	4	268	1	51	4	2	5	2	5	3	2	1	1	1	1	1	5	4	3	3	6	6	7	3	3	4	5	4	6	6	5	6	5	4	5	2	5	5	6	3	2	6	6	2	6	2	4	5
6	6	4	268	1	51	4	2	5	2	5	3	2	1	1	1	1	1	5	4	3	3	6	6	7	3	3	4	5	4	6	6	5	6	5	4	5	2	5	5	6	3	2	6	6	2	6	2	4	5
6	6	4	268	1	51	4	2	5	2	5	3	2	1	1	1	1	1	5	4	3	3	6	6	7	3	3	4	5	4	6	6	5	6	5	4	5	2	5	5	6	3	2	6	6	2	6	2	4	5
6	6	4	268	1	51	4	2	5	2	5	3	2	1	1	1	1	1	5	4	3	3	6	6	7	3	3	4	5	4	6	6	5	6	5	4	5	2	5	5	6	3	2	6	6	2	6	2	4	5
6	6	4	268	1	51	4	2	5	2	5	3	2	1	1	1	1	1	5	4	3	3	6	6	7	3	3	4	5	4	6	6	5	6	5	4	5	2	5	5	6	3	2	6	6	2	6	2	4	5
6	6	5	269	1	26	4	3	11	3	3	5	1	1	1	0	1	1	7	7	4	4	7	7	4	5	5	7	6	1	4	2	4	4	1	7	1	1	1	1	1	6	1	4	7	7	5	7	7	7
6	6	5	269	1	26	4	3	11	3	3	5	1	1	1	0	1	1	7	7	4	4	7	7	4	5	5	7	6	1	4	2	4	4	1	7	1	1	1	1	1	6	1	4	7	7	5	7	7	7
6	6	5	269	1	26	4	3	11	3	3	5	1	1	1	0	1	1	7	7	4	4	7	7	4	5	5	7	6	1	4	2	4	4	1	7	1	1	1	1	1	6	1	4	7	7	5	7	7	7
6	6	5	269	1	26	4	3	11	3	3	5	1	1	1	0	1	1	7	7	4	4	7	7	4	5	5	7	6	1	4	2	4	4	1	7	1	1	1	1	1	6	1	4	7	7	5	7	7	7
6	6	5	269	1	26	4	3	11	3	3	5	1	1	1	0	1	1	7	7	4	4	7	7	4	5	5	7	6	1	4	2	4	4	1	7	1	1	1	1	1	6	1	4	7	7	5	7	7	7
6	6	5	269	1	26	4	3	11	3	3	5	1	1	1	0	1	1	7	7	4	4	7	7	4	5	5	7	6	1	4	2	4	4	1	7	1	1	1	1	1	6	1	4	7	7	5	7	7	7
6	6	5	269	1	26	4	3	11	3	3	5	1	1	1	0	1	1	7	7	4	4	7	7	4	5	5	7	6	1	4	2	4	4	1	7	1	1	1	1	1	6	1	4	7	7	5	7	7	7
6	6	5	269	1	26	4	3	11	3	3	5	1	1	1	0	1	1	7	7	4	4	7	7	4	5	5	7	6	1	4	2	4	4	1	7	1	1	1	1	1	6	1	4	7	7	5	7	7	7
6	6	5	269	1	26	4	3	11	3	3	5	1	1	1	0	1	1	7	7	4	4	7	7	4	5	5	7	6	1	4	2	4	4	1	7	1	1	1	1	1	6	1	4	7	7	5	7	7	7
6	6	5	269	1	26	4	3	11	3	3	5	1	1	1	0	1	1	7	7	4	4	7	7	4	5	5	7	6	1	4	2	4	4	1	7	1	1	1	1	1	6	1	4	7	7	5	7	7	7
6	6	5	269	1	26	4	3	11	3	3	5	1	1	1	0	1	1	7	7	4	4	7	7	4	5	5	7	6	1	4	2	4	4	1	7	1	1	1	1	1	6	1	4	7	7	5	7	7	7
6	6	5	269	1	26	4	3	11	3	3	5	1	1	1	0	1	1	7	7	4	4	7	7	4	5	5	7	6	1	4	2	4	4	1	7	1	1	1	1	1	6	1	4	7	7	5	7	7	7
6	6	5	269	1	26	4	3	11	3	3	5	1	1	1	0	1	1	7	7	4	4	7	7	4	5	5	7	6	1	4	2	4	4	1	7	1	1	1	1	1	6	1	4	7	7	5	7	7	7
6	6	5	269	1	26	4	3	11	3	3	5	1	1	1	0	1	1	7	7	4	4	7	7	4	5	5	7	6	1	4	2	4	4	1	7	1	1	1	1	1	6	1	4	7	7	5	7	7	7
6	6	5	269	1	26	4	3	11	3	3	5	1	1	1	0	1	1	7	7	4	4	7	7	4	5	5	7	6	1	4	2	4	4	1	7	1	1	1	1	1	6	1	4	7	7	5	7	7	7
6	6	5	269	1	26	4	3	11	3	3	5	1	1	1	0	1	1	7	7	4	4	7	7	4	5	5	7	6	1	4	2	4	4	1	7	1	1	1	1	1	6	1	4	7	7	5	7	7	7
6	6	5	269	1	26	4	3	11	3	3	5	1	1	1	0	1	1	7	7	4	4	7	7	4	5	5	7	6	1	4	2	4	4	1	7	1	1	1	1	1	6	1	4	7	7	5	7	7	7
6	6	5	269	1	26	4	3	11	3	3	5	1	1	1	0	1	1	7	7	4	4	7	7	4	5	5	7	6	1	4	2	4	4	1	7	1	1	1	1	1	6	1	4	7	7	5	7	7	7
6	6	5	269	1	26	4	3	11	3	3	5	1	1	1	0	1	1	7	7	4	4	7	7	4	5	5	7	6	1	4	2	4	4	1	7	1	1	1	1	1	6	1	4	7	7	5	7	7	7
6	6	5	269	1	26	4	3	11	3	3	5	1	1	1	0	1	1	7	7	4	4	7	7	4	5	5	7	6	1	4	2	4	4	1	7	1	1	1	1	1	6	1	4	7	7	5	7	7	7
6	6	6	270	1	28	4	2	1	3	11	4	2	1	0	0	0	1	7	5	4	5	7	7	4	4	5	5	5	4	4	5	5	5	3	4	3	3	6	4	4	6	3	6	6	5	5	6	7	6
6	6	6	270	1	28	4	2	1	3	11	4	2	1	0	0	0	1	7	5	4	5	7	7	4	4	5	5	5	4	4	5	5	5	3	4	3	3	6	4	4	6	3	6	6	5	5	6	7	6
6	6	6	270	1	28	4	2	1	3	11	4	2	1	0	0	0	1	7	5	4	5	7	7	4	4	5	5	5	4	4	5	5	5	3	4	3	3	6	4	4	6	3	6	6	5	5	6	7	6
6	6	6	270	1	28	4	2	1	3	11	4	2	1	0	0	0	1	7	5	4	5	7	7	4	4	5	5	5	4	4	5	5	5	3	4	3	3	6	4	4	6	3	6	6	5	5	6	7	6
6	6	6	270	1	28	4	2	1	3	11	4	2	1	0	0	0	1	7	5	4	5	7	7	4	4	5	5	5	4	4	5	5	5	3	4	3	3	6	4	4	6	3	6	6	5	5	6	7	6
6	6	6	270	1	28	4	2	1	3	11	4	2	1	0	0	0	1	7	5	4	5	7	7	4	4	5	5	5	4	4	5	5	5	3	4	3	3	6	4	4	6	3	6	6	5	5	6	7	6
6	6	6	270	1	28	4	2	1	3	11	4	2	1	0	0	0	1	7	5	4	5	7	7	4	4	5	5	5	4	4	5	5	5	3	4	3	3	6	4	4	6	3	6	6	5	5	6	7	6
6	6	6	270	1	28	4	2	1	3	11	4	2	1	0	0	0	1	7	5	4	5	7	7	4	4	5	5	5	4	4	5	5	5	3	4	3	3	6	4	4	6	3	6	6	5	5	6	7	6
6	6	6	270	1	28	4	2	1	3	11	4	2	1	0	0	0	1	7	5	4	5	7	7	4	4	5	5	5	4	4	5	5	5	3	4	3	3	6	4	4	6	3	6	6	5	5	6	7	6
6	6	6	270	1	28	4	2	1	3	11	4	2	1	0	0	0	1	7	5	4	5	7	7	4	4	5	5	5	4	4	5	5	5	3	4	3	3	6	4	4	6	3	6	6	5	5	6	7	6
6	6	6	270	1	28	4	2	1	3	11	4	2	1	0	0	0	1	7	5	4	5	7	7	4	4	5	5	5	4	4	5	5	5	3	4	3	3	6	4	4	6	3	6	6	5	5	6	7	6
6	6	6	270	1	28	4	2	1	3	11	4	2	1	0	0	0	1	7	5	4	5	7	7	4	4	5	5	5	4	4	5	5	5	3	4	3	3	6	4	4	6	3	6	6	5	5	6	7	6
6	6	6	270	1	28	4	2	1	3	11	4	2	1	0	0	0	1	7	5	4	5	7	7	4	4	5	5	5	4	4	5	5	5	3	4	3	3	6	4	4	6	3	6	6	5	5	6	7	6
6	6	6	270	1	28	4	2	1	3	11	4	2	1	0	0	0	1	7	5	4	5	7	7	4	4	5	5	5	4	4	5	5	5	3	4	3	3	6	4	4	6	3	6	6	5	5	6	7	6
6	6	6	270	1	28	4	2	1	3	11	4	2	1	0	0	0	1	7	5	4	5	7	7	4	4	5	5	5	4	4	5	5	5	3	4	3	3	6	4	4	6	3	6	6	5	5	6	7	6
6	6	6	270	1	28	4	2	1	3	11	4	2	1	0	0	0	1	7	5	4	5	7	7	4	4	5	5	5	4	4	5	5	5	3	4	3	3	6	4	4	6	3	6	6	5	5	6	7	6
6	6	6	270	1	28	4	2	1	3	11	4	2	1	0	0	0	1	7	5	4	5	7	7	4	4	5	5	5	4	4	5	5	5	3	4	3	3	6	4	4	6	3	6	6	5	5	6	7	6
6	6	6	270	1	28	4	2	1	3	11	4	2	1	0	0	0	1	7	5	4	5	7	7	4	4	5	5	5	4	4	5	5	5	3	4	3	3	6	4	4	6	3	6	6	5	5	6	7	6
6	6	6	270	1	28	4	2	1	3	11	4	2	1	0	0	0	1	7	5	4	5	7	7	4	4	5	5	5	4	4	5	5	5	3	4	3	3	6	4	4	6	3	6	6	5	5	6	7	6
6	6	6	270	1	28	4	2	1	3	11	4	2	1	0	0	0	1	7	5	4	5	7	7	4	4	5	5	5	4	4	5	5	5	3	4	3	3	6	4	4	6	3	6	6	5	5	6	7	6
6	6	7	271	1	56	2	2	4	4	6	5	5	1	1	0	0	0	5	5	3	4	7	6	2	6	5	5	4	6	4	4	7	6	2	5	5	4	7	6	7	4	5	6	6	6	2	5	4	4
6	6	7	271	1	56	2	2	4	4	6	5	5	1	1	0	0	0	5	5	3	4	7	6	2	6	5	5	4	6	4	4	7	6	2	5	5	4	7	6	7	4	5	6	6	6	2	5	4	4
6	6	7	271	1	56	2	2	4	4	6	5	5	1	1	0	0	0	5	5	3	4	7	6	2	6	5	5	4	6	4	4	7	6	2	5	5	4	7	6	7	4	5	6	6	6	2	5	4	4
6	6	7	271	1	56	2	2	4	4	6	5	5	1	1	0	0	0	5	5	3	4	7	6	2	6	5	5	4	6	4	4	7	6	2	5	5	4	7	6	7	4	5	6	6	6	2	5	4	4
6	6	7	271	1	56	2	2	4	4	6	5	5	1	1	0	0	0	5	5	3	4	7	6	2	6	5	5	4	6	4	4	7	6	2	5	5	4	7	6	7	4	5	6	6	6	2	5	4	4
6	6	7	271	1	56	2	2	4	4	6	5	5	1	1	0	0	0	5	5	3	4	7	6	2	6	5	5	4	6	4	4	7	6	2	5	5	4	7	6	7	4	5	6	6	6	2	5	4	4
6	6	7	271	1	56	2	2	4	4	6	5	5	1	1	0	0	0	5	5	3	4	7	6	2	6	5	5	4	6	4	4	7	6	2	5	5	4	7	6	7	4	5	6	6	6	2	5	4	4
6	6	7	271	1	56	2	2	4	4	6	5	5	1	1	0	0	0	5	5	3	4	7	6	2	6	5	5	4	6	4	4	7	6	2	5	5	4	7	6	7	4	5	6	6	6	2	5	4	4
6	6	7	271	1	56	2	2	4	4	6	5	5	1	1	0	0	0	5	5	3	4	7	6	2	6	5	5	4	6	4	4	7	6	2	5	5	4	7	6	7	4	5	6	6	6	2	5	4	4
6	6	7	271	1	56	2	2	4	4	6	5	5	1	1	0	0	0	5	5	3	4	7	6	2	6	5	5	4	6	4	4	7	6	2	5	5	4	7	6	7	4	5	6	6	6	2	5	4	4
6	6	7	271	1	56	2	2	4	4	6	5	5	1	1	0	0	0	5	5	3	4	7	6	2	6	5	5	4	6	4	4	7	6	2	5	5	4	7	6	7	4	5	6	6	6	2	5	4	4
6	6	7	271	1	56	2	2	4	4	6	5	5	1	1	0	0	0	5	5	3	4	7	6	2	6	5	5	4	6	4	4	7	6	2	5	5	4	7	6	7	4	5	6	6	6	2	5	4	4
6	6	7	271	1	56	2	2	4	4	6	5	5	1	1	0	0	0	5	5	3	4	7	6	2	6	5	5	4	6	4	4	7	6	2	5	5	4	7	6	7	4	5	6	6	6	2	5	4	4
6	6	7	271	1	56	2	2	4	4	6	5	5	1	1	0	0	0	5	5	3	4	7	6	2	6	5	5	4	6	4	4	7	6	2	5	5	4	7	6	7	4	5	6	6	6	2	5	4	4
6	6	7	271	1	56	2	2	4	4	6	5	5	1	1	0	0	0	5	5	3	4	7	6	2	6	5	5	4	6	4	4	7	6	2	5	5	4	7	6	7	4	5	6	6	6	2	5	4	4
6	6	7	271	1	56	2	2	4	4	6	5	5	1	1	0	0	0	5	5	3	4	7	6	2	6	5	5	4	6	4	4	7	6	2	5	5	4	7	6	7	4	5	6	6	6	2	5	4	4
6	6	7	271	1	56	2	2	4	4	6	5	5	1	1	0	0	0	5	5	3	4	7	6	2	6	5	5	4	6	4	4	7	6	2	5	5	4	7	6	7	4	5	6	6	6	2	5	4	4
6	6	7	271	1	56	2	2	4	4	6	5	5	1	1	0	0	0	5	5	3	4	7	6	2	6	5	5	4	6	4	4	7	6	2	5	5	4	7	6	7	4	5	6	6	6	2	5	4	4
6	6	7	271	1	56	2	2	4	4	6	5	5	1	1	0	0	0	5	5	3	4	7	6	2	6	5	5	4	6	4	4	7	6	2	5	5	4	7	6	7	4	5	6	6	6	2	5	4	4
6	6	7	271	1	56	2	2	4	4	6	5	5	1	1	0	0	0	5	5	3	4	7	6	2	6	5	5	4	6	4	4	7	6	2	5	5	4	7	6	7	4	5	6	6	6	2	5	4	4
6	6	8	272	2	24	4	2	1	3	3	4	2	1	1	0	0	0	6	5	4	4	7	7	3	3	3	7	6	1	5	4	6	2	4	4	4	3	7	7	4	5	2	2	2	2	3	4	4	4
6	6	8	272	2	24	4	2	1	3	3	4	2	1	1	0	0	0	6	5	4	4	7	7	3	3	3	7	6	1	5	4	6	2	4	4	4	3	7	7	4	5	2	2	2	2	3	4	4	4
6	6	8	272	2	24	4	2	1	3	3	4	2	1	1	0	0	0	6	5	4	4	7	7	3	3	3	7	6	1	5	4	6	2	4	4	4	3	7	7	4	5	2	2	2	2	3	4	4	4
6	6	8	272	2	24	4	2	1	3	3	4	2	1	1	0	0	0	6	5	4	4	7	7	3	3	3	7	6	1	5	4	6	2	4	4	4	3	7	7	4	5	2	2	2	2	3	4	4	4
6	6	8	272	2	24	4	2	1	3	3	4	2	1	1	0	0	0	6	5	4	4	7	7	3	3	3	7	6	1	5	4	6	2	4	4	4	3	7	7	4	5	2	2	2	2	3	4	4	4
6	6	8	272	2	24	4	2	1	3	3	4	2	1	1	0	0	0	6	5	4	4	7	7	3	3	3	7	6	1	5	4	6	2	4	4	4	3	7	7	4	5	2	2	2	2	3	4	4	4
6	6	8	272	2	24	4	2	1	3	3	4	2	1	1	0	0	0	6	5	4	4	7	7	3	3	3	7	6	1	5	4	6	2	4	4	4	3	7	7	4	5	2	2	2	2	3	4	4	4
6	6	8	272	2	24	4	2	1	3	3	4	2	1	1	0	0	0	6	5	4	4	7	7	3	3	3	7	6	1	5	4	6	2	4	4	4	3	7	7	4	5	2	2	2	2	3	4	4	4
6	6	8	272	2	24	4	2	1	3	3	4	2	1	1	0	0	0	6	5	4	4	7	7	3	3	3	7	6	1	5	4	6	2	4	4	4	3	7	7	4	5	2	2	2	2	3	4	4	4
6	6	8	272	2	24	4	2	1	3	3	4	2	1	1	0	0	0	6	5	4	4	7	7	3	3	3	7	6	1	5	4	6	2	4	4	4	3	7	7	4	5	2	2	2	2	3	4	4	4
6	6	8	272	2	24	4	2	1	3	3	4	2	1	1	0	0	0	6	5	4	4	7	7	3	3	3	7	6	1	5	4	6	2	4	4	4	3	7	7	4	5	2	2	2	2	3	4	4	4
6	6	8	272	2	24	4	2	1	3	3	4	2	1	1	0	0	0	6	5	4	4	7	7	3	3	3	7	6	1	5	4	6	2	4	4	4	3	7	7	4	5	2	2	2	2	3	4	4	4
6	6	8	272	2	24	4	2	1	3	3	4	2	1	1	0	0	0	6	5	4	4	7	7	3	3	3	7	6	1	5	4	6	2	4	4	4	3	7	7	4	5	2	2	2	2	3	4	4	4
6	6	8	272	2	24	4	2	1	3	3	4	2	1	1	0	0	0	6	5	4	4	7	7	3	3	3	7	6	1	5	4	6	2	4	4	4	3	7	7	4	5	2	2	2	2	3	4	4	4
6	6	8	272	2	24	4	2	1	3	3	4	2	1	1	0	0	0	6	5	4	4	7	7	3	3	3	7	6	1	5	4	6	2	4	4	4	3	7	7	4	5	2	2	2	2	3	4	4	4
6	6	8	272	2	24	4	2	1	3	3	4	2	1	1	0	0	0	6	5	4	4	7	7	3	3	3	7	6	1	5	4	6	2	4	4	4	3	7	7	4	5	2	2	2	2	3	4	4	4
6	6	8	272	2	24	4	2	1	3	3	4	2	1	1	0	0	0	6	5	4	4	7	7	3	3	3	7	6	1	5	4	6	2	4	4	4	3	7	7	4	5	2	2	2	2	3	4	4	4
6	6	8	272	2	24	4	2	1	3	3	4	2	1	1	0	0	0	6	5	4	4	7	7	3	3	3	7	6	1	5	4	6	2	4	4	4	3	7	7	4	5	2	2	2	2	3	4	4	4
6	6	8	272	2	24	4	2	1	3	3	4	2	1	1	0	0	0	6	5	4	4	7	7	3	3	3	7	6	1	5	4	6	2	4	4	4	3	7	7	4	5	2	2	2	2	3	4	4	4
6	6	8	272	2	24	4	2	1	3	3	4	2	1	1	0	0	0	6	5	4	4	7	7	3	3	3	7	6	1	5	4	6	2	4	4	4	3	7	7	4	5	2	2	2	2	3	4	4	4
6	6	9	273	1	23	4	3	11	5	7	5	1	1	1	0	0	1	5	6	2	3	7	7	7	6	6	7	6	4	4	2	1	1	6	2	3	2	3	2	7	5	1	7	7	7	6	2	1	2
6	6	9	273	1	23	4	3	11	5	7	5	1	1	1	0	0	1	5	6	2	3	7	7	7	6	6	7	6	4	4	2	1	1	6	2	3	2	3	2	7	5	1	7	7	7	6	2	1	2
6	6	9	273	1	23	4	3	11	5	7	5	1	1	1	0	0	1	5	6	2	3	7	7	7	6	6	7	6	4	4	2	1	1	6	2	3	2	3	2	7	5	1	7	7	7	6	2	1	2
6	6	9	273	1	23	4	3	11	5	7	5	1	1	1	0	0	1	5	6	2	3	7	7	7	6	6	7	6	4	4	2	1	1	6	2	3	2	3	2	7	5	1	7	7	7	6	2	1	2
6	6	9	273	1	23	4	3	11	5	7	5	1	1	1	0	0	1	5	6	2	3	7	7	7	6	6	7	6	4	4	2	1	1	6	2	3	2	3	2	7	5	1	7	7	7	6	2	1	2
6	6	9	273	1	23	4	3	11	5	7	5	1	1	1	0	0	1	5	6	2	3	7	7	7	6	6	7	6	4	4	2	1	1	6	2	3	2	3	2	7	5	1	7	7	7	6	2	1	2
6	6	9	273	1	23	4	3	11	5	7	5	1	1	1	0	0	1	5	6	2	3	7	7	7	6	6	7	6	4	4	2	1	1	6	2	3	2	3	2	7	5	1	7	7	7	6	2	1	2
6	6	9	273	1	23	4	3	11	5	7	5	1	1	1	0	0	1	5	6	2	3	7	7	7	6	6	7	6	4	4	2	1	1	6	2	3	2	3	2	7	5	1	7	7	7	6	2	1	2
6	6	9	273	1	23	4	3	11	5	7	5	1	1	1	0	0	1	5	6	2	3	7	7	7	6	6	7	6	4	4	2	1	1	6	2	3	2	3	2	7	5	1	7	7	7	6	2	1	2
6	6	9	273	1	23	4	3	11	5	7	5	1	1	1	0	0	1	5	6	2	3	7	7	7	6	6	7	6	4	4	2	1	1	6	2	3	2	3	2	7	5	1	7	7	7	6	2	1	2
6	6	9	273	1	23	4	3	11	5	7	5	1	1	1	0	0	1	5	6	2	3	7	7	7	6	6	7	6	4	4	2	1	1	6	2	3	2	3	2	7	5	1	7	7	7	6	2	1	2
6	6	9	273	1	23	4	3	11	5	7	5	1	1	1	0	0	1	5	6	2	3	7	7	7	6	6	7	6	4	4	2	1	1	6	2	3	2	3	2	7	5	1	7	7	7	6	2	1	2
6	6	9	273	1	23	4	3	11	5	7	5	1	1	1	0	0	1	5	6	2	3	7	7	7	6	6	7	6	4	4	2	1	1	6	2	3	2	3	2	7	5	1	7	7	7	6	2	1	2
6	6	9	273	1	23	4	3	11	5	7	5	1	1	1	0	0	1	5	6	2	3	7	7	7	6	6	7	6	4	4	2	1	1	6	2	3	2	3	2	7	5	1	7	7	7	6	2	1	2
6	6	9	273	1	23	4	3	11	5	7	5	1	1	1	0	0	1	5	6	2	3	7	7	7	6	6	7	6	4	4	2	1	1	6	2	3	2	3	2	7	5	1	7	7	7	6	2	1	2
6	6	9	273	1	23	4	3	11	5	7	5	1	1	1	0	0	1	5	6	2	3	7	7	7	6	6	7	6	4	4	2	1	1	6	2	3	2	3	2	7	5	1	7	7	7	6	2	1	2
6	6	9	273	1	23	4	3	11	5	7	5	1	1	1	0	0	1	5	6	2	3	7	7	7	6	6	7	6	4	4	2	1	1	6	2	3	2	3	2	7	5	1	7	7	7	6	2	1	2
6	6	9	273	1	23	4	3	11	5	7	5	1	1	1	0	0	1	5	6	2	3	7	7	7	6	6	7	6	4	4	2	1	1	6	2	3	2	3	2	7	5	1	7	7	7	6	2	1	2
6	6	9	273	1	23	4	3	11	5	7	5	1	1	1	0	0	1	5	6	2	3	7	7	7	6	6	7	6	4	4	2	1	1	6	2	3	2	3	2	7	5	1	7	7	7	6	2	1	2
6	6	9	273	1	23	4	3	11	5	7	5	1	1	1	0	0	1	5	6	2	3	7	7	7	6	6	7	6	4	4	2	1	1	6	2	3	2	3	2	7	5	1	7	7	7	6	2	1	2
6	6	10	274	1	34	3	3	4	4	5	5	1	1	0	0	0	0	4	4	1	1	5	4	1	1	1	5	5	5	4	4	1	1	3	4	2	4	5	7	2	2	4	3	3	2	1	4	5	4
6	6	10	274	1	34	3	3	4	4	5	5	1	1	0	0	0	0	4	4	1	1	5	4	1	1	1	5	5	5	4	4	1	1	3	4	2	4	5	7	2	2	4	3	3	2	1	4	5	4
6	6	10	274	1	34	3	3	4	4	5	5	1	1	0	0	0	0	4	4	1	1	5	4	1	1	1	5	5	5	4	4	1	1	3	4	2	4	5	7	2	2	4	3	3	2	1	4	5	4
6	6	10	274	1	34	3	3	4	4	5	5	1	1	0	0	0	0	4	4	1	1	5	4	1	1	1	5	5	5	4	4	1	1	3	4	2	4	5	7	2	2	4	3	3	2	1	4	5	4
6	6	10	274	1	34	3	3	4	4	5	5	1	1	0	0	0	0	4	4	1	1	5	4	1	1	1	5	5	5	4	4	1	1	3	4	2	4	5	7	2	2	4	3	3	2	1	4	5	4
6	6	10	274	1	34	3	3	4	4	5	5	1	1	0	0	0	0	4	4	1	1	5	4	1	1	1	5	5	5	4	4	1	1	3	4	2	4	5	7	2	2	4	3	3	2	1	4	5	4
6	6	10	274	1	34	3	3	4	4	5	5	1	1	0	0	0	0	4	4	1	1	5	4	1	1	1	5	5	5	4	4	1	1	3	4	2	4	5	7	2	2	4	3	3	2	1	4	5	4
6	6	10	274	1	34	3	3	4	4	5	5	1	1	0	0	0	0	4	4	1	1	5	4	1	1	1	5	5	5	4	4	1	1	3	4	2	4	5	7	2	2	4	3	3	2	1	4	5	4
6	6	10	274	1	34	3	3	4	4	5	5	1	1	0	0	0	0	4	4	1	1	5	4	1	1	1	5	5	5	4	4	1	1	3	4	2	4	5	7	2	2	4	3	3	2	1	4	5	4
6	6	10	274	1	34	3	3	4	4	5	5	1	1	0	0	0	0	4	4	1	1	5	4	1	1	1	5	5	5	4	4	1	1	3	4	2	4	5	7	2	2	4	3	3	2	1	4	5	4
6	6	10	274	1	34	3	3	4	4	5	5	1	1	0	0	0	0	4	4	1	1	5	4	1	1	1	5	5	5	4	4	1	1	3	4	2	4	5	7	2	2	4	3	3	2	1	4	5	4
6	6	10	274	1	34	3	3	4	4	5	5	1	1	0	0	0	0	4	4	1	1	5	4	1	1	1	5	5	5	4	4	1	1	3	4	2	4	5	7	2	2	4	3	3	2	1	4	5	4
6	6	10	274	1	34	3	3	4	4	5	5	1	1	0	0	0	0	4	4	1	1	5	4	1	1	1	5	5	5	4	4	1	1	3	4	2	4	5	7	2	2	4	3	3	2	1	4	5	4
6	6	10	274	1	34	3	3	4	4	5	5	1	1	0	0	0	0	4	4	1	1	5	4	1	1	1	5	5	5	4	4	1	1	3	4	2	4	5	7	2	2	4	3	3	2	1	4	5	4
6	6	10	274	1	34	3	3	4	4	5	5	1	1	0	0	0	0	4	4	1	1	5	4	1	1	1	5	5	5	4	4	1	1	3	4	2	4	5	7	2	2	4	3	3	2	1	4	5	4
6	6	10	274	1	34	3	3	4	4	5	5	1	1	0	0	0	0	4	4	1	1	5	4	1	1	1	5	5	5	4	4	1	1	3	4	2	4	5	7	2	2	4	3	3	2	1	4	5	4
6	6	10	274	1	34	3	3	4	4	5	5	1	1	0	0	0	0	4	4	1	1	5	4	1	1	1	5	5	5	4	4	1	1	3	4	2	4	5	7	2	2	4	3	3	2	1	4	5	4
6	6	10	274	1	34	3	3	4	4	5	5	1	1	0	0	0	0	4	4	1	1	5	4	1	1	1	5	5	5	4	4	1	1	3	4	2	4	5	7	2	2	4	3	3	2	1	4	5	4
6	6	10	274	1	34	3	3	4	4	5	5	1	1	0	0	0	0	4	4	1	1	5	4	1	1	1	5	5	5	4	4	1	1	3	4	2	4	5	7	2	2	4	3	3	2	1	4	5	4
6	6	10	274	1	34	3	3	4	4	5	5	1	1	0	0	0	0	4	4	1	1	5	4	1	1	1	5	5	5	4	4	1	1	3	4	2	4	5	7	2	2	4	3	3	2	1	4	5	4
6	6	11	275	2	37	2	4	11	5	6	5	1	1	1	0	1	0	5	5	6	5	7	4	7	7	6	7	5	1	5	3	5	5	1	6	1	1	1	1	7	5	1	3	5	3	7	6	3	7
6	6	11	275	2	37	2	4	11	5	6	5	1	1	1	0	1	0	5	5	6	5	7	4	7	7	6	7	5	1	5	3	5	5	1	6	1	1	1	1	7	5	1	3	5	3	7	6	3	7
6	6	11	275	2	37	2	4	11	5	6	5	1	1	1	0	1	0	5	5	6	5	7	4	7	7	6	7	5	1	5	3	5	5	1	6	1	1	1	1	7	5	1	3	5	3	7	6	3	7
6	6	11	275	2	37	2	4	11	5	6	5	1	1	1	0	1	0	5	5	6	5	7	4	7	7	6	7	5	1	5	3	5	5	1	6	1	1	1	1	7	5	1	3	5	3	7	6	3	7
6	6	11	275	2	37	2	4	11	5	6	5	1	1	1	0	1	0	5	5	6	5	7	4	7	7	6	7	5	1	5	3	5	5	1	6	1	1	1	1	7	5	1	3	5	3	7	6	3	7
6	6	11	275	2	37	2	4	11	5	6	5	1	1	1	0	1	0	5	5	6	5	7	4	7	7	6	7	5	1	5	3	5	5	1	6	1	1	1	1	7	5	1	3	5	3	7	6	3	7
6	6	11	275	2	37	2	4	11	5	6	5	1	1	1	0	1	0	5	5	6	5	7	4	7	7	6	7	5	1	5	3	5	5	1	6	1	1	1	1	7	5	1	3	5	3	7	6	3	7
6	6	11	275	2	37	2	4	11	5	6	5	1	1	1	0	1	0	5	5	6	5	7	4	7	7	6	7	5	1	5	3	5	5	1	6	1	1	1	1	7	5	1	3	5	3	7	6	3	7
6	6	11	275	2	37	2	4	11	5	6	5	1	1	1	0	1	0	5	5	6	5	7	4	7	7	6	7	5	1	5	3	5	5	1	6	1	1	1	1	7	5	1	3	5	3	7	6	3	7
6	6	11	275	2	37	2	4	11	5	6	5	1	1	1	0	1	0	5	5	6	5	7	4	7	7	6	7	5	1	5	3	5	5	1	6	1	1	1	1	7	5	1	3	5	3	7	6	3	7
6	6	11	275	2	37	2	4	11	5	6	5	1	1	1	0	1	0	5	5	6	5	7	4	7	7	6	7	5	1	5	3	5	5	1	6	1	1	1	1	7	5	1	3	5	3	7	6	3	7
6	6	11	275	2	37	2	4	11	5	6	5	1	1	1	0	1	0	5	5	6	5	7	4	7	7	6	7	5	1	5	3	5	5	1	6	1	1	1	1	7	5	1	3	5	3	7	6	3	7
6	6	11	275	2	37	2	4	11	5	6	5	1	1	1	0	1	0	5	5	6	5	7	4	7	7	6	7	5	1	5	3	5	5	1	6	1	1	1	1	7	5	1	3	5	3	7	6	3	7
6	6	11	275	2	37	2	4	11	5	6	5	1	1	1	0	1	0	5	5	6	5	7	4	7	7	6	7	5	1	5	3	5	5	1	6	1	1	1	1	7	5	1	3	5	3	7	6	3	7
6	6	11	275	2	37	2	4	11	5	6	5	1	1	1	0	1	0	5	5	6	5	7	4	7	7	6	7	5	1	5	3	5	5	1	6	1	1	1	1	7	5	1	3	5	3	7	6	3	7
6	6	11	275	2	37	2	4	11	5	6	5	1	1	1	0	1	0	5	5	6	5	7	4	7	7	6	7	5	1	5	3	5	5	1	6	1	1	1	1	7	5	1	3	5	3	7	6	3	7
6	6	11	275	2	37	2	4	11	5	6	5	1	1	1	0	1	0	5	5	6	5	7	4	7	7	6	7	5	1	5	3	5	5	1	6	1	1	1	1	7	5	1	3	5	3	7	6	3	7
6	6	11	275	2	37	2	4	11	5	6	5	1	1	1	0	1	0	5	5	6	5	7	4	7	7	6	7	5	1	5	3	5	5	1	6	1	1	1	1	7	5	1	3	5	3	7	6	3	7
6	6	11	275	2	37	2	4	11	5	6	5	1	1	1	0	1	0	5	5	6	5	7	4	7	7	6	7	5	1	5	3	5	5	1	6	1	1	1	1	7	5	1	3	5	3	7	6	3	7
6	6	11	275	2	37	2	4	11	5	6	5	1	1	1	0	1	0	5	5	6	5	7	4	7	7	6	7	5	1	5	3	5	5	1	6	1	1	1	1	7	5	1	3	5	3	7	6	3	7
6	6	12	276	1	47	3	1	4	3	6	5	3	1	1	0	0	0	6	4	1	1	5	7	3	3	1	5	4	1	5	5	5	6	1	6	1	1	2	2	2	4	1	1	6	1	6	3	5	1
6	6	12	276	1	47	3	1	4	3	6	5	3	1	1	0	0	0	6	4	1	1	5	7	3	3	1	5	4	1	5	5	5	6	1	6	1	1	2	2	2	4	1	1	6	1	6	3	5	1
6	6	12	276	1	47	3	1	4	3	6	5	3	1	1	0	0	0	6	4	1	1	5	7	3	3	1	5	4	1	5	5	5	6	1	6	1	1	2	2	2	4	1	1	6	1	6	3	5	1
6	6	12	276	1	47	3	1	4	3	6	5	3	1	1	0	0	0	6	4	1	1	5	7	3	3	1	5	4	1	5	5	5	6	1	6	1	1	2	2	2	4	1	1	6	1	6	3	5	1
6	6	12	276	1	47	3	1	4	3	6	5	3	1	1	0	0	0	6	4	1	1	5	7	3	3	1	5	4	1	5	5	5	6	1	6	1	1	2	2	2	4	1	1	6	1	6	3	5	1
6	6	12	276	1	47	3	1	4	3	6	5	3	1	1	0	0	0	6	4	1	1	5	7	3	3	1	5	4	1	5	5	5	6	1	6	1	1	2	2	2	4	1	1	6	1	6	3	5	1
6	6	12	276	1	47	3	1	4	3	6	5	3	1	1	0	0	0	6	4	1	1	5	7	3	3	1	5	4	1	5	5	5	6	1	6	1	1	2	2	2	4	1	1	6	1	6	3	5	1
6	6	12	276	1	47	3	1	4	3	6	5	3	1	1	0	0	0	6	4	1	1	5	7	3	3	1	5	4	1	5	5	5	6	1	6	1	1	2	2	2	4	1	1	6	1	6	3	5	1
6	6	12	276	1	47	3	1	4	3	6	5	3	1	1	0	0	0	6	4	1	1	5	7	3	3	1	5	4	1	5	5	5	6	1	6	1	1	2	2	2	4	1	1	6	1	6	3	5	1
6	6	12	276	1	47	3	1	4	3	6	5	3	1	1	0	0	0	6	4	1	1	5	7	3	3	1	5	4	1	5	5	5	6	1	6	1	1	2	2	2	4	1	1	6	1	6	3	5	1
6	6	12	276	1	47	3	1	4	3	6	5	3	1	1	0	0	0	6	4	1	1	5	7	3	3	1	5	4	1	5	5	5	6	1	6	1	1	2	2	2	4	1	1	6	1	6	3	5	1
6	6	12	276	1	47	3	1	4	3	6	5	3	1	1	0	0	0	6	4	1	1	5	7	3	3	1	5	4	1	5	5	5	6	1	6	1	1	2	2	2	4	1	1	6	1	6	3	5	1
6	6	12	276	1	47	3	1	4	3	6	5	3	1	1	0	0	0	6	4	1	1	5	7	3	3	1	5	4	1	5	5	5	6	1	6	1	1	2	2	2	4	1	1	6	1	6	3	5	1
6	6	12	276	1	47	3	1	4	3	6	5	3	1	1	0	0	0	6	4	1	1	5	7	3	3	1	5	4	1	5	5	5	6	1	6	1	1	2	2	2	4	1	1	6	1	6	3	5	1
6	6	12	276	1	47	3	1	4	3	6	5	3	1	1	0	0	0	6	4	1	1	5	7	3	3	1	5	4	1	5	5	5	6	1	6	1	1	2	2	2	4	1	1	6	1	6	3	5	1
6	6	12	276	1	47	3	1	4	3	6	5	3	1	1	0	0	0	6	4	1	1	5	7	3	3	1	5	4	1	5	5	5	6	1	6	1	1	2	2	2	4	1	1	6	1	6	3	5	1
6	6	12	276	1	47	3	1	4	3	6	5	3	1	1	0	0	0	6	4	1	1	5	7	3	3	1	5	4	1	5	5	5	6	1	6	1	1	2	2	2	4	1	1	6	1	6	3	5	1
6	6	12	276	1	47	3	1	4	3	6	5	3	1	1	0	0	0	6	4	1	1	5	7	3	3	1	5	4	1	5	5	5	6	1	6	1	1	2	2	2	4	1	1	6	1	6	3	5	1
6	6	12	276	1	47	3	1	4	3	6	5	3	1	1	0	0	0	6	4	1	1	5	7	3	3	1	5	4	1	5	5	5	6	1	6	1	1	2	2	2	4	1	1	6	1	6	3	5	1
6	6	12	276	1	47	3	1	4	3	6	5	3	1	1	0	0	0	6	4	1	1	5	7	3	3	1	5	4	1	5	5	5	6	1	6	1	1	2	2	2	4	1	1	6	1	6	3	5	1
6	6	13	277	1	23	4	4	1	5	8	3	1	1	1	0	0	1	7	5	4	4	7	7	7	5	5	5	4	4	4	3	3	4	5	4	3	3	3	3	3	7	1	7	7	5	7	5	6	5
6	6	13	277	1	23	4	4	1	5	8	3	1	1	1	0	0	1	7	5	4	4	7	7	7	5	5	5	4	4	4	3	3	4	5	4	3	3	3	3	3	7	1	7	7	5	7	5	6	5
6	6	13	277	1	23	4	4	1	5	8	3	1	1	1	0	0	1	7	5	4	4	7	7	7	5	5	5	4	4	4	3	3	4	5	4	3	3	3	3	3	7	1	7	7	5	7	5	6	5
6	6	13	277	1	23	4	4	1	5	8	3	1	1	1	0	0	1	7	5	4	4	7	7	7	5	5	5	4	4	4	3	3	4	5	4	3	3	3	3	3	7	1	7	7	5	7	5	6	5
6	6	13	277	1	23	4	4	1	5	8	3	1	1	1	0	0	1	7	5	4	4	7	7	7	5	5	5	4	4	4	3	3	4	5	4	3	3	3	3	3	7	1	7	7	5	7	5	6	5
6	6	13	277	1	23	4	4	1	5	8	3	1	1	1	0	0	1	7	5	4	4	7	7	7	5	5	5	4	4	4	3	3	4	5	4	3	3	3	3	3	7	1	7	7	5	7	5	6	5
6	6	13	277	1	23	4	4	1	5	8	3	1	1	1	0	0	1	7	5	4	4	7	7	7	5	5	5	4	4	4	3	3	4	5	4	3	3	3	3	3	7	1	7	7	5	7	5	6	5
6	6	13	277	1	23	4	4	1	5	8	3	1	1	1	0	0	1	7	5	4	4	7	7	7	5	5	5	4	4	4	3	3	4	5	4	3	3	3	3	3	7	1	7	7	5	7	5	6	5
6	6	13	277	1	23	4	4	1	5	8	3	1	1	1	0	0	1	7	5	4	4	7	7	7	5	5	5	4	4	4	3	3	4	5	4	3	3	3	3	3	7	1	7	7	5	7	5	6	5
6	6	13	277	1	23	4	4	1	5	8	3	1	1	1	0	0	1	7	5	4	4	7	7	7	5	5	5	4	4	4	3	3	4	5	4	3	3	3	3	3	7	1	7	7	5	7	5	6	5
6	6	13	277	1	23	4	4	1	5	8	3	1	1	1	0	0	1	7	5	4	4	7	7	7	5	5	5	4	4	4	3	3	4	5	4	3	3	3	3	3	7	1	7	7	5	7	5	6	5
6	6	13	277	1	23	4	4	1	5	8	3	1	1	1	0	0	1	7	5	4	4	7	7	7	5	5	5	4	4	4	3	3	4	5	4	3	3	3	3	3	7	1	7	7	5	7	5	6	5
6	6	13	277	1	23	4	4	1	5	8	3	1	1	1	0	0	1	7	5	4	4	7	7	7	5	5	5	4	4	4	3	3	4	5	4	3	3	3	3	3	7	1	7	7	5	7	5	6	5
6	6	13	277	1	23	4	4	1	5	8	3	1	1	1	0	0	1	7	5	4	4	7	7	7	5	5	5	4	4	4	3	3	4	5	4	3	3	3	3	3	7	1	7	7	5	7	5	6	5
6	6	13	277	1	23	4	4	1	5	8	3	1	1	1	0	0	1	7	5	4	4	7	7	7	5	5	5	4	4	4	3	3	4	5	4	3	3	3	3	3	7	1	7	7	5	7	5	6	5
6	6	13	277	1	23	4	4	1	5	8	3	1	1	1	0	0	1	7	5	4	4	7	7	7	5	5	5	4	4	4	3	3	4	5	4	3	3	3	3	3	7	1	7	7	5	7	5	6	5
6	6	13	277	1	23	4	4	1	5	8	3	1	1	1	0	0	1	7	5	4	4	7	7	7	5	5	5	4	4	4	3	3	4	5	4	3	3	3	3	3	7	1	7	7	5	7	5	6	5
6	6	13	277	1	23	4	4	1	5	8	3	1	1	1	0	0	1	7	5	4	4	7	7	7	5	5	5	4	4	4	3	3	4	5	4	3	3	3	3	3	7	1	7	7	5	7	5	6	5
6	6	13	277	1	23	4	4	1	5	8	3	1	1	1	0	0	1	7	5	4	4	7	7	7	5	5	5	4	4	4	3	3	4	5	4	3	3	3	3	3	7	1	7	7	5	7	5	6	5
6	6	13	277	1	23	4	4	1	5	8	3	1	1	1	0	0	1	7	5	4	4	7	7	7	5	5	5	4	4	4	3	3	4	5	4	3	3	3	3	3	7	1	7	7	5	7	5	6	5
6	6	14	278	2	28	4	4	11	4	5	5	4	1	1	0	0	1	5	4	2	2	6	6	3	6	4	6	4	4	2	5	5	3	3	5	3	4	3	3	5	4	6	7	3	7	3	7	4	7
6	6	14	278	2	28	4	4	11	4	5	5	4	1	1	0	0	1	5	4	2	2	6	6	3	6	4	6	4	4	2	5	5	3	3	5	3	4	3	3	5	4	6	7	3	7	3	7	4	7
6	6	14	278	2	28	4	4	11	4	5	5	4	1	1	0	0	1	5	4	2	2	6	6	3	6	4	6	4	4	2	5	5	3	3	5	3	4	3	3	5	4	6	7	3	7	3	7	4	7
6	6	14	278	2	28	4	4	11	4	5	5	4	1	1	0	0	1	5	4	2	2	6	6	3	6	4	6	4	4	2	5	5	3	3	5	3	4	3	3	5	4	6	7	3	7	3	7	4	7
6	6	14	278	2	28	4	4	11	4	5	5	4	1	1	0	0	1	5	4	2	2	6	6	3	6	4	6	4	4	2	5	5	3	3	5	3	4	3	3	5	4	6	7	3	7	3	7	4	7
6	6	14	278	2	28	4	4	11	4	5	5	4	1	1	0	0	1	5	4	2	2	6	6	3	6	4	6	4	4	2	5	5	3	3	5	3	4	3	3	5	4	6	7	3	7	3	7	4	7
6	6	14	278	2	28	4	4	11	4	5	5	4	1	1	0	0	1	5	4	2	2	6	6	3	6	4	6	4	4	2	5	5	3	3	5	3	4	3	3	5	4	6	7	3	7	3	7	4	7
6	6	14	278	2	28	4	4	11	4	5	5	4	1	1	0	0	1	5	4	2	2	6	6	3	6	4	6	4	4	2	5	5	3	3	5	3	4	3	3	5	4	6	7	3	7	3	7	4	7
6	6	14	278	2	28	4	4	11	4	5	5	4	1	1	0	0	1	5	4	2	2	6	6	3	6	4	6	4	4	2	5	5	3	3	5	3	4	3	3	5	4	6	7	3	7	3	7	4	7
6	6	14	278	2	28	4	4	11	4	5	5	4	1	1	0	0	1	5	4	2	2	6	6	3	6	4	6	4	4	2	5	5	3	3	5	3	4	3	3	5	4	6	7	3	7	3	7	4	7
6	6	14	278	2	28	4	4	11	4	5	5	4	1	1	0	0	1	5	4	2	2	6	6	3	6	4	6	4	4	2	5	5	3	3	5	3	4	3	3	5	4	6	7	3	7	3	7	4	7
6	6	14	278	2	28	4	4	11	4	5	5	4	1	1	0	0	1	5	4	2	2	6	6	3	6	4	6	4	4	2	5	5	3	3	5	3	4	3	3	5	4	6	7	3	7	3	7	4	7
6	6	14	278	2	28	4	4	11	4	5	5	4	1	1	0	0	1	5	4	2	2	6	6	3	6	4	6	4	4	2	5	5	3	3	5	3	4	3	3	5	4	6	7	3	7	3	7	4	7
6	6	14	278	2	28	4	4	11	4	5	5	4	1	1	0	0	1	5	4	2	2	6	6	3	6	4	6	4	4	2	5	5	3	3	5	3	4	3	3	5	4	6	7	3	7	3	7	4	7
6	6	14	278	2	28	4	4	11	4	5	5	4	1	1	0	0	1	5	4	2	2	6	6	3	6	4	6	4	4	2	5	5	3	3	5	3	4	3	3	5	4	6	7	3	7	3	7	4	7
6	6	14	278	2	28	4	4	11	4	5	5	4	1	1	0	0	1	5	4	2	2	6	6	3	6	4	6	4	4	2	5	5	3	3	5	3	4	3	3	5	4	6	7	3	7	3	7	4	7
6	6	14	278	2	28	4	4	11	4	5	5	4	1	1	0	0	1	5	4	2	2	6	6	3	6	4	6	4	4	2	5	5	3	3	5	3	4	3	3	5	4	6	7	3	7	3	7	4	7
6	6	14	278	2	28	4	4	11	4	5	5	4	1	1	0	0	1	5	4	2	2	6	6	3	6	4	6	4	4	2	5	5	3	3	5	3	4	3	3	5	4	6	7	3	7	3	7	4	7
6	6	14	278	2	28	4	4	11	4	5	5	4	1	1	0	0	1	5	4	2	2	6	6	3	6	4	6	4	4	2	5	5	3	3	5	3	4	3	3	5	4	6	7	3	7	3	7	4	7
6	6	14	278	2	28	4	4	11	4	5	5	4	1	1	0	0	1	5	4	2	2	6	6	3	6	4	6	4	4	2	5	5	3	3	5	3	4	3	3	5	4	6	7	3	7	3	7	4	7
6	6	15	279	2	39	4	2	3	2	6	4	1	1	1	0	0	0	6	6	5	6	5	5	6	5	5	5	4	4	5	5	6	6	3	4	5	2	3	4	3	5	5	7	6	6	5	6	6	6
6	6	15	279	2	39	4	2	3	2	6	4	1	1	1	0	0	0	6	6	5	6	5	5	6	5	5	5	4	4	5	5	6	6	3	4	5	2	3	4	3	5	5	7	6	6	5	6	6	6
6	6	15	279	2	39	4	2	3	2	6	4	1	1	1	0	0	0	6	6	5	6	5	5	6	5	5	5	4	4	5	5	6	6	3	4	5	2	3	4	3	5	5	7	6	6	5	6	6	6
6	6	15	279	2	39	4	2	3	2	6	4	1	1	1	0	0	0	6	6	5	6	5	5	6	5	5	5	4	4	5	5	6	6	3	4	5	2	3	4	3	5	5	7	6	6	5	6	6	6
6	6	15	279	2	39	4	2	3	2	6	4	1	1	1	0	0	0	6	6	5	6	5	5	6	5	5	5	4	4	5	5	6	6	3	4	5	2	3	4	3	5	5	7	6	6	5	6	6	6
6	6	15	279	2	39	4	2	3	2	6	4	1	1	1	0	0	0	6	6	5	6	5	5	6	5	5	5	4	4	5	5	6	6	3	4	5	2	3	4	3	5	5	7	6	6	5	6	6	6
6	6	15	279	2	39	4	2	3	2	6	4	1	1	1	0	0	0	6	6	5	6	5	5	6	5	5	5	4	4	5	5	6	6	3	4	5	2	3	4	3	5	5	7	6	6	5	6	6	6
6	6	15	279	2	39	4	2	3	2	6	4	1	1	1	0	0	0	6	6	5	6	5	5	6	5	5	5	4	4	5	5	6	6	3	4	5	2	3	4	3	5	5	7	6	6	5	6	6	6
6	6	15	279	2	39	4	2	3	2	6	4	1	1	1	0	0	0	6	6	5	6	5	5	6	5	5	5	4	4	5	5	6	6	3	4	5	2	3	4	3	5	5	7	6	6	5	6	6	6
6	6	15	279	2	39	4	2	3	2	6	4	1	1	1	0	0	0	6	6	5	6	5	5	6	5	5	5	4	4	5	5	6	6	3	4	5	2	3	4	3	5	5	7	6	6	5	6	6	6
6	6	15	279	2	39	4	2	3	2	6	4	1	1	1	0	0	0	6	6	5	6	5	5	6	5	5	5	4	4	5	5	6	6	3	4	5	2	3	4	3	5	5	7	6	6	5	6	6	6
6	6	15	279	2	39	4	2	3	2	6	4	1	1	1	0	0	0	6	6	5	6	5	5	6	5	5	5	4	4	5	5	6	6	3	4	5	2	3	4	3	5	5	7	6	6	5	6	6	6
6	6	15	279	2	39	4	2	3	2	6	4	1	1	1	0	0	0	6	6	5	6	5	5	6	5	5	5	4	4	5	5	6	6	3	4	5	2	3	4	3	5	5	7	6	6	5	6	6	6
6	6	15	279	2	39	4	2	3	2	6	4	1	1	1	0	0	0	6	6	5	6	5	5	6	5	5	5	4	4	5	5	6	6	3	4	5	2	3	4	3	5	5	7	6	6	5	6	6	6
6	6	15	279	2	39	4	2	3	2	6	4	1	1	1	0	0	0	6	6	5	6	5	5	6	5	5	5	4	4	5	5	6	6	3	4	5	2	3	4	3	5	5	7	6	6	5	6	6	6
6	6	15	279	2	39	4	2	3	2	6	4	1	1	1	0	0	0	6	6	5	6	5	5	6	5	5	5	4	4	5	5	6	6	3	4	5	2	3	4	3	5	5	7	6	6	5	6	6	6
6	6	15	279	2	39	4	2	3	2	6	4	1	1	1	0	0	0	6	6	5	6	5	5	6	5	5	5	4	4	5	5	6	6	3	4	5	2	3	4	3	5	5	7	6	6	5	6	6	6
6	6	15	279	2	39	4	2	3	2	6	4	1	1	1	0	0	0	6	6	5	6	5	5	6	5	5	5	4	4	5	5	6	6	3	4	5	2	3	4	3	5	5	7	6	6	5	6	6	6
6	6	15	279	2	39	4	2	3	2	6	4	1	1	1	0	0	0	6	6	5	6	5	5	6	5	5	5	4	4	5	5	6	6	3	4	5	2	3	4	3	5	5	7	6	6	5	6	6	6
6	6	15	279	2	39	4	2	3	2	6	4	1	1	1	0	0	0	6	6	5	6	5	5	6	5	5	5	4	4	5	5	6	6	3	4	5	2	3	4	3	5	5	7	6	6	5	6	6	6
6	6	16	280	1	56	3	2	5	3	7	5	5	1	0	0	0	0	4	4	4	2	6	6	4	2	2	6	4	2	3	3	4	4	2	2	4	3	4	4	6	6	2	6	4	3	2	4	4	4
6	6	16	280	1	56	3	2	5	3	7	5	5	1	0	0	0	0	4	4	4	2	6	6	4	2	2	6	4	2	3	3	4	4	2	2	4	3	4	4	6	6	2	6	4	3	2	4	4	4
6	6	16	280	1	56	3	2	5	3	7	5	5	1	0	0	0	0	4	4	4	2	6	6	4	2	2	6	4	2	3	3	4	4	2	2	4	3	4	4	6	6	2	6	4	3	2	4	4	4
6	6	16	280	1	56	3	2	5	3	7	5	5	1	0	0	0	0	4	4	4	2	6	6	4	2	2	6	4	2	3	3	4	4	2	2	4	3	4	4	6	6	2	6	4	3	2	4	4	4
6	6	16	280	1	56	3	2	5	3	7	5	5	1	0	0	0	0	4	4	4	2	6	6	4	2	2	6	4	2	3	3	4	4	2	2	4	3	4	4	6	6	2	6	4	3	2	4	4	4
6	6	16	280	1	56	3	2	5	3	7	5	5	1	0	0	0	0	4	4	4	2	6	6	4	2	2	6	4	2	3	3	4	4	2	2	4	3	4	4	6	6	2	6	4	3	2	4	4	4
6	6	16	280	1	56	3	2	5	3	7	5	5	1	0	0	0	0	4	4	4	2	6	6	4	2	2	6	4	2	3	3	4	4	2	2	4	3	4	4	6	6	2	6	4	3	2	4	4	4
6	6	16	280	1	56	3	2	5	3	7	5	5	1	0	0	0	0	4	4	4	2	6	6	4	2	2	6	4	2	3	3	4	4	2	2	4	3	4	4	6	6	2	6	4	3	2	4	4	4
6	6	16	280	1	56	3	2	5	3	7	5	5	1	0	0	0	0	4	4	4	2	6	6	4	2	2	6	4	2	3	3	4	4	2	2	4	3	4	4	6	6	2	6	4	3	2	4	4	4
6	6	16	280	1	56	3	2	5	3	7	5	5	1	0	0	0	0	4	4	4	2	6	6	4	2	2	6	4	2	3	3	4	4	2	2	4	3	4	4	6	6	2	6	4	3	2	4	4	4
6	6	16	280	1	56	3	2	5	3	7	5	5	1	0	0	0	0	4	4	4	2	6	6	4	2	2	6	4	2	3	3	4	4	2	2	4	3	4	4	6	6	2	6	4	3	2	4	4	4
6	6	16	280	1	56	3	2	5	3	7	5	5	1	0	0	0	0	4	4	4	2	6	6	4	2	2	6	4	2	3	3	4	4	2	2	4	3	4	4	6	6	2	6	4	3	2	4	4	4
6	6	16	280	1	56	3	2	5	3	7	5	5	1	0	0	0	0	4	4	4	2	6	6	4	2	2	6	4	2	3	3	4	4	2	2	4	3	4	4	6	6	2	6	4	3	2	4	4	4
6	6	16	280	1	56	3	2	5	3	7	5	5	1	0	0	0	0	4	4	4	2	6	6	4	2	2	6	4	2	3	3	4	4	2	2	4	3	4	4	6	6	2	6	4	3	2	4	4	4
6	6	16	280	1	56	3	2	5	3	7	5	5	1	0	0	0	0	4	4	4	2	6	6	4	2	2	6	4	2	3	3	4	4	2	2	4	3	4	4	6	6	2	6	4	3	2	4	4	4
6	6	16	280	1	56	3	2	5	3	7	5	5	1	0	0	0	0	4	4	4	2	6	6	4	2	2	6	4	2	3	3	4	4	2	2	4	3	4	4	6	6	2	6	4	3	2	4	4	4
6	6	16	280	1	56	3	2	5	3	7	5	5	1	0	0	0	0	4	4	4	2	6	6	4	2	2	6	4	2	3	3	4	4	2	2	4	3	4	4	6	6	2	6	4	3	2	4	4	4
6	6	16	280	1	56	3	2	5	3	7	5	5	1	0	0	0	0	4	4	4	2	6	6	4	2	2	6	4	2	3	3	4	4	2	2	4	3	4	4	6	6	2	6	4	3	2	4	4	4
6	6	16	280	1	56	3	2	5	3	7	5	5	1	0	0	0	0	4	4	4	2	6	6	4	2	2	6	4	2	3	3	4	4	2	2	4	3	4	4	6	6	2	6	4	3	2	4	4	4
6	6	16	280	1	56	3	2	5	3	7	5	5	1	0	0	0	0	4	4	4	2	6	6	4	2	2	6	4	2	3	3	4	4	2	2	4	3	4	4	6	6	2	6	4	3	2	4	4	4
6	6	17	281	2	50	4	2	4	4	5	5	1	1	1	1	0	0	6	6	4	4	6	6	4	2	2	7	5	5	5	3	7	2	2	5	1	1	5	4	4	3	5	1	1	1	5	2	1	6
6	6	17	281	2	50	4	2	4	4	5	5	1	1	1	1	0	0	6	6	4	4	6	6	4	2	2	7	5	5	5	3	7	2	2	5	1	1	5	4	4	3	5	1	1	1	5	2	1	6
6	6	17	281	2	50	4	2	4	4	5	5	1	1	1	1	0	0	6	6	4	4	6	6	4	2	2	7	5	5	5	3	7	2	2	5	1	1	5	4	4	3	5	1	1	1	5	2	1	6
6	6	17	281	2	50	4	2	4	4	5	5	1	1	1	1	0	0	6	6	4	4	6	6	4	2	2	7	5	5	5	3	7	2	2	5	1	1	5	4	4	3	5	1	1	1	5	2	1	6
6	6	17	281	2	50	4	2	4	4	5	5	1	1	1	1	0	0	6	6	4	4	6	6	4	2	2	7	5	5	5	3	7	2	2	5	1	1	5	4	4	3	5	1	1	1	5	2	1	6
6	6	17	281	2	50	4	2	4	4	5	5	1	1	1	1	0	0	6	6	4	4	6	6	4	2	2	7	5	5	5	3	7	2	2	5	1	1	5	4	4	3	5	1	1	1	5	2	1	6
6	6	17	281	2	50	4	2	4	4	5	5	1	1	1	1	0	0	6	6	4	4	6	6	4	2	2	7	5	5	5	3	7	2	2	5	1	1	5	4	4	3	5	1	1	1	5	2	1	6
6	6	17	281	2	50	4	2	4	4	5	5	1	1	1	1	0	0	6	6	4	4	6	6	4	2	2	7	5	5	5	3	7	2	2	5	1	1	5	4	4	3	5	1	1	1	5	2	1	6
6	6	17	281	2	50	4	2	4	4	5	5	1	1	1	1	0	0	6	6	4	4	6	6	4	2	2	7	5	5	5	3	7	2	2	5	1	1	5	4	4	3	5	1	1	1	5	2	1	6
6	6	17	281	2	50	4	2	4	4	5	5	1	1	1	1	0	0	6	6	4	4	6	6	4	2	2	7	5	5	5	3	7	2	2	5	1	1	5	4	4	3	5	1	1	1	5	2	1	6
6	6	17	281	2	50	4	2	4	4	5	5	1	1	1	1	0	0	6	6	4	4	6	6	4	2	2	7	5	5	5	3	7	2	2	5	1	1	5	4	4	3	5	1	1	1	5	2	1	6
6	6	17	281	2	50	4	2	4	4	5	5	1	1	1	1	0	0	6	6	4	4	6	6	4	2	2	7	5	5	5	3	7	2	2	5	1	1	5	4	4	3	5	1	1	1	5	2	1	6
6	6	17	281	2	50	4	2	4	4	5	5	1	1	1	1	0	0	6	6	4	4	6	6	4	2	2	7	5	5	5	3	7	2	2	5	1	1	5	4	4	3	5	1	1	1	5	2	1	6
6	6	17	281	2	50	4	2	4	4	5	5	1	1	1	1	0	0	6	6	4	4	6	6	4	2	2	7	5	5	5	3	7	2	2	5	1	1	5	4	4	3	5	1	1	1	5	2	1	6
6	6	17	281	2	50	4	2	4	4	5	5	1	1	1	1	0	0	6	6	4	4	6	6	4	2	2	7	5	5	5	3	7	2	2	5	1	1	5	4	4	3	5	1	1	1	5	2	1	6
6	6	17	281	2	50	4	2	4	4	5	5	1	1	1	1	0	0	6	6	4	4	6	6	4	2	2	7	5	5	5	3	7	2	2	5	1	1	5	4	4	3	5	1	1	1	5	2	1	6
6	6	17	281	2	50	4	2	4	4	5	5	1	1	1	1	0	0	6	6	4	4	6	6	4	2	2	7	5	5	5	3	7	2	2	5	1	1	5	4	4	3	5	1	1	1	5	2	1	6
6	6	17	281	2	50	4	2	4	4	5	5	1	1	1	1	0	0	6	6	4	4	6	6	4	2	2	7	5	5	5	3	7	2	2	5	1	1	5	4	4	3	5	1	1	1	5	2	1	6
6	6	17	281	2	50	4	2	4	4	5	5	1	1	1	1	0	0	6	6	4	4	6	6	4	2	2	7	5	5	5	3	7	2	2	5	1	1	5	4	4	3	5	1	1	1	5	2	1	6
6	6	17	281	2	50	4	2	4	4	5	5	1	1	1	1	0	0	6	6	4	4	6	6	4	2	2	7	5	5	5	3	7	2	2	5	1	1	5	4	4	3	5	1	1	1	5	2	1	6
6	6	18	282	2	21	4	4	11	4	4	5	1	1	1	0	0	0	6	6	4	4	7	6	5	6	5	6	7	2	5	4	3	5	5	4	3	1	3	3	5	4	2	4	6	4	5	6	5	4
6	6	18	282	2	21	4	4	11	4	4	5	1	1	1	0	0	0	6	6	4	4	7	6	5	6	5	6	7	2	5	4	3	5	5	4	3	1	3	3	5	4	2	4	6	4	5	6	5	4
6	6	18	282	2	21	4	4	11	4	4	5	1	1	1	0	0	0	6	6	4	4	7	6	5	6	5	6	7	2	5	4	3	5	5	4	3	1	3	3	5	4	2	4	6	4	5	6	5	4
6	6	18	282	2	21	4	4	11	4	4	5	1	1	1	0	0	0	6	6	4	4	7	6	5	6	5	6	7	2	5	4	3	5	5	4	3	1	3	3	5	4	2	4	6	4	5	6	5	4
6	6	18	282	2	21	4	4	11	4	4	5	1	1	1	0	0	0	6	6	4	4	7	6	5	6	5	6	7	2	5	4	3	5	5	4	3	1	3	3	5	4	2	4	6	4	5	6	5	4
6	6	18	282	2	21	4	4	11	4	4	5	1	1	1	0	0	0	6	6	4	4	7	6	5	6	5	6	7	2	5	4	3	5	5	4	3	1	3	3	5	4	2	4	6	4	5	6	5	4
6	6	18	282	2	21	4	4	11	4	4	5	1	1	1	0	0	0	6	6	4	4	7	6	5	6	5	6	7	2	5	4	3	5	5	4	3	1	3	3	5	4	2	4	6	4	5	6	5	4
6	6	18	282	2	21	4	4	11	4	4	5	1	1	1	0	0	0	6	6	4	4	7	6	5	6	5	6	7	2	5	4	3	5	5	4	3	1	3	3	5	4	2	4	6	4	5	6	5	4
6	6	18	282	2	21	4	4	11	4	4	5	1	1	1	0	0	0	6	6	4	4	7	6	5	6	5	6	7	2	5	4	3	5	5	4	3	1	3	3	5	4	2	4	6	4	5	6	5	4
6	6	18	282	2	21	4	4	11	4	4	5	1	1	1	0	0	0	6	6	4	4	7	6	5	6	5	6	7	2	5	4	3	5	5	4	3	1	3	3	5	4	2	4	6	4	5	6	5	4
6	6	18	282	2	21	4	4	11	4	4	5	1	1	1	0	0	0	6	6	4	4	7	6	5	6	5	6	7	2	5	4	3	5	5	4	3	1	3	3	5	4	2	4	6	4	5	6	5	4
6	6	18	282	2	21	4	4	11	4	4	5	1	1	1	0	0	0	6	6	4	4	7	6	5	6	5	6	7	2	5	4	3	5	5	4	3	1	3	3	5	4	2	4	6	4	5	6	5	4
6	6	18	282	2	21	4	4	11	4	4	5	1	1	1	0	0	0	6	6	4	4	7	6	5	6	5	6	7	2	5	4	3	5	5	4	3	1	3	3	5	4	2	4	6	4	5	6	5	4
6	6	18	282	2	21	4	4	11	4	4	5	1	1	1	0	0	0	6	6	4	4	7	6	5	6	5	6	7	2	5	4	3	5	5	4	3	1	3	3	5	4	2	4	6	4	5	6	5	4
6	6	18	282	2	21	4	4	11	4	4	5	1	1	1	0	0	0	6	6	4	4	7	6	5	6	5	6	7	2	5	4	3	5	5	4	3	1	3	3	5	4	2	4	6	4	5	6	5	4
6	6	18	282	2	21	4	4	11	4	4	5	1	1	1	0	0	0	6	6	4	4	7	6	5	6	5	6	7	2	5	4	3	5	5	4	3	1	3	3	5	4	2	4	6	4	5	6	5	4
6	6	18	282	2	21	4	4	11	4	4	5	1	1	1	0	0	0	6	6	4	4	7	6	5	6	5	6	7	2	5	4	3	5	5	4	3	1	3	3	5	4	2	4	6	4	5	6	5	4
6	6	18	282	2	21	4	4	11	4	4	5	1	1	1	0	0	0	6	6	4	4	7	6	5	6	5	6	7	2	5	4	3	5	5	4	3	1	3	3	5	4	2	4	6	4	5	6	5	4
6	6	18	282	2	21	4	4	11	4	4	5	1	1	1	0	0	0	6	6	4	4	7	6	5	6	5	6	7	2	5	4	3	5	5	4	3	1	3	3	5	4	2	4	6	4	5	6	5	4
6	6	18	282	2	21	4	4	11	4	4	5	1	1	1	0	0	0	6	6	4	4	7	6	5	6	5	6	7	2	5	4	3	5	5	4	3	1	3	3	5	4	2	4	6	4	5	6	5	4
6	6	19	283	1	57	4	1	3	1	3	5	2	1	0	0	0	0	4	3	1	1	7	7	2	3	2	2	2	6	1	4	7	2	2	6	2	2	5	6	4	2	1	1	1	1	3	5	5	5
6	6	19	283	1	57	4	1	3	1	3	5	2	1	0	0	0	0	4	3	1	1	7	7	2	3	2	2	2	6	1	4	7	2	2	6	2	2	5	6	4	2	1	1	1	1	3	5	5	5
6	6	19	283	1	57	4	1	3	1	3	5	2	1	0	0	0	0	4	3	1	1	7	7	2	3	2	2	2	6	1	4	7	2	2	6	2	2	5	6	4	2	1	1	1	1	3	5	5	5
6	6	19	283	1	57	4	1	3	1	3	5	2	1	0	0	0	0	4	3	1	1	7	7	2	3	2	2	2	6	1	4	7	2	2	6	2	2	5	6	4	2	1	1	1	1	3	5	5	5
6	6	19	283	1	57	4	1	3	1	3	5	2	1	0	0	0	0	4	3	1	1	7	7	2	3	2	2	2	6	1	4	7	2	2	6	2	2	5	6	4	2	1	1	1	1	3	5	5	5
6	6	19	283	1	57	4	1	3	1	3	5	2	1	0	0	0	0	4	3	1	1	7	7	2	3	2	2	2	6	1	4	7	2	2	6	2	2	5	6	4	2	1	1	1	1	3	5	5	5
6	6	19	283	1	57	4	1	3	1	3	5	2	1	0	0	0	0	4	3	1	1	7	7	2	3	2	2	2	6	1	4	7	2	2	6	2	2	5	6	4	2	1	1	1	1	3	5	5	5
6	6	19	283	1	57	4	1	3	1	3	5	2	1	0	0	0	0	4	3	1	1	7	7	2	3	2	2	2	6	1	4	7	2	2	6	2	2	5	6	4	2	1	1	1	1	3	5	5	5
6	6	19	283	1	57	4	1	3	1	3	5	2	1	0	0	0	0	4	3	1	1	7	7	2	3	2	2	2	6	1	4	7	2	2	6	2	2	5	6	4	2	1	1	1	1	3	5	5	5
6	6	19	283	1	57	4	1	3	1	3	5	2	1	0	0	0	0	4	3	1	1	7	7	2	3	2	2	2	6	1	4	7	2	2	6	2	2	5	6	4	2	1	1	1	1	3	5	5	5
6	6	19	283	1	57	4	1	3	1	3	5	2	1	0	0	0	0	4	3	1	1	7	7	2	3	2	2	2	6	1	4	7	2	2	6	2	2	5	6	4	2	1	1	1	1	3	5	5	5
6	6	19	283	1	57	4	1	3	1	3	5	2	1	0	0	0	0	4	3	1	1	7	7	2	3	2	2	2	6	1	4	7	2	2	6	2	2	5	6	4	2	1	1	1	1	3	5	5	5
6	6	19	283	1	57	4	1	3	1	3	5	2	1	0	0	0	0	4	3	1	1	7	7	2	3	2	2	2	6	1	4	7	2	2	6	2	2	5	6	4	2	1	1	1	1	3	5	5	5
6	6	19	283	1	57	4	1	3	1	3	5	2	1	0	0	0	0	4	3	1	1	7	7	2	3	2	2	2	6	1	4	7	2	2	6	2	2	5	6	4	2	1	1	1	1	3	5	5	5
6	6	19	283	1	57	4	1	3	1	3	5	2	1	0	0	0	0	4	3	1	1	7	7	2	3	2	2	2	6	1	4	7	2	2	6	2	2	5	6	4	2	1	1	1	1	3	5	5	5
6	6	19	283	1	57	4	1	3	1	3	5	2	1	0	0	0	0	4	3	1	1	7	7	2	3	2	2	2	6	1	4	7	2	2	6	2	2	5	6	4	2	1	1	1	1	3	5	5	5
6	6	19	283	1	57	4	1	3	1	3	5	2	1	0	0	0	0	4	3	1	1	7	7	2	3	2	2	2	6	1	4	7	2	2	6	2	2	5	6	4	2	1	1	1	1	3	5	5	5
6	6	19	283	1	57	4	1	3	1	3	5	2	1	0	0	0	0	4	3	1	1	7	7	2	3	2	2	2	6	1	4	7	2	2	6	2	2	5	6	4	2	1	1	1	1	3	5	5	5
6	6	19	283	1	57	4	1	3	1	3	5	2	1	0	0	0	0	4	3	1	1	7	7	2	3	2	2	2	6	1	4	7	2	2	6	2	2	5	6	4	2	1	1	1	1	3	5	5	5
6	6	19	283	1	57	4	1	3	1	3	5	2	1	0	0	0	0	4	3	1	1	7	7	2	3	2	2	2	6	1	4	7	2	2	6	2	2	5	6	4	2	1	1	1	1	3	5	5	5
6	6	20	284	2	47	4	2	4	4	4	4	3	1	1	1	0	0	5	5	4	6	7	7	7	5	6	7	7	2	6	2	5	5	7	7	6	7	7	7	7	7	7	7	7	7	6	7	5	7
6	6	20	284	2	47	4	2	4	4	4	4	3	1	1	1	0	0	5	5	4	6	7	7	7	5	6	7	7	2	6	2	5	5	7	7	6	7	7	7	7	7	7	7	7	7	6	7	5	7
6	6	20	284	2	47	4	2	4	4	4	4	3	1	1	1	0	0	5	5	4	6	7	7	7	5	6	7	7	2	6	2	5	5	7	7	6	7	7	7	7	7	7	7	7	7	6	7	5	7
6	6	20	284	2	47	4	2	4	4	4	4	3	1	1	1	0	0	5	5	4	6	7	7	7	5	6	7	7	2	6	2	5	5	7	7	6	7	7	7	7	7	7	7	7	7	6	7	5	7
6	6	20	284	2	47	4	2	4	4	4	4	3	1	1	1	0	0	5	5	4	6	7	7	7	5	6	7	7	2	6	2	5	5	7	7	6	7	7	7	7	7	7	7	7	7	6	7	5	7
6	6	20	284	2	47	4	2	4	4	4	4	3	1	1	1	0	0	5	5	4	6	7	7	7	5	6	7	7	2	6	2	5	5	7	7	6	7	7	7	7	7	7	7	7	7	6	7	5	7
6	6	20	284	2	47	4	2	4	4	4	4	3	1	1	1	0	0	5	5	4	6	7	7	7	5	6	7	7	2	6	2	5	5	7	7	6	7	7	7	7	7	7	7	7	7	6	7	5	7
6	6	20	284	2	47	4	2	4	4	4	4	3	1	1	1	0	0	5	5	4	6	7	7	7	5	6	7	7	2	6	2	5	5	7	7	6	7	7	7	7	7	7	7	7	7	6	7	5	7
6	6	20	284	2	47	4	2	4	4	4	4	3	1	1	1	0	0	5	5	4	6	7	7	7	5	6	7	7	2	6	2	5	5	7	7	6	7	7	7	7	7	7	7	7	7	6	7	5	7
6	6	20	284	2	47	4	2	4	4	4	4	3	1	1	1	0	0	5	5	4	6	7	7	7	5	6	7	7	2	6	2	5	5	7	7	6	7	7	7	7	7	7	7	7	7	6	7	5	7
6	6	20	284	2	47	4	2	4	4	4	4	3	1	1	1	0	0	5	5	4	6	7	7	7	5	6	7	7	2	6	2	5	5	7	7	6	7	7	7	7	7	7	7	7	7	6	7	5	7
6	6	20	284	2	47	4	2	4	4	4	4	3	1	1	1	0	0	5	5	4	6	7	7	7	5	6	7	7	2	6	2	5	5	7	7	6	7	7	7	7	7	7	7	7	7	6	7	5	7
6	6	20	284	2	47	4	2	4	4	4	4	3	1	1	1	0	0	5	5	4	6	7	7	7	5	6	7	7	2	6	2	5	5	7	7	6	7	7	7	7	7	7	7	7	7	6	7	5	7
6	6	20	284	2	47	4	2	4	4	4	4	3	1	1	1	0	0	5	5	4	6	7	7	7	5	6	7	7	2	6	2	5	5	7	7	6	7	7	7	7	7	7	7	7	7	6	7	5	7
6	6	20	284	2	47	4	2	4	4	4	4	3	1	1	1	0	0	5	5	4	6	7	7	7	5	6	7	7	2	6	2	5	5	7	7	6	7	7	7	7	7	7	7	7	7	6	7	5	7
6	6	20	284	2	47	4	2	4	4	4	4	3	1	1	1	0	0	5	5	4	6	7	7	7	5	6	7	7	2	6	2	5	5	7	7	6	7	7	7	7	7	7	7	7	7	6	7	5	7
6	6	20	284	2	47	4	2	4	4	4	4	3	1	1	1	0	0	5	5	4	6	7	7	7	5	6	7	7	2	6	2	5	5	7	7	6	7	7	7	7	7	7	7	7	7	6	7	5	7
6	6	20	284	2	47	4	2	4	4	4	4	3	1	1	1	0	0	5	5	4	6	7	7	7	5	6	7	7	2	6	2	5	5	7	7	6	7	7	7	7	7	7	7	7	7	6	7	5	7
6	6	20	284	2	47	4	2	4	4	4	4	3	1	1	1	0	0	5	5	4	6	7	7	7	5	6	7	7	2	6	2	5	5	7	7	6	7	7	7	7	7	7	7	7	7	6	7	5	7
6	6	20	284	2	47	4	2	4	4	4	4	3	1	1	1	0	0	5	5	4	6	7	7	7	5	6	7	7	2	6	2	5	5	7	7	6	7	7	7	7	7	7	7	7	7	6	7	5	7
6	6	21	285	1	62	2	5	2	3	2	4	1	1	1	1	0	0	5	5	5	5	5	5	5	6	7	7	7	5	7	2	5	7	5	7	6	5	7	6	5	7	5	5	5	5	7	7	7	7
6	6	21	285	1	62	2	5	2	3	2	4	1	1	1	1	0	0	5	5	5	5	5	5	5	6	7	7	7	5	7	2	5	7	5	7	6	5	7	6	5	7	5	5	5	5	7	7	7	7
6	6	21	285	1	62	2	5	2	3	2	4	1	1	1	1	0	0	5	5	5	5	5	5	5	6	7	7	7	5	7	2	5	7	5	7	6	5	7	6	5	7	5	5	5	5	7	7	7	7
6	6	21	285	1	62	2	5	2	3	2	4	1	1	1	1	0	0	5	5	5	5	5	5	5	6	7	7	7	5	7	2	5	7	5	7	6	5	7	6	5	7	5	5	5	5	7	7	7	7
6	6	21	285	1	62	2	5	2	3	2	4	1	1	1	1	0	0	5	5	5	5	5	5	5	6	7	7	7	5	7	2	5	7	5	7	6	5	7	6	5	7	5	5	5	5	7	7	7	7
6	6	21	285	1	62	2	5	2	3	2	4	1	1	1	1	0	0	5	5	5	5	5	5	5	6	7	7	7	5	7	2	5	7	5	7	6	5	7	6	5	7	5	5	5	5	7	7	7	7
6	6	21	285	1	62	2	5	2	3	2	4	1	1	1	1	0	0	5	5	5	5	5	5	5	6	7	7	7	5	7	2	5	7	5	7	6	5	7	6	5	7	5	5	5	5	7	7	7	7
6	6	21	285	1	62	2	5	2	3	2	4	1	1	1	1	0	0	5	5	5	5	5	5	5	6	7	7	7	5	7	2	5	7	5	7	6	5	7	6	5	7	5	5	5	5	7	7	7	7
6	6	21	285	1	62	2	5	2	3	2	4	1	1	1	1	0	0	5	5	5	5	5	5	5	6	7	7	7	5	7	2	5	7	5	7	6	5	7	6	5	7	5	5	5	5	7	7	7	7
6	6	21	285	1	62	2	5	2	3	2	4	1	1	1	1	0	0	5	5	5	5	5	5	5	6	7	7	7	5	7	2	5	7	5	7	6	5	7	6	5	7	5	5	5	5	7	7	7	7
6	6	21	285	1	62	2	5	2	3	2	4	1	1	1	1	0	0	5	5	5	5	5	5	5	6	7	7	7	5	7	2	5	7	5	7	6	5	7	6	5	7	5	5	5	5	7	7	7	7
6	6	21	285	1	62	2	5	2	3	2	4	1	1	1	1	0	0	5	5	5	5	5	5	5	6	7	7	7	5	7	2	5	7	5	7	6	5	7	6	5	7	5	5	5	5	7	7	7	7
6	6	21	285	1	62	2	5	2	3	2	4	1	1	1	1	0	0	5	5	5	5	5	5	5	6	7	7	7	5	7	2	5	7	5	7	6	5	7	6	5	7	5	5	5	5	7	7	7	7
6	6	21	285	1	62	2	5	2	3	2	4	1	1	1	1	0	0	5	5	5	5	5	5	5	6	7	7	7	5	7	2	5	7	5	7	6	5	7	6	5	7	5	5	5	5	7	7	7	7
6	6	21	285	1	62	2	5	2	3	2	4	1	1	1	1	0	0	5	5	5	5	5	5	5	6	7	7	7	5	7	2	5	7	5	7	6	5	7	6	5	7	5	5	5	5	7	7	7	7
6	6	21	285	1	62	2	5	2	3	2	4	1	1	1	1	0	0	5	5	5	5	5	5	5	6	7	7	7	5	7	2	5	7	5	7	6	5	7	6	5	7	5	5	5	5	7	7	7	7
6	6	21	285	1	62	2	5	2	3	2	4	1	1	1	1	0	0	5	5	5	5	5	5	5	6	7	7	7	5	7	2	5	7	5	7	6	5	7	6	5	7	5	5	5	5	7	7	7	7
6	6	21	285	1	62	2	5	2	3	2	4	1	1	1	1	0	0	5	5	5	5	5	5	5	6	7	7	7	5	7	2	5	7	5	7	6	5	7	6	5	7	5	5	5	5	7	7	7	7
6	6	21	285	1	62	2	5	2	3	2	4	1	1	1	1	0	0	5	5	5	5	5	5	5	6	7	7	7	5	7	2	5	7	5	7	6	5	7	6	5	7	5	5	5	5	7	7	7	7
6	6	21	285	1	62	2	5	2	3	2	4	1	1	1	1	0	0	5	5	5	5	5	5	5	6	7	7	7	5	7	2	5	7	5	7	6	5	7	6	5	7	5	5	5	5	7	7	7	7
6	6	22	286	1	38	2	3	1	1	1	5	2	1	1	0	0	0	4	6	3	4	7	7	5	2	1	7	5	2	5	2	5	5	4	5	3	2	6	4	7	7	1	3	3	3	3	6	6	7
6	6	22	286	1	38	2	3	1	1	1	5	2	1	1	0	0	0	4	6	3	4	7	7	5	2	1	7	5	2	5	2	5	5	4	5	3	2	6	4	7	7	1	3	3	3	3	6	6	7
6	6	22	286	1	38	2	3	1	1	1	5	2	1	1	0	0	0	4	6	3	4	7	7	5	2	1	7	5	2	5	2	5	5	4	5	3	2	6	4	7	7	1	3	3	3	3	6	6	7
6	6	22	286	1	38	2	3	1	1	1	5	2	1	1	0	0	0	4	6	3	4	7	7	5	2	1	7	5	2	5	2	5	5	4	5	3	2	6	4	7	7	1	3	3	3	3	6	6	7
6	6	22	286	1	38	2	3	1	1	1	5	2	1	1	0	0	0	4	6	3	4	7	7	5	2	1	7	5	2	5	2	5	5	4	5	3	2	6	4	7	7	1	3	3	3	3	6	6	7
6	6	22	286	1	38	2	3	1	1	1	5	2	1	1	0	0	0	4	6	3	4	7	7	5	2	1	7	5	2	5	2	5	5	4	5	3	2	6	4	7	7	1	3	3	3	3	6	6	7
6	6	22	286	1	38	2	3	1	1	1	5	2	1	1	0	0	0	4	6	3	4	7	7	5	2	1	7	5	2	5	2	5	5	4	5	3	2	6	4	7	7	1	3	3	3	3	6	6	7
6	6	22	286	1	38	2	3	1	1	1	5	2	1	1	0	0	0	4	6	3	4	7	7	5	2	1	7	5	2	5	2	5	5	4	5	3	2	6	4	7	7	1	3	3	3	3	6	6	7
6	6	22	286	1	38	2	3	1	1	1	5	2	1	1	0	0	0	4	6	3	4	7	7	5	2	1	7	5	2	5	2	5	5	4	5	3	2	6	4	7	7	1	3	3	3	3	6	6	7
6	6	22	286	1	38	2	3	1	1	1	5	2	1	1	0	0	0	4	6	3	4	7	7	5	2	1	7	5	2	5	2	5	5	4	5	3	2	6	4	7	7	1	3	3	3	3	6	6	7
6	6	22	286	1	38	2	3	1	1	1	5	2	1	1	0	0	0	4	6	3	4	7	7	5	2	1	7	5	2	5	2	5	5	4	5	3	2	6	4	7	7	1	3	3	3	3	6	6	7
6	6	22	286	1	38	2	3	1	1	1	5	2	1	1	0	0	0	4	6	3	4	7	7	5	2	1	7	5	2	5	2	5	5	4	5	3	2	6	4	7	7	1	3	3	3	3	6	6	7
6	6	22	286	1	38	2	3	1	1	1	5	2	1	1	0	0	0	4	6	3	4	7	7	5	2	1	7	5	2	5	2	5	5	4	5	3	2	6	4	7	7	1	3	3	3	3	6	6	7
6	6	22	286	1	38	2	3	1	1	1	5	2	1	1	0	0	0	4	6	3	4	7	7	5	2	1	7	5	2	5	2	5	5	4	5	3	2	6	4	7	7	1	3	3	3	3	6	6	7
6	6	22	286	1	38	2	3	1	1	1	5	2	1	1	0	0	0	4	6	3	4	7	7	5	2	1	7	5	2	5	2	5	5	4	5	3	2	6	4	7	7	1	3	3	3	3	6	6	7
6	6	22	286	1	38	2	3	1	1	1	5	2	1	1	0	0	0	4	6	3	4	7	7	5	2	1	7	5	2	5	2	5	5	4	5	3	2	6	4	7	7	1	3	3	3	3	6	6	7
6	6	22	286	1	38	2	3	1	1	1	5	2	1	1	0	0	0	4	6	3	4	7	7	5	2	1	7	5	2	5	2	5	5	4	5	3	2	6	4	7	7	1	3	3	3	3	6	6	7
6	6	22	286	1	38	2	3	1	1	1	5	2	1	1	0	0	0	4	6	3	4	7	7	5	2	1	7	5	2	5	2	5	5	4	5	3	2	6	4	7	7	1	3	3	3	3	6	6	7
6	6	22	286	1	38	2	3	1	1	1	5	2	1	1	0	0	0	4	6	3	4	7	7	5	2	1	7	5	2	5	2	5	5	4	5	3	2	6	4	7	7	1	3	3	3	3	6	6	7
6	6	22	286	1	38	2	3	1	1	1	5	2	1	1	0	0	0	4	6	3	4	7	7	5	2	1	7	5	2	5	2	5	5	4	5	3	2	6	4	7	7	1	3	3	3	3	6	6	7
6	6	23	287	1	47	3	1	5	5	8	5	1	0	1	0	0	0	4	5	4	4	5	5	5	6	5	6	5	4	6	5	5	5	3	6	5	3	5	5	5	6	3	6	6	6	6	6	6	6
6	6	23	287	1	47	3	1	5	5	8	5	1	0	1	0	0	0	4	5	4	4	5	5	5	6	5	6	5	4	6	5	5	5	3	6	5	3	5	5	5	6	3	6	6	6	6	6	6	6
6	6	23	287	1	47	3	1	5	5	8	5	1	0	1	0	0	0	4	5	4	4	5	5	5	6	5	6	5	4	6	5	5	5	3	6	5	3	5	5	5	6	3	6	6	6	6	6	6	6
6	6	23	287	1	47	3	1	5	5	8	5	1	0	1	0	0	0	4	5	4	4	5	5	5	6	5	6	5	4	6	5	5	5	3	6	5	3	5	5	5	6	3	6	6	6	6	6	6	6
6	6	23	287	1	47	3	1	5	5	8	5	1	0	1	0	0	0	4	5	4	4	5	5	5	6	5	6	5	4	6	5	5	5	3	6	5	3	5	5	5	6	3	6	6	6	6	6	6	6
6	6	23	287	1	47	3	1	5	5	8	5	1	0	1	0	0	0	4	5	4	4	5	5	5	6	5	6	5	4	6	5	5	5	3	6	5	3	5	5	5	6	3	6	6	6	6	6	6	6
6	6	23	287	1	47	3	1	5	5	8	5	1	0	1	0	0	0	4	5	4	4	5	5	5	6	5	6	5	4	6	5	5	5	3	6	5	3	5	5	5	6	3	6	6	6	6	6	6	6
6	6	23	287	1	47	3	1	5	5	8	5	1	0	1	0	0	0	4	5	4	4	5	5	5	6	5	6	5	4	6	5	5	5	3	6	5	3	5	5	5	6	3	6	6	6	6	6	6	6
6	6	23	287	1	47	3	1	5	5	8	5	1	0	1	0	0	0	4	5	4	4	5	5	5	6	5	6	5	4	6	5	5	5	3	6	5	3	5	5	5	6	3	6	6	6	6	6	6	6
6	6	23	287	1	47	3	1	5	5	8	5	1	0	1	0	0	0	4	5	4	4	5	5	5	6	5	6	5	4	6	5	5	5	3	6	5	3	5	5	5	6	3	6	6	6	6	6	6	6
6	6	23	287	1	47	3	1	5	5	8	5	1	0	1	0	0	0	4	5	4	4	5	5	5	6	5	6	5	4	6	5	5	5	3	6	5	3	5	5	5	6	3	6	6	6	6	6	6	6
6	6	23	287	1	47	3	1	5	5	8	5	1	0	1	0	0	0	4	5	4	4	5	5	5	6	5	6	5	4	6	5	5	5	3	6	5	3	5	5	5	6	3	6	6	6	6	6	6	6
6	6	23	287	1	47	3	1	5	5	8	5	1	0	1	0	0	0	4	5	4	4	5	5	5	6	5	6	5	4	6	5	5	5	3	6	5	3	5	5	5	6	3	6	6	6	6	6	6	6
6	6	23	287	1	47	3	1	5	5	8	5	1	0	1	0	0	0	4	5	4	4	5	5	5	6	5	6	5	4	6	5	5	5	3	6	5	3	5	5	5	6	3	6	6	6	6	6	6	6
6	6	23	287	1	47	3	1	5	5	8	5	1	0	1	0	0	0	4	5	4	4	5	5	5	6	5	6	5	4	6	5	5	5	3	6	5	3	5	5	5	6	3	6	6	6	6	6	6	6
6	6	23	287	1	47	3	1	5	5	8	5	1	0	1	0	0	0	4	5	4	4	5	5	5	6	5	6	5	4	6	5	5	5	3	6	5	3	5	5	5	6	3	6	6	6	6	6	6	6
6	6	23	287	1	47	3	1	5	5	8	5	1	0	1	0	0	0	4	5	4	4	5	5	5	6	5	6	5	4	6	5	5	5	3	6	5	3	5	5	5	6	3	6	6	6	6	6	6	6
6	6	23	287	1	47	3	1	5	5	8	5	1	0	1	0	0	0	4	5	4	4	5	5	5	6	5	6	5	4	6	5	5	5	3	6	5	3	5	5	5	6	3	6	6	6	6	6	6	6
6	6	23	287	1	47	3	1	5	5	8	5	1	0	1	0	0	0	4	5	4	4	5	5	5	6	5	6	5	4	6	5	5	5	3	6	5	3	5	5	5	6	3	6	6	6	6	6	6	6
6	6	23	287	1	47	3	1	5	5	8	5	1	0	1	0	0	0	4	5	4	4	5	5	5	6	5	6	5	4	6	5	5	5	3	6	5	3	5	5	5	6	3	6	6	6	6	6	6	6
6	6	24	288	1	21	4	4	11	4	4	3	1	1	1	1	0	0	5	6	6	6	7	4	6	6	5	7	6	2	5	2	6	5	2	4	3	2	6	4	6	7	1	3	6	3	6	6	3	7
6	6	24	288	1	21	4	4	11	4	4	3	1	1	1	1	0	0	5	6	6	6	7	4	6	6	5	7	6	2	5	2	6	5	2	4	3	2	6	4	6	7	1	3	6	3	6	6	3	7
6	6	24	288	1	21	4	4	11	4	4	3	1	1	1	1	0	0	5	6	6	6	7	4	6	6	5	7	6	2	5	2	6	5	2	4	3	2	6	4	6	7	1	3	6	3	6	6	3	7
6	6	24	288	1	21	4	4	11	4	4	3	1	1	1	1	0	0	5	6	6	6	7	4	6	6	5	7	6	2	5	2	6	5	2	4	3	2	6	4	6	7	1	3	6	3	6	6	3	7
6	6	24	288	1	21	4	4	11	4	4	3	1	1	1	1	0	0	5	6	6	6	7	4	6	6	5	7	6	2	5	2	6	5	2	4	3	2	6	4	6	7	1	3	6	3	6	6	3	7
6	6	24	288	1	21	4	4	11	4	4	3	1	1	1	1	0	0	5	6	6	6	7	4	6	6	5	7	6	2	5	2	6	5	2	4	3	2	6	4	6	7	1	3	6	3	6	6	3	7
6	6	24	288	1	21	4	4	11	4	4	3	1	1	1	1	0	0	5	6	6	6	7	4	6	6	5	7	6	2	5	2	6	5	2	4	3	2	6	4	6	7	1	3	6	3	6	6	3	7
6	6	24	288	1	21	4	4	11	4	4	3	1	1	1	1	0	0	5	6	6	6	7	4	6	6	5	7	6	2	5	2	6	5	2	4	3	2	6	4	6	7	1	3	6	3	6	6	3	7
6	6	24	288	1	21	4	4	11	4	4	3	1	1	1	1	0	0	5	6	6	6	7	4	6	6	5	7	6	2	5	2	6	5	2	4	3	2	6	4	6	7	1	3	6	3	6	6	3	7
6	6	24	288	1	21	4	4	11	4	4	3	1	1	1	1	0	0	5	6	6	6	7	4	6	6	5	7	6	2	5	2	6	5	2	4	3	2	6	4	6	7	1	3	6	3	6	6	3	7
6	6	24	288	1	21	4	4	11	4	4	3	1	1	1	1	0	0	5	6	6	6	7	4	6	6	5	7	6	2	5	2	6	5	2	4	3	2	6	4	6	7	1	3	6	3	6	6	3	7
6	6	24	288	1	21	4	4	11	4	4	3	1	1	1	1	0	0	5	6	6	6	7	4	6	6	5	7	6	2	5	2	6	5	2	4	3	2	6	4	6	7	1	3	6	3	6	6	3	7
6	6	24	288	1	21	4	4	11	4	4	3	1	1	1	1	0	0	5	6	6	6	7	4	6	6	5	7	6	2	5	2	6	5	2	4	3	2	6	4	6	7	1	3	6	3	6	6	3	7
6	6	24	288	1	21	4	4	11	4	4	3	1	1	1	1	0	0	5	6	6	6	7	4	6	6	5	7	6	2	5	2	6	5	2	4	3	2	6	4	6	7	1	3	6	3	6	6	3	7
6	6	24	288	1	21	4	4	11	4	4	3	1	1	1	1	0	0	5	6	6	6	7	4	6	6	5	7	6	2	5	2	6	5	2	4	3	2	6	4	6	7	1	3	6	3	6	6	3	7
6	6	24	288	1	21	4	4	11	4	4	3	1	1	1	1	0	0	5	6	6	6	7	4	6	6	5	7	6	2	5	2	6	5	2	4	3	2	6	4	6	7	1	3	6	3	6	6	3	7
6	6	24	288	1	21	4	4	11	4	4	3	1	1	1	1	0	0	5	6	6	6	7	4	6	6	5	7	6	2	5	2	6	5	2	4	3	2	6	4	6	7	1	3	6	3	6	6	3	7
6	6	24	288	1	21	4	4	11	4	4	3	1	1	1	1	0	0	5	6	6	6	7	4	6	6	5	7	6	2	5	2	6	5	2	4	3	2	6	4	6	7	1	3	6	3	6	6	3	7
6	6	24	288	1	21	4	4	11	4	4	3	1	1	1	1	0	0	5	6	6	6	7	4	6	6	5	7	6	2	5	2	6	5	2	4	3	2	6	4	6	7	1	3	6	3	6	6	3	7
6	6	24	288	1	21	4	4	11	4	4	3	1	1	1	1	0	0	5	6	6	6	7	4	6	6	5	7	6	2	5	2	6	5	2	4	3	2	6	4	6	7	1	3	6	3	6	6	3	7
6	6	25	289	1	38	2	3	3	3	5	4	3	1	0	0	1	0	4	3	2	3	6	7	3	4	3	6	6	2	5	3	5	5	1	5	2	1	1	1	4	5	1	5	5	4	3	4	4	4
6	6	25	289	1	38	2	3	3	3	5	4	3	1	0	0	1	0	4	3	2	3	6	7	3	4	3	6	6	2	5	3	5	5	1	5	2	1	1	1	4	5	1	5	5	4	3	4	4	4
6	6	25	289	1	38	2	3	3	3	5	4	3	1	0	0	1	0	4	3	2	3	6	7	3	4	3	6	6	2	5	3	5	5	1	5	2	1	1	1	4	5	1	5	5	4	3	4	4	4
6	6	25	289	1	38	2	3	3	3	5	4	3	1	0	0	1	0	4	3	2	3	6	7	3	4	3	6	6	2	5	3	5	5	1	5	2	1	1	1	4	5	1	5	5	4	3	4	4	4
6	6	25	289	1	38	2	3	3	3	5	4	3	1	0	0	1	0	4	3	2	3	6	7	3	4	3	6	6	2	5	3	5	5	1	5	2	1	1	1	4	5	1	5	5	4	3	4	4	4
6	6	25	289	1	38	2	3	3	3	5	4	3	1	0	0	1	0	4	3	2	3	6	7	3	4	3	6	6	2	5	3	5	5	1	5	2	1	1	1	4	5	1	5	5	4	3	4	4	4
6	6	25	289	1	38	2	3	3	3	5	4	3	1	0	0	1	0	4	3	2	3	6	7	3	4	3	6	6	2	5	3	5	5	1	5	2	1	1	1	4	5	1	5	5	4	3	4	4	4
6	6	25	289	1	38	2	3	3	3	5	4	3	1	0	0	1	0	4	3	2	3	6	7	3	4	3	6	6	2	5	3	5	5	1	5	2	1	1	1	4	5	1	5	5	4	3	4	4	4
6	6	25	289	1	38	2	3	3	3	5	4	3	1	0	0	1	0	4	3	2	3	6	7	3	4	3	6	6	2	5	3	5	5	1	5	2	1	1	1	4	5	1	5	5	4	3	4	4	4
6	6	25	289	1	38	2	3	3	3	5	4	3	1	0	0	1	0	4	3	2	3	6	7	3	4	3	6	6	2	5	3	5	5	1	5	2	1	1	1	4	5	1	5	5	4	3	4	4	4
6	6	25	289	1	38	2	3	3	3	5	4	3	1	0	0	1	0	4	3	2	3	6	7	3	4	3	6	6	2	5	3	5	5	1	5	2	1	1	1	4	5	1	5	5	4	3	4	4	4
6	6	25	289	1	38	2	3	3	3	5	4	3	1	0	0	1	0	4	3	2	3	6	7	3	4	3	6	6	2	5	3	5	5	1	5	2	1	1	1	4	5	1	5	5	4	3	4	4	4
6	6	25	289	1	38	2	3	3	3	5	4	3	1	0	0	1	0	4	3	2	3	6	7	3	4	3	6	6	2	5	3	5	5	1	5	2	1	1	1	4	5	1	5	5	4	3	4	4	4
6	6	25	289	1	38	2	3	3	3	5	4	3	1	0	0	1	0	4	3	2	3	6	7	3	4	3	6	6	2	5	3	5	5	1	5	2	1	1	1	4	5	1	5	5	4	3	4	4	4
6	6	25	289	1	38	2	3	3	3	5	4	3	1	0	0	1	0	4	3	2	3	6	7	3	4	3	6	6	2	5	3	5	5	1	5	2	1	1	1	4	5	1	5	5	4	3	4	4	4
6	6	25	289	1	38	2	3	3	3	5	4	3	1	0	0	1	0	4	3	2	3	6	7	3	4	3	6	6	2	5	3	5	5	1	5	2	1	1	1	4	5	1	5	5	4	3	4	4	4
6	6	25	289	1	38	2	3	3	3	5	4	3	1	0	0	1	0	4	3	2	3	6	7	3	4	3	6	6	2	5	3	5	5	1	5	2	1	1	1	4	5	1	5	5	4	3	4	4	4
6	6	25	289	1	38	2	3	3	3	5	4	3	1	0	0	1	0	4	3	2	3	6	7	3	4	3	6	6	2	5	3	5	5	1	5	2	1	1	1	4	5	1	5	5	4	3	4	4	4
6	6	25	289	1	38	2	3	3	3	5	4	3	1	0	0	1	0	4	3	2	3	6	7	3	4	3	6	6	2	5	3	5	5	1	5	2	1	1	1	4	5	1	5	5	4	3	4	4	4
6	6	25	289	1	38	2	3	3	3	5	4	3	1	0	0	1	0	4	3	2	3	6	7	3	4	3	6	6	2	5	3	5	5	1	5	2	1	1	1	4	5	1	5	5	4	3	4	4	4
6	6	26	290	1	50	3	2	4	4	6	4	1	1	1	1	1	1	5	6	5	5	5	4	4	3	3	4	5	4	4	5	6	6	5	4	5	5	6	6	4	5	4	4	5	5	6	4	5	5
6	6	26	290	1	50	3	2	4	4	6	4	1	1	1	1	1	1	5	6	5	5	5	4	4	3	3	4	5	4	4	5	6	6	5	4	5	5	6	6	4	5	4	4	5	5	6	4	5	5
6	6	26	290	1	50	3	2	4	4	6	4	1	1	1	1	1	1	5	6	5	5	5	4	4	3	3	4	5	4	4	5	6	6	5	4	5	5	6	6	4	5	4	4	5	5	6	4	5	5
6	6	26	290	1	50	3	2	4	4	6	4	1	1	1	1	1	1	5	6	5	5	5	4	4	3	3	4	5	4	4	5	6	6	5	4	5	5	6	6	4	5	4	4	5	5	6	4	5	5
6	6	26	290	1	50	3	2	4	4	6	4	1	1	1	1	1	1	5	6	5	5	5	4	4	3	3	4	5	4	4	5	6	6	5	4	5	5	6	6	4	5	4	4	5	5	6	4	5	5
6	6	26	290	1	50	3	2	4	4	6	4	1	1	1	1	1	1	5	6	5	5	5	4	4	3	3	4	5	4	4	5	6	6	5	4	5	5	6	6	4	5	4	4	5	5	6	4	5	5
6	6	26	290	1	50	3	2	4	4	6	4	1	1	1	1	1	1	5	6	5	5	5	4	4	3	3	4	5	4	4	5	6	6	5	4	5	5	6	6	4	5	4	4	5	5	6	4	5	5
6	6	26	290	1	50	3	2	4	4	6	4	1	1	1	1	1	1	5	6	5	5	5	4	4	3	3	4	5	4	4	5	6	6	5	4	5	5	6	6	4	5	4	4	5	5	6	4	5	5
6	6	26	290	1	50	3	2	4	4	6	4	1	1	1	1	1	1	5	6	5	5	5	4	4	3	3	4	5	4	4	5	6	6	5	4	5	5	6	6	4	5	4	4	5	5	6	4	5	5
6	6	26	290	1	50	3	2	4	4	6	4	1	1	1	1	1	1	5	6	5	5	5	4	4	3	3	4	5	4	4	5	6	6	5	4	5	5	6	6	4	5	4	4	5	5	6	4	5	5
6	6	26	290	1	50	3	2	4	4	6	4	1	1	1	1	1	1	5	6	5	5	5	4	4	3	3	4	5	4	4	5	6	6	5	4	5	5	6	6	4	5	4	4	5	5	6	4	5	5
6	6	26	290	1	50	3	2	4	4	6	4	1	1	1	1	1	1	5	6	5	5	5	4	4	3	3	4	5	4	4	5	6	6	5	4	5	5	6	6	4	5	4	4	5	5	6	4	5	5
6	6	26	290	1	50	3	2	4	4	6	4	1	1	1	1	1	1	5	6	5	5	5	4	4	3	3	4	5	4	4	5	6	6	5	4	5	5	6	6	4	5	4	4	5	5	6	4	5	5
6	6	26	290	1	50	3	2	4	4	6	4	1	1	1	1	1	1	5	6	5	5	5	4	4	3	3	4	5	4	4	5	6	6	5	4	5	5	6	6	4	5	4	4	5	5	6	4	5	5
6	6	26	290	1	50	3	2	4	4	6	4	1	1	1	1	1	1	5	6	5	5	5	4	4	3	3	4	5	4	4	5	6	6	5	4	5	5	6	6	4	5	4	4	5	5	6	4	5	5
6	6	26	290	1	50	3	2	4	4	6	4	1	1	1	1	1	1	5	6	5	5	5	4	4	3	3	4	5	4	4	5	6	6	5	4	5	5	6	6	4	5	4	4	5	5	6	4	5	5
6	6	26	290	1	50	3	2	4	4	6	4	1	1	1	1	1	1	5	6	5	5	5	4	4	3	3	4	5	4	4	5	6	6	5	4	5	5	6	6	4	5	4	4	5	5	6	4	5	5
6	6	26	290	1	50	3	2	4	4	6	4	1	1	1	1	1	1	5	6	5	5	5	4	4	3	3	4	5	4	4	5	6	6	5	4	5	5	6	6	4	5	4	4	5	5	6	4	5	5
6	6	26	290	1	50	3	2	4	4	6	4	1	1	1	1	1	1	5	6	5	5	5	4	4	3	3	4	5	4	4	5	6	6	5	4	5	5	6	6	4	5	4	4	5	5	6	4	5	5
6	6	26	290	1	50	3	2	4	4	6	4	1	1	1	1	1	1	5	6	5	5	5	4	4	3	3	4	5	4	4	5	6	6	5	4	5	5	6	6	4	5	4	4	5	5	6	4	5	5
6	6	27	291	1	37	4	3	1	2	1	3	3	1	1	0	0	0	7	7	6	6	7	7	6	5	4	7	7	1	5	4	5	6	3	3	2	1	5	5	5	6	1	7	7	7	7	7	7	7
6	6	27	291	1	37	4	3	1	2	1	3	3	1	1	0	0	0	7	7	6	6	7	7	6	5	4	7	7	1	5	4	5	6	3	3	2	1	5	5	5	6	1	7	7	7	7	7	7	7
6	6	27	291	1	37	4	3	1	2	1	3	3	1	1	0	0	0	7	7	6	6	7	7	6	5	4	7	7	1	5	4	5	6	3	3	2	1	5	5	5	6	1	7	7	7	7	7	7	7
6	6	27	291	1	37	4	3	1	2	1	3	3	1	1	0	0	0	7	7	6	6	7	7	6	5	4	7	7	1	5	4	5	6	3	3	2	1	5	5	5	6	1	7	7	7	7	7	7	7
6	6	27	291	1	37	4	3	1	2	1	3	3	1	1	0	0	0	7	7	6	6	7	7	6	5	4	7	7	1	5	4	5	6	3	3	2	1	5	5	5	6	1	7	7	7	7	7	7	7
6	6	27	291	1	37	4	3	1	2	1	3	3	1	1	0	0	0	7	7	6	6	7	7	6	5	4	7	7	1	5	4	5	6	3	3	2	1	5	5	5	6	1	7	7	7	7	7	7	7
6	6	27	291	1	37	4	3	1	2	1	3	3	1	1	0	0	0	7	7	6	6	7	7	6	5	4	7	7	1	5	4	5	6	3	3	2	1	5	5	5	6	1	7	7	7	7	7	7	7
6	6	27	291	1	37	4	3	1	2	1	3	3	1	1	0	0	0	7	7	6	6	7	7	6	5	4	7	7	1	5	4	5	6	3	3	2	1	5	5	5	6	1	7	7	7	7	7	7	7
6	6	27	291	1	37	4	3	1	2	1	3	3	1	1	0	0	0	7	7	6	6	7	7	6	5	4	7	7	1	5	4	5	6	3	3	2	1	5	5	5	6	1	7	7	7	7	7	7	7
6	6	27	291	1	37	4	3	1	2	1	3	3	1	1	0	0	0	7	7	6	6	7	7	6	5	4	7	7	1	5	4	5	6	3	3	2	1	5	5	5	6	1	7	7	7	7	7	7	7
6	6	27	291	1	37	4	3	1	2	1	3	3	1	1	0	0	0	7	7	6	6	7	7	6	5	4	7	7	1	5	4	5	6	3	3	2	1	5	5	5	6	1	7	7	7	7	7	7	7
6	6	27	291	1	37	4	3	1	2	1	3	3	1	1	0	0	0	7	7	6	6	7	7	6	5	4	7	7	1	5	4	5	6	3	3	2	1	5	5	5	6	1	7	7	7	7	7	7	7
6	6	27	291	1	37	4	3	1	2	1	3	3	1	1	0	0	0	7	7	6	6	7	7	6	5	4	7	7	1	5	4	5	6	3	3	2	1	5	5	5	6	1	7	7	7	7	7	7	7
6	6	27	291	1	37	4	3	1	2	1	3	3	1	1	0	0	0	7	7	6	6	7	7	6	5	4	7	7	1	5	4	5	6	3	3	2	1	5	5	5	6	1	7	7	7	7	7	7	7
6	6	27	291	1	37	4	3	1	2	1	3	3	1	1	0	0	0	7	7	6	6	7	7	6	5	4	7	7	1	5	4	5	6	3	3	2	1	5	5	5	6	1	7	7	7	7	7	7	7
6	6	27	291	1	37	4	3	1	2	1	3	3	1	1	0	0	0	7	7	6	6	7	7	6	5	4	7	7	1	5	4	5	6	3	3	2	1	5	5	5	6	1	7	7	7	7	7	7	7
6	6	27	291	1	37	4	3	1	2	1	3	3	1	1	0	0	0	7	7	6	6	7	7	6	5	4	7	7	1	5	4	5	6	3	3	2	1	5	5	5	6	1	7	7	7	7	7	7	7
6	6	27	291	1	37	4	3	1	2	1	3	3	1	1	0	0	0	7	7	6	6	7	7	6	5	4	7	7	1	5	4	5	6	3	3	2	1	5	5	5	6	1	7	7	7	7	7	7	7
6	6	27	291	1	37	4	3	1	2	1	3	3	1	1	0	0	0	7	7	6	6	7	7	6	5	4	7	7	1	5	4	5	6	3	3	2	1	5	5	5	6	1	7	7	7	7	7	7	7
6	6	27	291	1	37	4	3	1	2	1	3	3	1	1	0	0	0	7	7	6	6	7	7	6	5	4	7	7	1	5	4	5	6	3	3	2	1	5	5	5	6	1	7	7	7	7	7	7	7
6	6	28	292	1	27	4	3	11	2	5	4	1	1	1	0	0	1	7	5	4	3	7	7	6	3	5	4	6	5	6	2	1	5	2	6	1	1	6	4	6	4	1	3	1	1	7	3	2	5
6	6	28	292	1	27	4	3	11	2	5	4	1	1	1	0	0	1	7	5	4	3	7	7	6	3	5	4	6	5	6	2	1	5	2	6	1	1	6	4	6	4	1	3	1	1	7	3	2	5
6	6	28	292	1	27	4	3	11	2	5	4	1	1	1	0	0	1	7	5	4	3	7	7	6	3	5	4	6	5	6	2	1	5	2	6	1	1	6	4	6	4	1	3	1	1	7	3	2	5
6	6	28	292	1	27	4	3	11	2	5	4	1	1	1	0	0	1	7	5	4	3	7	7	6	3	5	4	6	5	6	2	1	5	2	6	1	1	6	4	6	4	1	3	1	1	7	3	2	5
6	6	28	292	1	27	4	3	11	2	5	4	1	1	1	0	0	1	7	5	4	3	7	7	6	3	5	4	6	5	6	2	1	5	2	6	1	1	6	4	6	4	1	3	1	1	7	3	2	5
6	6	28	292	1	27	4	3	11	2	5	4	1	1	1	0	0	1	7	5	4	3	7	7	6	3	5	4	6	5	6	2	1	5	2	6	1	1	6	4	6	4	1	3	1	1	7	3	2	5
6	6	28	292	1	27	4	3	11	2	5	4	1	1	1	0	0	1	7	5	4	3	7	7	6	3	5	4	6	5	6	2	1	5	2	6	1	1	6	4	6	4	1	3	1	1	7	3	2	5
6	6	28	292	1	27	4	3	11	2	5	4	1	1	1	0	0	1	7	5	4	3	7	7	6	3	5	4	6	5	6	2	1	5	2	6	1	1	6	4	6	4	1	3	1	1	7	3	2	5
6	6	28	292	1	27	4	3	11	2	5	4	1	1	1	0	0	1	7	5	4	3	7	7	6	3	5	4	6	5	6	2	1	5	2	6	1	1	6	4	6	4	1	3	1	1	7	3	2	5
6	6	28	292	1	27	4	3	11	2	5	4	1	1	1	0	0	1	7	5	4	3	7	7	6	3	5	4	6	5	6	2	1	5	2	6	1	1	6	4	6	4	1	3	1	1	7	3	2	5
6	6	28	292	1	27	4	3	11	2	5	4	1	1	1	0	0	1	7	5	4	3	7	7	6	3	5	4	6	5	6	2	1	5	2	6	1	1	6	4	6	4	1	3	1	1	7	3	2	5
6	6	28	292	1	27	4	3	11	2	5	4	1	1	1	0	0	1	7	5	4	3	7	7	6	3	5	4	6	5	6	2	1	5	2	6	1	1	6	4	6	4	1	3	1	1	7	3	2	5
6	6	28	292	1	27	4	3	11	2	5	4	1	1	1	0	0	1	7	5	4	3	7	7	6	3	5	4	6	5	6	2	1	5	2	6	1	1	6	4	6	4	1	3	1	1	7	3	2	5
6	6	28	292	1	27	4	3	11	2	5	4	1	1	1	0	0	1	7	5	4	3	7	7	6	3	5	4	6	5	6	2	1	5	2	6	1	1	6	4	6	4	1	3	1	1	7	3	2	5
6	6	28	292	1	27	4	3	11	2	5	4	1	1	1	0	0	1	7	5	4	3	7	7	6	3	5	4	6	5	6	2	1	5	2	6	1	1	6	4	6	4	1	3	1	1	7	3	2	5
6	6	28	292	1	27	4	3	11	2	5	4	1	1	1	0	0	1	7	5	4	3	7	7	6	3	5	4	6	5	6	2	1	5	2	6	1	1	6	4	6	4	1	3	1	1	7	3	2	5
6	6	28	292	1	27	4	3	11	2	5	4	1	1	1	0	0	1	7	5	4	3	7	7	6	3	5	4	6	5	6	2	1	5	2	6	1	1	6	4	6	4	1	3	1	1	7	3	2	5
6	6	28	292	1	27	4	3	11	2	5	4	1	1	1	0	0	1	7	5	4	3	7	7	6	3	5	4	6	5	6	2	1	5	2	6	1	1	6	4	6	4	1	3	1	1	7	3	2	5
6	6	28	292	1	27	4	3	11	2	5	4	1	1	1	0	0	1	7	5	4	3	7	7	6	3	5	4	6	5	6	2	1	5	2	6	1	1	6	4	6	4	1	3	1	1	7	3	2	5
6	6	28	292	1	27	4	3	11	2	5	4	1	1	1	0	0	1	7	5	4	3	7	7	6	3	5	4	6	5	6	2	1	5	2	6	1	1	6	4	6	4	1	3	1	1	7	3	2	5
6	6	29	293	2	45	3	2	4	4	6	3	2	1	1	0	0	0	6	6	6	6	6	6	5	4	4	5	4	6	4	5	7	5	4	3	5	5	6	6	3	4	5	1	1	1	5	7	6	7
6	6	29	293	2	45	3	2	4	4	6	3	2	1	1	0	0	0	6	6	6	6	6	6	5	4	4	5	4	6	4	5	7	5	4	3	5	5	6	6	3	4	5	1	1	1	5	7	6	7
6	6	29	293	2	45	3	2	4	4	6	3	2	1	1	0	0	0	6	6	6	6	6	6	5	4	4	5	4	6	4	5	7	5	4	3	5	5	6	6	3	4	5	1	1	1	5	7	6	7
6	6	29	293	2	45	3	2	4	4	6	3	2	1	1	0	0	0	6	6	6	6	6	6	5	4	4	5	4	6	4	5	7	5	4	3	5	5	6	6	3	4	5	1	1	1	5	7	6	7
6	6	29	293	2	45	3	2	4	4	6	3	2	1	1	0	0	0	6	6	6	6	6	6	5	4	4	5	4	6	4	5	7	5	4	3	5	5	6	6	3	4	5	1	1	1	5	7	6	7
6	6	29	293	2	45	3	2	4	4	6	3	2	1	1	0	0	0	6	6	6	6	6	6	5	4	4	5	4	6	4	5	7	5	4	3	5	5	6	6	3	4	5	1	1	1	5	7	6	7
6	6	29	293	2	45	3	2	4	4	6	3	2	1	1	0	0	0	6	6	6	6	6	6	5	4	4	5	4	6	4	5	7	5	4	3	5	5	6	6	3	4	5	1	1	1	5	7	6	7
6	6	29	293	2	45	3	2	4	4	6	3	2	1	1	0	0	0	6	6	6	6	6	6	5	4	4	5	4	6	4	5	7	5	4	3	5	5	6	6	3	4	5	1	1	1	5	7	6	7
6	6	29	293	2	45	3	2	4	4	6	3	2	1	1	0	0	0	6	6	6	6	6	6	5	4	4	5	4	6	4	5	7	5	4	3	5	5	6	6	3	4	5	1	1	1	5	7	6	7
6	6	29	293	2	45	3	2	4	4	6	3	2	1	1	0	0	0	6	6	6	6	6	6	5	4	4	5	4	6	4	5	7	5	4	3	5	5	6	6	3	4	5	1	1	1	5	7	6	7
6	6	29	293	2	45	3	2	4	4	6	3	2	1	1	0	0	0	6	6	6	6	6	6	5	4	4	5	4	6	4	5	7	5	4	3	5	5	6	6	3	4	5	1	1	1	5	7	6	7
6	6	29	293	2	45	3	2	4	4	6	3	2	1	1	0	0	0	6	6	6	6	6	6	5	4	4	5	4	6	4	5	7	5	4	3	5	5	6	6	3	4	5	1	1	1	5	7	6	7
6	6	29	293	2	45	3	2	4	4	6	3	2	1	1	0	0	0	6	6	6	6	6	6	5	4	4	5	4	6	4	5	7	5	4	3	5	5	6	6	3	4	5	1	1	1	5	7	6	7
6	6	29	293	2	45	3	2	4	4	6	3	2	1	1	0	0	0	6	6	6	6	6	6	5	4	4	5	4	6	4	5	7	5	4	3	5	5	6	6	3	4	5	1	1	1	5	7	6	7
6	6	29	293	2	45	3	2	4	4	6	3	2	1	1	0	0	0	6	6	6	6	6	6	5	4	4	5	4	6	4	5	7	5	4	3	5	5	6	6	3	4	5	1	1	1	5	7	6	7
6	6	29	293	2	45	3	2	4	4	6	3	2	1	1	0	0	0	6	6	6	6	6	6	5	4	4	5	4	6	4	5	7	5	4	3	5	5	6	6	3	4	5	1	1	1	5	7	6	7
6	6	29	293	2	45	3	2	4	4	6	3	2	1	1	0	0	0	6	6	6	6	6	6	5	4	4	5	4	6	4	5	7	5	4	3	5	5	6	6	3	4	5	1	1	1	5	7	6	7
6	6	29	293	2	45	3	2	4	4	6	3	2	1	1	0	0	0	6	6	6	6	6	6	5	4	4	5	4	6	4	5	7	5	4	3	5	5	6	6	3	4	5	1	1	1	5	7	6	7
6	6	29	293	2	45	3	2	4	4	6	3	2	1	1	0	0	0	6	6	6	6	6	6	5	4	4	5	4	6	4	5	7	5	4	3	5	5	6	6	3	4	5	1	1	1	5	7	6	7
6	6	29	293	2	45	3	2	4	4	6	3	2	1	1	0	0	0	6	6	6	6	6	6	5	4	4	5	4	6	4	5	7	5	4	3	5	5	6	6	3	4	5	1	1	1	5	7	6	7
6	6	30	294	1	24	4	4	1	4	5	4	1	1	1	0	0	0	7	6	5	5	7	6	7	7	7	5	4	5	4	6	5	3	3	6	5	3	6	6	6	4	3	4	4	4	6	1	1	1
6	6	30	294	1	24	4	4	1	4	5	4	1	1	1	0	0	0	7	6	5	5	7	6	7	7	7	5	4	5	4	6	5	3	3	6	5	3	6	6	6	4	3	4	4	4	6	1	1	1
6	6	30	294	1	24	4	4	1	4	5	4	1	1	1	0	0	0	7	6	5	5	7	6	7	7	7	5	4	5	4	6	5	3	3	6	5	3	6	6	6	4	3	4	4	4	6	1	1	1
6	6	30	294	1	24	4	4	1	4	5	4	1	1	1	0	0	0	7	6	5	5	7	6	7	7	7	5	4	5	4	6	5	3	3	6	5	3	6	6	6	4	3	4	4	4	6	1	1	1
6	6	30	294	1	24	4	4	1	4	5	4	1	1	1	0	0	0	7	6	5	5	7	6	7	7	7	5	4	5	4	6	5	3	3	6	5	3	6	6	6	4	3	4	4	4	6	1	1	1
6	6	30	294	1	24	4	4	1	4	5	4	1	1	1	0	0	0	7	6	5	5	7	6	7	7	7	5	4	5	4	6	5	3	3	6	5	3	6	6	6	4	3	4	4	4	6	1	1	1
6	6	30	294	1	24	4	4	1	4	5	4	1	1	1	0	0	0	7	6	5	5	7	6	7	7	7	5	4	5	4	6	5	3	3	6	5	3	6	6	6	4	3	4	4	4	6	1	1	1
6	6	30	294	1	24	4	4	1	4	5	4	1	1	1	0	0	0	7	6	5	5	7	6	7	7	7	5	4	5	4	6	5	3	3	6	5	3	6	6	6	4	3	4	4	4	6	1	1	1
6	6	30	294	1	24	4	4	1	4	5	4	1	1	1	0	0	0	7	6	5	5	7	6	7	7	7	5	4	5	4	6	5	3	3	6	5	3	6	6	6	4	3	4	4	4	6	1	1	1
6	6	30	294	1	24	4	4	1	4	5	4	1	1	1	0	0	0	7	6	5	5	7	6	7	7	7	5	4	5	4	6	5	3	3	6	5	3	6	6	6	4	3	4	4	4	6	1	1	1
6	6	30	294	1	24	4	4	1	4	5	4	1	1	1	0	0	0	7	6	5	5	7	6	7	7	7	5	4	5	4	6	5	3	3	6	5	3	6	6	6	4	3	4	4	4	6	1	1	1
6	6	30	294	1	24	4	4	1	4	5	4	1	1	1	0	0	0	7	6	5	5	7	6	7	7	7	5	4	5	4	6	5	3	3	6	5	3	6	6	6	4	3	4	4	4	6	1	1	1
6	6	30	294	1	24	4	4	1	4	5	4	1	1	1	0	0	0	7	6	5	5	7	6	7	7	7	5	4	5	4	6	5	3	3	6	5	3	6	6	6	4	3	4	4	4	6	1	1	1
6	6	30	294	1	24	4	4	1	4	5	4	1	1	1	0	0	0	7	6	5	5	7	6	7	7	7	5	4	5	4	6	5	3	3	6	5	3	6	6	6	4	3	4	4	4	6	1	1	1
6	6	30	294	1	24	4	4	1	4	5	4	1	1	1	0	0	0	7	6	5	5	7	6	7	7	7	5	4	5	4	6	5	3	3	6	5	3	6	6	6	4	3	4	4	4	6	1	1	1
6	6	30	294	1	24	4	4	1	4	5	4	1	1	1	0	0	0	7	6	5	5	7	6	7	7	7	5	4	5	4	6	5	3	3	6	5	3	6	6	6	4	3	4	4	4	6	1	1	1
6	6	30	294	1	24	4	4	1	4	5	4	1	1	1	0	0	0	7	6	5	5	7	6	7	7	7	5	4	5	4	6	5	3	3	6	5	3	6	6	6	4	3	4	4	4	6	1	1	1
6	6	30	294	1	24	4	4	1	4	5	4	1	1	1	0	0	0	7	6	5	5	7	6	7	7	7	5	4	5	4	6	5	3	3	6	5	3	6	6	6	4	3	4	4	4	6	1	1	1
6	6	30	294	1	24	4	4	1	4	5	4	1	1	1	0	0	0	7	6	5	5	7	6	7	7	7	5	4	5	4	6	5	3	3	6	5	3	6	6	6	4	3	4	4	4	6	1	1	1
6	6	30	294	1	24	4	4	1	4	5	4	1	1	1	0	0	0	7	6	5	5	7	6	7	7	7	5	4	5	4	6	5	3	3	6	5	3	6	6	6	4	3	4	4	4	6	1	1	1
6	6	31	295	1	44	3	3	1	2	4	5	5	1	1	1	0	0	7	5	1	1	7	7	4	4	4	7	7	1	4	1	7	1	1	4	1	1	1	1	5	7	1	1	1	1	4	1	1	7
6	6	31	295	1	44	3	3	1	2	4	5	5	1	1	1	0	0	7	5	1	1	7	7	4	4	4	7	7	1	4	1	7	1	1	4	1	1	1	1	5	7	1	1	1	1	4	1	1	7
6	6	31	295	1	44	3	3	1	2	4	5	5	1	1	1	0	0	7	5	1	1	7	7	4	4	4	7	7	1	4	1	7	1	1	4	1	1	1	1	5	7	1	1	1	1	4	1	1	7
6	6	31	295	1	44	3	3	1	2	4	5	5	1	1	1	0	0	7	5	1	1	7	7	4	4	4	7	7	1	4	1	7	1	1	4	1	1	1	1	5	7	1	1	1	1	4	1	1	7
6	6	31	295	1	44	3	3	1	2	4	5	5	1	1	1	0	0	7	5	1	1	7	7	4	4	4	7	7	1	4	1	7	1	1	4	1	1	1	1	5	7	1	1	1	1	4	1	1	7
6	6	31	295	1	44	3	3	1	2	4	5	5	1	1	1	0	0	7	5	1	1	7	7	4	4	4	7	7	1	4	1	7	1	1	4	1	1	1	1	5	7	1	1	1	1	4	1	1	7
6	6	31	295	1	44	3	3	1	2	4	5	5	1	1	1	0	0	7	5	1	1	7	7	4	4	4	7	7	1	4	1	7	1	1	4	1	1	1	1	5	7	1	1	1	1	4	1	1	7
6	6	31	295	1	44	3	3	1	2	4	5	5	1	1	1	0	0	7	5	1	1	7	7	4	4	4	7	7	1	4	1	7	1	1	4	1	1	1	1	5	7	1	1	1	1	4	1	1	7
6	6	31	295	1	44	3	3	1	2	4	5	5	1	1	1	0	0	7	5	1	1	7	7	4	4	4	7	7	1	4	1	7	1	1	4	1	1	1	1	5	7	1	1	1	1	4	1	1	7
6	6	31	295	1	44	3	3	1	2	4	5	5	1	1	1	0	0	7	5	1	1	7	7	4	4	4	7	7	1	4	1	7	1	1	4	1	1	1	1	5	7	1	1	1	1	4	1	1	7
6	6	31	295	1	44	3	3	1	2	4	5	5	1	1	1	0	0	7	5	1	1	7	7	4	4	4	7	7	1	4	1	7	1	1	4	1	1	1	1	5	7	1	1	1	1	4	1	1	7
6	6	31	295	1	44	3	3	1	2	4	5	5	1	1	1	0	0	7	5	1	1	7	7	4	4	4	7	7	1	4	1	7	1	1	4	1	1	1	1	5	7	1	1	1	1	4	1	1	7
6	6	31	295	1	44	3	3	1	2	4	5	5	1	1	1	0	0	7	5	1	1	7	7	4	4	4	7	7	1	4	1	7	1	1	4	1	1	1	1	5	7	1	1	1	1	4	1	1	7
6	6	31	295	1	44	3	3	1	2	4	5	5	1	1	1	0	0	7	5	1	1	7	7	4	4	4	7	7	1	4	1	7	1	1	4	1	1	1	1	5	7	1	1	1	1	4	1	1	7
6	6	31	295	1	44	3	3	1	2	4	5	5	1	1	1	0	0	7	5	1	1	7	7	4	4	4	7	7	1	4	1	7	1	1	4	1	1	1	1	5	7	1	1	1	1	4	1	1	7
6	6	31	295	1	44	3	3	1	2	4	5	5	1	1	1	0	0	7	5	1	1	7	7	4	4	4	7	7	1	4	1	7	1	1	4	1	1	1	1	5	7	1	1	1	1	4	1	1	7
6	6	31	295	1	44	3	3	1	2	4	5	5	1	1	1	0	0	7	5	1	1	7	7	4	4	4	7	7	1	4	1	7	1	1	4	1	1	1	1	5	7	1	1	1	1	4	1	1	7
6	6	31	295	1	44	3	3	1	2	4	5	5	1	1	1	0	0	7	5	1	1	7	7	4	4	4	7	7	1	4	1	7	1	1	4	1	1	1	1	5	7	1	1	1	1	4	1	1	7
6	6	31	295	1	44	3	3	1	2	4	5	5	1	1	1	0	0	7	5	1	1	7	7	4	4	4	7	7	1	4	1	7	1	1	4	1	1	1	1	5	7	1	1	1	1	4	1	1	7
6	6	31	295	1	44	3	3	1	2	4	5	5	1	1	1	0	0	7	5	1	1	7	7	4	4	4	7	7	1	4	1	7	1	1	4	1	1	1	1	5	7	1	1	1	1	4	1	1	7
6	6	32	296	2	44	4	2	4	4	7	4	3	1	1	1	1	1	7	5	5	5	7	7	7	4	4	4	5	5	5	7	4	5	6	6	5	5	6	6	6	3	4	5	4	4	6	6	4	5
6	6	32	296	2	44	4	2	4	4	7	4	3	1	1	1	1	1	7	5	5	5	7	7	7	4	4	4	5	5	5	7	4	5	6	6	5	5	6	6	6	3	4	5	4	4	6	6	4	5
6	6	32	296	2	44	4	2	4	4	7	4	3	1	1	1	1	1	7	5	5	5	7	7	7	4	4	4	5	5	5	7	4	5	6	6	5	5	6	6	6	3	4	5	4	4	6	6	4	5
6	6	32	296	2	44	4	2	4	4	7	4	3	1	1	1	1	1	7	5	5	5	7	7	7	4	4	4	5	5	5	7	4	5	6	6	5	5	6	6	6	3	4	5	4	4	6	6	4	5
6	6	32	296	2	44	4	2	4	4	7	4	3	1	1	1	1	1	7	5	5	5	7	7	7	4	4	4	5	5	5	7	4	5	6	6	5	5	6	6	6	3	4	5	4	4	6	6	4	5
6	6	32	296	2	44	4	2	4	4	7	4	3	1	1	1	1	1	7	5	5	5	7	7	7	4	4	4	5	5	5	7	4	5	6	6	5	5	6	6	6	3	4	5	4	4	6	6	4	5
6	6	32	296	2	44	4	2	4	4	7	4	3	1	1	1	1	1	7	5	5	5	7	7	7	4	4	4	5	5	5	7	4	5	6	6	5	5	6	6	6	3	4	5	4	4	6	6	4	5
6	6	32	296	2	44	4	2	4	4	7	4	3	1	1	1	1	1	7	5	5	5	7	7	7	4	4	4	5	5	5	7	4	5	6	6	5	5	6	6	6	3	4	5	4	4	6	6	4	5
6	6	32	296	2	44	4	2	4	4	7	4	3	1	1	1	1	1	7	5	5	5	7	7	7	4	4	4	5	5	5	7	4	5	6	6	5	5	6	6	6	3	4	5	4	4	6	6	4	5
6	6	32	296	2	44	4	2	4	4	7	4	3	1	1	1	1	1	7	5	5	5	7	7	7	4	4	4	5	5	5	7	4	5	6	6	5	5	6	6	6	3	4	5	4	4	6	6	4	5
6	6	32	296	2	44	4	2	4	4	7	4	3	1	1	1	1	1	7	5	5	5	7	7	7	4	4	4	5	5	5	7	4	5	6	6	5	5	6	6	6	3	4	5	4	4	6	6	4	5
6	6	32	296	2	44	4	2	4	4	7	4	3	1	1	1	1	1	7	5	5	5	7	7	7	4	4	4	5	5	5	7	4	5	6	6	5	5	6	6	6	3	4	5	4	4	6	6	4	5
6	6	32	296	2	44	4	2	4	4	7	4	3	1	1	1	1	1	7	5	5	5	7	7	7	4	4	4	5	5	5	7	4	5	6	6	5	5	6	6	6	3	4	5	4	4	6	6	4	5
6	6	32	296	2	44	4	2	4	4	7	4	3	1	1	1	1	1	7	5	5	5	7	7	7	4	4	4	5	5	5	7	4	5	6	6	5	5	6	6	6	3	4	5	4	4	6	6	4	5
6	6	32	296	2	44	4	2	4	4	7	4	3	1	1	1	1	1	7	5	5	5	7	7	7	4	4	4	5	5	5	7	4	5	6	6	5	5	6	6	6	3	4	5	4	4	6	6	4	5
6	6	32	296	2	44	4	2	4	4	7	4	3	1	1	1	1	1	7	5	5	5	7	7	7	4	4	4	5	5	5	7	4	5	6	6	5	5	6	6	6	3	4	5	4	4	6	6	4	5
6	6	32	296	2	44	4	2	4	4	7	4	3	1	1	1	1	1	7	5	5	5	7	7	7	4	4	4	5	5	5	7	4	5	6	6	5	5	6	6	6	3	4	5	4	4	6	6	4	5
6	6	32	296	2	44	4	2	4	4	7	4	3	1	1	1	1	1	7	5	5	5	7	7	7	4	4	4	5	5	5	7	4	5	6	6	5	5	6	6	6	3	4	5	4	4	6	6	4	5
6	6	32	296	2	44	4	2	4	4	7	4	3	1	1	1	1	1	7	5	5	5	7	7	7	4	4	4	5	5	5	7	4	5	6	6	5	5	6	6	6	3	4	5	4	4	6	6	4	5
6	6	32	296	2	44	4	2	4	4	7	4	3	1	1	1	1	1	7	5	5	5	7	7	7	4	4	4	5	5	5	7	4	5	6	6	5	5	6	6	6	3	4	5	4	4	6	6	4	5
6	6	33	297	1	27	4	4	11	4	11	3	3	1	1	1	0	1	6	5	4	4	6	7	6	5	5	6	6	5	5	4	3	5	4	5	5	5	3	3	4	5	6	5	4	4	5	5	4	6
6	6	33	297	1	27	4	4	11	4	11	3	3	1	1	1	0	1	6	5	4	4	6	7	6	5	5	6	6	5	5	4	3	5	4	5	5	5	3	3	4	5	6	5	4	4	5	5	4	6
6	6	33	297	1	27	4	4	11	4	11	3	3	1	1	1	0	1	6	5	4	4	6	7	6	5	5	6	6	5	5	4	3	5	4	5	5	5	3	3	4	5	6	5	4	4	5	5	4	6
6	6	33	297	1	27	4	4	11	4	11	3	3	1	1	1	0	1	6	5	4	4	6	7	6	5	5	6	6	5	5	4	3	5	4	5	5	5	3	3	4	5	6	5	4	4	5	5	4	6
6	6	33	297	1	27	4	4	11	4	11	3	3	1	1	1	0	1	6	5	4	4	6	7	6	5	5	6	6	5	5	4	3	5	4	5	5	5	3	3	4	5	6	5	4	4	5	5	4	6
6	6	33	297	1	27	4	4	11	4	11	3	3	1	1	1	0	1	6	5	4	4	6	7	6	5	5	6	6	5	5	4	3	5	4	5	5	5	3	3	4	5	6	5	4	4	5	5	4	6
6	6	33	297	1	27	4	4	11	4	11	3	3	1	1	1	0	1	6	5	4	4	6	7	6	5	5	6	6	5	5	4	3	5	4	5	5	5	3	3	4	5	6	5	4	4	5	5	4	6
6	6	33	297	1	27	4	4	11	4	11	3	3	1	1	1	0	1	6	5	4	4	6	7	6	5	5	6	6	5	5	4	3	5	4	5	5	5	3	3	4	5	6	5	4	4	5	5	4	6
6	6	33	297	1	27	4	4	11	4	11	3	3	1	1	1	0	1	6	5	4	4	6	7	6	5	5	6	6	5	5	4	3	5	4	5	5	5	3	3	4	5	6	5	4	4	5	5	4	6
6	6	33	297	1	27	4	4	11	4	11	3	3	1	1	1	0	1	6	5	4	4	6	7	6	5	5	6	6	5	5	4	3	5	4	5	5	5	3	3	4	5	6	5	4	4	5	5	4	6
6	6	33	297	1	27	4	4	11	4	11	3	3	1	1	1	0	1	6	5	4	4	6	7	6	5	5	6	6	5	5	4	3	5	4	5	5	5	3	3	4	5	6	5	4	4	5	5	4	6
6	6	33	297	1	27	4	4	11	4	11	3	3	1	1	1	0	1	6	5	4	4	6	7	6	5	5	6	6	5	5	4	3	5	4	5	5	5	3	3	4	5	6	5	4	4	5	5	4	6
6	6	33	297	1	27	4	4	11	4	11	3	3	1	1	1	0	1	6	5	4	4	6	7	6	5	5	6	6	5	5	4	3	5	4	5	5	5	3	3	4	5	6	5	4	4	5	5	4	6
6	6	33	297	1	27	4	4	11	4	11	3	3	1	1	1	0	1	6	5	4	4	6	7	6	5	5	6	6	5	5	4	3	5	4	5	5	5	3	3	4	5	6	5	4	4	5	5	4	6
6	6	33	297	1	27	4	4	11	4	11	3	3	1	1	1	0	1	6	5	4	4	6	7	6	5	5	6	6	5	5	4	3	5	4	5	5	5	3	3	4	5	6	5	4	4	5	5	4	6
6	6	33	297	1	27	4	4	11	4	11	3	3	1	1	1	0	1	6	5	4	4	6	7	6	5	5	6	6	5	5	4	3	5	4	5	5	5	3	3	4	5	6	5	4	4	5	5	4	6
6	6	33	297	1	27	4	4	11	4	11	3	3	1	1	1	0	1	6	5	4	4	6	7	6	5	5	6	6	5	5	4	3	5	4	5	5	5	3	3	4	5	6	5	4	4	5	5	4	6
6	6	33	297	1	27	4	4	11	4	11	3	3	1	1	1	0	1	6	5	4	4	6	7	6	5	5	6	6	5	5	4	3	5	4	5	5	5	3	3	4	5	6	5	4	4	5	5	4	6
6	6	33	297	1	27	4	4	11	4	11	3	3	1	1	1	0	1	6	5	4	4	6	7	6	5	5	6	6	5	5	4	3	5	4	5	5	5	3	3	4	5	6	5	4	4	5	5	4	6
6	6	33	297	1	27	4	4	11	4	11	3	3	1	1	1	0	1	6	5	4	4	6	7	6	5	5	6	6	5	5	4	3	5	4	5	5	5	3	3	4	5	6	5	4	4	5	5	4	6
6	6	34	298	2	58	4	2	3	1	3	5	1	1	1	1	0	1	4	6	4	3	5	6	4	4	4	6	5	3	5	4	6	6	4	4	4	3	5	6	6	4	3	4	6	6	6	6	4	6
6	6	34	298	2	58	4	2	3	1	3	5	1	1	1	1	0	1	4	6	4	3	5	6	4	4	4	6	5	3	5	4	6	6	4	4	4	3	5	6	6	4	3	4	6	6	6	6	4	6
6	6	34	298	2	58	4	2	3	1	3	5	1	1	1	1	0	1	4	6	4	3	5	6	4	4	4	6	5	3	5	4	6	6	4	4	4	3	5	6	6	4	3	4	6	6	6	6	4	6
6	6	34	298	2	58	4	2	3	1	3	5	1	1	1	1	0	1	4	6	4	3	5	6	4	4	4	6	5	3	5	4	6	6	4	4	4	3	5	6	6	4	3	4	6	6	6	6	4	6
6	6	34	298	2	58	4	2	3	1	3	5	1	1	1	1	0	1	4	6	4	3	5	6	4	4	4	6	5	3	5	4	6	6	4	4	4	3	5	6	6	4	3	4	6	6	6	6	4	6
6	6	34	298	2	58	4	2	3	1	3	5	1	1	1	1	0	1	4	6	4	3	5	6	4	4	4	6	5	3	5	4	6	6	4	4	4	3	5	6	6	4	3	4	6	6	6	6	4	6
6	6	34	298	2	58	4	2	3	1	3	5	1	1	1	1	0	1	4	6	4	3	5	6	4	4	4	6	5	3	5	4	6	6	4	4	4	3	5	6	6	4	3	4	6	6	6	6	4	6
6	6	34	298	2	58	4	2	3	1	3	5	1	1	1	1	0	1	4	6	4	3	5	6	4	4	4	6	5	3	5	4	6	6	4	4	4	3	5	6	6	4	3	4	6	6	6	6	4	6
6	6	34	298	2	58	4	2	3	1	3	5	1	1	1	1	0	1	4	6	4	3	5	6	4	4	4	6	5	3	5	4	6	6	4	4	4	3	5	6	6	4	3	4	6	6	6	6	4	6
6	6	34	298	2	58	4	2	3	1	3	5	1	1	1	1	0	1	4	6	4	3	5	6	4	4	4	6	5	3	5	4	6	6	4	4	4	3	5	6	6	4	3	4	6	6	6	6	4	6
6	6	34	298	2	58	4	2	3	1	3	5	1	1	1	1	0	1	4	6	4	3	5	6	4	4	4	6	5	3	5	4	6	6	4	4	4	3	5	6	6	4	3	4	6	6	6	6	4	6
6	6	34	298	2	58	4	2	3	1	3	5	1	1	1	1	0	1	4	6	4	3	5	6	4	4	4	6	5	3	5	4	6	6	4	4	4	3	5	6	6	4	3	4	6	6	6	6	4	6
6	6	34	298	2	58	4	2	3	1	3	5	1	1	1	1	0	1	4	6	4	3	5	6	4	4	4	6	5	3	5	4	6	6	4	4	4	3	5	6	6	4	3	4	6	6	6	6	4	6
6	6	34	298	2	58	4	2	3	1	3	5	1	1	1	1	0	1	4	6	4	3	5	6	4	4	4	6	5	3	5	4	6	6	4	4	4	3	5	6	6	4	3	4	6	6	6	6	4	6
6	6	34	298	2	58	4	2	3	1	3	5	1	1	1	1	0	1	4	6	4	3	5	6	4	4	4	6	5	3	5	4	6	6	4	4	4	3	5	6	6	4	3	4	6	6	6	6	4	6
6	6	34	298	2	58	4	2	3	1	3	5	1	1	1	1	0	1	4	6	4	3	5	6	4	4	4	6	5	3	5	4	6	6	4	4	4	3	5	6	6	4	3	4	6	6	6	6	4	6
6	6	34	298	2	58	4	2	3	1	3	5	1	1	1	1	0	1	4	6	4	3	5	6	4	4	4	6	5	3	5	4	6	6	4	4	4	3	5	6	6	4	3	4	6	6	6	6	4	6
6	6	34	298	2	58	4	2	3	1	3	5	1	1	1	1	0	1	4	6	4	3	5	6	4	4	4	6	5	3	5	4	6	6	4	4	4	3	5	6	6	4	3	4	6	6	6	6	4	6
6	6	34	298	2	58	4	2	3	1	3	5	1	1	1	1	0	1	4	6	4	3	5	6	4	4	4	6	5	3	5	4	6	6	4	4	4	3	5	6	6	4	3	4	6	6	6	6	4	6
6	6	34	298	2	58	4	2	3	1	3	5	1	1	1	1	0	1	4	6	4	3	5	6	4	4	4	6	5	3	5	4	6	6	4	4	4	3	5	6	6	4	3	4	6	6	6	6	4	6
6	6	35	299	2	33	4	2	2	2	5	3	1	1	1	1	0	1	7	7	5	5	7	7	6	5	4	6	7	1	7	2	5	6	5	6	2	2	6	5	5	6	1	7	7	7	7	6	7	7
6	6	35	299	2	33	4	2	2	2	5	3	1	1	1	1	0	1	7	7	5	5	7	7	6	5	4	6	7	1	7	2	5	6	5	6	2	2	6	5	5	6	1	7	7	7	7	6	7	7
6	6	35	299	2	33	4	2	2	2	5	3	1	1	1	1	0	1	7	7	5	5	7	7	6	5	4	6	7	1	7	2	5	6	5	6	2	2	6	5	5	6	1	7	7	7	7	6	7	7
6	6	35	299	2	33	4	2	2	2	5	3	1	1	1	1	0	1	7	7	5	5	7	7	6	5	4	6	7	1	7	2	5	6	5	6	2	2	6	5	5	6	1	7	7	7	7	6	7	7
6	6	35	299	2	33	4	2	2	2	5	3	1	1	1	1	0	1	7	7	5	5	7	7	6	5	4	6	7	1	7	2	5	6	5	6	2	2	6	5	5	6	1	7	7	7	7	6	7	7
6	6	35	299	2	33	4	2	2	2	5	3	1	1	1	1	0	1	7	7	5	5	7	7	6	5	4	6	7	1	7	2	5	6	5	6	2	2	6	5	5	6	1	7	7	7	7	6	7	7
6	6	35	299	2	33	4	2	2	2	5	3	1	1	1	1	0	1	7	7	5	5	7	7	6	5	4	6	7	1	7	2	5	6	5	6	2	2	6	5	5	6	1	7	7	7	7	6	7	7
6	6	35	299	2	33	4	2	2	2	5	3	1	1	1	1	0	1	7	7	5	5	7	7	6	5	4	6	7	1	7	2	5	6	5	6	2	2	6	5	5	6	1	7	7	7	7	6	7	7
6	6	35	299	2	33	4	2	2	2	5	3	1	1	1	1	0	1	7	7	5	5	7	7	6	5	4	6	7	1	7	2	5	6	5	6	2	2	6	5	5	6	1	7	7	7	7	6	7	7
6	6	35	299	2	33	4	2	2	2	5	3	1	1	1	1	0	1	7	7	5	5	7	7	6	5	4	6	7	1	7	2	5	6	5	6	2	2	6	5	5	6	1	7	7	7	7	6	7	7
6	6	35	299	2	33	4	2	2	2	5	3	1	1	1	1	0	1	7	7	5	5	7	7	6	5	4	6	7	1	7	2	5	6	5	6	2	2	6	5	5	6	1	7	7	7	7	6	7	7
6	6	35	299	2	33	4	2	2	2	5	3	1	1	1	1	0	1	7	7	5	5	7	7	6	5	4	6	7	1	7	2	5	6	5	6	2	2	6	5	5	6	1	7	7	7	7	6	7	7
6	6	35	299	2	33	4	2	2	2	5	3	1	1	1	1	0	1	7	7	5	5	7	7	6	5	4	6	7	1	7	2	5	6	5	6	2	2	6	5	5	6	1	7	7	7	7	6	7	7
6	6	35	299	2	33	4	2	2	2	5	3	1	1	1	1	0	1	7	7	5	5	7	7	6	5	4	6	7	1	7	2	5	6	5	6	2	2	6	5	5	6	1	7	7	7	7	6	7	7
6	6	35	299	2	33	4	2	2	2	5	3	1	1	1	1	0	1	7	7	5	5	7	7	6	5	4	6	7	1	7	2	5	6	5	6	2	2	6	5	5	6	1	7	7	7	7	6	7	7
6	6	35	299	2	33	4	2	2	2	5	3	1	1	1	1	0	1	7	7	5	5	7	7	6	5	4	6	7	1	7	2	5	6	5	6	2	2	6	5	5	6	1	7	7	7	7	6	7	7
6	6	35	299	2	33	4	2	2	2	5	3	1	1	1	1	0	1	7	7	5	5	7	7	6	5	4	6	7	1	7	2	5	6	5	6	2	2	6	5	5	6	1	7	7	7	7	6	7	7
6	6	35	299	2	33	4	2	2	2	5	3	1	1	1	1	0	1	7	7	5	5	7	7	6	5	4	6	7	1	7	2	5	6	5	6	2	2	6	5	5	6	1	7	7	7	7	6	7	7
6	6	35	299	2	33	4	2	2	2	5	3	1	1	1	1	0	1	7	7	5	5	7	7	6	5	4	6	7	1	7	2	5	6	5	6	2	2	6	5	5	6	1	7	7	7	7	6	7	7
6	6	35	299	2	33	4	2	2	2	5	3	1	1	1	1	0	1	7	7	5	5	7	7	6	5	4	6	7	1	7	2	5	6	5	6	2	2	6	5	5	6	1	7	7	7	7	6	7	7
6	6	36	300	2	39	4	3	11	2	11	5	5	1	0	1	0	0	7	5	4	4	5	5	2	4	4	4	3	6	4	3	1	4	3	5	4	3	3	2	5	4	2	4	5	5	2	4	4	4
6	6	36	300	2	39	4	3	11	2	11	5	5	1	0	1	0	0	7	5	4	4	5	5	2	4	4	4	3	6	4	3	1	4	3	5	4	3	3	2	5	4	2	4	5	5	2	4	4	4
6	6	36	300	2	39	4	3	11	2	11	5	5	1	0	1	0	0	7	5	4	4	5	5	2	4	4	4	3	6	4	3	1	4	3	5	4	3	3	2	5	4	2	4	5	5	2	4	4	4
6	6	36	300	2	39	4	3	11	2	11	5	5	1	0	1	0	0	7	5	4	4	5	5	2	4	4	4	3	6	4	3	1	4	3	5	4	3	3	2	5	4	2	4	5	5	2	4	4	4
6	6	36	300	2	39	4	3	11	2	11	5	5	1	0	1	0	0	7	5	4	4	5	5	2	4	4	4	3	6	4	3	1	4	3	5	4	3	3	2	5	4	2	4	5	5	2	4	4	4
6	6	36	300	2	39	4	3	11	2	11	5	5	1	0	1	0	0	7	5	4	4	5	5	2	4	4	4	3	6	4	3	1	4	3	5	4	3	3	2	5	4	2	4	5	5	2	4	4	4
6	6	36	300	2	39	4	3	11	2	11	5	5	1	0	1	0	0	7	5	4	4	5	5	2	4	4	4	3	6	4	3	1	4	3	5	4	3	3	2	5	4	2	4	5	5	2	4	4	4
6	6	36	300	2	39	4	3	11	2	11	5	5	1	0	1	0	0	7	5	4	4	5	5	2	4	4	4	3	6	4	3	1	4	3	5	4	3	3	2	5	4	2	4	5	5	2	4	4	4
6	6	36	300	2	39	4	3	11	2	11	5	5	1	0	1	0	0	7	5	4	4	5	5	2	4	4	4	3	6	4	3	1	4	3	5	4	3	3	2	5	4	2	4	5	5	2	4	4	4
6	6	36	300	2	39	4	3	11	2	11	5	5	1	0	1	0	0	7	5	4	4	5	5	2	4	4	4	3	6	4	3	1	4	3	5	4	3	3	2	5	4	2	4	5	5	2	4	4	4
6	6	36	300	2	39	4	3	11	2	11	5	5	1	0	1	0	0	7	5	4	4	5	5	2	4	4	4	3	6	4	3	1	4	3	5	4	3	3	2	5	4	2	4	5	5	2	4	4	4
6	6	36	300	2	39	4	3	11	2	11	5	5	1	0	1	0	0	7	5	4	4	5	5	2	4	4	4	3	6	4	3	1	4	3	5	4	3	3	2	5	4	2	4	5	5	2	4	4	4
6	6	36	300	2	39	4	3	11	2	11	5	5	1	0	1	0	0	7	5	4	4	5	5	2	4	4	4	3	6	4	3	1	4	3	5	4	3	3	2	5	4	2	4	5	5	2	4	4	4
6	6	36	300	2	39	4	3	11	2	11	5	5	1	0	1	0	0	7	5	4	4	5	5	2	4	4	4	3	6	4	3	1	4	3	5	4	3	3	2	5	4	2	4	5	5	2	4	4	4
6	6	36	300	2	39	4	3	11	2	11	5	5	1	0	1	0	0	7	5	4	4	5	5	2	4	4	4	3	6	4	3	1	4	3	5	4	3	3	2	5	4	2	4	5	5	2	4	4	4
6	6	36	300	2	39	4	3	11	2	11	5	5	1	0	1	0	0	7	5	4	4	5	5	2	4	4	4	3	6	4	3	1	4	3	5	4	3	3	2	5	4	2	4	5	5	2	4	4	4
6	6	36	300	2	39	4	3	11	2	11	5	5	1	0	1	0	0	7	5	4	4	5	5	2	4	4	4	3	6	4	3	1	4	3	5	4	3	3	2	5	4	2	4	5	5	2	4	4	4
6	6	36	300	2	39	4	3	11	2	11	5	5	1	0	1	0	0	7	5	4	4	5	5	2	4	4	4	3	6	4	3	1	4	3	5	4	3	3	2	5	4	2	4	5	5	2	4	4	4
6	6	36	300	2	39	4	3	11	2	11	5	5	1	0	1	0	0	7	5	4	4	5	5	2	4	4	4	3	6	4	3	1	4	3	5	4	3	3	2	5	4	2	4	5	5	2	4	4	4
6	6	36	300	2	39	4	3	11	2	11	5	5	1	0	1	0	0	7	5	4	4	5	5	2	4	4	4	3	6	4	3	1	4	3	5	4	3	3	2	5	4	2	4	5	5	2	4	4	4
6	6	37	301	2	56	2	2	3	3	5	1	1	1	0	0	0	0	5	5	6	5	7	4	3	6	5	6	6	4	6	5	7	5	7	2	4	7	3	4	6	4	6	6	4	7	5	7	7	7
6	6	37	301	2	56	2	2	3	3	5	1	1	1	0	0	0	0	5	5	6	5	7	4	3	6	5	6	6	4	6	5	7	5	7	2	4	7	3	4	6	4	6	6	4	7	5	7	7	7
6	6	37	301	2	56	2	2	3	3	5	1	1	1	0	0	0	0	5	5	6	5	7	4	3	6	5	6	6	4	6	5	7	5	7	2	4	7	3	4	6	4	6	6	4	7	5	7	7	7
6	6	37	301	2	56	2	2	3	3	5	1	1	1	0	0	0	0	5	5	6	5	7	4	3	6	5	6	6	4	6	5	7	5	7	2	4	7	3	4	6	4	6	6	4	7	5	7	7	7
6	6	37	301	2	56	2	2	3	3	5	1	1	1	0	0	0	0	5	5	6	5	7	4	3	6	5	6	6	4	6	5	7	5	7	2	4	7	3	4	6	4	6	6	4	7	5	7	7	7
6	6	37	301	2	56	2	2	3	3	5	1	1	1	0	0	0	0	5	5	6	5	7	4	3	6	5	6	6	4	6	5	7	5	7	2	4	7	3	4	6	4	6	6	4	7	5	7	7	7
6	6	37	301	2	56	2	2	3	3	5	1	1	1	0	0	0	0	5	5	6	5	7	4	3	6	5	6	6	4	6	5	7	5	7	2	4	7	3	4	6	4	6	6	4	7	5	7	7	7
6	6	37	301	2	56	2	2	3	3	5	1	1	1	0	0	0	0	5	5	6	5	7	4	3	6	5	6	6	4	6	5	7	5	7	2	4	7	3	4	6	4	6	6	4	7	5	7	7	7
6	6	37	301	2	56	2	2	3	3	5	1	1	1	0	0	0	0	5	5	6	5	7	4	3	6	5	6	6	4	6	5	7	5	7	2	4	7	3	4	6	4	6	6	4	7	5	7	7	7
6	6	37	301	2	56	2	2	3	3	5	1	1	1	0	0	0	0	5	5	6	5	7	4	3	6	5	6	6	4	6	5	7	5	7	2	4	7	3	4	6	4	6	6	4	7	5	7	7	7
6	6	37	301	2	56	2	2	3	3	5	1	1	1	0	0	0	0	5	5	6	5	7	4	3	6	5	6	6	4	6	5	7	5	7	2	4	7	3	4	6	4	6	6	4	7	5	7	7	7
6	6	37	301	2	56	2	2	3	3	5	1	1	1	0	0	0	0	5	5	6	5	7	4	3	6	5	6	6	4	6	5	7	5	7	2	4	7	3	4	6	4	6	6	4	7	5	7	7	7
6	6	37	301	2	56	2	2	3	3	5	1	1	1	0	0	0	0	5	5	6	5	7	4	3	6	5	6	6	4	6	5	7	5	7	2	4	7	3	4	6	4	6	6	4	7	5	7	7	7
6	6	37	301	2	56	2	2	3	3	5	1	1	1	0	0	0	0	5	5	6	5	7	4	3	6	5	6	6	4	6	5	7	5	7	2	4	7	3	4	6	4	6	6	4	7	5	7	7	7
6	6	37	301	2	56	2	2	3	3	5	1	1	1	0	0	0	0	5	5	6	5	7	4	3	6	5	6	6	4	6	5	7	5	7	2	4	7	3	4	6	4	6	6	4	7	5	7	7	7
6	6	37	301	2	56	2	2	3	3	5	1	1	1	0	0	0	0	5	5	6	5	7	4	3	6	5	6	6	4	6	5	7	5	7	2	4	7	3	4	6	4	6	6	4	7	5	7	7	7
6	6	37	301	2	56	2	2	3	3	5	1	1	1	0	0	0	0	5	5	6	5	7	4	3	6	5	6	6	4	6	5	7	5	7	2	4	7	3	4	6	4	6	6	4	7	5	7	7	7
6	6	37	301	2	56	2	2	3	3	5	1	1	1	0	0	0	0	5	5	6	5	7	4	3	6	5	6	6	4	6	5	7	5	7	2	4	7	3	4	6	4	6	6	4	7	5	7	7	7
6	6	37	301	2	56	2	2	3	3	5	1	1	1	0	0	0	0	5	5	6	5	7	4	3	6	5	6	6	4	6	5	7	5	7	2	4	7	3	4	6	4	6	6	4	7	5	7	7	7
6	6	37	301	2	56	2	2	3	3	5	1	1	1	0	0	0	0	5	5	6	5	7	4	3	6	5	6	6	4	6	5	7	5	7	2	4	7	3	4	6	4	6	6	4	7	5	7	7	7
6	6	38	302	1	28	3	3	11	5	5	3	1	1	1	0	0	1	5	5	5	5	7	7	5	4	3	7	7	6	5	4	7	4	1	7	1	1	4	5	1	7	1	7	7	7	5	5	7	7
6	6	38	302	1	28	3	3	11	5	5	3	1	1	1	0	0	1	5	5	5	5	7	7	5	4	3	7	7	6	5	4	7	4	1	7	1	1	4	5	1	7	1	7	7	7	5	5	7	7
6	6	38	302	1	28	3	3	11	5	5	3	1	1	1	0	0	1	5	5	5	5	7	7	5	4	3	7	7	6	5	4	7	4	1	7	1	1	4	5	1	7	1	7	7	7	5	5	7	7
6	6	38	302	1	28	3	3	11	5	5	3	1	1	1	0	0	1	5	5	5	5	7	7	5	4	3	7	7	6	5	4	7	4	1	7	1	1	4	5	1	7	1	7	7	7	5	5	7	7
6	6	38	302	1	28	3	3	11	5	5	3	1	1	1	0	0	1	5	5	5	5	7	7	5	4	3	7	7	6	5	4	7	4	1	7	1	1	4	5	1	7	1	7	7	7	5	5	7	7
6	6	38	302	1	28	3	3	11	5	5	3	1	1	1	0	0	1	5	5	5	5	7	7	5	4	3	7	7	6	5	4	7	4	1	7	1	1	4	5	1	7	1	7	7	7	5	5	7	7
6	6	38	302	1	28	3	3	11	5	5	3	1	1	1	0	0	1	5	5	5	5	7	7	5	4	3	7	7	6	5	4	7	4	1	7	1	1	4	5	1	7	1	7	7	7	5	5	7	7
6	6	38	302	1	28	3	3	11	5	5	3	1	1	1	0	0	1	5	5	5	5	7	7	5	4	3	7	7	6	5	4	7	4	1	7	1	1	4	5	1	7	1	7	7	7	5	5	7	7
6	6	38	302	1	28	3	3	11	5	5	3	1	1	1	0	0	1	5	5	5	5	7	7	5	4	3	7	7	6	5	4	7	4	1	7	1	1	4	5	1	7	1	7	7	7	5	5	7	7
6	6	38	302	1	28	3	3	11	5	5	3	1	1	1	0	0	1	5	5	5	5	7	7	5	4	3	7	7	6	5	4	7	4	1	7	1	1	4	5	1	7	1	7	7	7	5	5	7	7
6	6	38	302	1	28	3	3	11	5	5	3	1	1	1	0	0	1	5	5	5	5	7	7	5	4	3	7	7	6	5	4	7	4	1	7	1	1	4	5	1	7	1	7	7	7	5	5	7	7
6	6	38	302	1	28	3	3	11	5	5	3	1	1	1	0	0	1	5	5	5	5	7	7	5	4	3	7	7	6	5	4	7	4	1	7	1	1	4	5	1	7	1	7	7	7	5	5	7	7
6	6	38	302	1	28	3	3	11	5	5	3	1	1	1	0	0	1	5	5	5	5	7	7	5	4	3	7	7	6	5	4	7	4	1	7	1	1	4	5	1	7	1	7	7	7	5	5	7	7
6	6	38	302	1	28	3	3	11	5	5	3	1	1	1	0	0	1	5	5	5	5	7	7	5	4	3	7	7	6	5	4	7	4	1	7	1	1	4	5	1	7	1	7	7	7	5	5	7	7
6	6	38	302	1	28	3	3	11	5	5	3	1	1	1	0	0	1	5	5	5	5	7	7	5	4	3	7	7	6	5	4	7	4	1	7	1	1	4	5	1	7	1	7	7	7	5	5	7	7
6	6	38	302	1	28	3	3	11	5	5	3	1	1	1	0	0	1	5	5	5	5	7	7	5	4	3	7	7	6	5	4	7	4	1	7	1	1	4	5	1	7	1	7	7	7	5	5	7	7
6	6	38	302	1	28	3	3	11	5	5	3	1	1	1	0	0	1	5	5	5	5	7	7	5	4	3	7	7	6	5	4	7	4	1	7	1	1	4	5	1	7	1	7	7	7	5	5	7	7
6	6	38	302	1	28	3	3	11	5	5	3	1	1	1	0	0	1	5	5	5	5	7	7	5	4	3	7	7	6	5	4	7	4	1	7	1	1	4	5	1	7	1	7	7	7	5	5	7	7
6	6	38	302	1	28	3	3	11	5	5	3	1	1	1	0	0	1	5	5	5	5	7	7	5	4	3	7	7	6	5	4	7	4	1	7	1	1	4	5	1	7	1	7	7	7	5	5	7	7
6	6	38	302	1	28	3	3	11	5	5	3	1	1	1	0	0	1	5	5	5	5	7	7	5	4	3	7	7	6	5	4	7	4	1	7	1	1	4	5	1	7	1	7	7	7	5	5	7	7
6	6	39	303	1	48	3	1	3	4	5	3	5	1	0	0	0	0	6	6	6	7	7	7	7	7	6	7	6	1	6	5	6	7	4	6	2	2	2	2	3	7	1	7	7	7	7	7	6	6
6	6	39	303	1	48	3	1	3	4	5	3	5	1	0	0	0	0	6	6	6	7	7	7	7	7	6	7	6	1	6	5	6	7	4	6	2	2	2	2	3	7	1	7	7	7	7	7	6	6
6	6	39	303	1	48	3	1	3	4	5	3	5	1	0	0	0	0	6	6	6	7	7	7	7	7	6	7	6	1	6	5	6	7	4	6	2	2	2	2	3	7	1	7	7	7	7	7	6	6
6	6	39	303	1	48	3	1	3	4	5	3	5	1	0	0	0	0	6	6	6	7	7	7	7	7	6	7	6	1	6	5	6	7	4	6	2	2	2	2	3	7	1	7	7	7	7	7	6	6
6	6	39	303	1	48	3	1	3	4	5	3	5	1	0	0	0	0	6	6	6	7	7	7	7	7	6	7	6	1	6	5	6	7	4	6	2	2	2	2	3	7	1	7	7	7	7	7	6	6
6	6	39	303	1	48	3	1	3	4	5	3	5	1	0	0	0	0	6	6	6	7	7	7	7	7	6	7	6	1	6	5	6	7	4	6	2	2	2	2	3	7	1	7	7	7	7	7	6	6
6	6	39	303	1	48	3	1	3	4	5	3	5	1	0	0	0	0	6	6	6	7	7	7	7	7	6	7	6	1	6	5	6	7	4	6	2	2	2	2	3	7	1	7	7	7	7	7	6	6
6	6	39	303	1	48	3	1	3	4	5	3	5	1	0	0	0	0	6	6	6	7	7	7	7	7	6	7	6	1	6	5	6	7	4	6	2	2	2	2	3	7	1	7	7	7	7	7	6	6
6	6	39	303	1	48	3	1	3	4	5	3	5	1	0	0	0	0	6	6	6	7	7	7	7	7	6	7	6	1	6	5	6	7	4	6	2	2	2	2	3	7	1	7	7	7	7	7	6	6
6	6	39	303	1	48	3	1	3	4	5	3	5	1	0	0	0	0	6	6	6	7	7	7	7	7	6	7	6	1	6	5	6	7	4	6	2	2	2	2	3	7	1	7	7	7	7	7	6	6
6	6	39	303	1	48	3	1	3	4	5	3	5	1	0	0	0	0	6	6	6	7	7	7	7	7	6	7	6	1	6	5	6	7	4	6	2	2	2	2	3	7	1	7	7	7	7	7	6	6
6	6	39	303	1	48	3	1	3	4	5	3	5	1	0	0	0	0	6	6	6	7	7	7	7	7	6	7	6	1	6	5	6	7	4	6	2	2	2	2	3	7	1	7	7	7	7	7	6	6
6	6	39	303	1	48	3	1	3	4	5	3	5	1	0	0	0	0	6	6	6	7	7	7	7	7	6	7	6	1	6	5	6	7	4	6	2	2	2	2	3	7	1	7	7	7	7	7	6	6
6	6	39	303	1	48	3	1	3	4	5	3	5	1	0	0	0	0	6	6	6	7	7	7	7	7	6	7	6	1	6	5	6	7	4	6	2	2	2	2	3	7	1	7	7	7	7	7	6	6
6	6	39	303	1	48	3	1	3	4	5	3	5	1	0	0	0	0	6	6	6	7	7	7	7	7	6	7	6	1	6	5	6	7	4	6	2	2	2	2	3	7	1	7	7	7	7	7	6	6
6	6	39	303	1	48	3	1	3	4	5	3	5	1	0	0	0	0	6	6	6	7	7	7	7	7	6	7	6	1	6	5	6	7	4	6	2	2	2	2	3	7	1	7	7	7	7	7	6	6
6	6	39	303	1	48	3	1	3	4	5	3	5	1	0	0	0	0	6	6	6	7	7	7	7	7	6	7	6	1	6	5	6	7	4	6	2	2	2	2	3	7	1	7	7	7	7	7	6	6
6	6	39	303	1	48	3	1	3	4	5	3	5	1	0	0	0	0	6	6	6	7	7	7	7	7	6	7	6	1	6	5	6	7	4	6	2	2	2	2	3	7	1	7	7	7	7	7	6	6
6	6	39	303	1	48	3	1	3	4	5	3	5	1	0	0	0	0	6	6	6	7	7	7	7	7	6	7	6	1	6	5	6	7	4	6	2	2	2	2	3	7	1	7	7	7	7	7	6	6
6	6	39	303	1	48	3	1	3	4	5	3	5	1	0	0	0	0	6	6	6	7	7	7	7	7	6	7	6	1	6	5	6	7	4	6	2	2	2	2	3	7	1	7	7	7	7	7	6	6
6	6	40	304	2	28	4	4	11	4	5	4	1	1	1	0	0	1	6	6	4	4	6	7	5	3	6	6	6	1	6	6	2	3	4	5	1	1	3	3	5	4	1	5	7	6	4	1	1	1
6	6	40	304	2	28	4	4	11	4	5	4	1	1	1	0	0	1	6	6	4	4	6	7	5	3	6	6	6	1	6	6	2	3	4	5	1	1	3	3	5	4	1	5	7	6	4	1	1	1
6	6	40	304	2	28	4	4	11	4	5	4	1	1	1	0	0	1	6	6	4	4	6	7	5	3	6	6	6	1	6	6	2	3	4	5	1	1	3	3	5	4	1	5	7	6	4	1	1	1
6	6	40	304	2	28	4	4	11	4	5	4	1	1	1	0	0	1	6	6	4	4	6	7	5	3	6	6	6	1	6	6	2	3	4	5	1	1	3	3	5	4	1	5	7	6	4	1	1	1
6	6	40	304	2	28	4	4	11	4	5	4	1	1	1	0	0	1	6	6	4	4	6	7	5	3	6	6	6	1	6	6	2	3	4	5	1	1	3	3	5	4	1	5	7	6	4	1	1	1
6	6	40	304	2	28	4	4	11	4	5	4	1	1	1	0	0	1	6	6	4	4	6	7	5	3	6	6	6	1	6	6	2	3	4	5	1	1	3	3	5	4	1	5	7	6	4	1	1	1
6	6	40	304	2	28	4	4	11	4	5	4	1	1	1	0	0	1	6	6	4	4	6	7	5	3	6	6	6	1	6	6	2	3	4	5	1	1	3	3	5	4	1	5	7	6	4	1	1	1
6	6	40	304	2	28	4	4	11	4	5	4	1	1	1	0	0	1	6	6	4	4	6	7	5	3	6	6	6	1	6	6	2	3	4	5	1	1	3	3	5	4	1	5	7	6	4	1	1	1
6	6	40	304	2	28	4	4	11	4	5	4	1	1	1	0	0	1	6	6	4	4	6	7	5	3	6	6	6	1	6	6	2	3	4	5	1	1	3	3	5	4	1	5	7	6	4	1	1	1
6	6	40	304	2	28	4	4	11	4	5	4	1	1	1	0	0	1	6	6	4	4	6	7	5	3	6	6	6	1	6	6	2	3	4	5	1	1	3	3	5	4	1	5	7	6	4	1	1	1
6	6	40	304	2	28	4	4	11	4	5	4	1	1	1	0	0	1	6	6	4	4	6	7	5	3	6	6	6	1	6	6	2	3	4	5	1	1	3	3	5	4	1	5	7	6	4	1	1	1
6	6	40	304	2	28	4	4	11	4	5	4	1	1	1	0	0	1	6	6	4	4	6	7	5	3	6	6	6	1	6	6	2	3	4	5	1	1	3	3	5	4	1	5	7	6	4	1	1	1
6	6	40	304	2	28	4	4	11	4	5	4	1	1	1	0	0	1	6	6	4	4	6	7	5	3	6	6	6	1	6	6	2	3	4	5	1	1	3	3	5	4	1	5	7	6	4	1	1	1
6	6	40	304	2	28	4	4	11	4	5	4	1	1	1	0	0	1	6	6	4	4	6	7	5	3	6	6	6	1	6	6	2	3	4	5	1	1	3	3	5	4	1	5	7	6	4	1	1	1
6	6	40	304	2	28	4	4	11	4	5	4	1	1	1	0	0	1	6	6	4	4	6	7	5	3	6	6	6	1	6	6	2	3	4	5	1	1	3	3	5	4	1	5	7	6	4	1	1	1
6	6	40	304	2	28	4	4	11	4	5	4	1	1	1	0	0	1	6	6	4	4	6	7	5	3	6	6	6	1	6	6	2	3	4	5	1	1	3	3	5	4	1	5	7	6	4	1	1	1
6	6	40	304	2	28	4	4	11	4	5	4	1	1	1	0	0	1	6	6	4	4	6	7	5	3	6	6	6	1	6	6	2	3	4	5	1	1	3	3	5	4	1	5	7	6	4	1	1	1
6	6	40	304	2	28	4	4	11	4	5	4	1	1	1	0	0	1	6	6	4	4	6	7	5	3	6	6	6	1	6	6	2	3	4	5	1	1	3	3	5	4	1	5	7	6	4	1	1	1
6	6	40	304	2	28	4	4	11	4	5	4	1	1	1	0	0	1	6	6	4	4	6	7	5	3	6	6	6	1	6	6	2	3	4	5	1	1	3	3	5	4	1	5	7	6	4	1	1	1
6	6	40	304	2	28	4	4	11	4	5	4	1	1	1	0	0	1	6	6	4	4	6	7	5	3	6	6	6	1	6	6	2	3	4	5	1	1	3	3	5	4	1	5	7	6	4	1	1	1
6	6	41	305	1	31	4	1	2	1	2	4	1	1	1	0	0	1	7	7	6	5	7	7	6	7	7	7	6	1	4	2	4	5	6	7	1	2	7	7	5	5	1	7	7	7	7	5	2	3
6	6	41	305	1	31	4	1	2	1	2	4	1	1	1	0	0	1	7	7	6	5	7	7	6	7	7	7	6	1	4	2	4	5	6	7	1	2	7	7	5	5	1	7	7	7	7	5	2	3
6	6	41	305	1	31	4	1	2	1	2	4	1	1	1	0	0	1	7	7	6	5	7	7	6	7	7	7	6	1	4	2	4	5	6	7	1	2	7	7	5	5	1	7	7	7	7	5	2	3
6	6	41	305	1	31	4	1	2	1	2	4	1	1	1	0	0	1	7	7	6	5	7	7	6	7	7	7	6	1	4	2	4	5	6	7	1	2	7	7	5	5	1	7	7	7	7	5	2	3
6	6	41	305	1	31	4	1	2	1	2	4	1	1	1	0	0	1	7	7	6	5	7	7	6	7	7	7	6	1	4	2	4	5	6	7	1	2	7	7	5	5	1	7	7	7	7	5	2	3
6	6	41	305	1	31	4	1	2	1	2	4	1	1	1	0	0	1	7	7	6	5	7	7	6	7	7	7	6	1	4	2	4	5	6	7	1	2	7	7	5	5	1	7	7	7	7	5	2	3
6	6	41	305	1	31	4	1	2	1	2	4	1	1	1	0	0	1	7	7	6	5	7	7	6	7	7	7	6	1	4	2	4	5	6	7	1	2	7	7	5	5	1	7	7	7	7	5	2	3
6	6	41	305	1	31	4	1	2	1	2	4	1	1	1	0	0	1	7	7	6	5	7	7	6	7	7	7	6	1	4	2	4	5	6	7	1	2	7	7	5	5	1	7	7	7	7	5	2	3
6	6	41	305	1	31	4	1	2	1	2	4	1	1	1	0	0	1	7	7	6	5	7	7	6	7	7	7	6	1	4	2	4	5	6	7	1	2	7	7	5	5	1	7	7	7	7	5	2	3
6	6	41	305	1	31	4	1	2	1	2	4	1	1	1	0	0	1	7	7	6	5	7	7	6	7	7	7	6	1	4	2	4	5	6	7	1	2	7	7	5	5	1	7	7	7	7	5	2	3
6	6	41	305	1	31	4	1	2	1	2	4	1	1	1	0	0	1	7	7	6	5	7	7	6	7	7	7	6	1	4	2	4	5	6	7	1	2	7	7	5	5	1	7	7	7	7	5	2	3
6	6	41	305	1	31	4	1	2	1	2	4	1	1	1	0	0	1	7	7	6	5	7	7	6	7	7	7	6	1	4	2	4	5	6	7	1	2	7	7	5	5	1	7	7	7	7	5	2	3
6	6	41	305	1	31	4	1	2	1	2	4	1	1	1	0	0	1	7	7	6	5	7	7	6	7	7	7	6	1	4	2	4	5	6	7	1	2	7	7	5	5	1	7	7	7	7	5	2	3
6	6	41	305	1	31	4	1	2	1	2	4	1	1	1	0	0	1	7	7	6	5	7	7	6	7	7	7	6	1	4	2	4	5	6	7	1	2	7	7	5	5	1	7	7	7	7	5	2	3
6	6	41	305	1	31	4	1	2	1	2	4	1	1	1	0	0	1	7	7	6	5	7	7	6	7	7	7	6	1	4	2	4	5	6	7	1	2	7	7	5	5	1	7	7	7	7	5	2	3
6	6	41	305	1	31	4	1	2	1	2	4	1	1	1	0	0	1	7	7	6	5	7	7	6	7	7	7	6	1	4	2	4	5	6	7	1	2	7	7	5	5	1	7	7	7	7	5	2	3
6	6	41	305	1	31	4	1	2	1	2	4	1	1	1	0	0	1	7	7	6	5	7	7	6	7	7	7	6	1	4	2	4	5	6	7	1	2	7	7	5	5	1	7	7	7	7	5	2	3
6	6	41	305	1	31	4	1	2	1	2	4	1	1	1	0	0	1	7	7	6	5	7	7	6	7	7	7	6	1	4	2	4	5	6	7	1	2	7	7	5	5	1	7	7	7	7	5	2	3
6	6	41	305	1	31	4	1	2	1	2	4	1	1	1	0	0	1	7	7	6	5	7	7	6	7	7	7	6	1	4	2	4	5	6	7	1	2	7	7	5	5	1	7	7	7	7	5	2	3
6	6	41	305	1	31	4	1	2	1	2	4	1	1	1	0	0	1	7	7	6	5	7	7	6	7	7	7	6	1	4	2	4	5	6	7	1	2	7	7	5	5	1	7	7	7	7	5	2	3
6	6	42	306	1	29	4	4	11	2	3	5	1	1	1	1	0	1	7	7	5	4	7	7	5	4	4	7	7	2	6	3	3	5	3	6	2	2	2	2	2	4	1	7	7	5	6	6	6	6
6	6	42	306	1	29	4	4	11	2	3	5	1	1	1	1	0	1	7	7	5	4	7	7	5	4	4	7	7	2	6	3	3	5	3	6	2	2	2	2	2	4	1	7	7	5	6	6	6	6
6	6	42	306	1	29	4	4	11	2	3	5	1	1	1	1	0	1	7	7	5	4	7	7	5	4	4	7	7	2	6	3	3	5	3	6	2	2	2	2	2	4	1	7	7	5	6	6	6	6
6	6	42	306	1	29	4	4	11	2	3	5	1	1	1	1	0	1	7	7	5	4	7	7	5	4	4	7	7	2	6	3	3	5	3	6	2	2	2	2	2	4	1	7	7	5	6	6	6	6
6	6	42	306	1	29	4	4	11	2	3	5	1	1	1	1	0	1	7	7	5	4	7	7	5	4	4	7	7	2	6	3	3	5	3	6	2	2	2	2	2	4	1	7	7	5	6	6	6	6
6	6	42	306	1	29	4	4	11	2	3	5	1	1	1	1	0	1	7	7	5	4	7	7	5	4	4	7	7	2	6	3	3	5	3	6	2	2	2	2	2	4	1	7	7	5	6	6	6	6
6	6	42	306	1	29	4	4	11	2	3	5	1	1	1	1	0	1	7	7	5	4	7	7	5	4	4	7	7	2	6	3	3	5	3	6	2	2	2	2	2	4	1	7	7	5	6	6	6	6
6	6	42	306	1	29	4	4	11	2	3	5	1	1	1	1	0	1	7	7	5	4	7	7	5	4	4	7	7	2	6	3	3	5	3	6	2	2	2	2	2	4	1	7	7	5	6	6	6	6
6	6	42	306	1	29	4	4	11	2	3	5	1	1	1	1	0	1	7	7	5	4	7	7	5	4	4	7	7	2	6	3	3	5	3	6	2	2	2	2	2	4	1	7	7	5	6	6	6	6
6	6	42	306	1	29	4	4	11	2	3	5	1	1	1	1	0	1	7	7	5	4	7	7	5	4	4	7	7	2	6	3	3	5	3	6	2	2	2	2	2	4	1	7	7	5	6	6	6	6
6	6	42	306	1	29	4	4	11	2	3	5	1	1	1	1	0	1	7	7	5	4	7	7	5	4	4	7	7	2	6	3	3	5	3	6	2	2	2	2	2	4	1	7	7	5	6	6	6	6
6	6	42	306	1	29	4	4	11	2	3	5	1	1	1	1	0	1	7	7	5	4	7	7	5	4	4	7	7	2	6	3	3	5	3	6	2	2	2	2	2	4	1	7	7	5	6	6	6	6
6	6	42	306	1	29	4	4	11	2	3	5	1	1	1	1	0	1	7	7	5	4	7	7	5	4	4	7	7	2	6	3	3	5	3	6	2	2	2	2	2	4	1	7	7	5	6	6	6	6
6	6	42	306	1	29	4	4	11	2	3	5	1	1	1	1	0	1	7	7	5	4	7	7	5	4	4	7	7	2	6	3	3	5	3	6	2	2	2	2	2	4	1	7	7	5	6	6	6	6
6	6	42	306	1	29	4	4	11	2	3	5	1	1	1	1	0	1	7	7	5	4	7	7	5	4	4	7	7	2	6	3	3	5	3	6	2	2	2	2	2	4	1	7	7	5	6	6	6	6
6	6	42	306	1	29	4	4	11	2	3	5	1	1	1	1	0	1	7	7	5	4	7	7	5	4	4	7	7	2	6	3	3	5	3	6	2	2	2	2	2	4	1	7	7	5	6	6	6	6
6	6	42	306	1	29	4	4	11	2	3	5	1	1	1	1	0	1	7	7	5	4	7	7	5	4	4	7	7	2	6	3	3	5	3	6	2	2	2	2	2	4	1	7	7	5	6	6	6	6
6	6	42	306	1	29	4	4	11	2	3	5	1	1	1	1	0	1	7	7	5	4	7	7	5	4	4	7	7	2	6	3	3	5	3	6	2	2	2	2	2	4	1	7	7	5	6	6	6	6
6	6	42	306	1	29	4	4	11	2	3	5	1	1	1	1	0	1	7	7	5	4	7	7	5	4	4	7	7	2	6	3	3	5	3	6	2	2	2	2	2	4	1	7	7	5	6	6	6	6
6	6	42	306	1	29	4	4	11	2	3	5	1	1	1	1	0	1	7	7	5	4	7	7	5	4	4	7	7	2	6	3	3	5	3	6	2	2	2	2	2	4	1	7	7	5	6	6	6	6
6	6	43	307	1	41	4	2	5	1	5	5	1	1	1	0	1	1	5	6	1	1	7	7	2	1	1	7	7	5	7	3	7	1	2	2	2	2	6	4	2	6	2	1	7	2	6	2	1	1
6	6	43	307	1	41	4	2	5	1	5	5	1	1	1	0	1	1	5	6	1	1	7	7	2	1	1	7	7	5	7	3	7	1	2	2	2	2	6	4	2	6	2	1	7	2	6	2	1	1
6	6	43	307	1	41	4	2	5	1	5	5	1	1	1	0	1	1	5	6	1	1	7	7	2	1	1	7	7	5	7	3	7	1	2	2	2	2	6	4	2	6	2	1	7	2	6	2	1	1
6	6	43	307	1	41	4	2	5	1	5	5	1	1	1	0	1	1	5	6	1	1	7	7	2	1	1	7	7	5	7	3	7	1	2	2	2	2	6	4	2	6	2	1	7	2	6	2	1	1
6	6	43	307	1	41	4	2	5	1	5	5	1	1	1	0	1	1	5	6	1	1	7	7	2	1	1	7	7	5	7	3	7	1	2	2	2	2	6	4	2	6	2	1	7	2	6	2	1	1
6	6	43	307	1	41	4	2	5	1	5	5	1	1	1	0	1	1	5	6	1	1	7	7	2	1	1	7	7	5	7	3	7	1	2	2	2	2	6	4	2	6	2	1	7	2	6	2	1	1
6	6	43	307	1	41	4	2	5	1	5	5	1	1	1	0	1	1	5	6	1	1	7	7	2	1	1	7	7	5	7	3	7	1	2	2	2	2	6	4	2	6	2	1	7	2	6	2	1	1
6	6	43	307	1	41	4	2	5	1	5	5	1	1	1	0	1	1	5	6	1	1	7	7	2	1	1	7	7	5	7	3	7	1	2	2	2	2	6	4	2	6	2	1	7	2	6	2	1	1
6	6	43	307	1	41	4	2	5	1	5	5	1	1	1	0	1	1	5	6	1	1	7	7	2	1	1	7	7	5	7	3	7	1	2	2	2	2	6	4	2	6	2	1	7	2	6	2	1	1
6	6	43	307	1	41	4	2	5	1	5	5	1	1	1	0	1	1	5	6	1	1	7	7	2	1	1	7	7	5	7	3	7	1	2	2	2	2	6	4	2	6	2	1	7	2	6	2	1	1
6	6	43	307	1	41	4	2	5	1	5	5	1	1	1	0	1	1	5	6	1	1	7	7	2	1	1	7	7	5	7	3	7	1	2	2	2	2	6	4	2	6	2	1	7	2	6	2	1	1
6	6	43	307	1	41	4	2	5	1	5	5	1	1	1	0	1	1	5	6	1	1	7	7	2	1	1	7	7	5	7	3	7	1	2	2	2	2	6	4	2	6	2	1	7	2	6	2	1	1
6	6	43	307	1	41	4	2	5	1	5	5	1	1	1	0	1	1	5	6	1	1	7	7	2	1	1	7	7	5	7	3	7	1	2	2	2	2	6	4	2	6	2	1	7	2	6	2	1	1
6	6	43	307	1	41	4	2	5	1	5	5	1	1	1	0	1	1	5	6	1	1	7	7	2	1	1	7	7	5	7	3	7	1	2	2	2	2	6	4	2	6	2	1	7	2	6	2	1	1
6	6	43	307	1	41	4	2	5	1	5	5	1	1	1	0	1	1	5	6	1	1	7	7	2	1	1	7	7	5	7	3	7	1	2	2	2	2	6	4	2	6	2	1	7	2	6	2	1	1
6	6	43	307	1	41	4	2	5	1	5	5	1	1	1	0	1	1	5	6	1	1	7	7	2	1	1	7	7	5	7	3	7	1	2	2	2	2	6	4	2	6	2	1	7	2	6	2	1	1
6	6	43	307	1	41	4	2	5	1	5	5	1	1	1	0	1	1	5	6	1	1	7	7	2	1	1	7	7	5	7	3	7	1	2	2	2	2	6	4	2	6	2	1	7	2	6	2	1	1
6	6	43	307	1	41	4	2	5	1	5	5	1	1	1	0	1	1	5	6	1	1	7	7	2	1	1	7	7	5	7	3	7	1	2	2	2	2	6	4	2	6	2	1	7	2	6	2	1	1
6	6	43	307	1	41	4	2	5	1	5	5	1	1	1	0	1	1	5	6	1	1	7	7	2	1	1	7	7	5	7	3	7	1	2	2	2	2	6	4	2	6	2	1	7	2	6	2	1	1
6	6	43	307	1	41	4	2	5	1	5	5	1	1	1	0	1	1	5	6	1	1	7	7	2	1	1	7	7	5	7	3	7	1	2	2	2	2	6	4	2	6	2	1	7	2	6	2	1	1
6	6	44	308	1	26	4	4	1	3	7	4	1	1	1	0	0	1	6	7	4	4	7	7	5	5	4	7	7	1	5	3	6	6	3	6	2	2	3	3	3	3	3	5	6	6	5	3	2	4
6	6	44	308	1	26	4	4	1	3	7	4	1	1	1	0	0	1	6	7	4	4	7	7	5	5	4	7	7	1	5	3	6	6	3	6	2	2	3	3	3	3	3	5	6	6	5	3	2	4
6	6	44	308	1	26	4	4	1	3	7	4	1	1	1	0	0	1	6	7	4	4	7	7	5	5	4	7	7	1	5	3	6	6	3	6	2	2	3	3	3	3	3	5	6	6	5	3	2	4
6	6	44	308	1	26	4	4	1	3	7	4	1	1	1	0	0	1	6	7	4	4	7	7	5	5	4	7	7	1	5	3	6	6	3	6	2	2	3	3	3	3	3	5	6	6	5	3	2	4
6	6	44	308	1	26	4	4	1	3	7	4	1	1	1	0	0	1	6	7	4	4	7	7	5	5	4	7	7	1	5	3	6	6	3	6	2	2	3	3	3	3	3	5	6	6	5	3	2	4
6	6	44	308	1	26	4	4	1	3	7	4	1	1	1	0	0	1	6	7	4	4	7	7	5	5	4	7	7	1	5	3	6	6	3	6	2	2	3	3	3	3	3	5	6	6	5	3	2	4
6	6	44	308	1	26	4	4	1	3	7	4	1	1	1	0	0	1	6	7	4	4	7	7	5	5	4	7	7	1	5	3	6	6	3	6	2	2	3	3	3	3	3	5	6	6	5	3	2	4
6	6	44	308	1	26	4	4	1	3	7	4	1	1	1	0	0	1	6	7	4	4	7	7	5	5	4	7	7	1	5	3	6	6	3	6	2	2	3	3	3	3	3	5	6	6	5	3	2	4
6	6	44	308	1	26	4	4	1	3	7	4	1	1	1	0	0	1	6	7	4	4	7	7	5	5	4	7	7	1	5	3	6	6	3	6	2	2	3	3	3	3	3	5	6	6	5	3	2	4
6	6	44	308	1	26	4	4	1	3	7	4	1	1	1	0	0	1	6	7	4	4	7	7	5	5	4	7	7	1	5	3	6	6	3	6	2	2	3	3	3	3	3	5	6	6	5	3	2	4
6	6	44	308	1	26	4	4	1	3	7	4	1	1	1	0	0	1	6	7	4	4	7	7	5	5	4	7	7	1	5	3	6	6	3	6	2	2	3	3	3	3	3	5	6	6	5	3	2	4
6	6	44	308	1	26	4	4	1	3	7	4	1	1	1	0	0	1	6	7	4	4	7	7	5	5	4	7	7	1	5	3	6	6	3	6	2	2	3	3	3	3	3	5	6	6	5	3	2	4
6	6	44	308	1	26	4	4	1	3	7	4	1	1	1	0	0	1	6	7	4	4	7	7	5	5	4	7	7	1	5	3	6	6	3	6	2	2	3	3	3	3	3	5	6	6	5	3	2	4
6	6	44	308	1	26	4	4	1	3	7	4	1	1	1	0	0	1	6	7	4	4	7	7	5	5	4	7	7	1	5	3	6	6	3	6	2	2	3	3	3	3	3	5	6	6	5	3	2	4
6	6	44	308	1	26	4	4	1	3	7	4	1	1	1	0	0	1	6	7	4	4	7	7	5	5	4	7	7	1	5	3	6	6	3	6	2	2	3	3	3	3	3	5	6	6	5	3	2	4
6	6	44	308	1	26	4	4	1	3	7	4	1	1	1	0	0	1	6	7	4	4	7	7	5	5	4	7	7	1	5	3	6	6	3	6	2	2	3	3	3	3	3	5	6	6	5	3	2	4
6	6	44	308	1	26	4	4	1	3	7	4	1	1	1	0	0	1	6	7	4	4	7	7	5	5	4	7	7	1	5	3	6	6	3	6	2	2	3	3	3	3	3	5	6	6	5	3	2	4
6	6	44	308	1	26	4	4	1	3	7	4	1	1	1	0	0	1	6	7	4	4	7	7	5	5	4	7	7	1	5	3	6	6	3	6	2	2	3	3	3	3	3	5	6	6	5	3	2	4
6	6	44	308	1	26	4	4	1	3	7	4	1	1	1	0	0	1	6	7	4	4	7	7	5	5	4	7	7	1	5	3	6	6	3	6	2	2	3	3	3	3	3	5	6	6	5	3	2	4
6	6	44	308	1	26	4	4	1	3	7	4	1	1	1	0	0	1	6	7	4	4	7	7	5	5	4	7	7	1	5	3	6	6	3	6	2	2	3	3	3	3	3	5	6	6	5	3	2	4
6	6	45	309	1	51	4	2	6	5	11	5	3	1	1	0	0	0	4	4	2	2	5	4	5	3	3	5	5	4	5	4	4	3	4	5	4	4	4	4	5	4	3	2	2	2	4	2	2	2
6	6	45	309	1	51	4	2	6	5	11	5	3	1	1	0	0	0	4	4	2	2	5	4	5	3	3	5	5	4	5	4	4	3	4	5	4	4	4	4	5	4	3	2	2	2	4	2	2	2
6	6	45	309	1	51	4	2	6	5	11	5	3	1	1	0	0	0	4	4	2	2	5	4	5	3	3	5	5	4	5	4	4	3	4	5	4	4	4	4	5	4	3	2	2	2	4	2	2	2
6	6	45	309	1	51	4	2	6	5	11	5	3	1	1	0	0	0	4	4	2	2	5	4	5	3	3	5	5	4	5	4	4	3	4	5	4	4	4	4	5	4	3	2	2	2	4	2	2	2
6	6	45	309	1	51	4	2	6	5	11	5	3	1	1	0	0	0	4	4	2	2	5	4	5	3	3	5	5	4	5	4	4	3	4	5	4	4	4	4	5	4	3	2	2	2	4	2	2	2
6	6	45	309	1	51	4	2	6	5	11	5	3	1	1	0	0	0	4	4	2	2	5	4	5	3	3	5	5	4	5	4	4	3	4	5	4	4	4	4	5	4	3	2	2	2	4	2	2	2
6	6	45	309	1	51	4	2	6	5	11	5	3	1	1	0	0	0	4	4	2	2	5	4	5	3	3	5	5	4	5	4	4	3	4	5	4	4	4	4	5	4	3	2	2	2	4	2	2	2
6	6	45	309	1	51	4	2	6	5	11	5	3	1	1	0	0	0	4	4	2	2	5	4	5	3	3	5	5	4	5	4	4	3	4	5	4	4	4	4	5	4	3	2	2	2	4	2	2	2
6	6	45	309	1	51	4	2	6	5	11	5	3	1	1	0	0	0	4	4	2	2	5	4	5	3	3	5	5	4	5	4	4	3	4	5	4	4	4	4	5	4	3	2	2	2	4	2	2	2
6	6	45	309	1	51	4	2	6	5	11	5	3	1	1	0	0	0	4	4	2	2	5	4	5	3	3	5	5	4	5	4	4	3	4	5	4	4	4	4	5	4	3	2	2	2	4	2	2	2
6	6	45	309	1	51	4	2	6	5	11	5	3	1	1	0	0	0	4	4	2	2	5	4	5	3	3	5	5	4	5	4	4	3	4	5	4	4	4	4	5	4	3	2	2	2	4	2	2	2
6	6	45	309	1	51	4	2	6	5	11	5	3	1	1	0	0	0	4	4	2	2	5	4	5	3	3	5	5	4	5	4	4	3	4	5	4	4	4	4	5	4	3	2	2	2	4	2	2	2
6	6	45	309	1	51	4	2	6	5	11	5	3	1	1	0	0	0	4	4	2	2	5	4	5	3	3	5	5	4	5	4	4	3	4	5	4	4	4	4	5	4	3	2	2	2	4	2	2	2
6	6	45	309	1	51	4	2	6	5	11	5	3	1	1	0	0	0	4	4	2	2	5	4	5	3	3	5	5	4	5	4	4	3	4	5	4	4	4	4	5	4	3	2	2	2	4	2	2	2
6	6	45	309	1	51	4	2	6	5	11	5	3	1	1	0	0	0	4	4	2	2	5	4	5	3	3	5	5	4	5	4	4	3	4	5	4	4	4	4	5	4	3	2	2	2	4	2	2	2
6	6	45	309	1	51	4	2	6	5	11	5	3	1	1	0	0	0	4	4	2	2	5	4	5	3	3	5	5	4	5	4	4	3	4	5	4	4	4	4	5	4	3	2	2	2	4	2	2	2
6	6	45	309	1	51	4	2	6	5	11	5	3	1	1	0	0	0	4	4	2	2	5	4	5	3	3	5	5	4	5	4	4	3	4	5	4	4	4	4	5	4	3	2	2	2	4	2	2	2
6	6	45	309	1	51	4	2	6	5	11	5	3	1	1	0	0	0	4	4	2	2	5	4	5	3	3	5	5	4	5	4	4	3	4	5	4	4	4	4	5	4	3	2	2	2	4	2	2	2
6	6	45	309	1	51	4	2	6	5	11	5	3	1	1	0	0	0	4	4	2	2	5	4	5	3	3	5	5	4	5	4	4	3	4	5	4	4	4	4	5	4	3	2	2	2	4	2	2	2
6	6	45	309	1	51	4	2	6	5	11	5	3	1	1	0	0	0	4	4	2	2	5	4	5	3	3	5	5	4	5	4	4	3	4	5	4	4	4	4	5	4	3	2	2	2	4	2	2	2
6	6	46	310	1	28	4	3	11	2	2	3	1	1	1	0	0	1	6	6	6	6	7	6	7	6	6	6	6	3	6	6	6	6	3	6	3	2	5	5	6	6	3	6	6	6	7	1	5	6
6	6	46	310	1	28	4	3	11	2	2	3	1	1	1	0	0	1	6	6	6	6	7	6	7	6	6	6	6	3	6	6	6	6	3	6	3	2	5	5	6	6	3	6	6	6	7	1	5	6
6	6	46	310	1	28	4	3	11	2	2	3	1	1	1	0	0	1	6	6	6	6	7	6	7	6	6	6	6	3	6	6	6	6	3	6	3	2	5	5	6	6	3	6	6	6	7	1	5	6
6	6	46	310	1	28	4	3	11	2	2	3	1	1	1	0	0	1	6	6	6	6	7	6	7	6	6	6	6	3	6	6	6	6	3	6	3	2	5	5	6	6	3	6	6	6	7	1	5	6
6	6	46	310	1	28	4	3	11	2	2	3	1	1	1	0	0	1	6	6	6	6	7	6	7	6	6	6	6	3	6	6	6	6	3	6	3	2	5	5	6	6	3	6	6	6	7	1	5	6
6	6	46	310	1	28	4	3	11	2	2	3	1	1	1	0	0	1	6	6	6	6	7	6	7	6	6	6	6	3	6	6	6	6	3	6	3	2	5	5	6	6	3	6	6	6	7	1	5	6
6	6	46	310	1	28	4	3	11	2	2	3	1	1	1	0	0	1	6	6	6	6	7	6	7	6	6	6	6	3	6	6	6	6	3	6	3	2	5	5	6	6	3	6	6	6	7	1	5	6
6	6	46	310	1	28	4	3	11	2	2	3	1	1	1	0	0	1	6	6	6	6	7	6	7	6	6	6	6	3	6	6	6	6	3	6	3	2	5	5	6	6	3	6	6	6	7	1	5	6
6	6	46	310	1	28	4	3	11	2	2	3	1	1	1	0	0	1	6	6	6	6	7	6	7	6	6	6	6	3	6	6	6	6	3	6	3	2	5	5	6	6	3	6	6	6	7	1	5	6
6	6	46	310	1	28	4	3	11	2	2	3	1	1	1	0	0	1	6	6	6	6	7	6	7	6	6	6	6	3	6	6	6	6	3	6	3	2	5	5	6	6	3	6	6	6	7	1	5	6
6	6	46	310	1	28	4	3	11	2	2	3	1	1	1	0	0	1	6	6	6	6	7	6	7	6	6	6	6	3	6	6	6	6	3	6	3	2	5	5	6	6	3	6	6	6	7	1	5	6
6	6	46	310	1	28	4	3	11	2	2	3	1	1	1	0	0	1	6	6	6	6	7	6	7	6	6	6	6	3	6	6	6	6	3	6	3	2	5	5	6	6	3	6	6	6	7	1	5	6
6	6	46	310	1	28	4	3	11	2	2	3	1	1	1	0	0	1	6	6	6	6	7	6	7	6	6	6	6	3	6	6	6	6	3	6	3	2	5	5	6	6	3	6	6	6	7	1	5	6
6	6	46	310	1	28	4	3	11	2	2	3	1	1	1	0	0	1	6	6	6	6	7	6	7	6	6	6	6	3	6	6	6	6	3	6	3	2	5	5	6	6	3	6	6	6	7	1	5	6
6	6	46	310	1	28	4	3	11	2	2	3	1	1	1	0	0	1	6	6	6	6	7	6	7	6	6	6	6	3	6	6	6	6	3	6	3	2	5	5	6	6	3	6	6	6	7	1	5	6
6	6	46	310	1	28	4	3	11	2	2	3	1	1	1	0	0	1	6	6	6	6	7	6	7	6	6	6	6	3	6	6	6	6	3	6	3	2	5	5	6	6	3	6	6	6	7	1	5	6
6	6	46	310	1	28	4	3	11	2	2	3	1	1	1	0	0	1	6	6	6	6	7	6	7	6	6	6	6	3	6	6	6	6	3	6	3	2	5	5	6	6	3	6	6	6	7	1	5	6
6	6	46	310	1	28	4	3	11	2	2	3	1	1	1	0	0	1	6	6	6	6	7	6	7	6	6	6	6	3	6	6	6	6	3	6	3	2	5	5	6	6	3	6	6	6	7	1	5	6
6	6	46	310	1	28	4	3	11	2	2	3	1	1	1	0	0	1	6	6	6	6	7	6	7	6	6	6	6	3	6	6	6	6	3	6	3	2	5	5	6	6	3	6	6	6	7	1	5	6
6	6	46	310	1	28	4	3	11	2	2	3	1	1	1	0	0	1	6	6	6	6	7	6	7	6	6	6	6	3	6	6	6	6	3	6	3	2	5	5	6	6	3	6	6	6	7	1	5	6
6	6	47	311	1	26	4	2	1	4	3	3	1	1	1	1	0	1	7	6	4	1	7	7	7	4	4	6	6	2	5	2	7	2	6	6	6	2	7	7	7	7	2	6	6	6	7	1	1	1
6	6	47	311	1	26	4	2	1	4	3	3	1	1	1	1	0	1	7	6	4	1	7	7	7	4	4	6	6	2	5	2	7	2	6	6	6	2	7	7	7	7	2	6	6	6	7	1	1	1
6	6	47	311	1	26	4	2	1	4	3	3	1	1	1	1	0	1	7	6	4	1	7	7	7	4	4	6	6	2	5	2	7	2	6	6	6	2	7	7	7	7	2	6	6	6	7	1	1	1
6	6	47	311	1	26	4	2	1	4	3	3	1	1	1	1	0	1	7	6	4	1	7	7	7	4	4	6	6	2	5	2	7	2	6	6	6	2	7	7	7	7	2	6	6	6	7	1	1	1
6	6	47	311	1	26	4	2	1	4	3	3	1	1	1	1	0	1	7	6	4	1	7	7	7	4	4	6	6	2	5	2	7	2	6	6	6	2	7	7	7	7	2	6	6	6	7	1	1	1
6	6	47	311	1	26	4	2	1	4	3	3	1	1	1	1	0	1	7	6	4	1	7	7	7	4	4	6	6	2	5	2	7	2	6	6	6	2	7	7	7	7	2	6	6	6	7	1	1	1
6	6	47	311	1	26	4	2	1	4	3	3	1	1	1	1	0	1	7	6	4	1	7	7	7	4	4	6	6	2	5	2	7	2	6	6	6	2	7	7	7	7	2	6	6	6	7	1	1	1
6	6	47	311	1	26	4	2	1	4	3	3	1	1	1	1	0	1	7	6	4	1	7	7	7	4	4	6	6	2	5	2	7	2	6	6	6	2	7	7	7	7	2	6	6	6	7	1	1	1
6	6	47	311	1	26	4	2	1	4	3	3	1	1	1	1	0	1	7	6	4	1	7	7	7	4	4	6	6	2	5	2	7	2	6	6	6	2	7	7	7	7	2	6	6	6	7	1	1	1
6	6	47	311	1	26	4	2	1	4	3	3	1	1	1	1	0	1	7	6	4	1	7	7	7	4	4	6	6	2	5	2	7	2	6	6	6	2	7	7	7	7	2	6	6	6	7	1	1	1
6	6	47	311	1	26	4	2	1	4	3	3	1	1	1	1	0	1	7	6	4	1	7	7	7	4	4	6	6	2	5	2	7	2	6	6	6	2	7	7	7	7	2	6	6	6	7	1	1	1
6	6	47	311	1	26	4	2	1	4	3	3	1	1	1	1	0	1	7	6	4	1	7	7	7	4	4	6	6	2	5	2	7	2	6	6	6	2	7	7	7	7	2	6	6	6	7	1	1	1
6	6	47	311	1	26	4	2	1	4	3	3	1	1	1	1	0	1	7	6	4	1	7	7	7	4	4	6	6	2	5	2	7	2	6	6	6	2	7	7	7	7	2	6	6	6	7	1	1	1
6	6	47	311	1	26	4	2	1	4	3	3	1	1	1	1	0	1	7	6	4	1	7	7	7	4	4	6	6	2	5	2	7	2	6	6	6	2	7	7	7	7	2	6	6	6	7	1	1	1
6	6	47	311	1	26	4	2	1	4	3	3	1	1	1	1	0	1	7	6	4	1	7	7	7	4	4	6	6	2	5	2	7	2	6	6	6	2	7	7	7	7	2	6	6	6	7	1	1	1
6	6	47	311	1	26	4	2	1	4	3	3	1	1	1	1	0	1	7	6	4	1	7	7	7	4	4	6	6	2	5	2	7	2	6	6	6	2	7	7	7	7	2	6	6	6	7	1	1	1
6	6	47	311	1	26	4	2	1	4	3	3	1	1	1	1	0	1	7	6	4	1	7	7	7	4	4	6	6	2	5	2	7	2	6	6	6	2	7	7	7	7	2	6	6	6	7	1	1	1
6	6	47	311	1	26	4	2	1	4	3	3	1	1	1	1	0	1	7	6	4	1	7	7	7	4	4	6	6	2	5	2	7	2	6	6	6	2	7	7	7	7	2	6	6	6	7	1	1	1
6	6	47	311	1	26	4	2	1	4	3	3	1	1	1	1	0	1	7	6	4	1	7	7	7	4	4	6	6	2	5	2	7	2	6	6	6	2	7	7	7	7	2	6	6	6	7	1	1	1
6	6	47	311	1	26	4	2	1	4	3	3	1	1	1	1	0	1	7	6	4	1	7	7	7	4	4	6	6	2	5	2	7	2	6	6	6	2	7	7	7	7	2	6	6	6	7	1	1	1
6	6	48	312	2	26	4	3	11	3	2	3	1	1	1	0	0	0	5	5	6	6	6	6	6	5	5	6	6	2	6	3	5	4	2	6	2	2	5	6	5	6	2	5	6	5	6	5	5	5
6	6	48	312	2	26	4	3	11	3	2	3	1	1	1	0	0	0	5	5	6	6	6	6	6	5	5	6	6	2	6	3	5	4	2	6	2	2	5	6	5	6	2	5	6	5	6	5	5	5
6	6	48	312	2	26	4	3	11	3	2	3	1	1	1	0	0	0	5	5	6	6	6	6	6	5	5	6	6	2	6	3	5	4	2	6	2	2	5	6	5	6	2	5	6	5	6	5	5	5
6	6	48	312	2	26	4	3	11	3	2	3	1	1	1	0	0	0	5	5	6	6	6	6	6	5	5	6	6	2	6	3	5	4	2	6	2	2	5	6	5	6	2	5	6	5	6	5	5	5
6	6	48	312	2	26	4	3	11	3	2	3	1	1	1	0	0	0	5	5	6	6	6	6	6	5	5	6	6	2	6	3	5	4	2	6	2	2	5	6	5	6	2	5	6	5	6	5	5	5
6	6	48	312	2	26	4	3	11	3	2	3	1	1	1	0	0	0	5	5	6	6	6	6	6	5	5	6	6	2	6	3	5	4	2	6	2	2	5	6	5	6	2	5	6	5	6	5	5	5
6	6	48	312	2	26	4	3	11	3	2	3	1	1	1	0	0	0	5	5	6	6	6	6	6	5	5	6	6	2	6	3	5	4	2	6	2	2	5	6	5	6	2	5	6	5	6	5	5	5
6	6	48	312	2	26	4	3	11	3	2	3	1	1	1	0	0	0	5	5	6	6	6	6	6	5	5	6	6	2	6	3	5	4	2	6	2	2	5	6	5	6	2	5	6	5	6	5	5	5
6	6	48	312	2	26	4	3	11	3	2	3	1	1	1	0	0	0	5	5	6	6	6	6	6	5	5	6	6	2	6	3	5	4	2	6	2	2	5	6	5	6	2	5	6	5	6	5	5	5
6	6	48	312	2	26	4	3	11	3	2	3	1	1	1	0	0	0	5	5	6	6	6	6	6	5	5	6	6	2	6	3	5	4	2	6	2	2	5	6	5	6	2	5	6	5	6	5	5	5
6	6	48	312	2	26	4	3	11	3	2	3	1	1	1	0	0	0	5	5	6	6	6	6	6	5	5	6	6	2	6	3	5	4	2	6	2	2	5	6	5	6	2	5	6	5	6	5	5	5
6	6	48	312	2	26	4	3	11	3	2	3	1	1	1	0	0	0	5	5	6	6	6	6	6	5	5	6	6	2	6	3	5	4	2	6	2	2	5	6	5	6	2	5	6	5	6	5	5	5
6	6	48	312	2	26	4	3	11	3	2	3	1	1	1	0	0	0	5	5	6	6	6	6	6	5	5	6	6	2	6	3	5	4	2	6	2	2	5	6	5	6	2	5	6	5	6	5	5	5
6	6	48	312	2	26	4	3	11	3	2	3	1	1	1	0	0	0	5	5	6	6	6	6	6	5	5	6	6	2	6	3	5	4	2	6	2	2	5	6	5	6	2	5	6	5	6	5	5	5
6	6	48	312	2	26	4	3	11	3	2	3	1	1	1	0	0	0	5	5	6	6	6	6	6	5	5	6	6	2	6	3	5	4	2	6	2	2	5	6	5	6	2	5	6	5	6	5	5	5
6	6	48	312	2	26	4	3	11	3	2	3	1	1	1	0	0	0	5	5	6	6	6	6	6	5	5	6	6	2	6	3	5	4	2	6	2	2	5	6	5	6	2	5	6	5	6	5	5	5
6	6	48	312	2	26	4	3	11	3	2	3	1	1	1	0	0	0	5	5	6	6	6	6	6	5	5	6	6	2	6	3	5	4	2	6	2	2	5	6	5	6	2	5	6	5	6	5	5	5
6	6	48	312	2	26	4	3	11	3	2	3	1	1	1	0	0	0	5	5	6	6	6	6	6	5	5	6	6	2	6	3	5	4	2	6	2	2	5	6	5	6	2	5	6	5	6	5	5	5
6	6	48	312	2	26	4	3	11	3	2	3	1	1	1	0	0	0	5	5	6	6	6	6	6	5	5	6	6	2	6	3	5	4	2	6	2	2	5	6	5	6	2	5	6	5	6	5	5	5
6	6	48	312	2	26	4	3	11	3	2	3	1	1	1	0	0	0	5	5	6	6	6	6	6	5	5	6	6	2	6	3	5	4	2	6	2	2	5	6	5	6	2	5	6	5	6	5	5	5
6	6	49	313	1	57	3	3	3	5	6	5	5	1	1	1	1	0	5	4	6	3	7	7	5	7	3	5	4	6	5	5	6	6	6	4	6	6	3	6	7	3	3	3	1	1	4	3	3	5
6	6	49	313	1	57	3	3	3	5	6	5	5	1	1	1	1	0	5	4	6	3	7	7	5	7	3	5	4	6	5	5	6	6	6	4	6	6	3	6	7	3	3	3	1	1	4	3	3	5
6	6	49	313	1	57	3	3	3	5	6	5	5	1	1	1	1	0	5	4	6	3	7	7	5	7	3	5	4	6	5	5	6	6	6	4	6	6	3	6	7	3	3	3	1	1	4	3	3	5
6	6	49	313	1	57	3	3	3	5	6	5	5	1	1	1	1	0	5	4	6	3	7	7	5	7	3	5	4	6	5	5	6	6	6	4	6	6	3	6	7	3	3	3	1	1	4	3	3	5
6	6	49	313	1	57	3	3	3	5	6	5	5	1	1	1	1	0	5	4	6	3	7	7	5	7	3	5	4	6	5	5	6	6	6	4	6	6	3	6	7	3	3	3	1	1	4	3	3	5
6	6	49	313	1	57	3	3	3	5	6	5	5	1	1	1	1	0	5	4	6	3	7	7	5	7	3	5	4	6	5	5	6	6	6	4	6	6	3	6	7	3	3	3	1	1	4	3	3	5
6	6	49	313	1	57	3	3	3	5	6	5	5	1	1	1	1	0	5	4	6	3	7	7	5	7	3	5	4	6	5	5	6	6	6	4	6	6	3	6	7	3	3	3	1	1	4	3	3	5
6	6	49	313	1	57	3	3	3	5	6	5	5	1	1	1	1	0	5	4	6	3	7	7	5	7	3	5	4	6	5	5	6	6	6	4	6	6	3	6	7	3	3	3	1	1	4	3	3	5
6	6	49	313	1	57	3	3	3	5	6	5	5	1	1	1	1	0	5	4	6	3	7	7	5	7	3	5	4	6	5	5	6	6	6	4	6	6	3	6	7	3	3	3	1	1	4	3	3	5
6	6	49	313	1	57	3	3	3	5	6	5	5	1	1	1	1	0	5	4	6	3	7	7	5	7	3	5	4	6	5	5	6	6	6	4	6	6	3	6	7	3	3	3	1	1	4	3	3	5
6	6	49	313	1	57	3	3	3	5	6	5	5	1	1	1	1	0	5	4	6	3	7	7	5	7	3	5	4	6	5	5	6	6	6	4	6	6	3	6	7	3	3	3	1	1	4	3	3	5
6	6	49	313	1	57	3	3	3	5	6	5	5	1	1	1	1	0	5	4	6	3	7	7	5	7	3	5	4	6	5	5	6	6	6	4	6	6	3	6	7	3	3	3	1	1	4	3	3	5
6	6	49	313	1	57	3	3	3	5	6	5	5	1	1	1	1	0	5	4	6	3	7	7	5	7	3	5	4	6	5	5	6	6	6	4	6	6	3	6	7	3	3	3	1	1	4	3	3	5
6	6	49	313	1	57	3	3	3	5	6	5	5	1	1	1	1	0	5	4	6	3	7	7	5	7	3	5	4	6	5	5	6	6	6	4	6	6	3	6	7	3	3	3	1	1	4	3	3	5
6	6	49	313	1	57	3	3	3	5	6	5	5	1	1	1	1	0	5	4	6	3	7	7	5	7	3	5	4	6	5	5	6	6	6	4	6	6	3	6	7	3	3	3	1	1	4	3	3	5
6	6	49	313	1	57	3	3	3	5	6	5	5	1	1	1	1	0	5	4	6	3	7	7	5	7	3	5	4	6	5	5	6	6	6	4	6	6	3	6	7	3	3	3	1	1	4	3	3	5
6	6	49	313	1	57	3	3	3	5	6	5	5	1	1	1	1	0	5	4	6	3	7	7	5	7	3	5	4	6	5	5	6	6	6	4	6	6	3	6	7	3	3	3	1	1	4	3	3	5
6	6	49	313	1	57	3	3	3	5	6	5	5	1	1	1	1	0	5	4	6	3	7	7	5	7	3	5	4	6	5	5	6	6	6	4	6	6	3	6	7	3	3	3	1	1	4	3	3	5
6	6	49	313	1	57	3	3	3	5	6	5	5	1	1	1	1	0	5	4	6	3	7	7	5	7	3	5	4	6	5	5	6	6	6	4	6	6	3	6	7	3	3	3	1	1	4	3	3	5
6	6	49	313	1	57	3	3	3	5	6	5	5	1	1	1	1	0	5	4	6	3	7	7	5	7	3	5	4	6	5	5	6	6	6	4	6	6	3	6	7	3	3	3	1	1	4	3	3	5
10	6	50	314	2	23	4	4	11	3	6	4	1	1	1	1	0	1	6	6	5	5	7	6	6	5	5	5	5	6	5	6	4	4	6	4	6	6	7	7	5	5	3	2	5	3	7	6	6	6
10	6	50	314	2	23	4	4	11	3	6	4	1	1	1	1	0	1	6	6	5	5	7	6	6	5	5	5	5	6	5	6	4	4	6	4	6	6	7	7	5	5	3	2	5	3	7	6	6	6
10	6	50	314	2	23	4	4	11	3	6	4	1	1	1	1	0	1	6	6	5	5	7	6	6	5	5	5	5	6	5	6	4	4	6	4	6	6	7	7	5	5	3	2	5	3	7	6	6	6
10	6	50	314	2	23	4	4	11	3	6	4	1	1	1	1	0	1	6	6	5	5	7	6	6	5	5	5	5	6	5	6	4	4	6	4	6	6	7	7	5	5	3	2	5	3	7	6	6	6
10	6	50	314	2	23	4	4	11	3	6	4	1	1	1	1	0	1	6	6	5	5	7	6	6	5	5	5	5	6	5	6	4	4	6	4	6	6	7	7	5	5	3	2	5	3	7	6	6	6
10	6	50	314	2	23	4	4	11	3	6	4	1	1	1	1	0	1	6	6	5	5	7	6	6	5	5	5	5	6	5	6	4	4	6	4	6	6	7	7	5	5	3	2	5	3	7	6	6	6
10	6	50	314	2	23	4	4	11	3	6	4	1	1	1	1	0	1	6	6	5	5	7	6	6	5	5	5	5	6	5	6	4	4	6	4	6	6	7	7	5	5	3	2	5	3	7	6	6	6
10	6	50	314	2	23	4	4	11	3	6	4	1	1	1	1	0	1	6	6	5	5	7	6	6	5	5	5	5	6	5	6	4	4	6	4	6	6	7	7	5	5	3	2	5	3	7	6	6	6
10	6	50	314	2	23	4	4	11	3	6	4	1	1	1	1	0	1	6	6	5	5	7	6	6	5	5	5	5	6	5	6	4	4	6	4	6	6	7	7	5	5	3	2	5	3	7	6	6	6
10	6	50	314	2	23	4	4	11	3	6	4	1	1	1	1	0	1	6	6	5	5	7	6	6	5	5	5	5	6	5	6	4	4	6	4	6	6	7	7	5	5	3	2	5	3	7	6	6	6
10	6	50	314	2	23	4	4	11	3	6	4	1	1	1	1	0	1	6	6	5	5	7	6	6	5	5	5	5	6	5	6	4	4	6	4	6	6	7	7	5	5	3	2	5	3	7	6	6	6
10	6	50	314	2	23	4	4	11	3	6	4	1	1	1	1	0	1	6	6	5	5	7	6	6	5	5	5	5	6	5	6	4	4	6	4	6	6	7	7	5	5	3	2	5	3	7	6	6	6
10	6	50	314	2	23	4	4	11	3	6	4	1	1	1	1	0	1	6	6	5	5	7	6	6	5	5	5	5	6	5	6	4	4	6	4	6	6	7	7	5	5	3	2	5	3	7	6	6	6
10	6	50	314	2	23	4	4	11	3	6	4	1	1	1	1	0	1	6	6	5	5	7	6	6	5	5	5	5	6	5	6	4	4	6	4	6	6	7	7	5	5	3	2	5	3	7	6	6	6
10	6	50	314	2	23	4	4	11	3	6	4	1	1	1	1	0	1	6	6	5	5	7	6	6	5	5	5	5	6	5	6	4	4	6	4	6	6	7	7	5	5	3	2	5	3	7	6	6	6
10	6	50	314	2	23	4	4	11	3	6	4	1	1	1	1	0	1	6	6	5	5	7	6	6	5	5	5	5	6	5	6	4	4	6	4	6	6	7	7	5	5	3	2	5	3	7	6	6	6
10	6	50	314	2	23	4	4	11	3	6	4	1	1	1	1	0	1	6	6	5	5	7	6	6	5	5	5	5	6	5	6	4	4	6	4	6	6	7	7	5	5	3	2	5	3	7	6	6	6
10	6	50	314	2	23	4	4	11	3	6	4	1	1	1	1	0	1	6	6	5	5	7	6	6	5	5	5	5	6	5	6	4	4	6	4	6	6	7	7	5	5	3	2	5	3	7	6	6	6
10	6	50	314	2	23	4	4	11	3	6	4	1	1	1	1	0	1	6	6	5	5	7	6	6	5	5	5	5	6	5	6	4	4	6	4	6	6	7	7	5	5	3	2	5	3	7	6	6	6
10	6	50	314	2	23	4	4	11	3	6	4	1	1	1	1	0	1	6	6	5	5	7	6	6	5	5	5	5	6	5	6	4	4	6	4	6	6	7	7	5	5	3	2	5	3	7	6	6	6
[truncated: 75 more columns]
