# Supplementary material for: Nudging to prevent the purchase of incompatible digital products online: An experimental study
Source: PLoS One. 2017 Mar 10;12(3):e0173333. doi: 10.1371/journal.pone.0173333 (PMC5345791; doi:10.1371/journal.pone.0173333)
Supplement: S1 Dataset — (ZIP) [file pone.0173333.s001.zip › data_treat7_54Ss.xlsx]

## Sheet: data_treat7_54Ss
id_session	id_treatment	subject_session	id_subject	q0_sex	q0_age	q0_education	q0_employment	q0_income	q0_people	q0_avg_income	q0_products	q0_freeproducts	q0_plat_pc	q0_plat_mob	q0_plat_tablet	q0_plat_app	q0_plat_web	q0_p11	q0_p12	q0_p13	q0_p14	q0_p15	q0_p16	q0_p17	q0_p18	q0_p19	q1_p1	q1_p2	q1_p3	q1_p4	q1_p5	q1_p6	q1_p7	q1_p8	q1_p9	q1_p10	q1_p11	q1_p12	q1_p13	q1_p14	q1_p15	q1_p16	q1_p17	q1_p18	q1_p19	q1_p20	q2_p1	q2_p2	q2_p3
7	7	1	315	2	23	4	4	11	5	5	3	1	1	1	0	1	1	7	6	6	6	7	7	7	7	6	6	5	5	5	3	7	6	6	7	6	2	5	2	1	7	1	6	6	6	4	6	4	5
7	7	1	315	2	23	4	4	11	5	5	3	1	1	1	0	1	1	7	6	6	6	7	7	7	7	6	6	5	5	5	3	7	6	6	7	6	2	5	2	1	7	1	6	6	6	4	6	4	5
7	7	1	315	2	23	4	4	11	5	5	3	1	1	1	0	1	1	7	6	6	6	7	7	7	7	6	6	5	5	5	3	7	6	6	7	6	2	5	2	1	7	1	6	6	6	4	6	4	5
7	7	1	315	2	23	4	4	11	5	5	3	1	1	1	0	1	1	7	6	6	6	7	7	7	7	6	6	5	5	5	3	7	6	6	7	6	2	5	2	1	7	1	6	6	6	4	6	4	5
7	7	1	315	2	23	4	4	11	5	5	3	1	1	1	0	1	1	7	6	6	6	7	7	7	7	6	6	5	5	5	3	7	6	6	7	6	2	5	2	1	7	1	6	6	6	4	6	4	5
7	7	1	315	2	23	4	4	11	5	5	3	1	1	1	0	1	1	7	6	6	6	7	7	7	7	6	6	5	5	5	3	7	6	6	7	6	2	5	2	1	7	1	6	6	6	4	6	4	5
7	7	1	315	2	23	4	4	11	5	5	3	1	1	1	0	1	1	7	6	6	6	7	7	7	7	6	6	5	5	5	3	7	6	6	7	6	2	5	2	1	7	1	6	6	6	4	6	4	5
7	7	1	315	2	23	4	4	11	5	5	3	1	1	1	0	1	1	7	6	6	6	7	7	7	7	6	6	5	5	5	3	7	6	6	7	6	2	5	2	1	7	1	6	6	6	4	6	4	5
7	7	1	315	2	23	4	4	11	5	5	3	1	1	1	0	1	1	7	6	6	6	7	7	7	7	6	6	5	5	5	3	7	6	6	7	6	2	5	2	1	7	1	6	6	6	4	6	4	5
7	7	1	315	2	23	4	4	11	5	5	3	1	1	1	0	1	1	7	6	6	6	7	7	7	7	6	6	5	5	5	3	7	6	6	7	6	2	5	2	1	7	1	6	6	6	4	6	4	5
7	7	1	315	2	23	4	4	11	5	5	3	1	1	1	0	1	1	7	6	6	6	7	7	7	7	6	6	5	5	5	3	7	6	6	7	6	2	5	2	1	7	1	6	6	6	4	6	4	5
7	7	1	315	2	23	4	4	11	5	5	3	1	1	1	0	1	1	7	6	6	6	7	7	7	7	6	6	5	5	5	3	7	6	6	7	6	2	5	2	1	7	1	6	6	6	4	6	4	5
7	7	1	315	2	23	4	4	11	5	5	3	1	1	1	0	1	1	7	6	6	6	7	7	7	7	6	6	5	5	5	3	7	6	6	7	6	2	5	2	1	7	1	6	6	6	4	6	4	5
7	7	1	315	2	23	4	4	11	5	5	3	1	1	1	0	1	1	7	6	6	6	7	7	7	7	6	6	5	5	5	3	7	6	6	7	6	2	5	2	1	7	1	6	6	6	4	6	4	5
7	7	1	315	2	23	4	4	11	5	5	3	1	1	1	0	1	1	7	6	6	6	7	7	7	7	6	6	5	5	5	3	7	6	6	7	6	2	5	2	1	7	1	6	6	6	4	6	4	5
7	7	1	315	2	23	4	4	11	5	5	3	1	1	1	0	1	1	7	6	6	6	7	7	7	7	6	6	5	5	5	3	7	6	6	7	6	2	5	2	1	7	1	6	6	6	4	6	4	5
7	7	1	315	2	23	4	4	11	5	5	3	1	1	1	0	1	1	7	6	6	6	7	7	7	7	6	6	5	5	5	3	7	6	6	7	6	2	5	2	1	7	1	6	6	6	4	6	4	5
7	7	1	315	2	23	4	4	11	5	5	3	1	1	1	0	1	1	7	6	6	6	7	7	7	7	6	6	5	5	5	3	7	6	6	7	6	2	5	2	1	7	1	6	6	6	4	6	4	5
7	7	1	315	2	23	4	4	11	5	5	3	1	1	1	0	1	1	7	6	6	6	7	7	7	7	6	6	5	5	5	3	7	6	6	7	6	2	5	2	1	7	1	6	6	6	4	6	4	5
7	7	1	315	2	23	4	4	11	5	5	3	1	1	1	0	1	1	7	6	6	6	7	7	7	7	6	6	5	5	5	3	7	6	6	7	6	2	5	2	1	7	1	6	6	6	4	6	4	5
7	7	2	316	1	44	4	2	8	2	7	5	2	1	0	1	0	1	7	5	6	6	7	7	5	7	7	6	6	1	7	1	1	1	6	4	2	7	7	7	7	4	1	1	1	1	3	4	5	5
7	7	2	316	1	44	4	2	8	2	7	5	2	1	0	1	0	1	7	5	6	6	7	7	5	7	7	6	6	1	7	1	1	1	6	4	2	7	7	7	7	4	1	1	1	1	3	4	5	5
7	7	2	316	1	44	4	2	8	2	7	5	2	1	0	1	0	1	7	5	6	6	7	7	5	7	7	6	6	1	7	1	1	1	6	4	2	7	7	7	7	4	1	1	1	1	3	4	5	5
7	7	2	316	1	44	4	2	8	2	7	5	2	1	0	1	0	1	7	5	6	6	7	7	5	7	7	6	6	1	7	1	1	1	6	4	2	7	7	7	7	4	1	1	1	1	3	4	5	5
7	7	2	316	1	44	4	2	8	2	7	5	2	1	0	1	0	1	7	5	6	6	7	7	5	7	7	6	6	1	7	1	1	1	6	4	2	7	7	7	7	4	1	1	1	1	3	4	5	5
7	7	2	316	1	44	4	2	8	2	7	5	2	1	0	1	0	1	7	5	6	6	7	7	5	7	7	6	6	1	7	1	1	1	6	4	2	7	7	7	7	4	1	1	1	1	3	4	5	5
7	7	2	316	1	44	4	2	8	2	7	5	2	1	0	1	0	1	7	5	6	6	7	7	5	7	7	6	6	1	7	1	1	1	6	4	2	7	7	7	7	4	1	1	1	1	3	4	5	5
7	7	2	316	1	44	4	2	8	2	7	5	2	1	0	1	0	1	7	5	6	6	7	7	5	7	7	6	6	1	7	1	1	1	6	4	2	7	7	7	7	4	1	1	1	1	3	4	5	5
7	7	2	316	1	44	4	2	8	2	7	5	2	1	0	1	0	1	7	5	6	6	7	7	5	7	7	6	6	1	7	1	1	1	6	4	2	7	7	7	7	4	1	1	1	1	3	4	5	5
7	7	2	316	1	44	4	2	8	2	7	5	2	1	0	1	0	1	7	5	6	6	7	7	5	7	7	6	6	1	7	1	1	1	6	4	2	7	7	7	7	4	1	1	1	1	3	4	5	5
7	7	2	316	1	44	4	2	8	2	7	5	2	1	0	1	0	1	7	5	6	6	7	7	5	7	7	6	6	1	7	1	1	1	6	4	2	7	7	7	7	4	1	1	1	1	3	4	5	5
7	7	2	316	1	44	4	2	8	2	7	5	2	1	0	1	0	1	7	5	6	6	7	7	5	7	7	6	6	1	7	1	1	1	6	4	2	7	7	7	7	4	1	1	1	1	3	4	5	5
7	7	2	316	1	44	4	2	8	2	7	5	2	1	0	1	0	1	7	5	6	6	7	7	5	7	7	6	6	1	7	1	1	1	6	4	2	7	7	7	7	4	1	1	1	1	3	4	5	5
7	7	2	316	1	44	4	2	8	2	7	5	2	1	0	1	0	1	7	5	6	6	7	7	5	7	7	6	6	1	7	1	1	1	6	4	2	7	7	7	7	4	1	1	1	1	3	4	5	5
7	7	2	316	1	44	4	2	8	2	7	5	2	1	0	1	0	1	7	5	6	6	7	7	5	7	7	6	6	1	7	1	1	1	6	4	2	7	7	7	7	4	1	1	1	1	3	4	5	5
7	7	2	316	1	44	4	2	8	2	7	5	2	1	0	1	0	1	7	5	6	6	7	7	5	7	7	6	6	1	7	1	1	1	6	4	2	7	7	7	7	4	1	1	1	1	3	4	5	5
7	7	2	316	1	44	4	2	8	2	7	5	2	1	0	1	0	1	7	5	6	6	7	7	5	7	7	6	6	1	7	1	1	1	6	4	2	7	7	7	7	4	1	1	1	1	3	4	5	5
7	7	2	316	1	44	4	2	8	2	7	5	2	1	0	1	0	1	7	5	6	6	7	7	5	7	7	6	6	1	7	1	1	1	6	4	2	7	7	7	7	4	1	1	1	1	3	4	5	5
7	7	2	316	1	44	4	2	8	2	7	5	2	1	0	1	0	1	7	5	6	6	7	7	5	7	7	6	6	1	7	1	1	1	6	4	2	7	7	7	7	4	1	1	1	1	3	4	5	5
7	7	2	316	1	44	4	2	8	2	7	5	2	1	0	1	0	1	7	5	6	6	7	7	5	7	7	6	6	1	7	1	1	1	6	4	2	7	7	7	7	4	1	1	1	1	3	4	5	5
7	7	3	317	1	36	4	2	6	4	6	3	1	1	1	1	0	0	7	7	7	7	7	7	7	7	7	7	6	1	6	2	6	5	2	7	1	1	3	3	3	4	1	7	7	7	7	5	1	2
7	7	3	317	1	36	4	2	6	4	6	3	1	1	1	1	0	0	7	7	7	7	7	7	7	7	7	7	6	1	6	2	6	5	2	7	1	1	3	3	3	4	1	7	7	7	7	5	1	2
7	7	3	317	1	36	4	2	6	4	6	3	1	1	1	1	0	0	7	7	7	7	7	7	7	7	7	7	6	1	6	2	6	5	2	7	1	1	3	3	3	4	1	7	7	7	7	5	1	2
7	7	3	317	1	36	4	2	6	4	6	3	1	1	1	1	0	0	7	7	7	7	7	7	7	7	7	7	6	1	6	2	6	5	2	7	1	1	3	3	3	4	1	7	7	7	7	5	1	2
7	7	3	317	1	36	4	2	6	4	6	3	1	1	1	1	0	0	7	7	7	7	7	7	7	7	7	7	6	1	6	2	6	5	2	7	1	1	3	3	3	4	1	7	7	7	7	5	1	2
7	7	3	317	1	36	4	2	6	4	6	3	1	1	1	1	0	0	7	7	7	7	7	7	7	7	7	7	6	1	6	2	6	5	2	7	1	1	3	3	3	4	1	7	7	7	7	5	1	2
7	7	3	317	1	36	4	2	6	4	6	3	1	1	1	1	0	0	7	7	7	7	7	7	7	7	7	7	6	1	6	2	6	5	2	7	1	1	3	3	3	4	1	7	7	7	7	5	1	2
7	7	3	317	1	36	4	2	6	4	6	3	1	1	1	1	0	0	7	7	7	7	7	7	7	7	7	7	6	1	6	2	6	5	2	7	1	1	3	3	3	4	1	7	7	7	7	5	1	2
7	7	3	317	1	36	4	2	6	4	6	3	1	1	1	1	0	0	7	7	7	7	7	7	7	7	7	7	6	1	6	2	6	5	2	7	1	1	3	3	3	4	1	7	7	7	7	5	1	2
7	7	3	317	1	36	4	2	6	4	6	3	1	1	1	1	0	0	7	7	7	7	7	7	7	7	7	7	6	1	6	2	6	5	2	7	1	1	3	3	3	4	1	7	7	7	7	5	1	2
7	7	3	317	1	36	4	2	6	4	6	3	1	1	1	1	0	0	7	7	7	7	7	7	7	7	7	7	6	1	6	2	6	5	2	7	1	1	3	3	3	4	1	7	7	7	7	5	1	2
7	7	3	317	1	36	4	2	6	4	6	3	1	1	1	1	0	0	7	7	7	7	7	7	7	7	7	7	6	1	6	2	6	5	2	7	1	1	3	3	3	4	1	7	7	7	7	5	1	2
7	7	3	317	1	36	4	2	6	4	6	3	1	1	1	1	0	0	7	7	7	7	7	7	7	7	7	7	6	1	6	2	6	5	2	7	1	1	3	3	3	4	1	7	7	7	7	5	1	2
7	7	3	317	1	36	4	2	6	4	6	3	1	1	1	1	0	0	7	7	7	7	7	7	7	7	7	7	6	1	6	2	6	5	2	7	1	1	3	3	3	4	1	7	7	7	7	5	1	2
7	7	3	317	1	36	4	2	6	4	6	3	1	1	1	1	0	0	7	7	7	7	7	7	7	7	7	7	6	1	6	2	6	5	2	7	1	1	3	3	3	4	1	7	7	7	7	5	1	2
7	7	3	317	1	36	4	2	6	4	6	3	1	1	1	1	0	0	7	7	7	7	7	7	7	7	7	7	6	1	6	2	6	5	2	7	1	1	3	3	3	4	1	7	7	7	7	5	1	2
7	7	3	317	1	36	4	2	6	4	6	3	1	1	1	1	0	0	7	7	7	7	7	7	7	7	7	7	6	1	6	2	6	5	2	7	1	1	3	3	3	4	1	7	7	7	7	5	1	2
7	7	3	317	1	36	4	2	6	4	6	3	1	1	1	1	0	0	7	7	7	7	7	7	7	7	7	7	6	1	6	2	6	5	2	7	1	1	3	3	3	4	1	7	7	7	7	5	1	2
7	7	3	317	1	36	4	2	6	4	6	3	1	1	1	1	0	0	7	7	7	7	7	7	7	7	7	7	6	1	6	2	6	5	2	7	1	1	3	3	3	4	1	7	7	7	7	5	1	2
7	7	3	317	1	36	4	2	6	4	6	3	1	1	1	1	0	0	7	7	7	7	7	7	7	7	7	7	6	1	6	2	6	5	2	7	1	1	3	3	3	4	1	7	7	7	7	5	1	2
7	7	4	318	1	43	4	3	1	5	5	5	1	1	1	1	0	0	6	6	4	3	7	5	5	3	3	6	6	2	6	4	5	3	2	6	3	3	5	4	6	6	4	6	5	6	5	5	6	5
7	7	4	318	1	43	4	3	1	5	5	5	1	1	1	1	0	0	6	6	4	3	7	5	5	3	3	6	6	2	6	4	5	3	2	6	3	3	5	4	6	6	4	6	5	6	5	5	6	5
7	7	4	318	1	43	4	3	1	5	5	5	1	1	1	1	0	0	6	6	4	3	7	5	5	3	3	6	6	2	6	4	5	3	2	6	3	3	5	4	6	6	4	6	5	6	5	5	6	5
7	7	4	318	1	43	4	3	1	5	5	5	1	1	1	1	0	0	6	6	4	3	7	5	5	3	3	6	6	2	6	4	5	3	2	6	3	3	5	4	6	6	4	6	5	6	5	5	6	5
7	7	4	318	1	43	4	3	1	5	5	5	1	1	1	1	0	0	6	6	4	3	7	5	5	3	3	6	6	2	6	4	5	3	2	6	3	3	5	4	6	6	4	6	5	6	5	5	6	5
7	7	4	318	1	43	4	3	1	5	5	5	1	1	1	1	0	0	6	6	4	3	7	5	5	3	3	6	6	2	6	4	5	3	2	6	3	3	5	4	6	6	4	6	5	6	5	5	6	5
7	7	4	318	1	43	4	3	1	5	5	5	1	1	1	1	0	0	6	6	4	3	7	5	5	3	3	6	6	2	6	4	5	3	2	6	3	3	5	4	6	6	4	6	5	6	5	5	6	5
7	7	4	318	1	43	4	3	1	5	5	5	1	1	1	1	0	0	6	6	4	3	7	5	5	3	3	6	6	2	6	4	5	3	2	6	3	3	5	4	6	6	4	6	5	6	5	5	6	5
7	7	4	318	1	43	4	3	1	5	5	5	1	1	1	1	0	0	6	6	4	3	7	5	5	3	3	6	6	2	6	4	5	3	2	6	3	3	5	4	6	6	4	6	5	6	5	5	6	5
7	7	4	318	1	43	4	3	1	5	5	5	1	1	1	1	0	0	6	6	4	3	7	5	5	3	3	6	6	2	6	4	5	3	2	6	3	3	5	4	6	6	4	6	5	6	5	5	6	5
7	7	4	318	1	43	4	3	1	5	5	5	1	1	1	1	0	0	6	6	4	3	7	5	5	3	3	6	6	2	6	4	5	3	2	6	3	3	5	4	6	6	4	6	5	6	5	5	6	5
7	7	4	318	1	43	4	3	1	5	5	5	1	1	1	1	0	0	6	6	4	3	7	5	5	3	3	6	6	2	6	4	5	3	2	6	3	3	5	4	6	6	4	6	5	6	5	5	6	5
7	7	4	318	1	43	4	3	1	5	5	5	1	1	1	1	0	0	6	6	4	3	7	5	5	3	3	6	6	2	6	4	5	3	2	6	3	3	5	4	6	6	4	6	5	6	5	5	6	5
7	7	4	318	1	43	4	3	1	5	5	5	1	1	1	1	0	0	6	6	4	3	7	5	5	3	3	6	6	2	6	4	5	3	2	6	3	3	5	4	6	6	4	6	5	6	5	5	6	5
7	7	4	318	1	43	4	3	1	5	5	5	1	1	1	1	0	0	6	6	4	3	7	5	5	3	3	6	6	2	6	4	5	3	2	6	3	3	5	4	6	6	4	6	5	6	5	5	6	5
7	7	4	318	1	43	4	3	1	5	5	5	1	1	1	1	0	0	6	6	4	3	7	5	5	3	3	6	6	2	6	4	5	3	2	6	3	3	5	4	6	6	4	6	5	6	5	5	6	5
7	7	4	318	1	43	4	3	1	5	5	5	1	1	1	1	0	0	6	6	4	3	7	5	5	3	3	6	6	2	6	4	5	3	2	6	3	3	5	4	6	6	4	6	5	6	5	5	6	5
7	7	4	318	1	43	4	3	1	5	5	5	1	1	1	1	0	0	6	6	4	3	7	5	5	3	3	6	6	2	6	4	5	3	2	6	3	3	5	4	6	6	4	6	5	6	5	5	6	5
7	7	4	318	1	43	4	3	1	5	5	5	1	1	1	1	0	0	6	6	4	3	7	5	5	3	3	6	6	2	6	4	5	3	2	6	3	3	5	4	6	6	4	6	5	6	5	5	6	5
7	7	4	318	1	43	4	3	1	5	5	5	1	1	1	1	0	0	6	6	4	3	7	5	5	3	3	6	6	2	6	4	5	3	2	6	3	3	5	4	6	6	4	6	5	6	5	5	6	5
7	7	5	319	1	20	3	4	11	5	11	4	1	1	1	0	0	1	7	4	2	5	7	7	7	1	2	6	6	4	4	3	6	7	1	7	3	4	6	7	7	2	3	7	7	1	7	6	7	7
7	7	5	319	1	20	3	4	11	5	11	4	1	1	1	0	0	1	7	4	2	5	7	7	7	1	2	6	6	4	4	3	6	7	1	7	3	4	6	7	7	2	3	7	7	1	7	6	7	7
7	7	5	319	1	20	3	4	11	5	11	4	1	1	1	0	0	1	7	4	2	5	7	7	7	1	2	6	6	4	4	3	6	7	1	7	3	4	6	7	7	2	3	7	7	1	7	6	7	7
7	7	5	319	1	20	3	4	11	5	11	4	1	1	1	0	0	1	7	4	2	5	7	7	7	1	2	6	6	4	4	3	6	7	1	7	3	4	6	7	7	2	3	7	7	1	7	6	7	7
7	7	5	319	1	20	3	4	11	5	11	4	1	1	1	0	0	1	7	4	2	5	7	7	7	1	2	6	6	4	4	3	6	7	1	7	3	4	6	7	7	2	3	7	7	1	7	6	7	7
7	7	5	319	1	20	3	4	11	5	11	4	1	1	1	0	0	1	7	4	2	5	7	7	7	1	2	6	6	4	4	3	6	7	1	7	3	4	6	7	7	2	3	7	7	1	7	6	7	7
7	7	5	319	1	20	3	4	11	5	11	4	1	1	1	0	0	1	7	4	2	5	7	7	7	1	2	6	6	4	4	3	6	7	1	7	3	4	6	7	7	2	3	7	7	1	7	6	7	7
7	7	5	319	1	20	3	4	11	5	11	4	1	1	1	0	0	1	7	4	2	5	7	7	7	1	2	6	6	4	4	3	6	7	1	7	3	4	6	7	7	2	3	7	7	1	7	6	7	7
7	7	5	319	1	20	3	4	11	5	11	4	1	1	1	0	0	1	7	4	2	5	7	7	7	1	2	6	6	4	4	3	6	7	1	7	3	4	6	7	7	2	3	7	7	1	7	6	7	7
7	7	5	319	1	20	3	4	11	5	11	4	1	1	1	0	0	1	7	4	2	5	7	7	7	1	2	6	6	4	4	3	6	7	1	7	3	4	6	7	7	2	3	7	7	1	7	6	7	7
7	7	5	319	1	20	3	4	11	5	11	4	1	1	1	0	0	1	7	4	2	5	7	7	7	1	2	6	6	4	4	3	6	7	1	7	3	4	6	7	7	2	3	7	7	1	7	6	7	7
7	7	5	319	1	20	3	4	11	5	11	4	1	1	1	0	0	1	7	4	2	5	7	7	7	1	2	6	6	4	4	3	6	7	1	7	3	4	6	7	7	2	3	7	7	1	7	6	7	7
7	7	5	319	1	20	3	4	11	5	11	4	1	1	1	0	0	1	7	4	2	5	7	7	7	1	2	6	6	4	4	3	6	7	1	7	3	4	6	7	7	2	3	7	7	1	7	6	7	7
7	7	5	319	1	20	3	4	11	5	11	4	1	1	1	0	0	1	7	4	2	5	7	7	7	1	2	6	6	4	4	3	6	7	1	7	3	4	6	7	7	2	3	7	7	1	7	6	7	7
7	7	5	319	1	20	3	4	11	5	11	4	1	1	1	0	0	1	7	4	2	5	7	7	7	1	2	6	6	4	4	3	6	7	1	7	3	4	6	7	7	2	3	7	7	1	7	6	7	7
7	7	5	319	1	20	3	4	11	5	11	4	1	1	1	0	0	1	7	4	2	5	7	7	7	1	2	6	6	4	4	3	6	7	1	7	3	4	6	7	7	2	3	7	7	1	7	6	7	7
7	7	5	319	1	20	3	4	11	5	11	4	1	1	1	0	0	1	7	4	2	5	7	7	7	1	2	6	6	4	4	3	6	7	1	7	3	4	6	7	7	2	3	7	7	1	7	6	7	7
7	7	5	319	1	20	3	4	11	5	11	4	1	1	1	0	0	1	7	4	2	5	7	7	7	1	2	6	6	4	4	3	6	7	1	7	3	4	6	7	7	2	3	7	7	1	7	6	7	7
7	7	5	319	1	20	3	4	11	5	11	4	1	1	1	0	0	1	7	4	2	5	7	7	7	1	2	6	6	4	4	3	6	7	1	7	3	4	6	7	7	2	3	7	7	1	7	6	7	7
7	7	5	319	1	20	3	4	11	5	11	4	1	1	1	0	0	1	7	4	2	5	7	7	7	1	2	6	6	4	4	3	6	7	1	7	3	4	6	7	7	2	3	7	7	1	7	6	7	7
7	7	6	320	2	27	4	2	1	4	11	5	1	1	1	0	0	0	6	6	4	4	6	7	5	4	4	6	5	5	5	3	4	5	2	5	2	2	2	2	3	5	2	2	4	2	5	4	5	6
7	7	6	320	2	27	4	2	1	4	11	5	1	1	1	0	0	0	6	6	4	4	6	7	5	4	4	6	5	5	5	3	4	5	2	5	2	2	2	2	3	5	2	2	4	2	5	4	5	6
7	7	6	320	2	27	4	2	1	4	11	5	1	1	1	0	0	0	6	6	4	4	6	7	5	4	4	6	5	5	5	3	4	5	2	5	2	2	2	2	3	5	2	2	4	2	5	4	5	6
7	7	6	320	2	27	4	2	1	4	11	5	1	1	1	0	0	0	6	6	4	4	6	7	5	4	4	6	5	5	5	3	4	5	2	5	2	2	2	2	3	5	2	2	4	2	5	4	5	6
7	7	6	320	2	27	4	2	1	4	11	5	1	1	1	0	0	0	6	6	4	4	6	7	5	4	4	6	5	5	5	3	4	5	2	5	2	2	2	2	3	5	2	2	4	2	5	4	5	6
7	7	6	320	2	27	4	2	1	4	11	5	1	1	1	0	0	0	6	6	4	4	6	7	5	4	4	6	5	5	5	3	4	5	2	5	2	2	2	2	3	5	2	2	4	2	5	4	5	6
7	7	6	320	2	27	4	2	1	4	11	5	1	1	1	0	0	0	6	6	4	4	6	7	5	4	4	6	5	5	5	3	4	5	2	5	2	2	2	2	3	5	2	2	4	2	5	4	5	6
7	7	6	320	2	27	4	2	1	4	11	5	1	1	1	0	0	0	6	6	4	4	6	7	5	4	4	6	5	5	5	3	4	5	2	5	2	2	2	2	3	5	2	2	4	2	5	4	5	6
7	7	6	320	2	27	4	2	1	4	11	5	1	1	1	0	0	0	6	6	4	4	6	7	5	4	4	6	5	5	5	3	4	5	2	5	2	2	2	2	3	5	2	2	4	2	5	4	5	6
7	7	6	320	2	27	4	2	1	4	11	5	1	1	1	0	0	0	6	6	4	4	6	7	5	4	4	6	5	5	5	3	4	5	2	5	2	2	2	2	3	5	2	2	4	2	5	4	5	6
7	7	6	320	2	27	4	2	1	4	11	5	1	1	1	0	0	0	6	6	4	4	6	7	5	4	4	6	5	5	5	3	4	5	2	5	2	2	2	2	3	5	2	2	4	2	5	4	5	6
7	7	6	320	2	27	4	2	1	4	11	5	1	1	1	0	0	0	6	6	4	4	6	7	5	4	4	6	5	5	5	3	4	5	2	5	2	2	2	2	3	5	2	2	4	2	5	4	5	6
7	7	6	320	2	27	4	2	1	4	11	5	1	1	1	0	0	0	6	6	4	4	6	7	5	4	4	6	5	5	5	3	4	5	2	5	2	2	2	2	3	5	2	2	4	2	5	4	5	6
7	7	6	320	2	27	4	2	1	4	11	5	1	1	1	0	0	0	6	6	4	4	6	7	5	4	4	6	5	5	5	3	4	5	2	5	2	2	2	2	3	5	2	2	4	2	5	4	5	6
7	7	6	320	2	27	4	2	1	4	11	5	1	1	1	0	0	0	6	6	4	4	6	7	5	4	4	6	5	5	5	3	4	5	2	5	2	2	2	2	3	5	2	2	4	2	5	4	5	6
7	7	6	320	2	27	4	2	1	4	11	5	1	1	1	0	0	0	6	6	4	4	6	7	5	4	4	6	5	5	5	3	4	5	2	5	2	2	2	2	3	5	2	2	4	2	5	4	5	6
7	7	6	320	2	27	4	2	1	4	11	5	1	1	1	0	0	0	6	6	4	4	6	7	5	4	4	6	5	5	5	3	4	5	2	5	2	2	2	2	3	5	2	2	4	2	5	4	5	6
7	7	6	320	2	27	4	2	1	4	11	5	1	1	1	0	0	0	6	6	4	4	6	7	5	4	4	6	5	5	5	3	4	5	2	5	2	2	2	2	3	5	2	2	4	2	5	4	5	6
7	7	6	320	2	27	4	2	1	4	11	5	1	1	1	0	0	0	6	6	4	4	6	7	5	4	4	6	5	5	5	3	4	5	2	5	2	2	2	2	3	5	2	2	4	2	5	4	5	6
7	7	6	320	2	27	4	2	1	4	11	5	1	1	1	0	0	0	6	6	4	4	6	7	5	4	4	6	5	5	5	3	4	5	2	5	2	2	2	2	3	5	2	2	4	2	5	4	5	6
7	7	7	321	2	35	3	2	6	2	7	5	3	0	0	1	0	0	5	5	5	5	6	6	4	5	5	5	5	1	5	4	6	5	3	5	2	2	5	5	4	5	2	3	3	2	5	5	5	5
7	7	7	321	2	35	3	2	6	2	7	5	3	0	0	1	0	0	5	5	5	5	6	6	4	5	5	5	5	1	5	4	6	5	3	5	2	2	5	5	4	5	2	3	3	2	5	5	5	5
7	7	7	321	2	35	3	2	6	2	7	5	3	0	0	1	0	0	5	5	5	5	6	6	4	5	5	5	5	1	5	4	6	5	3	5	2	2	5	5	4	5	2	3	3	2	5	5	5	5
7	7	7	321	2	35	3	2	6	2	7	5	3	0	0	1	0	0	5	5	5	5	6	6	4	5	5	5	5	1	5	4	6	5	3	5	2	2	5	5	4	5	2	3	3	2	5	5	5	5
7	7	7	321	2	35	3	2	6	2	7	5	3	0	0	1	0	0	5	5	5	5	6	6	4	5	5	5	5	1	5	4	6	5	3	5	2	2	5	5	4	5	2	3	3	2	5	5	5	5
7	7	7	321	2	35	3	2	6	2	7	5	3	0	0	1	0	0	5	5	5	5	6	6	4	5	5	5	5	1	5	4	6	5	3	5	2	2	5	5	4	5	2	3	3	2	5	5	5	5
7	7	7	321	2	35	3	2	6	2	7	5	3	0	0	1	0	0	5	5	5	5	6	6	4	5	5	5	5	1	5	4	6	5	3	5	2	2	5	5	4	5	2	3	3	2	5	5	5	5
7	7	7	321	2	35	3	2	6	2	7	5	3	0	0	1	0	0	5	5	5	5	6	6	4	5	5	5	5	1	5	4	6	5	3	5	2	2	5	5	4	5	2	3	3	2	5	5	5	5
7	7	7	321	2	35	3	2	6	2	7	5	3	0	0	1	0	0	5	5	5	5	6	6	4	5	5	5	5	1	5	4	6	5	3	5	2	2	5	5	4	5	2	3	3	2	5	5	5	5
7	7	7	321	2	35	3	2	6	2	7	5	3	0	0	1	0	0	5	5	5	5	6	6	4	5	5	5	5	1	5	4	6	5	3	5	2	2	5	5	4	5	2	3	3	2	5	5	5	5
7	7	7	321	2	35	3	2	6	2	7	5	3	0	0	1	0	0	5	5	5	5	6	6	4	5	5	5	5	1	5	4	6	5	3	5	2	2	5	5	4	5	2	3	3	2	5	5	5	5
7	7	7	321	2	35	3	2	6	2	7	5	3	0	0	1	0	0	5	5	5	5	6	6	4	5	5	5	5	1	5	4	6	5	3	5	2	2	5	5	4	5	2	3	3	2	5	5	5	5
7	7	7	321	2	35	3	2	6	2	7	5	3	0	0	1	0	0	5	5	5	5	6	6	4	5	5	5	5	1	5	4	6	5	3	5	2	2	5	5	4	5	2	3	3	2	5	5	5	5
7	7	7	321	2	35	3	2	6	2	7	5	3	0	0	1	0	0	5	5	5	5	6	6	4	5	5	5	5	1	5	4	6	5	3	5	2	2	5	5	4	5	2	3	3	2	5	5	5	5
7	7	7	321	2	35	3	2	6	2	7	5	3	0	0	1	0	0	5	5	5	5	6	6	4	5	5	5	5	1	5	4	6	5	3	5	2	2	5	5	4	5	2	3	3	2	5	5	5	5
7	7	7	321	2	35	3	2	6	2	7	5	3	0	0	1	0	0	5	5	5	5	6	6	4	5	5	5	5	1	5	4	6	5	3	5	2	2	5	5	4	5	2	3	3	2	5	5	5	5
7	7	7	321	2	35	3	2	6	2	7	5	3	0	0	1	0	0	5	5	5	5	6	6	4	5	5	5	5	1	5	4	6	5	3	5	2	2	5	5	4	5	2	3	3	2	5	5	5	5
7	7	7	321	2	35	3	2	6	2	7	5	3	0	0	1	0	0	5	5	5	5	6	6	4	5	5	5	5	1	5	4	6	5	3	5	2	2	5	5	4	5	2	3	3	2	5	5	5	5
7	7	7	321	2	35	3	2	6	2	7	5	3	0	0	1	0	0	5	5	5	5	6	6	4	5	5	5	5	1	5	4	6	5	3	5	2	2	5	5	4	5	2	3	3	2	5	5	5	5
7	7	7	321	2	35	3	2	6	2	7	5	3	0	0	1	0	0	5	5	5	5	6	6	4	5	5	5	5	1	5	4	6	5	3	5	2	2	5	5	4	5	2	3	3	2	5	5	5	5
7	7	8	322	1	22	4	3	1	3	3	4	1	1	1	0	0	1	6	6	4	4	7	6	5	3	2	6	6	1	5	5	7	6	2	5	2	2	7	6	4	6	1	6	7	6	6	6	5	5
7	7	8	322	1	22	4	3	1	3	3	4	1	1	1	0	0	1	6	6	4	4	7	6	5	3	2	6	6	1	5	5	7	6	2	5	2	2	7	6	4	6	1	6	7	6	6	6	5	5
7	7	8	322	1	22	4	3	1	3	3	4	1	1	1	0	0	1	6	6	4	4	7	6	5	3	2	6	6	1	5	5	7	6	2	5	2	2	7	6	4	6	1	6	7	6	6	6	5	5
7	7	8	322	1	22	4	3	1	3	3	4	1	1	1	0	0	1	6	6	4	4	7	6	5	3	2	6	6	1	5	5	7	6	2	5	2	2	7	6	4	6	1	6	7	6	6	6	5	5
7	7	8	322	1	22	4	3	1	3	3	4	1	1	1	0	0	1	6	6	4	4	7	6	5	3	2	6	6	1	5	5	7	6	2	5	2	2	7	6	4	6	1	6	7	6	6	6	5	5
7	7	8	322	1	22	4	3	1	3	3	4	1	1	1	0	0	1	6	6	4	4	7	6	5	3	2	6	6	1	5	5	7	6	2	5	2	2	7	6	4	6	1	6	7	6	6	6	5	5
7	7	8	322	1	22	4	3	1	3	3	4	1	1	1	0	0	1	6	6	4	4	7	6	5	3	2	6	6	1	5	5	7	6	2	5	2	2	7	6	4	6	1	6	7	6	6	6	5	5
7	7	8	322	1	22	4	3	1	3	3	4	1	1	1	0	0	1	6	6	4	4	7	6	5	3	2	6	6	1	5	5	7	6	2	5	2	2	7	6	4	6	1	6	7	6	6	6	5	5
7	7	8	322	1	22	4	3	1	3	3	4	1	1	1	0	0	1	6	6	4	4	7	6	5	3	2	6	6	1	5	5	7	6	2	5	2	2	7	6	4	6	1	6	7	6	6	6	5	5
7	7	8	322	1	22	4	3	1	3	3	4	1	1	1	0	0	1	6	6	4	4	7	6	5	3	2	6	6	1	5	5	7	6	2	5	2	2	7	6	4	6	1	6	7	6	6	6	5	5
7	7	8	322	1	22	4	3	1	3	3	4	1	1	1	0	0	1	6	6	4	4	7	6	5	3	2	6	6	1	5	5	7	6	2	5	2	2	7	6	4	6	1	6	7	6	6	6	5	5
7	7	8	322	1	22	4	3	1	3	3	4	1	1	1	0	0	1	6	6	4	4	7	6	5	3	2	6	6	1	5	5	7	6	2	5	2	2	7	6	4	6	1	6	7	6	6	6	5	5
7	7	8	322	1	22	4	3	1	3	3	4	1	1	1	0	0	1	6	6	4	4	7	6	5	3	2	6	6	1	5	5	7	6	2	5	2	2	7	6	4	6	1	6	7	6	6	6	5	5
7	7	8	322	1	22	4	3	1	3	3	4	1	1	1	0	0	1	6	6	4	4	7	6	5	3	2	6	6	1	5	5	7	6	2	5	2	2	7	6	4	6	1	6	7	6	6	6	5	5
7	7	8	322	1	22	4	3	1	3	3	4	1	1	1	0	0	1	6	6	4	4	7	6	5	3	2	6	6	1	5	5	7	6	2	5	2	2	7	6	4	6	1	6	7	6	6	6	5	5
7	7	8	322	1	22	4	3	1	3	3	4	1	1	1	0	0	1	6	6	4	4	7	6	5	3	2	6	6	1	5	5	7	6	2	5	2	2	7	6	4	6	1	6	7	6	6	6	5	5
7	7	8	322	1	22	4	3	1	3	3	4	1	1	1	0	0	1	6	6	4	4	7	6	5	3	2	6	6	1	5	5	7	6	2	5	2	2	7	6	4	6	1	6	7	6	6	6	5	5
7	7	8	322	1	22	4	3	1	3	3	4	1	1	1	0	0	1	6	6	4	4	7	6	5	3	2	6	6	1	5	5	7	6	2	5	2	2	7	6	4	6	1	6	7	6	6	6	5	5
7	7	8	322	1	22	4	3	1	3	3	4	1	1	1	0	0	1	6	6	4	4	7	6	5	3	2	6	6	1	5	5	7	6	2	5	2	2	7	6	4	6	1	6	7	6	6	6	5	5
7	7	8	322	1	22	4	3	1	3	3	4	1	1	1	0	0	1	6	6	4	4	7	6	5	3	2	6	6	1	5	5	7	6	2	5	2	2	7	6	4	6	1	6	7	6	6	6	5	5
7	7	9	323	2	54	3	3	11	3	2	5	3	1	0	0	0	1	6	6	6	6	6	6	6	6	6	7	6	1	6	4	7	6	1	6	1	1	1	1	1	7	1	7	4	4	4	7	7	7
7	7	9	323	2	54	3	3	11	3	2	5	3	1	0	0	0	1	6	6	6	6	6	6	6	6	6	7	6	1	6	4	7	6	1	6	1	1	1	1	1	7	1	7	4	4	4	7	7	7
7	7	9	323	2	54	3	3	11	3	2	5	3	1	0	0	0	1	6	6	6	6	6	6	6	6	6	7	6	1	6	4	7	6	1	6	1	1	1	1	1	7	1	7	4	4	4	7	7	7
7	7	9	323	2	54	3	3	11	3	2	5	3	1	0	0	0	1	6	6	6	6	6	6	6	6	6	7	6	1	6	4	7	6	1	6	1	1	1	1	1	7	1	7	4	4	4	7	7	7
7	7	9	323	2	54	3	3	11	3	2	5	3	1	0	0	0	1	6	6	6	6	6	6	6	6	6	7	6	1	6	4	7	6	1	6	1	1	1	1	1	7	1	7	4	4	4	7	7	7
7	7	9	323	2	54	3	3	11	3	2	5	3	1	0	0	0	1	6	6	6	6	6	6	6	6	6	7	6	1	6	4	7	6	1	6	1	1	1	1	1	7	1	7	4	4	4	7	7	7
7	7	9	323	2	54	3	3	11	3	2	5	3	1	0	0	0	1	6	6	6	6	6	6	6	6	6	7	6	1	6	4	7	6	1	6	1	1	1	1	1	7	1	7	4	4	4	7	7	7
7	7	9	323	2	54	3	3	11	3	2	5	3	1	0	0	0	1	6	6	6	6	6	6	6	6	6	7	6	1	6	4	7	6	1	6	1	1	1	1	1	7	1	7	4	4	4	7	7	7
7	7	9	323	2	54	3	3	11	3	2	5	3	1	0	0	0	1	6	6	6	6	6	6	6	6	6	7	6	1	6	4	7	6	1	6	1	1	1	1	1	7	1	7	4	4	4	7	7	7
7	7	9	323	2	54	3	3	11	3	2	5	3	1	0	0	0	1	6	6	6	6	6	6	6	6	6	7	6	1	6	4	7	6	1	6	1	1	1	1	1	7	1	7	4	4	4	7	7	7
7	7	9	323	2	54	3	3	11	3	2	5	3	1	0	0	0	1	6	6	6	6	6	6	6	6	6	7	6	1	6	4	7	6	1	6	1	1	1	1	1	7	1	7	4	4	4	7	7	7
7	7	9	323	2	54	3	3	11	3	2	5	3	1	0	0	0	1	6	6	6	6	6	6	6	6	6	7	6	1	6	4	7	6	1	6	1	1	1	1	1	7	1	7	4	4	4	7	7	7
7	7	9	323	2	54	3	3	11	3	2	5	3	1	0	0	0	1	6	6	6	6	6	6	6	6	6	7	6	1	6	4	7	6	1	6	1	1	1	1	1	7	1	7	4	4	4	7	7	7
7	7	9	323	2	54	3	3	11	3	2	5	3	1	0	0	0	1	6	6	6	6	6	6	6	6	6	7	6	1	6	4	7	6	1	6	1	1	1	1	1	7	1	7	4	4	4	7	7	7
7	7	9	323	2	54	3	3	11	3	2	5	3	1	0	0	0	1	6	6	6	6	6	6	6	6	6	7	6	1	6	4	7	6	1	6	1	1	1	1	1	7	1	7	4	4	4	7	7	7
7	7	9	323	2	54	3	3	11	3	2	5	3	1	0	0	0	1	6	6	6	6	6	6	6	6	6	7	6	1	6	4	7	6	1	6	1	1	1	1	1	7	1	7	4	4	4	7	7	7
7	7	9	323	2	54	3	3	11	3	2	5	3	1	0	0	0	1	6	6	6	6	6	6	6	6	6	7	6	1	6	4	7	6	1	6	1	1	1	1	1	7	1	7	4	4	4	7	7	7
7	7	9	323	2	54	3	3	11	3	2	5	3	1	0	0	0	1	6	6	6	6	6	6	6	6	6	7	6	1	6	4	7	6	1	6	1	1	1	1	1	7	1	7	4	4	4	7	7	7
7	7	9	323	2	54	3	3	11	3	2	5	3	1	0	0	0	1	6	6	6	6	6	6	6	6	6	7	6	1	6	4	7	6	1	6	1	1	1	1	1	7	1	7	4	4	4	7	7	7
7	7	9	323	2	54	3	3	11	3	2	5	3	1	0	0	0	1	6	6	6	6	6	6	6	6	6	7	6	1	6	4	7	6	1	6	1	1	1	1	1	7	1	7	4	4	4	7	7	7
7	7	10	324	2	28	4	3	11	2	11	4	2	1	1	0	0	0	6	4	2	3	7	6	4	4	5	6	4	2	6	5	4	3	3	6	2	2	2	2	4	4	2	2	2	2	5	4	3	4
7	7	10	324	2	28	4	3	11	2	11	4	2	1	1	0	0	0	6	4	2	3	7	6	4	4	5	6	4	2	6	5	4	3	3	6	2	2	2	2	4	4	2	2	2	2	5	4	3	4
7	7	10	324	2	28	4	3	11	2	11	4	2	1	1	0	0	0	6	4	2	3	7	6	4	4	5	6	4	2	6	5	4	3	3	6	2	2	2	2	4	4	2	2	2	2	5	4	3	4
7	7	10	324	2	28	4	3	11	2	11	4	2	1	1	0	0	0	6	4	2	3	7	6	4	4	5	6	4	2	6	5	4	3	3	6	2	2	2	2	4	4	2	2	2	2	5	4	3	4
7	7	10	324	2	28	4	3	11	2	11	4	2	1	1	0	0	0	6	4	2	3	7	6	4	4	5	6	4	2	6	5	4	3	3	6	2	2	2	2	4	4	2	2	2	2	5	4	3	4
7	7	10	324	2	28	4	3	11	2	11	4	2	1	1	0	0	0	6	4	2	3	7	6	4	4	5	6	4	2	6	5	4	3	3	6	2	2	2	2	4	4	2	2	2	2	5	4	3	4
7	7	10	324	2	28	4	3	11	2	11	4	2	1	1	0	0	0	6	4	2	3	7	6	4	4	5	6	4	2	6	5	4	3	3	6	2	2	2	2	4	4	2	2	2	2	5	4	3	4
7	7	10	324	2	28	4	3	11	2	11	4	2	1	1	0	0	0	6	4	2	3	7	6	4	4	5	6	4	2	6	5	4	3	3	6	2	2	2	2	4	4	2	2	2	2	5	4	3	4
7	7	10	324	2	28	4	3	11	2	11	4	2	1	1	0	0	0	6	4	2	3	7	6	4	4	5	6	4	2	6	5	4	3	3	6	2	2	2	2	4	4	2	2	2	2	5	4	3	4
7	7	10	324	2	28	4	3	11	2	11	4	2	1	1	0	0	0	6	4	2	3	7	6	4	4	5	6	4	2	6	5	4	3	3	6	2	2	2	2	4	4	2	2	2	2	5	4	3	4
7	7	10	324	2	28	4	3	11	2	11	4	2	1	1	0	0	0	6	4	2	3	7	6	4	4	5	6	4	2	6	5	4	3	3	6	2	2	2	2	4	4	2	2	2	2	5	4	3	4
7	7	10	324	2	28	4	3	11	2	11	4	2	1	1	0	0	0	6	4	2	3	7	6	4	4	5	6	4	2	6	5	4	3	3	6	2	2	2	2	4	4	2	2	2	2	5	4	3	4
7	7	10	324	2	28	4	3	11	2	11	4	2	1	1	0	0	0	6	4	2	3	7	6	4	4	5	6	4	2	6	5	4	3	3	6	2	2	2	2	4	4	2	2	2	2	5	4	3	4
7	7	10	324	2	28	4	3	11	2	11	4	2	1	1	0	0	0	6	4	2	3	7	6	4	4	5	6	4	2	6	5	4	3	3	6	2	2	2	2	4	4	2	2	2	2	5	4	3	4
7	7	10	324	2	28	4	3	11	2	11	4	2	1	1	0	0	0	6	4	2	3	7	6	4	4	5	6	4	2	6	5	4	3	3	6	2	2	2	2	4	4	2	2	2	2	5	4	3	4
7	7	10	324	2	28	4	3	11	2	11	4	2	1	1	0	0	0	6	4	2	3	7	6	4	4	5	6	4	2	6	5	4	3	3	6	2	2	2	2	4	4	2	2	2	2	5	4	3	4
7	7	10	324	2	28	4	3	11	2	11	4	2	1	1	0	0	0	6	4	2	3	7	6	4	4	5	6	4	2	6	5	4	3	3	6	2	2	2	2	4	4	2	2	2	2	5	4	3	4
7	7	10	324	2	28	4	3	11	2	11	4	2	1	1	0	0	0	6	4	2	3	7	6	4	4	5	6	4	2	6	5	4	3	3	6	2	2	2	2	4	4	2	2	2	2	5	4	3	4
7	7	10	324	2	28	4	3	11	2	11	4	2	1	1	0	0	0	6	4	2	3	7	6	4	4	5	6	4	2	6	5	4	3	3	6	2	2	2	2	4	4	2	2	2	2	5	4	3	4
7	7	10	324	2	28	4	3	11	2	11	4	2	1	1	0	0	0	6	4	2	3	7	6	4	4	5	6	4	2	6	5	4	3	3	6	2	2	2	2	4	4	2	2	2	2	5	4	3	4
7	7	11	325	2	22	4	4	11	4	7	5	2	1	1	1	0	1	7	6	5	6	7	7	4	5	5	6	7	1	5	3	5	7	1	7	1	1	4	4	4	6	1	7	7	7	5	7	7	6
7	7	11	325	2	22	4	4	11	4	7	5	2	1	1	1	0	1	7	6	5	6	7	7	4	5	5	6	7	1	5	3	5	7	1	7	1	1	4	4	4	6	1	7	7	7	5	7	7	6
7	7	11	325	2	22	4	4	11	4	7	5	2	1	1	1	0	1	7	6	5	6	7	7	4	5	5	6	7	1	5	3	5	7	1	7	1	1	4	4	4	6	1	7	7	7	5	7	7	6
7	7	11	325	2	22	4	4	11	4	7	5	2	1	1	1	0	1	7	6	5	6	7	7	4	5	5	6	7	1	5	3	5	7	1	7	1	1	4	4	4	6	1	7	7	7	5	7	7	6
7	7	11	325	2	22	4	4	11	4	7	5	2	1	1	1	0	1	7	6	5	6	7	7	4	5	5	6	7	1	5	3	5	7	1	7	1	1	4	4	4	6	1	7	7	7	5	7	7	6
7	7	11	325	2	22	4	4	11	4	7	5	2	1	1	1	0	1	7	6	5	6	7	7	4	5	5	6	7	1	5	3	5	7	1	7	1	1	4	4	4	6	1	7	7	7	5	7	7	6
7	7	11	325	2	22	4	4	11	4	7	5	2	1	1	1	0	1	7	6	5	6	7	7	4	5	5	6	7	1	5	3	5	7	1	7	1	1	4	4	4	6	1	7	7	7	5	7	7	6
7	7	11	325	2	22	4	4	11	4	7	5	2	1	1	1	0	1	7	6	5	6	7	7	4	5	5	6	7	1	5	3	5	7	1	7	1	1	4	4	4	6	1	7	7	7	5	7	7	6
7	7	11	325	2	22	4	4	11	4	7	5	2	1	1	1	0	1	7	6	5	6	7	7	4	5	5	6	7	1	5	3	5	7	1	7	1	1	4	4	4	6	1	7	7	7	5	7	7	6
7	7	11	325	2	22	4	4	11	4	7	5	2	1	1	1	0	1	7	6	5	6	7	7	4	5	5	6	7	1	5	3	5	7	1	7	1	1	4	4	4	6	1	7	7	7	5	7	7	6
7	7	11	325	2	22	4	4	11	4	7	5	2	1	1	1	0	1	7	6	5	6	7	7	4	5	5	6	7	1	5	3	5	7	1	7	1	1	4	4	4	6	1	7	7	7	5	7	7	6
7	7	11	325	2	22	4	4	11	4	7	5	2	1	1	1	0	1	7	6	5	6	7	7	4	5	5	6	7	1	5	3	5	7	1	7	1	1	4	4	4	6	1	7	7	7	5	7	7	6
7	7	11	325	2	22	4	4	11	4	7	5	2	1	1	1	0	1	7	6	5	6	7	7	4	5	5	6	7	1	5	3	5	7	1	7	1	1	4	4	4	6	1	7	7	7	5	7	7	6
7	7	11	325	2	22	4	4	11	4	7	5	2	1	1	1	0	1	7	6	5	6	7	7	4	5	5	6	7	1	5	3	5	7	1	7	1	1	4	4	4	6	1	7	7	7	5	7	7	6
7	7	11	325	2	22	4	4	11	4	7	5	2	1	1	1	0	1	7	6	5	6	7	7	4	5	5	6	7	1	5	3	5	7	1	7	1	1	4	4	4	6	1	7	7	7	5	7	7	6
7	7	11	325	2	22	4	4	11	4	7	5	2	1	1	1	0	1	7	6	5	6	7	7	4	5	5	6	7	1	5	3	5	7	1	7	1	1	4	4	4	6	1	7	7	7	5	7	7	6
7	7	11	325	2	22	4	4	11	4	7	5	2	1	1	1	0	1	7	6	5	6	7	7	4	5	5	6	7	1	5	3	5	7	1	7	1	1	4	4	4	6	1	7	7	7	5	7	7	6
7	7	11	325	2	22	4	4	11	4	7	5	2	1	1	1	0	1	7	6	5	6	7	7	4	5	5	6	7	1	5	3	5	7	1	7	1	1	4	4	4	6	1	7	7	7	5	7	7	6
7	7	11	325	2	22	4	4	11	4	7	5	2	1	1	1	0	1	7	6	5	6	7	7	4	5	5	6	7	1	5	3	5	7	1	7	1	1	4	4	4	6	1	7	7	7	5	7	7	6
7	7	11	325	2	22	4	4	11	4	7	5	2	1	1	1	0	1	7	6	5	6	7	7	4	5	5	6	7	1	5	3	5	7	1	7	1	1	4	4	4	6	1	7	7	7	5	7	7	6
7	7	12	326	1	69	3	5	1	3	5	5	3	1	0	0	0	0	3	4	4	5	6	6	5	4	5	5	6	4	6	2	5	3	5	6	1	4	2	2	7	7	2	6	7	6	4	3	5	5
7	7	12	326	1	69	3	5	1	3	5	5	3	1	0	0	0	0	3	4	4	5	6	6	5	4	5	5	6	4	6	2	5	3	5	6	1	4	2	2	7	7	2	6	7	6	4	3	5	5
7	7	12	326	1	69	3	5	1	3	5	5	3	1	0	0	0	0	3	4	4	5	6	6	5	4	5	5	6	4	6	2	5	3	5	6	1	4	2	2	7	7	2	6	7	6	4	3	5	5
7	7	12	326	1	69	3	5	1	3	5	5	3	1	0	0	0	0	3	4	4	5	6	6	5	4	5	5	6	4	6	2	5	3	5	6	1	4	2	2	7	7	2	6	7	6	4	3	5	5
7	7	12	326	1	69	3	5	1	3	5	5	3	1	0	0	0	0	3	4	4	5	6	6	5	4	5	5	6	4	6	2	5	3	5	6	1	4	2	2	7	7	2	6	7	6	4	3	5	5
7	7	12	326	1	69	3	5	1	3	5	5	3	1	0	0	0	0	3	4	4	5	6	6	5	4	5	5	6	4	6	2	5	3	5	6	1	4	2	2	7	7	2	6	7	6	4	3	5	5
7	7	12	326	1	69	3	5	1	3	5	5	3	1	0	0	0	0	3	4	4	5	6	6	5	4	5	5	6	4	6	2	5	3	5	6	1	4	2	2	7	7	2	6	7	6	4	3	5	5
7	7	12	326	1	69	3	5	1	3	5	5	3	1	0	0	0	0	3	4	4	5	6	6	5	4	5	5	6	4	6	2	5	3	5	6	1	4	2	2	7	7	2	6	7	6	4	3	5	5
7	7	12	326	1	69	3	5	1	3	5	5	3	1	0	0	0	0	3	4	4	5	6	6	5	4	5	5	6	4	6	2	5	3	5	6	1	4	2	2	7	7	2	6	7	6	4	3	5	5
7	7	12	326	1	69	3	5	1	3	5	5	3	1	0	0	0	0	3	4	4	5	6	6	5	4	5	5	6	4	6	2	5	3	5	6	1	4	2	2	7	7	2	6	7	6	4	3	5	5
7	7	12	326	1	69	3	5	1	3	5	5	3	1	0	0	0	0	3	4	4	5	6	6	5	4	5	5	6	4	6	2	5	3	5	6	1	4	2	2	7	7	2	6	7	6	4	3	5	5
7	7	12	326	1	69	3	5	1	3	5	5	3	1	0	0	0	0	3	4	4	5	6	6	5	4	5	5	6	4	6	2	5	3	5	6	1	4	2	2	7	7	2	6	7	6	4	3	5	5
7	7	12	326	1	69	3	5	1	3	5	5	3	1	0	0	0	0	3	4	4	5	6	6	5	4	5	5	6	4	6	2	5	3	5	6	1	4	2	2	7	7	2	6	7	6	4	3	5	5
7	7	12	326	1	69	3	5	1	3	5	5	3	1	0	0	0	0	3	4	4	5	6	6	5	4	5	5	6	4	6	2	5	3	5	6	1	4	2	2	7	7	2	6	7	6	4	3	5	5
7	7	12	326	1	69	3	5	1	3	5	5	3	1	0	0	0	0	3	4	4	5	6	6	5	4	5	5	6	4	6	2	5	3	5	6	1	4	2	2	7	7	2	6	7	6	4	3	5	5
7	7	12	326	1	69	3	5	1	3	5	5	3	1	0	0	0	0	3	4	4	5	6	6	5	4	5	5	6	4	6	2	5	3	5	6	1	4	2	2	7	7	2	6	7	6	4	3	5	5
7	7	12	326	1	69	3	5	1	3	5	5	3	1	0	0	0	0	3	4	4	5	6	6	5	4	5	5	6	4	6	2	5	3	5	6	1	4	2	2	7	7	2	6	7	6	4	3	5	5
7	7	12	326	1	69	3	5	1	3	5	5	3	1	0	0	0	0	3	4	4	5	6	6	5	4	5	5	6	4	6	2	5	3	5	6	1	4	2	2	7	7	2	6	7	6	4	3	5	5
7	7	12	326	1	69	3	5	1	3	5	5	3	1	0	0	0	0	3	4	4	5	6	6	5	4	5	5	6	4	6	2	5	3	5	6	1	4	2	2	7	7	2	6	7	6	4	3	5	5
7	7	12	326	1	69	3	5	1	3	5	5	3	1	0	0	0	0	3	4	4	5	6	6	5	4	5	5	6	4	6	2	5	3	5	6	1	4	2	2	7	7	2	6	7	6	4	3	5	5
7	7	13	327	1	20	4	4	11	4	4	4	1	1	1	0	0	1	7	7	5	6	7	7	6	6	6	7	5	5	5	3	2	5	2	7	1	1	7	7	3	6	1	7	7	7	5	5	4	5
7	7	13	327	1	20	4	4	11	4	4	4	1	1	1	0	0	1	7	7	5	6	7	7	6	6	6	7	5	5	5	3	2	5	2	7	1	1	7	7	3	6	1	7	7	7	5	5	4	5
7	7	13	327	1	20	4	4	11	4	4	4	1	1	1	0	0	1	7	7	5	6	7	7	6	6	6	7	5	5	5	3	2	5	2	7	1	1	7	7	3	6	1	7	7	7	5	5	4	5
7	7	13	327	1	20	4	4	11	4	4	4	1	1	1	0	0	1	7	7	5	6	7	7	6	6	6	7	5	5	5	3	2	5	2	7	1	1	7	7	3	6	1	7	7	7	5	5	4	5
7	7	13	327	1	20	4	4	11	4	4	4	1	1	1	0	0	1	7	7	5	6	7	7	6	6	6	7	5	5	5	3	2	5	2	7	1	1	7	7	3	6	1	7	7	7	5	5	4	5
7	7	13	327	1	20	4	4	11	4	4	4	1	1	1	0	0	1	7	7	5	6	7	7	6	6	6	7	5	5	5	3	2	5	2	7	1	1	7	7	3	6	1	7	7	7	5	5	4	5
7	7	13	327	1	20	4	4	11	4	4	4	1	1	1	0	0	1	7	7	5	6	7	7	6	6	6	7	5	5	5	3	2	5	2	7	1	1	7	7	3	6	1	7	7	7	5	5	4	5
7	7	13	327	1	20	4	4	11	4	4	4	1	1	1	0	0	1	7	7	5	6	7	7	6	6	6	7	5	5	5	3	2	5	2	7	1	1	7	7	3	6	1	7	7	7	5	5	4	5
7	7	13	327	1	20	4	4	11	4	4	4	1	1	1	0	0	1	7	7	5	6	7	7	6	6	6	7	5	5	5	3	2	5	2	7	1	1	7	7	3	6	1	7	7	7	5	5	4	5
7	7	13	327	1	20	4	4	11	4	4	4	1	1	1	0	0	1	7	7	5	6	7	7	6	6	6	7	5	5	5	3	2	5	2	7	1	1	7	7	3	6	1	7	7	7	5	5	4	5
7	7	13	327	1	20	4	4	11	4	4	4	1	1	1	0	0	1	7	7	5	6	7	7	6	6	6	7	5	5	5	3	2	5	2	7	1	1	7	7	3	6	1	7	7	7	5	5	4	5
7	7	13	327	1	20	4	4	11	4	4	4	1	1	1	0	0	1	7	7	5	6	7	7	6	6	6	7	5	5	5	3	2	5	2	7	1	1	7	7	3	6	1	7	7	7	5	5	4	5
7	7	13	327	1	20	4	4	11	4	4	4	1	1	1	0	0	1	7	7	5	6	7	7	6	6	6	7	5	5	5	3	2	5	2	7	1	1	7	7	3	6	1	7	7	7	5	5	4	5
7	7	13	327	1	20	4	4	11	4	4	4	1	1	1	0	0	1	7	7	5	6	7	7	6	6	6	7	5	5	5	3	2	5	2	7	1	1	7	7	3	6	1	7	7	7	5	5	4	5
7	7	13	327	1	20	4	4	11	4	4	4	1	1	1	0	0	1	7	7	5	6	7	7	6	6	6	7	5	5	5	3	2	5	2	7	1	1	7	7	3	6	1	7	7	7	5	5	4	5
7	7	13	327	1	20	4	4	11	4	4	4	1	1	1	0	0	1	7	7	5	6	7	7	6	6	6	7	5	5	5	3	2	5	2	7	1	1	7	7	3	6	1	7	7	7	5	5	4	5
7	7	13	327	1	20	4	4	11	4	4	4	1	1	1	0	0	1	7	7	5	6	7	7	6	6	6	7	5	5	5	3	2	5	2	7	1	1	7	7	3	6	1	7	7	7	5	5	4	5
7	7	13	327	1	20	4	4	11	4	4	4	1	1	1	0	0	1	7	7	5	6	7	7	6	6	6	7	5	5	5	3	2	5	2	7	1	1	7	7	3	6	1	7	7	7	5	5	4	5
7	7	13	327	1	20	4	4	11	4	4	4	1	1	1	0	0	1	7	7	5	6	7	7	6	6	6	7	5	5	5	3	2	5	2	7	1	1	7	7	3	6	1	7	7	7	5	5	4	5
7	7	13	327	1	20	4	4	11	4	4	4	1	1	1	0	0	1	7	7	5	6	7	7	6	6	6	7	5	5	5	3	2	5	2	7	1	1	7	7	3	6	1	7	7	7	5	5	4	5
7	7	14	328	1	35	4	1	11	4	5	3	1	1	1	1	0	0	7	7	6	5	7	7	7	5	3	7	7	1	7	4	7	7	1	7	1	1	5	2	2	5	1	7	7	7	7	6	6	7
7	7	14	328	1	35	4	1	11	4	5	3	1	1	1	1	0	0	7	7	6	5	7	7	7	5	3	7	7	1	7	4	7	7	1	7	1	1	5	2	2	5	1	7	7	7	7	6	6	7
7	7	14	328	1	35	4	1	11	4	5	3	1	1	1	1	0	0	7	7	6	5	7	7	7	5	3	7	7	1	7	4	7	7	1	7	1	1	5	2	2	5	1	7	7	7	7	6	6	7
7	7	14	328	1	35	4	1	11	4	5	3	1	1	1	1	0	0	7	7	6	5	7	7	7	5	3	7	7	1	7	4	7	7	1	7	1	1	5	2	2	5	1	7	7	7	7	6	6	7
7	7	14	328	1	35	4	1	11	4	5	3	1	1	1	1	0	0	7	7	6	5	7	7	7	5	3	7	7	1	7	4	7	7	1	7	1	1	5	2	2	5	1	7	7	7	7	6	6	7
7	7	14	328	1	35	4	1	11	4	5	3	1	1	1	1	0	0	7	7	6	5	7	7	7	5	3	7	7	1	7	4	7	7	1	7	1	1	5	2	2	5	1	7	7	7	7	6	6	7
7	7	14	328	1	35	4	1	11	4	5	3	1	1	1	1	0	0	7	7	6	5	7	7	7	5	3	7	7	1	7	4	7	7	1	7	1	1	5	2	2	5	1	7	7	7	7	6	6	7
7	7	14	328	1	35	4	1	11	4	5	3	1	1	1	1	0	0	7	7	6	5	7	7	7	5	3	7	7	1	7	4	7	7	1	7	1	1	5	2	2	5	1	7	7	7	7	6	6	7
7	7	14	328	1	35	4	1	11	4	5	3	1	1	1	1	0	0	7	7	6	5	7	7	7	5	3	7	7	1	7	4	7	7	1	7	1	1	5	2	2	5	1	7	7	7	7	6	6	7
7	7	14	328	1	35	4	1	11	4	5	3	1	1	1	1	0	0	7	7	6	5	7	7	7	5	3	7	7	1	7	4	7	7	1	7	1	1	5	2	2	5	1	7	7	7	7	6	6	7
7	7	14	328	1	35	4	1	11	4	5	3	1	1	1	1	0	0	7	7	6	5	7	7	7	5	3	7	7	1	7	4	7	7	1	7	1	1	5	2	2	5	1	7	7	7	7	6	6	7
7	7	14	328	1	35	4	1	11	4	5	3	1	1	1	1	0	0	7	7	6	5	7	7	7	5	3	7	7	1	7	4	7	7	1	7	1	1	5	2	2	5	1	7	7	7	7	6	6	7
7	7	14	328	1	35	4	1	11	4	5	3	1	1	1	1	0	0	7	7	6	5	7	7	7	5	3	7	7	1	7	4	7	7	1	7	1	1	5	2	2	5	1	7	7	7	7	6	6	7
7	7	14	328	1	35	4	1	11	4	5	3	1	1	1	1	0	0	7	7	6	5	7	7	7	5	3	7	7	1	7	4	7	7	1	7	1	1	5	2	2	5	1	7	7	7	7	6	6	7
7	7	14	328	1	35	4	1	11	4	5	3	1	1	1	1	0	0	7	7	6	5	7	7	7	5	3	7	7	1	7	4	7	7	1	7	1	1	5	2	2	5	1	7	7	7	7	6	6	7
7	7	14	328	1	35	4	1	11	4	5	3	1	1	1	1	0	0	7	7	6	5	7	7	7	5	3	7	7	1	7	4	7	7	1	7	1	1	5	2	2	5	1	7	7	7	7	6	6	7
7	7	14	328	1	35	4	1	11	4	5	3	1	1	1	1	0	0	7	7	6	5	7	7	7	5	3	7	7	1	7	4	7	7	1	7	1	1	5	2	2	5	1	7	7	7	7	6	6	7
7	7	14	328	1	35	4	1	11	4	5	3	1	1	1	1	0	0	7	7	6	5	7	7	7	5	3	7	7	1	7	4	7	7	1	7	1	1	5	2	2	5	1	7	7	7	7	6	6	7
7	7	14	328	1	35	4	1	11	4	5	3	1	1	1	1	0	0	7	7	6	5	7	7	7	5	3	7	7	1	7	4	7	7	1	7	1	1	5	2	2	5	1	7	7	7	7	6	6	7
7	7	14	328	1	35	4	1	11	4	5	3	1	1	1	1	0	0	7	7	6	5	7	7	7	5	3	7	7	1	7	4	7	7	1	7	1	1	5	2	2	5	1	7	7	7	7	6	6	7
7	7	15	329	1	25	4	4	1	4	4	4	3	1	1	0	0	0	5	4	3	6	7	7	5	5	5	7	6	1	6	2	5	5	5	5	4	3	6	6	7	4	1	5	7	4	5	1	1	1
7	7	15	329	1	25	4	4	1	4	4	4	3	1	1	0	0	0	5	4	3	6	7	7	5	5	5	7	6	1	6	2	5	5	5	5	4	3	6	6	7	4	1	5	7	4	5	1	1	1
7	7	15	329	1	25	4	4	1	4	4	4	3	1	1	0	0	0	5	4	3	6	7	7	5	5	5	7	6	1	6	2	5	5	5	5	4	3	6	6	7	4	1	5	7	4	5	1	1	1
7	7	15	329	1	25	4	4	1	4	4	4	3	1	1	0	0	0	5	4	3	6	7	7	5	5	5	7	6	1	6	2	5	5	5	5	4	3	6	6	7	4	1	5	7	4	5	1	1	1
7	7	15	329	1	25	4	4	1	4	4	4	3	1	1	0	0	0	5	4	3	6	7	7	5	5	5	7	6	1	6	2	5	5	5	5	4	3	6	6	7	4	1	5	7	4	5	1	1	1
7	7	15	329	1	25	4	4	1	4	4	4	3	1	1	0	0	0	5	4	3	6	7	7	5	5	5	7	6	1	6	2	5	5	5	5	4	3	6	6	7	4	1	5	7	4	5	1	1	1
7	7	15	329	1	25	4	4	1	4	4	4	3	1	1	0	0	0	5	4	3	6	7	7	5	5	5	7	6	1	6	2	5	5	5	5	4	3	6	6	7	4	1	5	7	4	5	1	1	1
7	7	15	329	1	25	4	4	1	4	4	4	3	1	1	0	0	0	5	4	3	6	7	7	5	5	5	7	6	1	6	2	5	5	5	5	4	3	6	6	7	4	1	5	7	4	5	1	1	1
7	7	15	329	1	25	4	4	1	4	4	4	3	1	1	0	0	0	5	4	3	6	7	7	5	5	5	7	6	1	6	2	5	5	5	5	4	3	6	6	7	4	1	5	7	4	5	1	1	1
7	7	15	329	1	25	4	4	1	4	4	4	3	1	1	0	0	0	5	4	3	6	7	7	5	5	5	7	6	1	6	2	5	5	5	5	4	3	6	6	7	4	1	5	7	4	5	1	1	1
7	7	15	329	1	25	4	4	1	4	4	4	3	1	1	0	0	0	5	4	3	6	7	7	5	5	5	7	6	1	6	2	5	5	5	5	4	3	6	6	7	4	1	5	7	4	5	1	1	1
7	7	15	329	1	25	4	4	1	4	4	4	3	1	1	0	0	0	5	4	3	6	7	7	5	5	5	7	6	1	6	2	5	5	5	5	4	3	6	6	7	4	1	5	7	4	5	1	1	1
7	7	15	329	1	25	4	4	1	4	4	4	3	1	1	0	0	0	5	4	3	6	7	7	5	5	5	7	6	1	6	2	5	5	5	5	4	3	6	6	7	4	1	5	7	4	5	1	1	1
7	7	15	329	1	25	4	4	1	4	4	4	3	1	1	0	0	0	5	4	3	6	7	7	5	5	5	7	6	1	6	2	5	5	5	5	4	3	6	6	7	4	1	5	7	4	5	1	1	1
7	7	15	329	1	25	4	4	1	4	4	4	3	1	1	0	0	0	5	4	3	6	7	7	5	5	5	7	6	1	6	2	5	5	5	5	4	3	6	6	7	4	1	5	7	4	5	1	1	1
7	7	15	329	1	25	4	4	1	4	4	4	3	1	1	0	0	0	5	4	3	6	7	7	5	5	5	7	6	1	6	2	5	5	5	5	4	3	6	6	7	4	1	5	7	4	5	1	1	1
7	7	15	329	1	25	4	4	1	4	4	4	3	1	1	0	0	0	5	4	3	6	7	7	5	5	5	7	6	1	6	2	5	5	5	5	4	3	6	6	7	4	1	5	7	4	5	1	1	1
7	7	15	329	1	25	4	4	1	4	4	4	3	1	1	0	0	0	5	4	3	6	7	7	5	5	5	7	6	1	6	2	5	5	5	5	4	3	6	6	7	4	1	5	7	4	5	1	1	1
7	7	15	329	1	25	4	4	1	4	4	4	3	1	1	0	0	0	5	4	3	6	7	7	5	5	5	7	6	1	6	2	5	5	5	5	4	3	6	6	7	4	1	5	7	4	5	1	1	1
7	7	15	329	1	25	4	4	1	4	4	4	3	1	1	0	0	0	5	4	3	6	7	7	5	5	5	7	6	1	6	2	5	5	5	5	4	3	6	6	7	4	1	5	7	4	5	1	1	1
7	7	16	330	2	29	4	2	2	1	2	4	3	1	1	0	1	0	4	4	2	2	6	4	5	2	2	7	5	6	6	5	6	2	2	5	6	6	4	4	5	6	2	6	6	6	6	5	5	5
7	7	16	330	2	29	4	2	2	1	2	4	3	1	1	0	1	0	4	4	2	2	6	4	5	2	2	7	5	6	6	5	6	2	2	5	6	6	4	4	5	6	2	6	6	6	6	5	5	5
7	7	16	330	2	29	4	2	2	1	2	4	3	1	1	0	1	0	4	4	2	2	6	4	5	2	2	7	5	6	6	5	6	2	2	5	6	6	4	4	5	6	2	6	6	6	6	5	5	5
7	7	16	330	2	29	4	2	2	1	2	4	3	1	1	0	1	0	4	4	2	2	6	4	5	2	2	7	5	6	6	5	6	2	2	5	6	6	4	4	5	6	2	6	6	6	6	5	5	5
7	7	16	330	2	29	4	2	2	1	2	4	3	1	1	0	1	0	4	4	2	2	6	4	5	2	2	7	5	6	6	5	6	2	2	5	6	6	4	4	5	6	2	6	6	6	6	5	5	5
7	7	16	330	2	29	4	2	2	1	2	4	3	1	1	0	1	0	4	4	2	2	6	4	5	2	2	7	5	6	6	5	6	2	2	5	6	6	4	4	5	6	2	6	6	6	6	5	5	5
7	7	16	330	2	29	4	2	2	1	2	4	3	1	1	0	1	0	4	4	2	2	6	4	5	2	2	7	5	6	6	5	6	2	2	5	6	6	4	4	5	6	2	6	6	6	6	5	5	5
7	7	16	330	2	29	4	2	2	1	2	4	3	1	1	0	1	0	4	4	2	2	6	4	5	2	2	7	5	6	6	5	6	2	2	5	6	6	4	4	5	6	2	6	6	6	6	5	5	5
7	7	16	330	2	29	4	2	2	1	2	4	3	1	1	0	1	0	4	4	2	2	6	4	5	2	2	7	5	6	6	5	6	2	2	5	6	6	4	4	5	6	2	6	6	6	6	5	5	5
7	7	16	330	2	29	4	2	2	1	2	4	3	1	1	0	1	0	4	4	2	2	6	4	5	2	2	7	5	6	6	5	6	2	2	5	6	6	4	4	5	6	2	6	6	6	6	5	5	5
7	7	16	330	2	29	4	2	2	1	2	4	3	1	1	0	1	0	4	4	2	2	6	4	5	2	2	7	5	6	6	5	6	2	2	5	6	6	4	4	5	6	2	6	6	6	6	5	5	5
7	7	16	330	2	29	4	2	2	1	2	4	3	1	1	0	1	0	4	4	2	2	6	4	5	2	2	7	5	6	6	5	6	2	2	5	6	6	4	4	5	6	2	6	6	6	6	5	5	5
7	7	16	330	2	29	4	2	2	1	2	4	3	1	1	0	1	0	4	4	2	2	6	4	5	2	2	7	5	6	6	5	6	2	2	5	6	6	4	4	5	6	2	6	6	6	6	5	5	5
7	7	16	330	2	29	4	2	2	1	2	4	3	1	1	0	1	0	4	4	2	2	6	4	5	2	2	7	5	6	6	5	6	2	2	5	6	6	4	4	5	6	2	6	6	6	6	5	5	5
7	7	16	330	2	29	4	2	2	1	2	4	3	1	1	0	1	0	4	4	2	2	6	4	5	2	2	7	5	6	6	5	6	2	2	5	6	6	4	4	5	6	2	6	6	6	6	5	5	5
7	7	16	330	2	29	4	2	2	1	2	4	3	1	1	0	1	0	4	4	2	2	6	4	5	2	2	7	5	6	6	5	6	2	2	5	6	6	4	4	5	6	2	6	6	6	6	5	5	5
7	7	16	330	2	29	4	2	2	1	2	4	3	1	1	0	1	0	4	4	2	2	6	4	5	2	2	7	5	6	6	5	6	2	2	5	6	6	4	4	5	6	2	6	6	6	6	5	5	5
7	7	16	330	2	29	4	2	2	1	2	4	3	1	1	0	1	0	4	4	2	2	6	4	5	2	2	7	5	6	6	5	6	2	2	5	6	6	4	4	5	6	2	6	6	6	6	5	5	5
7	7	16	330	2	29	4	2	2	1	2	4	3	1	1	0	1	0	4	4	2	2	6	4	5	2	2	7	5	6	6	5	6	2	2	5	6	6	4	4	5	6	2	6	6	6	6	5	5	5
7	7	16	330	2	29	4	2	2	1	2	4	3	1	1	0	1	0	4	4	2	2	6	4	5	2	2	7	5	6	6	5	6	2	2	5	6	6	4	4	5	6	2	6	6	6	6	5	5	5
7	7	17	331	1	20	3	4	11	3	5	3	1	1	1	0	0	1	7	4	2	6	7	5	7	4	3	6	6	5	6	3	2	5	5	4	3	2	7	5	7	6	3	7	7	5	7	4	2	6
7	7	17	331	1	20	3	4	11	3	5	3	1	1	1	0	0	1	7	4	2	6	7	5	7	4	3	6	6	5	6	3	2	5	5	4	3	2	7	5	7	6	3	7	7	5	7	4	2	6
7	7	17	331	1	20	3	4	11	3	5	3	1	1	1	0	0	1	7	4	2	6	7	5	7	4	3	6	6	5	6	3	2	5	5	4	3	2	7	5	7	6	3	7	7	5	7	4	2	6
7	7	17	331	1	20	3	4	11	3	5	3	1	1	1	0	0	1	7	4	2	6	7	5	7	4	3	6	6	5	6	3	2	5	5	4	3	2	7	5	7	6	3	7	7	5	7	4	2	6
7	7	17	331	1	20	3	4	11	3	5	3	1	1	1	0	0	1	7	4	2	6	7	5	7	4	3	6	6	5	6	3	2	5	5	4	3	2	7	5	7	6	3	7	7	5	7	4	2	6
7	7	17	331	1	20	3	4	11	3	5	3	1	1	1	0	0	1	7	4	2	6	7	5	7	4	3	6	6	5	6	3	2	5	5	4	3	2	7	5	7	6	3	7	7	5	7	4	2	6
7	7	17	331	1	20	3	4	11	3	5	3	1	1	1	0	0	1	7	4	2	6	7	5	7	4	3	6	6	5	6	3	2	5	5	4	3	2	7	5	7	6	3	7	7	5	7	4	2	6
7	7	17	331	1	20	3	4	11	3	5	3	1	1	1	0	0	1	7	4	2	6	7	5	7	4	3	6	6	5	6	3	2	5	5	4	3	2	7	5	7	6	3	7	7	5	7	4	2	6
7	7	17	331	1	20	3	4	11	3	5	3	1	1	1	0	0	1	7	4	2	6	7	5	7	4	3	6	6	5	6	3	2	5	5	4	3	2	7	5	7	6	3	7	7	5	7	4	2	6
7	7	17	331	1	20	3	4	11	3	5	3	1	1	1	0	0	1	7	4	2	6	7	5	7	4	3	6	6	5	6	3	2	5	5	4	3	2	7	5	7	6	3	7	7	5	7	4	2	6
7	7	17	331	1	20	3	4	11	3	5	3	1	1	1	0	0	1	7	4	2	6	7	5	7	4	3	6	6	5	6	3	2	5	5	4	3	2	7	5	7	6	3	7	7	5	7	4	2	6
7	7	17	331	1	20	3	4	11	3	5	3	1	1	1	0	0	1	7	4	2	6	7	5	7	4	3	6	6	5	6	3	2	5	5	4	3	2	7	5	7	6	3	7	7	5	7	4	2	6
7	7	17	331	1	20	3	4	11	3	5	3	1	1	1	0	0	1	7	4	2	6	7	5	7	4	3	6	6	5	6	3	2	5	5	4	3	2	7	5	7	6	3	7	7	5	7	4	2	6
7	7	17	331	1	20	3	4	11	3	5	3	1	1	1	0	0	1	7	4	2	6	7	5	7	4	3	6	6	5	6	3	2	5	5	4	3	2	7	5	7	6	3	7	7	5	7	4	2	6
7	7	17	331	1	20	3	4	11	3	5	3	1	1	1	0	0	1	7	4	2	6	7	5	7	4	3	6	6	5	6	3	2	5	5	4	3	2	7	5	7	6	3	7	7	5	7	4	2	6
7	7	17	331	1	20	3	4	11	3	5	3	1	1	1	0	0	1	7	4	2	6	7	5	7	4	3	6	6	5	6	3	2	5	5	4	3	2	7	5	7	6	3	7	7	5	7	4	2	6
7	7	17	331	1	20	3	4	11	3	5	3	1	1	1	0	0	1	7	4	2	6	7	5	7	4	3	6	6	5	6	3	2	5	5	4	3	2	7	5	7	6	3	7	7	5	7	4	2	6
7	7	17	331	1	20	3	4	11	3	5	3	1	1	1	0	0	1	7	4	2	6	7	5	7	4	3	6	6	5	6	3	2	5	5	4	3	2	7	5	7	6	3	7	7	5	7	4	2	6
7	7	17	331	1	20	3	4	11	3	5	3	1	1	1	0	0	1	7	4	2	6	7	5	7	4	3	6	6	5	6	3	2	5	5	4	3	2	7	5	7	6	3	7	7	5	7	4	2	6
7	7	17	331	1	20	3	4	11	3	5	3	1	1	1	0	0	1	7	4	2	6	7	5	7	4	3	6	6	5	6	3	2	5	5	4	3	2	7	5	7	6	3	7	7	5	7	4	2	6
7	7	18	332	1	50	4	1	5	4	6	3	2	1	1	1	0	0	7	6	4	4	7	7	7	3	3	5	5	4	5	3	6	5	5	4	3	1	3	4	4	4	1	6	7	5	6	5	6	7
7	7	18	332	1	50	4	1	5	4	6	3	2	1	1	1	0	0	7	6	4	4	7	7	7	3	3	5	5	4	5	3	6	5	5	4	3	1	3	4	4	4	1	6	7	5	6	5	6	7
7	7	18	332	1	50	4	1	5	4	6	3	2	1	1	1	0	0	7	6	4	4	7	7	7	3	3	5	5	4	5	3	6	5	5	4	3	1	3	4	4	4	1	6	7	5	6	5	6	7
7	7	18	332	1	50	4	1	5	4	6	3	2	1	1	1	0	0	7	6	4	4	7	7	7	3	3	5	5	4	5	3	6	5	5	4	3	1	3	4	4	4	1	6	7	5	6	5	6	7
7	7	18	332	1	50	4	1	5	4	6	3	2	1	1	1	0	0	7	6	4	4	7	7	7	3	3	5	5	4	5	3	6	5	5	4	3	1	3	4	4	4	1	6	7	5	6	5	6	7
7	7	18	332	1	50	4	1	5	4	6	3	2	1	1	1	0	0	7	6	4	4	7	7	7	3	3	5	5	4	5	3	6	5	5	4	3	1	3	4	4	4	1	6	7	5	6	5	6	7
7	7	18	332	1	50	4	1	5	4	6	3	2	1	1	1	0	0	7	6	4	4	7	7	7	3	3	5	5	4	5	3	6	5	5	4	3	1	3	4	4	4	1	6	7	5	6	5	6	7
7	7	18	332	1	50	4	1	5	4	6	3	2	1	1	1	0	0	7	6	4	4	7	7	7	3	3	5	5	4	5	3	6	5	5	4	3	1	3	4	4	4	1	6	7	5	6	5	6	7
7	7	18	332	1	50	4	1	5	4	6	3	2	1	1	1	0	0	7	6	4	4	7	7	7	3	3	5	5	4	5	3	6	5	5	4	3	1	3	4	4	4	1	6	7	5	6	5	6	7
7	7	18	332	1	50	4	1	5	4	6	3	2	1	1	1	0	0	7	6	4	4	7	7	7	3	3	5	5	4	5	3	6	5	5	4	3	1	3	4	4	4	1	6	7	5	6	5	6	7
7	7	18	332	1	50	4	1	5	4	6	3	2	1	1	1	0	0	7	6	4	4	7	7	7	3	3	5	5	4	5	3	6	5	5	4	3	1	3	4	4	4	1	6	7	5	6	5	6	7
7	7	18	332	1	50	4	1	5	4	6	3	2	1	1	1	0	0	7	6	4	4	7	7	7	3	3	5	5	4	5	3	6	5	5	4	3	1	3	4	4	4	1	6	7	5	6	5	6	7
7	7	18	332	1	50	4	1	5	4	6	3	2	1	1	1	0	0	7	6	4	4	7	7	7	3	3	5	5	4	5	3	6	5	5	4	3	1	3	4	4	4	1	6	7	5	6	5	6	7
7	7	18	332	1	50	4	1	5	4	6	3	2	1	1	1	0	0	7	6	4	4	7	7	7	3	3	5	5	4	5	3	6	5	5	4	3	1	3	4	4	4	1	6	7	5	6	5	6	7
7	7	18	332	1	50	4	1	5	4	6	3	2	1	1	1	0	0	7	6	4	4	7	7	7	3	3	5	5	4	5	3	6	5	5	4	3	1	3	4	4	4	1	6	7	5	6	5	6	7
7	7	18	332	1	50	4	1	5	4	6	3	2	1	1	1	0	0	7	6	4	4	7	7	7	3	3	5	5	4	5	3	6	5	5	4	3	1	3	4	4	4	1	6	7	5	6	5	6	7
7	7	18	332	1	50	4	1	5	4	6	3	2	1	1	1	0	0	7	6	4	4	7	7	7	3	3	5	5	4	5	3	6	5	5	4	3	1	3	4	4	4	1	6	7	5	6	5	6	7
7	7	18	332	1	50	4	1	5	4	6	3	2	1	1	1	0	0	7	6	4	4	7	7	7	3	3	5	5	4	5	3	6	5	5	4	3	1	3	4	4	4	1	6	7	5	6	5	6	7
7	7	18	332	1	50	4	1	5	4	6	3	2	1	1	1	0	0	7	6	4	4	7	7	7	3	3	5	5	4	5	3	6	5	5	4	3	1	3	4	4	4	1	6	7	5	6	5	6	7
7	7	18	332	1	50	4	1	5	4	6	3	2	1	1	1	0	0	7	6	4	4	7	7	7	3	3	5	5	4	5	3	6	5	5	4	3	1	3	4	4	4	1	6	7	5	6	5	6	7
7	7	19	333	1	34	4	3	3	2	6	4	1	1	0	1	1	1	7	4	4	4	7	7	7	7	7	7	7	1	5	2	1	3	1	7	1	1	5	3	5	7	1	7	7	7	7	5	5	5
7	7	19	333	1	34	4	3	3	2	6	4	1	1	0	1	1	1	7	4	4	4	7	7	7	7	7	7	7	1	5	2	1	3	1	7	1	1	5	3	5	7	1	7	7	7	7	5	5	5
7	7	19	333	1	34	4	3	3	2	6	4	1	1	0	1	1	1	7	4	4	4	7	7	7	7	7	7	7	1	5	2	1	3	1	7	1	1	5	3	5	7	1	7	7	7	7	5	5	5
7	7	19	333	1	34	4	3	3	2	6	4	1	1	0	1	1	1	7	4	4	4	7	7	7	7	7	7	7	1	5	2	1	3	1	7	1	1	5	3	5	7	1	7	7	7	7	5	5	5
7	7	19	333	1	34	4	3	3	2	6	4	1	1	0	1	1	1	7	4	4	4	7	7	7	7	7	7	7	1	5	2	1	3	1	7	1	1	5	3	5	7	1	7	7	7	7	5	5	5
7	7	19	333	1	34	4	3	3	2	6	4	1	1	0	1	1	1	7	4	4	4	7	7	7	7	7	7	7	1	5	2	1	3	1	7	1	1	5	3	5	7	1	7	7	7	7	5	5	5
7	7	19	333	1	34	4	3	3	2	6	4	1	1	0	1	1	1	7	4	4	4	7	7	7	7	7	7	7	1	5	2	1	3	1	7	1	1	5	3	5	7	1	7	7	7	7	5	5	5
7	7	19	333	1	34	4	3	3	2	6	4	1	1	0	1	1	1	7	4	4	4	7	7	7	7	7	7	7	1	5	2	1	3	1	7	1	1	5	3	5	7	1	7	7	7	7	5	5	5
7	7	19	333	1	34	4	3	3	2	6	4	1	1	0	1	1	1	7	4	4	4	7	7	7	7	7	7	7	1	5	2	1	3	1	7	1	1	5	3	5	7	1	7	7	7	7	5	5	5
7	7	19	333	1	34	4	3	3	2	6	4	1	1	0	1	1	1	7	4	4	4	7	7	7	7	7	7	7	1	5	2	1	3	1	7	1	1	5	3	5	7	1	7	7	7	7	5	5	5
7	7	19	333	1	34	4	3	3	2	6	4	1	1	0	1	1	1	7	4	4	4	7	7	7	7	7	7	7	1	5	2	1	3	1	7	1	1	5	3	5	7	1	7	7	7	7	5	5	5
7	7	19	333	1	34	4	3	3	2	6	4	1	1	0	1	1	1	7	4	4	4	7	7	7	7	7	7	7	1	5	2	1	3	1	7	1	1	5	3	5	7	1	7	7	7	7	5	5	5
7	7	19	333	1	34	4	3	3	2	6	4	1	1	0	1	1	1	7	4	4	4	7	7	7	7	7	7	7	1	5	2	1	3	1	7	1	1	5	3	5	7	1	7	7	7	7	5	5	5
7	7	19	333	1	34	4	3	3	2	6	4	1	1	0	1	1	1	7	4	4	4	7	7	7	7	7	7	7	1	5	2	1	3	1	7	1	1	5	3	5	7	1	7	7	7	7	5	5	5
7	7	19	333	1	34	4	3	3	2	6	4	1	1	0	1	1	1	7	4	4	4	7	7	7	7	7	7	7	1	5	2	1	3	1	7	1	1	5	3	5	7	1	7	7	7	7	5	5	5
7	7	19	333	1	34	4	3	3	2	6	4	1	1	0	1	1	1	7	4	4	4	7	7	7	7	7	7	7	1	5	2	1	3	1	7	1	1	5	3	5	7	1	7	7	7	7	5	5	5
7	7	19	333	1	34	4	3	3	2	6	4	1	1	0	1	1	1	7	4	4	4	7	7	7	7	7	7	7	1	5	2	1	3	1	7	1	1	5	3	5	7	1	7	7	7	7	5	5	5
7	7	19	333	1	34	4	3	3	2	6	4	1	1	0	1	1	1	7	4	4	4	7	7	7	7	7	7	7	1	5	2	1	3	1	7	1	1	5	3	5	7	1	7	7	7	7	5	5	5
7	7	19	333	1	34	4	3	3	2	6	4	1	1	0	1	1	1	7	4	4	4	7	7	7	7	7	7	7	1	5	2	1	3	1	7	1	1	5	3	5	7	1	7	7	7	7	5	5	5
7	7	19	333	1	34	4	3	3	2	6	4	1	1	0	1	1	1	7	4	4	4	7	7	7	7	7	7	7	1	5	2	1	3	1	7	1	1	5	3	5	7	1	7	7	7	7	5	5	5
7	7	20	334	1	35	4	2	3	1	3	3	2	1	1	1	0	0	7	5	5	5	7	6	7	3	5	4	5	3	5	5	3	3	2	6	3	3	2	2	6	5	2	6	5	5	7	4	3	2
7	7	20	334	1	35	4	2	3	1	3	3	2	1	1	1	0	0	7	5	5	5	7	6	7	3	5	4	5	3	5	5	3	3	2	6	3	3	2	2	6	5	2	6	5	5	7	4	3	2
7	7	20	334	1	35	4	2	3	1	3	3	2	1	1	1	0	0	7	5	5	5	7	6	7	3	5	4	5	3	5	5	3	3	2	6	3	3	2	2	6	5	2	6	5	5	7	4	3	2
7	7	20	334	1	35	4	2	3	1	3	3	2	1	1	1	0	0	7	5	5	5	7	6	7	3	5	4	5	3	5	5	3	3	2	6	3	3	2	2	6	5	2	6	5	5	7	4	3	2
7	7	20	334	1	35	4	2	3	1	3	3	2	1	1	1	0	0	7	5	5	5	7	6	7	3	5	4	5	3	5	5	3	3	2	6	3	3	2	2	6	5	2	6	5	5	7	4	3	2
7	7	20	334	1	35	4	2	3	1	3	3	2	1	1	1	0	0	7	5	5	5	7	6	7	3	5	4	5	3	5	5	3	3	2	6	3	3	2	2	6	5	2	6	5	5	7	4	3	2
7	7	20	334	1	35	4	2	3	1	3	3	2	1	1	1	0	0	7	5	5	5	7	6	7	3	5	4	5	3	5	5	3	3	2	6	3	3	2	2	6	5	2	6	5	5	7	4	3	2
7	7	20	334	1	35	4	2	3	1	3	3	2	1	1	1	0	0	7	5	5	5	7	6	7	3	5	4	5	3	5	5	3	3	2	6	3	3	2	2	6	5	2	6	5	5	7	4	3	2
7	7	20	334	1	35	4	2	3	1	3	3	2	1	1	1	0	0	7	5	5	5	7	6	7	3	5	4	5	3	5	5	3	3	2	6	3	3	2	2	6	5	2	6	5	5	7	4	3	2
7	7	20	334	1	35	4	2	3	1	3	3	2	1	1	1	0	0	7	5	5	5	7	6	7	3	5	4	5	3	5	5	3	3	2	6	3	3	2	2	6	5	2	6	5	5	7	4	3	2
7	7	20	334	1	35	4	2	3	1	3	3	2	1	1	1	0	0	7	5	5	5	7	6	7	3	5	4	5	3	5	5	3	3	2	6	3	3	2	2	6	5	2	6	5	5	7	4	3	2
7	7	20	334	1	35	4	2	3	1	3	3	2	1	1	1	0	0	7	5	5	5	7	6	7	3	5	4	5	3	5	5	3	3	2	6	3	3	2	2	6	5	2	6	5	5	7	4	3	2
7	7	20	334	1	35	4	2	3	1	3	3	2	1	1	1	0	0	7	5	5	5	7	6	7	3	5	4	5	3	5	5	3	3	2	6	3	3	2	2	6	5	2	6	5	5	7	4	3	2
7	7	20	334	1	35	4	2	3	1	3	3	2	1	1	1	0	0	7	5	5	5	7	6	7	3	5	4	5	3	5	5	3	3	2	6	3	3	2	2	6	5	2	6	5	5	7	4	3	2
7	7	20	334	1	35	4	2	3	1	3	3	2	1	1	1	0	0	7	5	5	5	7	6	7	3	5	4	5	3	5	5	3	3	2	6	3	3	2	2	6	5	2	6	5	5	7	4	3	2
7	7	20	334	1	35	4	2	3	1	3	3	2	1	1	1	0	0	7	5	5	5	7	6	7	3	5	4	5	3	5	5	3	3	2	6	3	3	2	2	6	5	2	6	5	5	7	4	3	2
7	7	20	334	1	35	4	2	3	1	3	3	2	1	1	1	0	0	7	5	5	5	7	6	7	3	5	4	5	3	5	5	3	3	2	6	3	3	2	2	6	5	2	6	5	5	7	4	3	2
7	7	20	334	1	35	4	2	3	1	3	3	2	1	1	1	0	0	7	5	5	5	7	6	7	3	5	4	5	3	5	5	3	3	2	6	3	3	2	2	6	5	2	6	5	5	7	4	3	2
7	7	20	334	1	35	4	2	3	1	3	3	2	1	1	1	0	0	7	5	5	5	7	6	7	3	5	4	5	3	5	5	3	3	2	6	3	3	2	2	6	5	2	6	5	5	7	4	3	2
7	7	20	334	1	35	4	2	3	1	3	3	2	1	1	1	0	0	7	5	5	5	7	6	7	3	5	4	5	3	5	5	3	3	2	6	3	3	2	2	6	5	2	6	5	5	7	4	3	2
7	7	21	335	2	27	4	4	11	2	3	5	5	1	0	0	0	0	1	3	6	6	2	7	2	6	6	5	5	5	6	2	5	6	2	4	2	1	2	4	5	6	2	5	7	4	2	6	5	6
7	7	21	335	2	27	4	4	11	2	3	5	5	1	0	0	0	0	1	3	6	6	2	7	2	6	6	5	5	5	6	2	5	6	2	4	2	1	2	4	5	6	2	5	7	4	2	6	5	6
7	7	21	335	2	27	4	4	11	2	3	5	5	1	0	0	0	0	1	3	6	6	2	7	2	6	6	5	5	5	6	2	5	6	2	4	2	1	2	4	5	6	2	5	7	4	2	6	5	6
7	7	21	335	2	27	4	4	11	2	3	5	5	1	0	0	0	0	1	3	6	6	2	7	2	6	6	5	5	5	6	2	5	6	2	4	2	1	2	4	5	6	2	5	7	4	2	6	5	6
7	7	21	335	2	27	4	4	11	2	3	5	5	1	0	0	0	0	1	3	6	6	2	7	2	6	6	5	5	5	6	2	5	6	2	4	2	1	2	4	5	6	2	5	7	4	2	6	5	6
7	7	21	335	2	27	4	4	11	2	3	5	5	1	0	0	0	0	1	3	6	6	2	7	2	6	6	5	5	5	6	2	5	6	2	4	2	1	2	4	5	6	2	5	7	4	2	6	5	6
7	7	21	335	2	27	4	4	11	2	3	5	5	1	0	0	0	0	1	3	6	6	2	7	2	6	6	5	5	5	6	2	5	6	2	4	2	1	2	4	5	6	2	5	7	4	2	6	5	6
7	7	21	335	2	27	4	4	11	2	3	5	5	1	0	0	0	0	1	3	6	6	2	7	2	6	6	5	5	5	6	2	5	6	2	4	2	1	2	4	5	6	2	5	7	4	2	6	5	6
7	7	21	335	2	27	4	4	11	2	3	5	5	1	0	0	0	0	1	3	6	6	2	7	2	6	6	5	5	5	6	2	5	6	2	4	2	1	2	4	5	6	2	5	7	4	2	6	5	6
7	7	21	335	2	27	4	4	11	2	3	5	5	1	0	0	0	0	1	3	6	6	2	7	2	6	6	5	5	5	6	2	5	6	2	4	2	1	2	4	5	6	2	5	7	4	2	6	5	6
7	7	21	335	2	27	4	4	11	2	3	5	5	1	0	0	0	0	1	3	6	6	2	7	2	6	6	5	5	5	6	2	5	6	2	4	2	1	2	4	5	6	2	5	7	4	2	6	5	6
7	7	21	335	2	27	4	4	11	2	3	5	5	1	0	0	0	0	1	3	6	6	2	7	2	6	6	5	5	5	6	2	5	6	2	4	2	1	2	4	5	6	2	5	7	4	2	6	5	6
7	7	21	335	2	27	4	4	11	2	3	5	5	1	0	0	0	0	1	3	6	6	2	7	2	6	6	5	5	5	6	2	5	6	2	4	2	1	2	4	5	6	2	5	7	4	2	6	5	6
7	7	21	335	2	27	4	4	11	2	3	5	5	1	0	0	0	0	1	3	6	6	2	7	2	6	6	5	5	5	6	2	5	6	2	4	2	1	2	4	5	6	2	5	7	4	2	6	5	6
7	7	21	335	2	27	4	4	11	2	3	5	5	1	0	0	0	0	1	3	6	6	2	7	2	6	6	5	5	5	6	2	5	6	2	4	2	1	2	4	5	6	2	5	7	4	2	6	5	6
7	7	21	335	2	27	4	4	11	2	3	5	5	1	0	0	0	0	1	3	6	6	2	7	2	6	6	5	5	5	6	2	5	6	2	4	2	1	2	4	5	6	2	5	7	4	2	6	5	6
7	7	21	335	2	27	4	4	11	2	3	5	5	1	0	0	0	0	1	3	6	6	2	7	2	6	6	5	5	5	6	2	5	6	2	4	2	1	2	4	5	6	2	5	7	4	2	6	5	6
7	7	21	335	2	27	4	4	11	2	3	5	5	1	0	0	0	0	1	3	6	6	2	7	2	6	6	5	5	5	6	2	5	6	2	4	2	1	2	4	5	6	2	5	7	4	2	6	5	6
7	7	21	335	2	27	4	4	11	2	3	5	5	1	0	0	0	0	1	3	6	6	2	7	2	6	6	5	5	5	6	2	5	6	2	4	2	1	2	4	5	6	2	5	7	4	2	6	5	6
7	7	21	335	2	27	4	4	11	2	3	5	5	1	0	0	0	0	1	3	6	6	2	7	2	6	6	5	5	5	6	2	5	6	2	4	2	1	2	4	5	6	2	5	7	4	2	6	5	6
7	7	22	336	1	46	4	2	6	2	7	3	1	1	1	1	1	0	7	6	4	4	7	7	7	5	5	3	2	5	1	6	4	2	3	3	5	4	6	4	5	2	6	2	2	4	7	4	6	6
7	7	22	336	1	46	4	2	6	2	7	3	1	1	1	1	1	0	7	6	4	4	7	7	7	5	5	3	2	5	1	6	4	2	3	3	5	4	6	4	5	2	6	2	2	4	7	4	6	6
7	7	22	336	1	46	4	2	6	2	7	3	1	1	1	1	1	0	7	6	4	4	7	7	7	5	5	3	2	5	1	6	4	2	3	3	5	4	6	4	5	2	6	2	2	4	7	4	6	6
7	7	22	336	1	46	4	2	6	2	7	3	1	1	1	1	1	0	7	6	4	4	7	7	7	5	5	3	2	5	1	6	4	2	3	3	5	4	6	4	5	2	6	2	2	4	7	4	6	6
7	7	22	336	1	46	4	2	6	2	7	3	1	1	1	1	1	0	7	6	4	4	7	7	7	5	5	3	2	5	1	6	4	2	3	3	5	4	6	4	5	2	6	2	2	4	7	4	6	6
7	7	22	336	1	46	4	2	6	2	7	3	1	1	1	1	1	0	7	6	4	4	7	7	7	5	5	3	2	5	1	6	4	2	3	3	5	4	6	4	5	2	6	2	2	4	7	4	6	6
7	7	22	336	1	46	4	2	6	2	7	3	1	1	1	1	1	0	7	6	4	4	7	7	7	5	5	3	2	5	1	6	4	2	3	3	5	4	6	4	5	2	6	2	2	4	7	4	6	6
7	7	22	336	1	46	4	2	6	2	7	3	1	1	1	1	1	0	7	6	4	4	7	7	7	5	5	3	2	5	1	6	4	2	3	3	5	4	6	4	5	2	6	2	2	4	7	4	6	6
7	7	22	336	1	46	4	2	6	2	7	3	1	1	1	1	1	0	7	6	4	4	7	7	7	5	5	3	2	5	1	6	4	2	3	3	5	4	6	4	5	2	6	2	2	4	7	4	6	6
7	7	22	336	1	46	4	2	6	2	7	3	1	1	1	1	1	0	7	6	4	4	7	7	7	5	5	3	2	5	1	6	4	2	3	3	5	4	6	4	5	2	6	2	2	4	7	4	6	6
7	7	22	336	1	46	4	2	6	2	7	3	1	1	1	1	1	0	7	6	4	4	7	7	7	5	5	3	2	5	1	6	4	2	3	3	5	4	6	4	5	2	6	2	2	4	7	4	6	6
7	7	22	336	1	46	4	2	6	2	7	3	1	1	1	1	1	0	7	6	4	4	7	7	7	5	5	3	2	5	1	6	4	2	3	3	5	4	6	4	5	2	6	2	2	4	7	4	6	6
7	7	22	336	1	46	4	2	6	2	7	3	1	1	1	1	1	0	7	6	4	4	7	7	7	5	5	3	2	5	1	6	4	2	3	3	5	4	6	4	5	2	6	2	2	4	7	4	6	6
7	7	22	336	1	46	4	2	6	2	7	3	1	1	1	1	1	0	7	6	4	4	7	7	7	5	5	3	2	5	1	6	4	2	3	3	5	4	6	4	5	2	6	2	2	4	7	4	6	6
7	7	22	336	1	46	4	2	6	2	7	3	1	1	1	1	1	0	7	6	4	4	7	7	7	5	5	3	2	5	1	6	4	2	3	3	5	4	6	4	5	2	6	2	2	4	7	4	6	6
7	7	22	336	1	46	4	2	6	2	7	3	1	1	1	1	1	0	7	6	4	4	7	7	7	5	5	3	2	5	1	6	4	2	3	3	5	4	6	4	5	2	6	2	2	4	7	4	6	6
7	7	22	336	1	46	4	2	6	2	7	3	1	1	1	1	1	0	7	6	4	4	7	7	7	5	5	3	2	5	1	6	4	2	3	3	5	4	6	4	5	2	6	2	2	4	7	4	6	6
7	7	22	336	1	46	4	2	6	2	7	3	1	1	1	1	1	0	7	6	4	4	7	7	7	5	5	3	2	5	1	6	4	2	3	3	5	4	6	4	5	2	6	2	2	4	7	4	6	6
7	7	22	336	1	46	4	2	6	2	7	3	1	1	1	1	1	0	7	6	4	4	7	7	7	5	5	3	2	5	1	6	4	2	3	3	5	4	6	4	5	2	6	2	2	4	7	4	6	6
7	7	22	336	1	46	4	2	6	2	7	3	1	1	1	1	1	0	7	6	4	4	7	7	7	5	5	3	2	5	1	6	4	2	3	3	5	4	6	4	5	2	6	2	2	4	7	4	6	6
7	7	23	337	1	33	4	2	4	2	6	3	2	1	1	1	1	0	6	6	4	4	7	7	7	5	5	7	7	1	6	6	2	4	5	5	5	5	6	6	5	3	1	4	1	1	7	6	6	7
7	7	23	337	1	33	4	2	4	2	6	3	2	1	1	1	1	0	6	6	4	4	7	7	7	5	5	7	7	1	6	6	2	4	5	5	5	5	6	6	5	3	1	4	1	1	7	6	6	7
7	7	23	337	1	33	4	2	4	2	6	3	2	1	1	1	1	0	6	6	4	4	7	7	7	5	5	7	7	1	6	6	2	4	5	5	5	5	6	6	5	3	1	4	1	1	7	6	6	7
7	7	23	337	1	33	4	2	4	2	6	3	2	1	1	1	1	0	6	6	4	4	7	7	7	5	5	7	7	1	6	6	2	4	5	5	5	5	6	6	5	3	1	4	1	1	7	6	6	7
7	7	23	337	1	33	4	2	4	2	6	3	2	1	1	1	1	0	6	6	4	4	7	7	7	5	5	7	7	1	6	6	2	4	5	5	5	5	6	6	5	3	1	4	1	1	7	6	6	7
7	7	23	337	1	33	4	2	4	2	6	3	2	1	1	1	1	0	6	6	4	4	7	7	7	5	5	7	7	1	6	6	2	4	5	5	5	5	6	6	5	3	1	4	1	1	7	6	6	7
7	7	23	337	1	33	4	2	4	2	6	3	2	1	1	1	1	0	6	6	4	4	7	7	7	5	5	7	7	1	6	6	2	4	5	5	5	5	6	6	5	3	1	4	1	1	7	6	6	7
7	7	23	337	1	33	4	2	4	2	6	3	2	1	1	1	1	0	6	6	4	4	7	7	7	5	5	7	7	1	6	6	2	4	5	5	5	5	6	6	5	3	1	4	1	1	7	6	6	7
7	7	23	337	1	33	4	2	4	2	6	3	2	1	1	1	1	0	6	6	4	4	7	7	7	5	5	7	7	1	6	6	2	4	5	5	5	5	6	6	5	3	1	4	1	1	7	6	6	7
7	7	23	337	1	33	4	2	4	2	6	3	2	1	1	1	1	0	6	6	4	4	7	7	7	5	5	7	7	1	6	6	2	4	5	5	5	5	6	6	5	3	1	4	1	1	7	6	6	7
7	7	23	337	1	33	4	2	4	2	6	3	2	1	1	1	1	0	6	6	4	4	7	7	7	5	5	7	7	1	6	6	2	4	5	5	5	5	6	6	5	3	1	4	1	1	7	6	6	7
7	7	23	337	1	33	4	2	4	2	6	3	2	1	1	1	1	0	6	6	4	4	7	7	7	5	5	7	7	1	6	6	2	4	5	5	5	5	6	6	5	3	1	4	1	1	7	6	6	7
7	7	23	337	1	33	4	2	4	2	6	3	2	1	1	1	1	0	6	6	4	4	7	7	7	5	5	7	7	1	6	6	2	4	5	5	5	5	6	6	5	3	1	4	1	1	7	6	6	7
7	7	23	337	1	33	4	2	4	2	6	3	2	1	1	1	1	0	6	6	4	4	7	7	7	5	5	7	7	1	6	6	2	4	5	5	5	5	6	6	5	3	1	4	1	1	7	6	6	7
7	7	23	337	1	33	4	2	4	2	6	3	2	1	1	1	1	0	6	6	4	4	7	7	7	5	5	7	7	1	6	6	2	4	5	5	5	5	6	6	5	3	1	4	1	1	7	6	6	7
7	7	23	337	1	33	4	2	4	2	6	3	2	1	1	1	1	0	6	6	4	4	7	7	7	5	5	7	7	1	6	6	2	4	5	5	5	5	6	6	5	3	1	4	1	1	7	6	6	7
7	7	23	337	1	33	4	2	4	2	6	3	2	1	1	1	1	0	6	6	4	4	7	7	7	5	5	7	7	1	6	6	2	4	5	5	5	5	6	6	5	3	1	4	1	1	7	6	6	7
7	7	23	337	1	33	4	2	4	2	6	3	2	1	1	1	1	0	6	6	4	4	7	7	7	5	5	7	7	1	6	6	2	4	5	5	5	5	6	6	5	3	1	4	1	1	7	6	6	7
7	7	23	337	1	33	4	2	4	2	6	3	2	1	1	1	1	0	6	6	4	4	7	7	7	5	5	7	7	1	6	6	2	4	5	5	5	5	6	6	5	3	1	4	1	1	7	6	6	7
7	7	23	337	1	33	4	2	4	2	6	3	2	1	1	1	1	0	6	6	4	4	7	7	7	5	5	7	7	1	6	6	2	4	5	5	5	5	6	6	5	3	1	4	1	1	7	6	6	7
7	7	24	338	1	24	4	4	11	4	5	5	1	1	1	0	0	1	3	5	3	4	7	6	2	6	6	7	7	2	6	1	4	5	4	5	1	1	5	2	4	5	1	7	7	7	3	6	7	7
7	7	24	338	1	24	4	4	11	4	5	5	1	1	1	0	0	1	3	5	3	4	7	6	2	6	6	7	7	2	6	1	4	5	4	5	1	1	5	2	4	5	1	7	7	7	3	6	7	7
7	7	24	338	1	24	4	4	11	4	5	5	1	1	1	0	0	1	3	5	3	4	7	6	2	6	6	7	7	2	6	1	4	5	4	5	1	1	5	2	4	5	1	7	7	7	3	6	7	7
7	7	24	338	1	24	4	4	11	4	5	5	1	1	1	0	0	1	3	5	3	4	7	6	2	6	6	7	7	2	6	1	4	5	4	5	1	1	5	2	4	5	1	7	7	7	3	6	7	7
7	7	24	338	1	24	4	4	11	4	5	5	1	1	1	0	0	1	3	5	3	4	7	6	2	6	6	7	7	2	6	1	4	5	4	5	1	1	5	2	4	5	1	7	7	7	3	6	7	7
7	7	24	338	1	24	4	4	11	4	5	5	1	1	1	0	0	1	3	5	3	4	7	6	2	6	6	7	7	2	6	1	4	5	4	5	1	1	5	2	4	5	1	7	7	7	3	6	7	7
7	7	24	338	1	24	4	4	11	4	5	5	1	1	1	0	0	1	3	5	3	4	7	6	2	6	6	7	7	2	6	1	4	5	4	5	1	1	5	2	4	5	1	7	7	7	3	6	7	7
7	7	24	338	1	24	4	4	11	4	5	5	1	1	1	0	0	1	3	5	3	4	7	6	2	6	6	7	7	2	6	1	4	5	4	5	1	1	5	2	4	5	1	7	7	7	3	6	7	7
7	7	24	338	1	24	4	4	11	4	5	5	1	1	1	0	0	1	3	5	3	4	7	6	2	6	6	7	7	2	6	1	4	5	4	5	1	1	5	2	4	5	1	7	7	7	3	6	7	7
7	7	24	338	1	24	4	4	11	4	5	5	1	1	1	0	0	1	3	5	3	4	7	6	2	6	6	7	7	2	6	1	4	5	4	5	1	1	5	2	4	5	1	7	7	7	3	6	7	7
7	7	24	338	1	24	4	4	11	4	5	5	1	1	1	0	0	1	3	5	3	4	7	6	2	6	6	7	7	2	6	1	4	5	4	5	1	1	5	2	4	5	1	7	7	7	3	6	7	7
7	7	24	338	1	24	4	4	11	4	5	5	1	1	1	0	0	1	3	5	3	4	7	6	2	6	6	7	7	2	6	1	4	5	4	5	1	1	5	2	4	5	1	7	7	7	3	6	7	7
7	7	24	338	1	24	4	4	11	4	5	5	1	1	1	0	0	1	3	5	3	4	7	6	2	6	6	7	7	2	6	1	4	5	4	5	1	1	5	2	4	5	1	7	7	7	3	6	7	7
7	7	24	338	1	24	4	4	11	4	5	5	1	1	1	0	0	1	3	5	3	4	7	6	2	6	6	7	7	2	6	1	4	5	4	5	1	1	5	2	4	5	1	7	7	7	3	6	7	7
7	7	24	338	1	24	4	4	11	4	5	5	1	1	1	0	0	1	3	5	3	4	7	6	2	6	6	7	7	2	6	1	4	5	4	5	1	1	5	2	4	5	1	7	7	7	3	6	7	7
7	7	24	338	1	24	4	4	11	4	5	5	1	1	1	0	0	1	3	5	3	4	7	6	2	6	6	7	7	2	6	1	4	5	4	5	1	1	5	2	4	5	1	7	7	7	3	6	7	7
7	7	24	338	1	24	4	4	11	4	5	5	1	1	1	0	0	1	3	5	3	4	7	6	2	6	6	7	7	2	6	1	4	5	4	5	1	1	5	2	4	5	1	7	7	7	3	6	7	7
7	7	24	338	1	24	4	4	11	4	5	5	1	1	1	0	0	1	3	5	3	4	7	6	2	6	6	7	7	2	6	1	4	5	4	5	1	1	5	2	4	5	1	7	7	7	3	6	7	7
7	7	24	338	1	24	4	4	11	4	5	5	1	1	1	0	0	1	3	5	3	4	7	6	2	6	6	7	7	2	6	1	4	5	4	5	1	1	5	2	4	5	1	7	7	7	3	6	7	7
7	7	24	338	1	24	4	4	11	4	5	5	1	1	1	0	0	1	3	5	3	4	7	6	2	6	6	7	7	2	6	1	4	5	4	5	1	1	5	2	4	5	1	7	7	7	3	6	7	7
7	7	25	339	2	32	4	2	4	2	6	3	3	0	1	1	0	0	7	6	6	4	7	7	7	7	7	6	6	1	6	1	7	1	4	4	4	1	5	5	1	3	1	5	1	2	7	2	3	3
7	7	25	339	2	32	4	2	4	2	6	3	3	0	1	1	0	0	7	6	6	4	7	7	7	7	7	6	6	1	6	1	7	1	4	4	4	1	5	5	1	3	1	5	1	2	7	2	3	3
7	7	25	339	2	32	4	2	4	2	6	3	3	0	1	1	0	0	7	6	6	4	7	7	7	7	7	6	6	1	6	1	7	1	4	4	4	1	5	5	1	3	1	5	1	2	7	2	3	3
7	7	25	339	2	32	4	2	4	2	6	3	3	0	1	1	0	0	7	6	6	4	7	7	7	7	7	6	6	1	6	1	7	1	4	4	4	1	5	5	1	3	1	5	1	2	7	2	3	3
7	7	25	339	2	32	4	2	4	2	6	3	3	0	1	1	0	0	7	6	6	4	7	7	7	7	7	6	6	1	6	1	7	1	4	4	4	1	5	5	1	3	1	5	1	2	7	2	3	3
7	7	25	339	2	32	4	2	4	2	6	3	3	0	1	1	0	0	7	6	6	4	7	7	7	7	7	6	6	1	6	1	7	1	4	4	4	1	5	5	1	3	1	5	1	2	7	2	3	3
7	7	25	339	2	32	4	2	4	2	6	3	3	0	1	1	0	0	7	6	6	4	7	7	7	7	7	6	6	1	6	1	7	1	4	4	4	1	5	5	1	3	1	5	1	2	7	2	3	3
7	7	25	339	2	32	4	2	4	2	6	3	3	0	1	1	0	0	7	6	6	4	7	7	7	7	7	6	6	1	6	1	7	1	4	4	4	1	5	5	1	3	1	5	1	2	7	2	3	3
7	7	25	339	2	32	4	2	4	2	6	3	3	0	1	1	0	0	7	6	6	4	7	7	7	7	7	6	6	1	6	1	7	1	4	4	4	1	5	5	1	3	1	5	1	2	7	2	3	3
7	7	25	339	2	32	4	2	4	2	6	3	3	0	1	1	0	0	7	6	6	4	7	7	7	7	7	6	6	1	6	1	7	1	4	4	4	1	5	5	1	3	1	5	1	2	7	2	3	3
7	7	25	339	2	32	4	2	4	2	6	3	3	0	1	1	0	0	7	6	6	4	7	7	7	7	7	6	6	1	6	1	7	1	4	4	4	1	5	5	1	3	1	5	1	2	7	2	3	3
7	7	25	339	2	32	4	2	4	2	6	3	3	0	1	1	0	0	7	6	6	4	7	7	7	7	7	6	6	1	6	1	7	1	4	4	4	1	5	5	1	3	1	5	1	2	7	2	3	3
7	7	25	339	2	32	4	2	4	2	6	3	3	0	1	1	0	0	7	6	6	4	7	7	7	7	7	6	6	1	6	1	7	1	4	4	4	1	5	5	1	3	1	5	1	2	7	2	3	3
7	7	25	339	2	32	4	2	4	2	6	3	3	0	1	1	0	0	7	6	6	4	7	7	7	7	7	6	6	1	6	1	7	1	4	4	4	1	5	5	1	3	1	5	1	2	7	2	3	3
7	7	25	339	2	32	4	2	4	2	6	3	3	0	1	1	0	0	7	6	6	4	7	7	7	7	7	6	6	1	6	1	7	1	4	4	4	1	5	5	1	3	1	5	1	2	7	2	3	3
7	7	25	339	2	32	4	2	4	2	6	3	3	0	1	1	0	0	7	6	6	4	7	7	7	7	7	6	6	1	6	1	7	1	4	4	4	1	5	5	1	3	1	5	1	2	7	2	3	3
7	7	25	339	2	32	4	2	4	2	6	3	3	0	1	1	0	0	7	6	6	4	7	7	7	7	7	6	6	1	6	1	7	1	4	4	4	1	5	5	1	3	1	5	1	2	7	2	3	3
7	7	25	339	2	32	4	2	4	2	6	3	3	0	1	1	0	0	7	6	6	4	7	7	7	7	7	6	6	1	6	1	7	1	4	4	4	1	5	5	1	3	1	5	1	2	7	2	3	3
7	7	25	339	2	32	4	2	4	2	6	3	3	0	1	1	0	0	7	6	6	4	7	7	7	7	7	6	6	1	6	1	7	1	4	4	4	1	5	5	1	3	1	5	1	2	7	2	3	3
7	7	25	339	2	32	4	2	4	2	6	3	3	0	1	1	0	0	7	6	6	4	7	7	7	7	7	6	6	1	6	1	7	1	4	4	4	1	5	5	1	3	1	5	1	2	7	2	3	3
7	7	26	340	1	34	4	3	11	4	7	4	1	1	0	0	0	0	6	6	3	3	6	7	4	4	4	1	1	1	1	7	7	3	2	5	2	2	4	5	7	1	1	2	2	2	3	5	4	5
7	7	26	340	1	34	4	3	11	4	7	4	1	1	0	0	0	0	6	6	3	3	6	7	4	4	4	1	1	1	1	7	7	3	2	5	2	2	4	5	7	1	1	2	2	2	3	5	4	5
7	7	26	340	1	34	4	3	11	4	7	4	1	1	0	0	0	0	6	6	3	3	6	7	4	4	4	1	1	1	1	7	7	3	2	5	2	2	4	5	7	1	1	2	2	2	3	5	4	5
7	7	26	340	1	34	4	3	11	4	7	4	1	1	0	0	0	0	6	6	3	3	6	7	4	4	4	1	1	1	1	7	7	3	2	5	2	2	4	5	7	1	1	2	2	2	3	5	4	5
7	7	26	340	1	34	4	3	11	4	7	4	1	1	0	0	0	0	6	6	3	3	6	7	4	4	4	1	1	1	1	7	7	3	2	5	2	2	4	5	7	1	1	2	2	2	3	5	4	5
7	7	26	340	1	34	4	3	11	4	7	4	1	1	0	0	0	0	6	6	3	3	6	7	4	4	4	1	1	1	1	7	7	3	2	5	2	2	4	5	7	1	1	2	2	2	3	5	4	5
7	7	26	340	1	34	4	3	11	4	7	4	1	1	0	0	0	0	6	6	3	3	6	7	4	4	4	1	1	1	1	7	7	3	2	5	2	2	4	5	7	1	1	2	2	2	3	5	4	5
7	7	26	340	1	34	4	3	11	4	7	4	1	1	0	0	0	0	6	6	3	3	6	7	4	4	4	1	1	1	1	7	7	3	2	5	2	2	4	5	7	1	1	2	2	2	3	5	4	5
7	7	26	340	1	34	4	3	11	4	7	4	1	1	0	0	0	0	6	6	3	3	6	7	4	4	4	1	1	1	1	7	7	3	2	5	2	2	4	5	7	1	1	2	2	2	3	5	4	5
7	7	26	340	1	34	4	3	11	4	7	4	1	1	0	0	0	0	6	6	3	3	6	7	4	4	4	1	1	1	1	7	7	3	2	5	2	2	4	5	7	1	1	2	2	2	3	5	4	5
7	7	26	340	1	34	4	3	11	4	7	4	1	1	0	0	0	0	6	6	3	3	6	7	4	4	4	1	1	1	1	7	7	3	2	5	2	2	4	5	7	1	1	2	2	2	3	5	4	5
7	7	26	340	1	34	4	3	11	4	7	4	1	1	0	0	0	0	6	6	3	3	6	7	4	4	4	1	1	1	1	7	7	3	2	5	2	2	4	5	7	1	1	2	2	2	3	5	4	5
7	7	26	340	1	34	4	3	11	4	7	4	1	1	0	0	0	0	6	6	3	3	6	7	4	4	4	1	1	1	1	7	7	3	2	5	2	2	4	5	7	1	1	2	2	2	3	5	4	5
7	7	26	340	1	34	4	3	11	4	7	4	1	1	0	0	0	0	6	6	3	3	6	7	4	4	4	1	1	1	1	7	7	3	2	5	2	2	4	5	7	1	1	2	2	2	3	5	4	5
7	7	26	340	1	34	4	3	11	4	7	4	1	1	0	0	0	0	6	6	3	3	6	7	4	4	4	1	1	1	1	7	7	3	2	5	2	2	4	5	7	1	1	2	2	2	3	5	4	5
7	7	26	340	1	34	4	3	11	4	7	4	1	1	0	0	0	0	6	6	3	3	6	7	4	4	4	1	1	1	1	7	7	3	2	5	2	2	4	5	7	1	1	2	2	2	3	5	4	5
7	7	26	340	1	34	4	3	11	4	7	4	1	1	0	0	0	0	6	6	3	3	6	7	4	4	4	1	1	1	1	7	7	3	2	5	2	2	4	5	7	1	1	2	2	2	3	5	4	5
7	7	26	340	1	34	4	3	11	4	7	4	1	1	0	0	0	0	6	6	3	3	6	7	4	4	4	1	1	1	1	7	7	3	2	5	2	2	4	5	7	1	1	2	2	2	3	5	4	5
7	7	26	340	1	34	4	3	11	4	7	4	1	1	0	0	0	0	6	6	3	3	6	7	4	4	4	1	1	1	1	7	7	3	2	5	2	2	4	5	7	1	1	2	2	2	3	5	4	5
7	7	26	340	1	34	4	3	11	4	7	4	1	1	0	0	0	0	6	6	3	3	6	7	4	4	4	1	1	1	1	7	7	3	2	5	2	2	4	5	7	1	1	2	2	2	3	5	4	5
7	7	27	341	1	19	4	4	11	3	6	5	2	1	1	0	0	0	6	6	5	6	6	4	6	5	6	6	6	5	6	3	3	3	2	7	1	1	6	3	2	5	1	2	4	2	4	4	2	5
7	7	27	341	1	19	4	4	11	3	6	5	2	1	1	0	0	0	6	6	5	6	6	4	6	5	6	6	6	5	6	3	3	3	2	7	1	1	6	3	2	5	1	2	4	2	4	4	2	5
7	7	27	341	1	19	4	4	11	3	6	5	2	1	1	0	0	0	6	6	5	6	6	4	6	5	6	6	6	5	6	3	3	3	2	7	1	1	6	3	2	5	1	2	4	2	4	4	2	5
7	7	27	341	1	19	4	4	11	3	6	5	2	1	1	0	0	0	6	6	5	6	6	4	6	5	6	6	6	5	6	3	3	3	2	7	1	1	6	3	2	5	1	2	4	2	4	4	2	5
7	7	27	341	1	19	4	4	11	3	6	5	2	1	1	0	0	0	6	6	5	6	6	4	6	5	6	6	6	5	6	3	3	3	2	7	1	1	6	3	2	5	1	2	4	2	4	4	2	5
7	7	27	341	1	19	4	4	11	3	6	5	2	1	1	0	0	0	6	6	5	6	6	4	6	5	6	6	6	5	6	3	3	3	2	7	1	1	6	3	2	5	1	2	4	2	4	4	2	5
7	7	27	341	1	19	4	4	11	3	6	5	2	1	1	0	0	0	6	6	5	6	6	4	6	5	6	6	6	5	6	3	3	3	2	7	1	1	6	3	2	5	1	2	4	2	4	4	2	5
7	7	27	341	1	19	4	4	11	3	6	5	2	1	1	0	0	0	6	6	5	6	6	4	6	5	6	6	6	5	6	3	3	3	2	7	1	1	6	3	2	5	1	2	4	2	4	4	2	5
7	7	27	341	1	19	4	4	11	3	6	5	2	1	1	0	0	0	6	6	5	6	6	4	6	5	6	6	6	5	6	3	3	3	2	7	1	1	6	3	2	5	1	2	4	2	4	4	2	5
7	7	27	341	1	19	4	4	11	3	6	5	2	1	1	0	0	0	6	6	5	6	6	4	6	5	6	6	6	5	6	3	3	3	2	7	1	1	6	3	2	5	1	2	4	2	4	4	2	5
7	7	27	341	1	19	4	4	11	3	6	5	2	1	1	0	0	0	6	6	5	6	6	4	6	5	6	6	6	5	6	3	3	3	2	7	1	1	6	3	2	5	1	2	4	2	4	4	2	5
7	7	27	341	1	19	4	4	11	3	6	5	2	1	1	0	0	0	6	6	5	6	6	4	6	5	6	6	6	5	6	3	3	3	2	7	1	1	6	3	2	5	1	2	4	2	4	4	2	5
7	7	27	341	1	19	4	4	11	3	6	5	2	1	1	0	0	0	6	6	5	6	6	4	6	5	6	6	6	5	6	3	3	3	2	7	1	1	6	3	2	5	1	2	4	2	4	4	2	5
7	7	27	341	1	19	4	4	11	3	6	5	2	1	1	0	0	0	6	6	5	6	6	4	6	5	6	6	6	5	6	3	3	3	2	7	1	1	6	3	2	5	1	2	4	2	4	4	2	5
7	7	27	341	1	19	4	4	11	3	6	5	2	1	1	0	0	0	6	6	5	6	6	4	6	5	6	6	6	5	6	3	3	3	2	7	1	1	6	3	2	5	1	2	4	2	4	4	2	5
7	7	27	341	1	19	4	4	11	3	6	5	2	1	1	0	0	0	6	6	5	6	6	4	6	5	6	6	6	5	6	3	3	3	2	7	1	1	6	3	2	5	1	2	4	2	4	4	2	5
7	7	27	341	1	19	4	4	11	3	6	5	2	1	1	0	0	0	6	6	5	6	6	4	6	5	6	6	6	5	6	3	3	3	2	7	1	1	6	3	2	5	1	2	4	2	4	4	2	5
7	7	27	341	1	19	4	4	11	3	6	5	2	1	1	0	0	0	6	6	5	6	6	4	6	5	6	6	6	5	6	3	3	3	2	7	1	1	6	3	2	5	1	2	4	2	4	4	2	5
7	7	27	341	1	19	4	4	11	3	6	5	2	1	1	0	0	0	6	6	5	6	6	4	6	5	6	6	6	5	6	3	3	3	2	7	1	1	6	3	2	5	1	2	4	2	4	4	2	5
7	7	27	341	1	19	4	4	11	3	6	5	2	1	1	0	0	0	6	6	5	6	6	4	6	5	6	6	6	5	6	3	3	3	2	7	1	1	6	3	2	5	1	2	4	2	4	4	2	5
7	7	28	342	2	26	4	3	1	4	6	5	2	1	1	0	0	0	5	5	5	5	7	7	4	4	4	5	5	4	5	2	6	6	2	5	3	3	4	4	2	5	2	6	7	5	4	5	5	4
7	7	28	342	2	26	4	3	1	4	6	5	2	1	1	0	0	0	5	5	5	5	7	7	4	4	4	5	5	4	5	2	6	6	2	5	3	3	4	4	2	5	2	6	7	5	4	5	5	4
7	7	28	342	2	26	4	3	1	4	6	5	2	1	1	0	0	0	5	5	5	5	7	7	4	4	4	5	5	4	5	2	6	6	2	5	3	3	4	4	2	5	2	6	7	5	4	5	5	4
7	7	28	342	2	26	4	3	1	4	6	5	2	1	1	0	0	0	5	5	5	5	7	7	4	4	4	5	5	4	5	2	6	6	2	5	3	3	4	4	2	5	2	6	7	5	4	5	5	4
7	7	28	342	2	26	4	3	1	4	6	5	2	1	1	0	0	0	5	5	5	5	7	7	4	4	4	5	5	4	5	2	6	6	2	5	3	3	4	4	2	5	2	6	7	5	4	5	5	4
7	7	28	342	2	26	4	3	1	4	6	5	2	1	1	0	0	0	5	5	5	5	7	7	4	4	4	5	5	4	5	2	6	6	2	5	3	3	4	4	2	5	2	6	7	5	4	5	5	4
7	7	28	342	2	26	4	3	1	4	6	5	2	1	1	0	0	0	5	5	5	5	7	7	4	4	4	5	5	4	5	2	6	6	2	5	3	3	4	4	2	5	2	6	7	5	4	5	5	4
7	7	28	342	2	26	4	3	1	4	6	5	2	1	1	0	0	0	5	5	5	5	7	7	4	4	4	5	5	4	5	2	6	6	2	5	3	3	4	4	2	5	2	6	7	5	4	5	5	4
7	7	28	342	2	26	4	3	1	4	6	5	2	1	1	0	0	0	5	5	5	5	7	7	4	4	4	5	5	4	5	2	6	6	2	5	3	3	4	4	2	5	2	6	7	5	4	5	5	4
7	7	28	342	2	26	4	3	1	4	6	5	2	1	1	0	0	0	5	5	5	5	7	7	4	4	4	5	5	4	5	2	6	6	2	5	3	3	4	4	2	5	2	6	7	5	4	5	5	4
7	7	28	342	2	26	4	3	1	4	6	5	2	1	1	0	0	0	5	5	5	5	7	7	4	4	4	5	5	4	5	2	6	6	2	5	3	3	4	4	2	5	2	6	7	5	4	5	5	4
7	7	28	342	2	26	4	3	1	4	6	5	2	1	1	0	0	0	5	5	5	5	7	7	4	4	4	5	5	4	5	2	6	6	2	5	3	3	4	4	2	5	2	6	7	5	4	5	5	4
7	7	28	342	2	26	4	3	1	4	6	5	2	1	1	0	0	0	5	5	5	5	7	7	4	4	4	5	5	4	5	2	6	6	2	5	3	3	4	4	2	5	2	6	7	5	4	5	5	4
7	7	28	342	2	26	4	3	1	4	6	5	2	1	1	0	0	0	5	5	5	5	7	7	4	4	4	5	5	4	5	2	6	6	2	5	3	3	4	4	2	5	2	6	7	5	4	5	5	4
7	7	28	342	2	26	4	3	1	4	6	5	2	1	1	0	0	0	5	5	5	5	7	7	4	4	4	5	5	4	5	2	6	6	2	5	3	3	4	4	2	5	2	6	7	5	4	5	5	4
7	7	28	342	2	26	4	3	1	4	6	5	2	1	1	0	0	0	5	5	5	5	7	7	4	4	4	5	5	4	5	2	6	6	2	5	3	3	4	4	2	5	2	6	7	5	4	5	5	4
7	7	28	342	2	26	4	3	1	4	6	5	2	1	1	0	0	0	5	5	5	5	7	7	4	4	4	5	5	4	5	2	6	6	2	5	3	3	4	4	2	5	2	6	7	5	4	5	5	4
7	7	28	342	2	26	4	3	1	4	6	5	2	1	1	0	0	0	5	5	5	5	7	7	4	4	4	5	5	4	5	2	6	6	2	5	3	3	4	4	2	5	2	6	7	5	4	5	5	4
7	7	28	342	2	26	4	3	1	4	6	5	2	1	1	0	0	0	5	5	5	5	7	7	4	4	4	5	5	4	5	2	6	6	2	5	3	3	4	4	2	5	2	6	7	5	4	5	5	4
7	7	28	342	2	26	4	3	1	4	6	5	2	1	1	0	0	0	5	5	5	5	7	7	4	4	4	5	5	4	5	2	6	6	2	5	3	3	4	4	2	5	2	6	7	5	4	5	5	4
7	7	29	343	1	26	4	4	11	4	6	2	1	1	1	1	0	0	6	6	3	3	7	7	7	5	5	7	6	4	4	3	6	6	2	6	2	2	1	1	5	7	1	1	1	1	7	2	2	2
7	7	29	343	1	26	4	4	11	4	6	2	1	1	1	1	0	0	6	6	3	3	7	7	7	5	5	7	6	4	4	3	6	6	2	6	2	2	1	1	5	7	1	1	1	1	7	2	2	2
7	7	29	343	1	26	4	4	11	4	6	2	1	1	1	1	0	0	6	6	3	3	7	7	7	5	5	7	6	4	4	3	6	6	2	6	2	2	1	1	5	7	1	1	1	1	7	2	2	2
7	7	29	343	1	26	4	4	11	4	6	2	1	1	1	1	0	0	6	6	3	3	7	7	7	5	5	7	6	4	4	3	6	6	2	6	2	2	1	1	5	7	1	1	1	1	7	2	2	2
7	7	29	343	1	26	4	4	11	4	6	2	1	1	1	1	0	0	6	6	3	3	7	7	7	5	5	7	6	4	4	3	6	6	2	6	2	2	1	1	5	7	1	1	1	1	7	2	2	2
7	7	29	343	1	26	4	4	11	4	6	2	1	1	1	1	0	0	6	6	3	3	7	7	7	5	5	7	6	4	4	3	6	6	2	6	2	2	1	1	5	7	1	1	1	1	7	2	2	2
7	7	29	343	1	26	4	4	11	4	6	2	1	1	1	1	0	0	6	6	3	3	7	7	7	5	5	7	6	4	4	3	6	6	2	6	2	2	1	1	5	7	1	1	1	1	7	2	2	2
7	7	29	343	1	26	4	4	11	4	6	2	1	1	1	1	0	0	6	6	3	3	7	7	7	5	5	7	6	4	4	3	6	6	2	6	2	2	1	1	5	7	1	1	1	1	7	2	2	2
7	7	29	343	1	26	4	4	11	4	6	2	1	1	1	1	0	0	6	6	3	3	7	7	7	5	5	7	6	4	4	3	6	6	2	6	2	2	1	1	5	7	1	1	1	1	7	2	2	2
7	7	29	343	1	26	4	4	11	4	6	2	1	1	1	1	0	0	6	6	3	3	7	7	7	5	5	7	6	4	4	3	6	6	2	6	2	2	1	1	5	7	1	1	1	1	7	2	2	2
7	7	29	343	1	26	4	4	11	4	6	2	1	1	1	1	0	0	6	6	3	3	7	7	7	5	5	7	6	4	4	3	6	6	2	6	2	2	1	1	5	7	1	1	1	1	7	2	2	2
7	7	29	343	1	26	4	4	11	4	6	2	1	1	1	1	0	0	6	6	3	3	7	7	7	5	5	7	6	4	4	3	6	6	2	6	2	2	1	1	5	7	1	1	1	1	7	2	2	2
7	7	29	343	1	26	4	4	11	4	6	2	1	1	1	1	0	0	6	6	3	3	7	7	7	5	5	7	6	4	4	3	6	6	2	6	2	2	1	1	5	7	1	1	1	1	7	2	2	2
7	7	29	343	1	26	4	4	11	4	6	2	1	1	1	1	0	0	6	6	3	3	7	7	7	5	5	7	6	4	4	3	6	6	2	6	2	2	1	1	5	7	1	1	1	1	7	2	2	2
7	7	29	343	1	26	4	4	11	4	6	2	1	1	1	1	0	0	6	6	3	3	7	7	7	5	5	7	6	4	4	3	6	6	2	6	2	2	1	1	5	7	1	1	1	1	7	2	2	2
7	7	29	343	1	26	4	4	11	4	6	2	1	1	1	1	0	0	6	6	3	3	7	7	7	5	5	7	6	4	4	3	6	6	2	6	2	2	1	1	5	7	1	1	1	1	7	2	2	2
7	7	29	343	1	26	4	4	11	4	6	2	1	1	1	1	0	0	6	6	3	3	7	7	7	5	5	7	6	4	4	3	6	6	2	6	2	2	1	1	5	7	1	1	1	1	7	2	2	2
7	7	29	343	1	26	4	4	11	4	6	2	1	1	1	1	0	0	6	6	3	3	7	7	7	5	5	7	6	4	4	3	6	6	2	6	2	2	1	1	5	7	1	1	1	1	7	2	2	2
7	7	29	343	1	26	4	4	11	4	6	2	1	1	1	1	0	0	6	6	3	3	7	7	7	5	5	7	6	4	4	3	6	6	2	6	2	2	1	1	5	7	1	1	1	1	7	2	2	2
7	7	29	343	1	26	4	4	11	4	6	2	1	1	1	1	0	0	6	6	3	3	7	7	7	5	5	7	6	4	4	3	6	6	2	6	2	2	1	1	5	7	1	1	1	1	7	2	2	2
7	7	30	344	1	58	3	2	5	3	4	5	4	1	1	0	1	0	5	4	3	3	6	6	4	3	3	5	5	2	4	4	4	5	5	5	3	3	6	6	4	4	2	7	7	7	3	5	2	6
7	7	30	344	1	58	3	2	5	3	4	5	4	1	1	0	1	0	5	4	3	3	6	6	4	3	3	5	5	2	4	4	4	5	5	5	3	3	6	6	4	4	2	7	7	7	3	5	2	6
7	7	30	344	1	58	3	2	5	3	4	5	4	1	1	0	1	0	5	4	3	3	6	6	4	3	3	5	5	2	4	4	4	5	5	5	3	3	6	6	4	4	2	7	7	7	3	5	2	6
7	7	30	344	1	58	3	2	5	3	4	5	4	1	1	0	1	0	5	4	3	3	6	6	4	3	3	5	5	2	4	4	4	5	5	5	3	3	6	6	4	4	2	7	7	7	3	5	2	6
7	7	30	344	1	58	3	2	5	3	4	5	4	1	1	0	1	0	5	4	3	3	6	6	4	3	3	5	5	2	4	4	4	5	5	5	3	3	6	6	4	4	2	7	7	7	3	5	2	6
7	7	30	344	1	58	3	2	5	3	4	5	4	1	1	0	1	0	5	4	3	3	6	6	4	3	3	5	5	2	4	4	4	5	5	5	3	3	6	6	4	4	2	7	7	7	3	5	2	6
7	7	30	344	1	58	3	2	5	3	4	5	4	1	1	0	1	0	5	4	3	3	6	6	4	3	3	5	5	2	4	4	4	5	5	5	3	3	6	6	4	4	2	7	7	7	3	5	2	6
7	7	30	344	1	58	3	2	5	3	4	5	4	1	1	0	1	0	5	4	3	3	6	6	4	3	3	5	5	2	4	4	4	5	5	5	3	3	6	6	4	4	2	7	7	7	3	5	2	6
7	7	30	344	1	58	3	2	5	3	4	5	4	1	1	0	1	0	5	4	3	3	6	6	4	3	3	5	5	2	4	4	4	5	5	5	3	3	6	6	4	4	2	7	7	7	3	5	2	6
7	7	30	344	1	58	3	2	5	3	4	5	4	1	1	0	1	0	5	4	3	3	6	6	4	3	3	5	5	2	4	4	4	5	5	5	3	3	6	6	4	4	2	7	7	7	3	5	2	6
7	7	30	344	1	58	3	2	5	3	4	5	4	1	1	0	1	0	5	4	3	3	6	6	4	3	3	5	5	2	4	4	4	5	5	5	3	3	6	6	4	4	2	7	7	7	3	5	2	6
7	7	30	344	1	58	3	2	5	3	4	5	4	1	1	0	1	0	5	4	3	3	6	6	4	3	3	5	5	2	4	4	4	5	5	5	3	3	6	6	4	4	2	7	7	7	3	5	2	6
7	7	30	344	1	58	3	2	5	3	4	5	4	1	1	0	1	0	5	4	3	3	6	6	4	3	3	5	5	2	4	4	4	5	5	5	3	3	6	6	4	4	2	7	7	7	3	5	2	6
7	7	30	344	1	58	3	2	5	3	4	5	4	1	1	0	1	0	5	4	3	3	6	6	4	3	3	5	5	2	4	4	4	5	5	5	3	3	6	6	4	4	2	7	7	7	3	5	2	6
7	7	30	344	1	58	3	2	5	3	4	5	4	1	1	0	1	0	5	4	3	3	6	6	4	3	3	5	5	2	4	4	4	5	5	5	3	3	6	6	4	4	2	7	7	7	3	5	2	6
7	7	30	344	1	58	3	2	5	3	4	5	4	1	1	0	1	0	5	4	3	3	6	6	4	3	3	5	5	2	4	4	4	5	5	5	3	3	6	6	4	4	2	7	7	7	3	5	2	6
7	7	30	344	1	58	3	2	5	3	4	5	4	1	1	0	1	0	5	4	3	3	6	6	4	3	3	5	5	2	4	4	4	5	5	5	3	3	6	6	4	4	2	7	7	7	3	5	2	6
7	7	30	344	1	58	3	2	5	3	4	5	4	1	1	0	1	0	5	4	3	3	6	6	4	3	3	5	5	2	4	4	4	5	5	5	3	3	6	6	4	4	2	7	7	7	3	5	2	6
7	7	30	344	1	58	3	2	5	3	4	5	4	1	1	0	1	0	5	4	3	3	6	6	4	3	3	5	5	2	4	4	4	5	5	5	3	3	6	6	4	4	2	7	7	7	3	5	2	6
7	7	30	344	1	58	3	2	5	3	4	5	4	1	1	0	1	0	5	4	3	3	6	6	4	3	3	5	5	2	4	4	4	5	5	5	3	3	6	6	4	4	2	7	7	7	3	5	2	6
7	7	31	345	1	35	4	2	5	3	5	5	1	1	1	1	1	1	6	7	3	2	7	7	6	5	3	6	4	1	5	3	2	2	2	7	2	1	2	2	2	3	1	4	6	4	5	4	4	4
7	7	31	345	1	35	4	2	5	3	5	5	1	1	1	1	1	1	6	7	3	2	7	7	6	5	3	6	4	1	5	3	2	2	2	7	2	1	2	2	2	3	1	4	6	4	5	4	4	4
7	7	31	345	1	35	4	2	5	3	5	5	1	1	1	1	1	1	6	7	3	2	7	7	6	5	3	6	4	1	5	3	2	2	2	7	2	1	2	2	2	3	1	4	6	4	5	4	4	4
7	7	31	345	1	35	4	2	5	3	5	5	1	1	1	1	1	1	6	7	3	2	7	7	6	5	3	6	4	1	5	3	2	2	2	7	2	1	2	2	2	3	1	4	6	4	5	4	4	4
7	7	31	345	1	35	4	2	5	3	5	5	1	1	1	1	1	1	6	7	3	2	7	7	6	5	3	6	4	1	5	3	2	2	2	7	2	1	2	2	2	3	1	4	6	4	5	4	4	4
7	7	31	345	1	35	4	2	5	3	5	5	1	1	1	1	1	1	6	7	3	2	7	7	6	5	3	6	4	1	5	3	2	2	2	7	2	1	2	2	2	3	1	4	6	4	5	4	4	4
7	7	31	345	1	35	4	2	5	3	5	5	1	1	1	1	1	1	6	7	3	2	7	7	6	5	3	6	4	1	5	3	2	2	2	7	2	1	2	2	2	3	1	4	6	4	5	4	4	4
7	7	31	345	1	35	4	2	5	3	5	5	1	1	1	1	1	1	6	7	3	2	7	7	6	5	3	6	4	1	5	3	2	2	2	7	2	1	2	2	2	3	1	4	6	4	5	4	4	4
7	7	31	345	1	35	4	2	5	3	5	5	1	1	1	1	1	1	6	7	3	2	7	7	6	5	3	6	4	1	5	3	2	2	2	7	2	1	2	2	2	3	1	4	6	4	5	4	4	4
7	7	31	345	1	35	4	2	5	3	5	5	1	1	1	1	1	1	6	7	3	2	7	7	6	5	3	6	4	1	5	3	2	2	2	7	2	1	2	2	2	3	1	4	6	4	5	4	4	4
7	7	31	345	1	35	4	2	5	3	5	5	1	1	1	1	1	1	6	7	3	2	7	7	6	5	3	6	4	1	5	3	2	2	2	7	2	1	2	2	2	3	1	4	6	4	5	4	4	4
7	7	31	345	1	35	4	2	5	3	5	5	1	1	1	1	1	1	6	7	3	2	7	7	6	5	3	6	4	1	5	3	2	2	2	7	2	1	2	2	2	3	1	4	6	4	5	4	4	4
7	7	31	345	1	35	4	2	5	3	5	5	1	1	1	1	1	1	6	7	3	2	7	7	6	5	3	6	4	1	5	3	2	2	2	7	2	1	2	2	2	3	1	4	6	4	5	4	4	4
7	7	31	345	1	35	4	2	5	3	5	5	1	1	1	1	1	1	6	7	3	2	7	7	6	5	3	6	4	1	5	3	2	2	2	7	2	1	2	2	2	3	1	4	6	4	5	4	4	4
7	7	31	345	1	35	4	2	5	3	5	5	1	1	1	1	1	1	6	7	3	2	7	7	6	5	3	6	4	1	5	3	2	2	2	7	2	1	2	2	2	3	1	4	6	4	5	4	4	4
7	7	31	345	1	35	4	2	5	3	5	5	1	1	1	1	1	1	6	7	3	2	7	7	6	5	3	6	4	1	5	3	2	2	2	7	2	1	2	2	2	3	1	4	6	4	5	4	4	4
7	7	31	345	1	35	4	2	5	3	5	5	1	1	1	1	1	1	6	7	3	2	7	7	6	5	3	6	4	1	5	3	2	2	2	7	2	1	2	2	2	3	1	4	6	4	5	4	4	4
7	7	31	345	1	35	4	2	5	3	5	5	1	1	1	1	1	1	6	7	3	2	7	7	6	5	3	6	4	1	5	3	2	2	2	7	2	1	2	2	2	3	1	4	6	4	5	4	4	4
7	7	31	345	1	35	4	2	5	3	5	5	1	1	1	1	1	1	6	7	3	2	7	7	6	5	3	6	4	1	5	3	2	2	2	7	2	1	2	2	2	3	1	4	6	4	5	4	4	4
7	7	31	345	1	35	4	2	5	3	5	5	1	1	1	1	1	1	6	7	3	2	7	7	6	5	3	6	4	1	5	3	2	2	2	7	2	1	2	2	2	3	1	4	6	4	5	4	4	4
7	7	32	346	2	25	3	4	11	3	6	5	1	1	1	0	0	1	5	5	1	1	7	7	5	1	1	7	5	5	4	4	1	6	3	7	3	3	7	7	4	7	1	1	1	1	1	4	1	4
7	7	32	346	2	25	3	4	11	3	6	5	1	1	1	0	0	1	5	5	1	1	7	7	5	1	1	7	5	5	4	4	1	6	3	7	3	3	7	7	4	7	1	1	1	1	1	4	1	4
7	7	32	346	2	25	3	4	11	3	6	5	1	1	1	0	0	1	5	5	1	1	7	7	5	1	1	7	5	5	4	4	1	6	3	7	3	3	7	7	4	7	1	1	1	1	1	4	1	4
7	7	32	346	2	25	3	4	11	3	6	5	1	1	1	0	0	1	5	5	1	1	7	7	5	1	1	7	5	5	4	4	1	6	3	7	3	3	7	7	4	7	1	1	1	1	1	4	1	4
7	7	32	346	2	25	3	4	11	3	6	5	1	1	1	0	0	1	5	5	1	1	7	7	5	1	1	7	5	5	4	4	1	6	3	7	3	3	7	7	4	7	1	1	1	1	1	4	1	4
7	7	32	346	2	25	3	4	11	3	6	5	1	1	1	0	0	1	5	5	1	1	7	7	5	1	1	7	5	5	4	4	1	6	3	7	3	3	7	7	4	7	1	1	1	1	1	4	1	4
7	7	32	346	2	25	3	4	11	3	6	5	1	1	1	0	0	1	5	5	1	1	7	7	5	1	1	7	5	5	4	4	1	6	3	7	3	3	7	7	4	7	1	1	1	1	1	4	1	4
7	7	32	346	2	25	3	4	11	3	6	5	1	1	1	0	0	1	5	5	1	1	7	7	5	1	1	7	5	5	4	4	1	6	3	7	3	3	7	7	4	7	1	1	1	1	1	4	1	4
7	7	32	346	2	25	3	4	11	3	6	5	1	1	1	0	0	1	5	5	1	1	7	7	5	1	1	7	5	5	4	4	1	6	3	7	3	3	7	7	4	7	1	1	1	1	1	4	1	4
7	7	32	346	2	25	3	4	11	3	6	5	1	1	1	0	0	1	5	5	1	1	7	7	5	1	1	7	5	5	4	4	1	6	3	7	3	3	7	7	4	7	1	1	1	1	1	4	1	4
7	7	32	346	2	25	3	4	11	3	6	5	1	1	1	0	0	1	5	5	1	1	7	7	5	1	1	7	5	5	4	4	1	6	3	7	3	3	7	7	4	7	1	1	1	1	1	4	1	4
7	7	32	346	2	25	3	4	11	3	6	5	1	1	1	0	0	1	5	5	1	1	7	7	5	1	1	7	5	5	4	4	1	6	3	7	3	3	7	7	4	7	1	1	1	1	1	4	1	4
7	7	32	346	2	25	3	4	11	3	6	5	1	1	1	0	0	1	5	5	1	1	7	7	5	1	1	7	5	5	4	4	1	6	3	7	3	3	7	7	4	7	1	1	1	1	1	4	1	4
7	7	32	346	2	25	3	4	11	3	6	5	1	1	1	0	0	1	5	5	1	1	7	7	5	1	1	7	5	5	4	4	1	6	3	7	3	3	7	7	4	7	1	1	1	1	1	4	1	4
7	7	32	346	2	25	3	4	11	3	6	5	1	1	1	0	0	1	5	5	1	1	7	7	5	1	1	7	5	5	4	4	1	6	3	7	3	3	7	7	4	7	1	1	1	1	1	4	1	4
7	7	32	346	2	25	3	4	11	3	6	5	1	1	1	0	0	1	5	5	1	1	7	7	5	1	1	7	5	5	4	4	1	6	3	7	3	3	7	7	4	7	1	1	1	1	1	4	1	4
7	7	32	346	2	25	3	4	11	3	6	5	1	1	1	0	0	1	5	5	1	1	7	7	5	1	1	7	5	5	4	4	1	6	3	7	3	3	7	7	4	7	1	1	1	1	1	4	1	4
7	7	32	346	2	25	3	4	11	3	6	5	1	1	1	0	0	1	5	5	1	1	7	7	5	1	1	7	5	5	4	4	1	6	3	7	3	3	7	7	4	7	1	1	1	1	1	4	1	4
7	7	32	346	2	25	3	4	11	3	6	5	1	1	1	0	0	1	5	5	1	1	7	7	5	1	1	7	5	5	4	4	1	6	3	7	3	3	7	7	4	7	1	1	1	1	1	4	1	4
7	7	32	346	2	25	3	4	11	3	6	5	1	1	1	0	0	1	5	5	1	1	7	7	5	1	1	7	5	5	4	4	1	6	3	7	3	3	7	7	4	7	1	1	1	1	1	4	1	4
7	7	33	347	2	26	4	2	2	2	5	3	2	1	1	0	0	1	7	7	5	5	6	7	5	6	6	6	6	6	7	1	4	5	2	4	3	1	1	1	1	7	1	4	7	4	5	7	7	7
7	7	33	347	2	26	4	2	2	2	5	3	2	1	1	0	0	1	7	7	5	5	6	7	5	6	6	6	6	6	7	1	4	5	2	4	3	1	1	1	1	7	1	4	7	4	5	7	7	7
7	7	33	347	2	26	4	2	2	2	5	3	2	1	1	0	0	1	7	7	5	5	6	7	5	6	6	6	6	6	7	1	4	5	2	4	3	1	1	1	1	7	1	4	7	4	5	7	7	7
7	7	33	347	2	26	4	2	2	2	5	3	2	1	1	0	0	1	7	7	5	5	6	7	5	6	6	6	6	6	7	1	4	5	2	4	3	1	1	1	1	7	1	4	7	4	5	7	7	7
7	7	33	347	2	26	4	2	2	2	5	3	2	1	1	0	0	1	7	7	5	5	6	7	5	6	6	6	6	6	7	1	4	5	2	4	3	1	1	1	1	7	1	4	7	4	5	7	7	7
7	7	33	347	2	26	4	2	2	2	5	3	2	1	1	0	0	1	7	7	5	5	6	7	5	6	6	6	6	6	7	1	4	5	2	4	3	1	1	1	1	7	1	4	7	4	5	7	7	7
7	7	33	347	2	26	4	2	2	2	5	3	2	1	1	0	0	1	7	7	5	5	6	7	5	6	6	6	6	6	7	1	4	5	2	4	3	1	1	1	1	7	1	4	7	4	5	7	7	7
7	7	33	347	2	26	4	2	2	2	5	3	2	1	1	0	0	1	7	7	5	5	6	7	5	6	6	6	6	6	7	1	4	5	2	4	3	1	1	1	1	7	1	4	7	4	5	7	7	7
7	7	33	347	2	26	4	2	2	2	5	3	2	1	1	0	0	1	7	7	5	5	6	7	5	6	6	6	6	6	7	1	4	5	2	4	3	1	1	1	1	7	1	4	7	4	5	7	7	7
7	7	33	347	2	26	4	2	2	2	5	3	2	1	1	0	0	1	7	7	5	5	6	7	5	6	6	6	6	6	7	1	4	5	2	4	3	1	1	1	1	7	1	4	7	4	5	7	7	7
7	7	33	347	2	26	4	2	2	2	5	3	2	1	1	0	0	1	7	7	5	5	6	7	5	6	6	6	6	6	7	1	4	5	2	4	3	1	1	1	1	7	1	4	7	4	5	7	7	7
7	7	33	347	2	26	4	2	2	2	5	3	2	1	1	0	0	1	7	7	5	5	6	7	5	6	6	6	6	6	7	1	4	5	2	4	3	1	1	1	1	7	1	4	7	4	5	7	7	7
7	7	33	347	2	26	4	2	2	2	5	3	2	1	1	0	0	1	7	7	5	5	6	7	5	6	6	6	6	6	7	1	4	5	2	4	3	1	1	1	1	7	1	4	7	4	5	7	7	7
7	7	33	347	2	26	4	2	2	2	5	3	2	1	1	0	0	1	7	7	5	5	6	7	5	6	6	6	6	6	7	1	4	5	2	4	3	1	1	1	1	7	1	4	7	4	5	7	7	7
7	7	33	347	2	26	4	2	2	2	5	3	2	1	1	0	0	1	7	7	5	5	6	7	5	6	6	6	6	6	7	1	4	5	2	4	3	1	1	1	1	7	1	4	7	4	5	7	7	7
7	7	33	347	2	26	4	2	2	2	5	3	2	1	1	0	0	1	7	7	5	5	6	7	5	6	6	6	6	6	7	1	4	5	2	4	3	1	1	1	1	7	1	4	7	4	5	7	7	7
7	7	33	347	2	26	4	2	2	2	5	3	2	1	1	0	0	1	7	7	5	5	6	7	5	6	6	6	6	6	7	1	4	5	2	4	3	1	1	1	1	7	1	4	7	4	5	7	7	7
7	7	33	347	2	26	4	2	2	2	5	3	2	1	1	0	0	1	7	7	5	5	6	7	5	6	6	6	6	6	7	1	4	5	2	4	3	1	1	1	1	7	1	4	7	4	5	7	7	7
7	7	33	347	2	26	4	2	2	2	5	3	2	1	1	0	0	1	7	7	5	5	6	7	5	6	6	6	6	6	7	1	4	5	2	4	3	1	1	1	1	7	1	4	7	4	5	7	7	7
7	7	33	347	2	26	4	2	2	2	5	3	2	1	1	0	0	1	7	7	5	5	6	7	5	6	6	6	6	6	7	1	4	5	2	4	3	1	1	1	1	7	1	4	7	4	5	7	7	7
7	7	34	348	1	47	4	3	11	4	4	4	3	1	1	1	0	0	6	6	4	4	7	7	7	1	5	6	6	2	6	4	5	3	3	4	2	2	4	4	6	4	4	2	2	2	6	3	2	6
7	7	34	348	1	47	4	3	11	4	4	4	3	1	1	1	0	0	6	6	4	4	7	7	7	1	5	6	6	2	6	4	5	3	3	4	2	2	4	4	6	4	4	2	2	2	6	3	2	6
7	7	34	348	1	47	4	3	11	4	4	4	3	1	1	1	0	0	6	6	4	4	7	7	7	1	5	6	6	2	6	4	5	3	3	4	2	2	4	4	6	4	4	2	2	2	6	3	2	6
7	7	34	348	1	47	4	3	11	4	4	4	3	1	1	1	0	0	6	6	4	4	7	7	7	1	5	6	6	2	6	4	5	3	3	4	2	2	4	4	6	4	4	2	2	2	6	3	2	6
7	7	34	348	1	47	4	3	11	4	4	4	3	1	1	1	0	0	6	6	4	4	7	7	7	1	5	6	6	2	6	4	5	3	3	4	2	2	4	4	6	4	4	2	2	2	6	3	2	6
7	7	34	348	1	47	4	3	11	4	4	4	3	1	1	1	0	0	6	6	4	4	7	7	7	1	5	6	6	2	6	4	5	3	3	4	2	2	4	4	6	4	4	2	2	2	6	3	2	6
7	7	34	348	1	47	4	3	11	4	4	4	3	1	1	1	0	0	6	6	4	4	7	7	7	1	5	6	6	2	6	4	5	3	3	4	2	2	4	4	6	4	4	2	2	2	6	3	2	6
7	7	34	348	1	47	4	3	11	4	4	4	3	1	1	1	0	0	6	6	4	4	7	7	7	1	5	6	6	2	6	4	5	3	3	4	2	2	4	4	6	4	4	2	2	2	6	3	2	6
7	7	34	348	1	47	4	3	11	4	4	4	3	1	1	1	0	0	6	6	4	4	7	7	7	1	5	6	6	2	6	4	5	3	3	4	2	2	4	4	6	4	4	2	2	2	6	3	2	6
7	7	34	348	1	47	4	3	11	4	4	4	3	1	1	1	0	0	6	6	4	4	7	7	7	1	5	6	6	2	6	4	5	3	3	4	2	2	4	4	6	4	4	2	2	2	6	3	2	6
7	7	34	348	1	47	4	3	11	4	4	4	3	1	1	1	0	0	6	6	4	4	7	7	7	1	5	6	6	2	6	4	5	3	3	4	2	2	4	4	6	4	4	2	2	2	6	3	2	6
7	7	34	348	1	47	4	3	11	4	4	4	3	1	1	1	0	0	6	6	4	4	7	7	7	1	5	6	6	2	6	4	5	3	3	4	2	2	4	4	6	4	4	2	2	2	6	3	2	6
7	7	34	348	1	47	4	3	11	4	4	4	3	1	1	1	0	0	6	6	4	4	7	7	7	1	5	6	6	2	6	4	5	3	3	4	2	2	4	4	6	4	4	2	2	2	6	3	2	6
7	7	34	348	1	47	4	3	11	4	4	4	3	1	1	1	0	0	6	6	4	4	7	7	7	1	5	6	6	2	6	4	5	3	3	4	2	2	4	4	6	4	4	2	2	2	6	3	2	6
7	7	34	348	1	47	4	3	11	4	4	4	3	1	1	1	0	0	6	6	4	4	7	7	7	1	5	6	6	2	6	4	5	3	3	4	2	2	4	4	6	4	4	2	2	2	6	3	2	6
7	7	34	348	1	47	4	3	11	4	4	4	3	1	1	1	0	0	6	6	4	4	7	7	7	1	5	6	6	2	6	4	5	3	3	4	2	2	4	4	6	4	4	2	2	2	6	3	2	6
7	7	34	348	1	47	4	3	11	4	4	4	3	1	1	1	0	0	6	6	4	4	7	7	7	1	5	6	6	2	6	4	5	3	3	4	2	2	4	4	6	4	4	2	2	2	6	3	2	6
7	7	34	348	1	47	4	3	11	4	4	4	3	1	1	1	0	0	6	6	4	4	7	7	7	1	5	6	6	2	6	4	5	3	3	4	2	2	4	4	6	4	4	2	2	2	6	3	2	6
7	7	34	348	1	47	4	3	11	4	4	4	3	1	1	1	0	0	6	6	4	4	7	7	7	1	5	6	6	2	6	4	5	3	3	4	2	2	4	4	6	4	4	2	2	2	6	3	2	6
7	7	34	348	1	47	4	3	11	4	4	4	3	1	1	1	0	0	6	6	4	4	7	7	7	1	5	6	6	2	6	4	5	3	3	4	2	2	4	4	6	4	4	2	2	2	6	3	2	6
7	7	35	349	1	30	4	3	11	4	5	5	1	1	1	0	0	0	5	5	4	4	6	6	4	5	5	6	6	1	4	4	4	3	4	3	3	2	3	4	6	5	1	7	7	5	4	6	4	5
7	7	35	349	1	30	4	3	11	4	5	5	1	1	1	0	0	0	5	5	4	4	6	6	4	5	5	6	6	1	4	4	4	3	4	3	3	2	3	4	6	5	1	7	7	5	4	6	4	5
7	7	35	349	1	30	4	3	11	4	5	5	1	1	1	0	0	0	5	5	4	4	6	6	4	5	5	6	6	1	4	4	4	3	4	3	3	2	3	4	6	5	1	7	7	5	4	6	4	5
7	7	35	349	1	30	4	3	11	4	5	5	1	1	1	0	0	0	5	5	4	4	6	6	4	5	5	6	6	1	4	4	4	3	4	3	3	2	3	4	6	5	1	7	7	5	4	6	4	5
7	7	35	349	1	30	4	3	11	4	5	5	1	1	1	0	0	0	5	5	4	4	6	6	4	5	5	6	6	1	4	4	4	3	4	3	3	2	3	4	6	5	1	7	7	5	4	6	4	5
7	7	35	349	1	30	4	3	11	4	5	5	1	1	1	0	0	0	5	5	4	4	6	6	4	5	5	6	6	1	4	4	4	3	4	3	3	2	3	4	6	5	1	7	7	5	4	6	4	5
7	7	35	349	1	30	4	3	11	4	5	5	1	1	1	0	0	0	5	5	4	4	6	6	4	5	5	6	6	1	4	4	4	3	4	3	3	2	3	4	6	5	1	7	7	5	4	6	4	5
7	7	35	349	1	30	4	3	11	4	5	5	1	1	1	0	0	0	5	5	4	4	6	6	4	5	5	6	6	1	4	4	4	3	4	3	3	2	3	4	6	5	1	7	7	5	4	6	4	5
7	7	35	349	1	30	4	3	11	4	5	5	1	1	1	0	0	0	5	5	4	4	6	6	4	5	5	6	6	1	4	4	4	3	4	3	3	2	3	4	6	5	1	7	7	5	4	6	4	5
7	7	35	349	1	30	4	3	11	4	5	5	1	1	1	0	0	0	5	5	4	4	6	6	4	5	5	6	6	1	4	4	4	3	4	3	3	2	3	4	6	5	1	7	7	5	4	6	4	5
7	7	35	349	1	30	4	3	11	4	5	5	1	1	1	0	0	0	5	5	4	4	6	6	4	5	5	6	6	1	4	4	4	3	4	3	3	2	3	4	6	5	1	7	7	5	4	6	4	5
7	7	35	349	1	30	4	3	11	4	5	5	1	1	1	0	0	0	5	5	4	4	6	6	4	5	5	6	6	1	4	4	4	3	4	3	3	2	3	4	6	5	1	7	7	5	4	6	4	5
7	7	35	349	1	30	4	3	11	4	5	5	1	1	1	0	0	0	5	5	4	4	6	6	4	5	5	6	6	1	4	4	4	3	4	3	3	2	3	4	6	5	1	7	7	5	4	6	4	5
7	7	35	349	1	30	4	3	11	4	5	5	1	1	1	0	0	0	5	5	4	4	6	6	4	5	5	6	6	1	4	4	4	3	4	3	3	2	3	4	6	5	1	7	7	5	4	6	4	5
7	7	35	349	1	30	4	3	11	4	5	5	1	1	1	0	0	0	5	5	4	4	6	6	4	5	5	6	6	1	4	4	4	3	4	3	3	2	3	4	6	5	1	7	7	5	4	6	4	5
7	7	35	349	1	30	4	3	11	4	5	5	1	1	1	0	0	0	5	5	4	4	6	6	4	5	5	6	6	1	4	4	4	3	4	3	3	2	3	4	6	5	1	7	7	5	4	6	4	5
7	7	35	349	1	30	4	3	11	4	5	5	1	1	1	0	0	0	5	5	4	4	6	6	4	5	5	6	6	1	4	4	4	3	4	3	3	2	3	4	6	5	1	7	7	5	4	6	4	5
7	7	35	349	1	30	4	3	11	4	5	5	1	1	1	0	0	0	5	5	4	4	6	6	4	5	5	6	6	1	4	4	4	3	4	3	3	2	3	4	6	5	1	7	7	5	4	6	4	5
7	7	35	349	1	30	4	3	11	4	5	5	1	1	1	0	0	0	5	5	4	4	6	6	4	5	5	6	6	1	4	4	4	3	4	3	3	2	3	4	6	5	1	7	7	5	4	6	4	5
7	7	35	349	1	30	4	3	11	4	5	5	1	1	1	0	0	0	5	5	4	4	6	6	4	5	5	6	6	1	4	4	4	3	4	3	3	2	3	4	6	5	1	7	7	5	4	6	4	5
7	7	36	350	1	18	4	4	11	4	3	2	1	1	1	1	0	0	7	7	7	7	7	7	7	7	7	7	6	1	6	2	2	3	3	5	1	1	5	6	2	7	1	7	2	2	7	3	2	4
7	7	36	350	1	18	4	4	11	4	3	2	1	1	1	1	0	0	7	7	7	7	7	7	7	7	7	7	6	1	6	2	2	3	3	5	1	1	5	6	2	7	1	7	2	2	7	3	2	4
7	7	36	350	1	18	4	4	11	4	3	2	1	1	1	1	0	0	7	7	7	7	7	7	7	7	7	7	6	1	6	2	2	3	3	5	1	1	5	6	2	7	1	7	2	2	7	3	2	4
7	7	36	350	1	18	4	4	11	4	3	2	1	1	1	1	0	0	7	7	7	7	7	7	7	7	7	7	6	1	6	2	2	3	3	5	1	1	5	6	2	7	1	7	2	2	7	3	2	4
7	7	36	350	1	18	4	4	11	4	3	2	1	1	1	1	0	0	7	7	7	7	7	7	7	7	7	7	6	1	6	2	2	3	3	5	1	1	5	6	2	7	1	7	2	2	7	3	2	4
7	7	36	350	1	18	4	4	11	4	3	2	1	1	1	1	0	0	7	7	7	7	7	7	7	7	7	7	6	1	6	2	2	3	3	5	1	1	5	6	2	7	1	7	2	2	7	3	2	4
7	7	36	350	1	18	4	4	11	4	3	2	1	1	1	1	0	0	7	7	7	7	7	7	7	7	7	7	6	1	6	2	2	3	3	5	1	1	5	6	2	7	1	7	2	2	7	3	2	4
7	7	36	350	1	18	4	4	11	4	3	2	1	1	1	1	0	0	7	7	7	7	7	7	7	7	7	7	6	1	6	2	2	3	3	5	1	1	5	6	2	7	1	7	2	2	7	3	2	4
7	7	36	350	1	18	4	4	11	4	3	2	1	1	1	1	0	0	7	7	7	7	7	7	7	7	7	7	6	1	6	2	2	3	3	5	1	1	5	6	2	7	1	7	2	2	7	3	2	4
7	7	36	350	1	18	4	4	11	4	3	2	1	1	1	1	0	0	7	7	7	7	7	7	7	7	7	7	6	1	6	2	2	3	3	5	1	1	5	6	2	7	1	7	2	2	7	3	2	4
7	7	36	350	1	18	4	4	11	4	3	2	1	1	1	1	0	0	7	7	7	7	7	7	7	7	7	7	6	1	6	2	2	3	3	5	1	1	5	6	2	7	1	7	2	2	7	3	2	4
7	7	36	350	1	18	4	4	11	4	3	2	1	1	1	1	0	0	7	7	7	7	7	7	7	7	7	7	6	1	6	2	2	3	3	5	1	1	5	6	2	7	1	7	2	2	7	3	2	4
7	7	36	350	1	18	4	4	11	4	3	2	1	1	1	1	0	0	7	7	7	7	7	7	7	7	7	7	6	1	6	2	2	3	3	5	1	1	5	6	2	7	1	7	2	2	7	3	2	4
7	7	36	350	1	18	4	4	11	4	3	2	1	1	1	1	0	0	7	7	7	7	7	7	7	7	7	7	6	1	6	2	2	3	3	5	1	1	5	6	2	7	1	7	2	2	7	3	2	4
7	7	36	350	1	18	4	4	11	4	3	2	1	1	1	1	0	0	7	7	7	7	7	7	7	7	7	7	6	1	6	2	2	3	3	5	1	1	5	6	2	7	1	7	2	2	7	3	2	4
7	7	36	350	1	18	4	4	11	4	3	2	1	1	1	1	0	0	7	7	7	7	7	7	7	7	7	7	6	1	6	2	2	3	3	5	1	1	5	6	2	7	1	7	2	2	7	3	2	4
7	7	36	350	1	18	4	4	11	4	3	2	1	1	1	1	0	0	7	7	7	7	7	7	7	7	7	7	6	1	6	2	2	3	3	5	1	1	5	6	2	7	1	7	2	2	7	3	2	4
7	7	36	350	1	18	4	4	11	4	3	2	1	1	1	1	0	0	7	7	7	7	7	7	7	7	7	7	6	1	6	2	2	3	3	5	1	1	5	6	2	7	1	7	2	2	7	3	2	4
7	7	36	350	1	18	4	4	11	4	3	2	1	1	1	1	0	0	7	7	7	7	7	7	7	7	7	7	6	1	6	2	2	3	3	5	1	1	5	6	2	7	1	7	2	2	7	3	2	4
7	7	36	350	1	18	4	4	11	4	3	2	1	1	1	1	0	0	7	7	7	7	7	7	7	7	7	7	6	1	6	2	2	3	3	5	1	1	5	6	2	7	1	7	2	2	7	3	2	4
7	7	37	351	2	48	4	3	11	3	11	5	5	1	1	0	0	0	6	6	5	5	6	6	5	5	5	6	6	4	6	4	5	6	5	6	5	5	6	6	5	6	4	6	6	6	4	6	6	7
7	7	37	351	2	48	4	3	11	3	11	5	5	1	1	0	0	0	6	6	5	5	6	6	5	5	5	6	6	4	6	4	5	6	5	6	5	5	6	6	5	6	4	6	6	6	4	6	6	7
7	7	37	351	2	48	4	3	11	3	11	5	5	1	1	0	0	0	6	6	5	5	6	6	5	5	5	6	6	4	6	4	5	6	5	6	5	5	6	6	5	6	4	6	6	6	4	6	6	7
7	7	37	351	2	48	4	3	11	3	11	5	5	1	1	0	0	0	6	6	5	5	6	6	5	5	5	6	6	4	6	4	5	6	5	6	5	5	6	6	5	6	4	6	6	6	4	6	6	7
7	7	37	351	2	48	4	3	11	3	11	5	5	1	1	0	0	0	6	6	5	5	6	6	5	5	5	6	6	4	6	4	5	6	5	6	5	5	6	6	5	6	4	6	6	6	4	6	6	7
7	7	37	351	2	48	4	3	11	3	11	5	5	1	1	0	0	0	6	6	5	5	6	6	5	5	5	6	6	4	6	4	5	6	5	6	5	5	6	6	5	6	4	6	6	6	4	6	6	7
7	7	37	351	2	48	4	3	11	3	11	5	5	1	1	0	0	0	6	6	5	5	6	6	5	5	5	6	6	4	6	4	5	6	5	6	5	5	6	6	5	6	4	6	6	6	4	6	6	7
7	7	37	351	2	48	4	3	11	3	11	5	5	1	1	0	0	0	6	6	5	5	6	6	5	5	5	6	6	4	6	4	5	6	5	6	5	5	6	6	5	6	4	6	6	6	4	6	6	7
7	7	37	351	2	48	4	3	11	3	11	5	5	1	1	0	0	0	6	6	5	5	6	6	5	5	5	6	6	4	6	4	5	6	5	6	5	5	6	6	5	6	4	6	6	6	4	6	6	7
7	7	37	351	2	48	4	3	11	3	11	5	5	1	1	0	0	0	6	6	5	5	6	6	5	5	5	6	6	4	6	4	5	6	5	6	5	5	6	6	5	6	4	6	6	6	4	6	6	7
7	7	37	351	2	48	4	3	11	3	11	5	5	1	1	0	0	0	6	6	5	5	6	6	5	5	5	6	6	4	6	4	5	6	5	6	5	5	6	6	5	6	4	6	6	6	4	6	6	7
7	7	37	351	2	48	4	3	11	3	11	5	5	1	1	0	0	0	6	6	5	5	6	6	5	5	5	6	6	4	6	4	5	6	5	6	5	5	6	6	5	6	4	6	6	6	4	6	6	7
7	7	37	351	2	48	4	3	11	3	11	5	5	1	1	0	0	0	6	6	5	5	6	6	5	5	5	6	6	4	6	4	5	6	5	6	5	5	6	6	5	6	4	6	6	6	4	6	6	7
7	7	37	351	2	48	4	3	11	3	11	5	5	1	1	0	0	0	6	6	5	5	6	6	5	5	5	6	6	4	6	4	5	6	5	6	5	5	6	6	5	6	4	6	6	6	4	6	6	7
7	7	37	351	2	48	4	3	11	3	11	5	5	1	1	0	0	0	6	6	5	5	6	6	5	5	5	6	6	4	6	4	5	6	5	6	5	5	6	6	5	6	4	6	6	6	4	6	6	7
7	7	37	351	2	48	4	3	11	3	11	5	5	1	1	0	0	0	6	6	5	5	6	6	5	5	5	6	6	4	6	4	5	6	5	6	5	5	6	6	5	6	4	6	6	6	4	6	6	7
7	7	37	351	2	48	4	3	11	3	11	5	5	1	1	0	0	0	6	6	5	5	6	6	5	5	5	6	6	4	6	4	5	6	5	6	5	5	6	6	5	6	4	6	6	6	4	6	6	7
7	7	37	351	2	48	4	3	11	3	11	5	5	1	1	0	0	0	6	6	5	5	6	6	5	5	5	6	6	4	6	4	5	6	5	6	5	5	6	6	5	6	4	6	6	6	4	6	6	7
7	7	37	351	2	48	4	3	11	3	11	5	5	1	1	0	0	0	6	6	5	5	6	6	5	5	5	6	6	4	6	4	5	6	5	6	5	5	6	6	5	6	4	6	6	6	4	6	6	7
7	7	37	351	2	48	4	3	11	3	11	5	5	1	1	0	0	0	6	6	5	5	6	6	5	5	5	6	6	4	6	4	5	6	5	6	5	5	6	6	5	6	4	6	6	6	4	6	6	7
7	7	38	352	1	32	4	2	4	2	3	3	1	0	1	0	0	0	7	7	4	4	7	7	7	5	5	6	6	1	5	5	4	5	5	5	2	4	7	7	6	6	2	4	4	5	7	6	6	7
7	7	38	352	1	32	4	2	4	2	3	3	1	0	1	0	0	0	7	7	4	4	7	7	7	5	5	6	6	1	5	5	4	5	5	5	2	4	7	7	6	6	2	4	4	5	7	6	6	7
7	7	38	352	1	32	4	2	4	2	3	3	1	0	1	0	0	0	7	7	4	4	7	7	7	5	5	6	6	1	5	5	4	5	5	5	2	4	7	7	6	6	2	4	4	5	7	6	6	7
7	7	38	352	1	32	4	2	4	2	3	3	1	0	1	0	0	0	7	7	4	4	7	7	7	5	5	6	6	1	5	5	4	5	5	5	2	4	7	7	6	6	2	4	4	5	7	6	6	7
7	7	38	352	1	32	4	2	4	2	3	3	1	0	1	0	0	0	7	7	4	4	7	7	7	5	5	6	6	1	5	5	4	5	5	5	2	4	7	7	6	6	2	4	4	5	7	6	6	7
7	7	38	352	1	32	4	2	4	2	3	3	1	0	1	0	0	0	7	7	4	4	7	7	7	5	5	6	6	1	5	5	4	5	5	5	2	4	7	7	6	6	2	4	4	5	7	6	6	7
7	7	38	352	1	32	4	2	4	2	3	3	1	0	1	0	0	0	7	7	4	4	7	7	7	5	5	6	6	1	5	5	4	5	5	5	2	4	7	7	6	6	2	4	4	5	7	6	6	7
7	7	38	352	1	32	4	2	4	2	3	3	1	0	1	0	0	0	7	7	4	4	7	7	7	5	5	6	6	1	5	5	4	5	5	5	2	4	7	7	6	6	2	4	4	5	7	6	6	7
7	7	38	352	1	32	4	2	4	2	3	3	1	0	1	0	0	0	7	7	4	4	7	7	7	5	5	6	6	1	5	5	4	5	5	5	2	4	7	7	6	6	2	4	4	5	7	6	6	7
7	7	38	352	1	32	4	2	4	2	3	3	1	0	1	0	0	0	7	7	4	4	7	7	7	5	5	6	6	1	5	5	4	5	5	5	2	4	7	7	6	6	2	4	4	5	7	6	6	7
7	7	38	352	1	32	4	2	4	2	3	3	1	0	1	0	0	0	7	7	4	4	7	7	7	5	5	6	6	1	5	5	4	5	5	5	2	4	7	7	6	6	2	4	4	5	7	6	6	7
7	7	38	352	1	32	4	2	4	2	3	3	1	0	1	0	0	0	7	7	4	4	7	7	7	5	5	6	6	1	5	5	4	5	5	5	2	4	7	7	6	6	2	4	4	5	7	6	6	7
7	7	38	352	1	32	4	2	4	2	3	3	1	0	1	0	0	0	7	7	4	4	7	7	7	5	5	6	6	1	5	5	4	5	5	5	2	4	7	7	6	6	2	4	4	5	7	6	6	7
7	7	38	352	1	32	4	2	4	2	3	3	1	0	1	0	0	0	7	7	4	4	7	7	7	5	5	6	6	1	5	5	4	5	5	5	2	4	7	7	6	6	2	4	4	5	7	6	6	7
7	7	38	352	1	32	4	2	4	2	3	3	1	0	1	0	0	0	7	7	4	4	7	7	7	5	5	6	6	1	5	5	4	5	5	5	2	4	7	7	6	6	2	4	4	5	7	6	6	7
7	7	38	352	1	32	4	2	4	2	3	3	1	0	1	0	0	0	7	7	4	4	7	7	7	5	5	6	6	1	5	5	4	5	5	5	2	4	7	7	6	6	2	4	4	5	7	6	6	7
7	7	38	352	1	32	4	2	4	2	3	3	1	0	1	0	0	0	7	7	4	4	7	7	7	5	5	6	6	1	5	5	4	5	5	5	2	4	7	7	6	6	2	4	4	5	7	6	6	7
7	7	38	352	1	32	4	2	4	2	3	3	1	0	1	0	0	0	7	7	4	4	7	7	7	5	5	6	6	1	5	5	4	5	5	5	2	4	7	7	6	6	2	4	4	5	7	6	6	7
7	7	38	352	1	32	4	2	4	2	3	3	1	0	1	0	0	0	7	7	4	4	7	7	7	5	5	6	6	1	5	5	4	5	5	5	2	4	7	7	6	6	2	4	4	5	7	6	6	7
7	7	38	352	1	32	4	2	4	2	3	3	1	0	1	0	0	0	7	7	4	4	7	7	7	5	5	6	6	1	5	5	4	5	5	5	2	4	7	7	6	6	2	4	4	5	7	6	6	7
7	7	39	353	1	23	4	4	11	5	4	5	1	1	1	0	0	1	4	4	2	2	7	7	5	4	4	5	5	5	5	3	4	3	6	4	4	4	4	6	4	3	2	5	4	4	6	1	1	1
7	7	39	353	1	23	4	4	11	5	4	5	1	1	1	0	0	1	4	4	2	2	7	7	5	4	4	5	5	5	5	3	4	3	6	4	4	4	4	6	4	3	2	5	4	4	6	1	1	1
7	7	39	353	1	23	4	4	11	5	4	5	1	1	1	0	0	1	4	4	2	2	7	7	5	4	4	5	5	5	5	3	4	3	6	4	4	4	4	6	4	3	2	5	4	4	6	1	1	1
7	7	39	353	1	23	4	4	11	5	4	5	1	1	1	0	0	1	4	4	2	2	7	7	5	4	4	5	5	5	5	3	4	3	6	4	4	4	4	6	4	3	2	5	4	4	6	1	1	1
7	7	39	353	1	23	4	4	11	5	4	5	1	1	1	0	0	1	4	4	2	2	7	7	5	4	4	5	5	5	5	3	4	3	6	4	4	4	4	6	4	3	2	5	4	4	6	1	1	1
7	7	39	353	1	23	4	4	11	5	4	5	1	1	1	0	0	1	4	4	2	2	7	7	5	4	4	5	5	5	5	3	4	3	6	4	4	4	4	6	4	3	2	5	4	4	6	1	1	1
7	7	39	353	1	23	4	4	11	5	4	5	1	1	1	0	0	1	4	4	2	2	7	7	5	4	4	5	5	5	5	3	4	3	6	4	4	4	4	6	4	3	2	5	4	4	6	1	1	1
7	7	39	353	1	23	4	4	11	5	4	5	1	1	1	0	0	1	4	4	2	2	7	7	5	4	4	5	5	5	5	3	4	3	6	4	4	4	4	6	4	3	2	5	4	4	6	1	1	1
7	7	39	353	1	23	4	4	11	5	4	5	1	1	1	0	0	1	4	4	2	2	7	7	5	4	4	5	5	5	5	3	4	3	6	4	4	4	4	6	4	3	2	5	4	4	6	1	1	1
7	7	39	353	1	23	4	4	11	5	4	5	1	1	1	0	0	1	4	4	2	2	7	7	5	4	4	5	5	5	5	3	4	3	6	4	4	4	4	6	4	3	2	5	4	4	6	1	1	1
7	7	39	353	1	23	4	4	11	5	4	5	1	1	1	0	0	1	4	4	2	2	7	7	5	4	4	5	5	5	5	3	4	3	6	4	4	4	4	6	4	3	2	5	4	4	6	1	1	1
7	7	39	353	1	23	4	4	11	5	4	5	1	1	1	0	0	1	4	4	2	2	7	7	5	4	4	5	5	5	5	3	4	3	6	4	4	4	4	6	4	3	2	5	4	4	6	1	1	1
7	7	39	353	1	23	4	4	11	5	4	5	1	1	1	0	0	1	4	4	2	2	7	7	5	4	4	5	5	5	5	3	4	3	6	4	4	4	4	6	4	3	2	5	4	4	6	1	1	1
7	7	39	353	1	23	4	4	11	5	4	5	1	1	1	0	0	1	4	4	2	2	7	7	5	4	4	5	5	5	5	3	4	3	6	4	4	4	4	6	4	3	2	5	4	4	6	1	1	1
7	7	39	353	1	23	4	4	11	5	4	5	1	1	1	0	0	1	4	4	2	2	7	7	5	4	4	5	5	5	5	3	4	3	6	4	4	4	4	6	4	3	2	5	4	4	6	1	1	1
7	7	39	353	1	23	4	4	11	5	4	5	1	1	1	0	0	1	4	4	2	2	7	7	5	4	4	5	5	5	5	3	4	3	6	4	4	4	4	6	4	3	2	5	4	4	6	1	1	1
7	7	39	353	1	23	4	4	11	5	4	5	1	1	1	0	0	1	4	4	2	2	7	7	5	4	4	5	5	5	5	3	4	3	6	4	4	4	4	6	4	3	2	5	4	4	6	1	1	1
7	7	39	353	1	23	4	4	11	5	4	5	1	1	1	0	0	1	4	4	2	2	7	7	5	4	4	5	5	5	5	3	4	3	6	4	4	4	4	6	4	3	2	5	4	4	6	1	1	1
7	7	39	353	1	23	4	4	11	5	4	5	1	1	1	0	0	1	4	4	2	2	7	7	5	4	4	5	5	5	5	3	4	3	6	4	4	4	4	6	4	3	2	5	4	4	6	1	1	1
7	7	39	353	1	23	4	4	11	5	4	5	1	1	1	0	0	1	4	4	2	2	7	7	5	4	4	5	5	5	5	3	4	3	6	4	4	4	4	6	4	3	2	5	4	4	6	1	1	1
7	7	40	354	2	40	3	3	1	3	5	5	2	1	0	0	1	1	5	6	5	5	7	7	5	7	7	7	7	3	6	2	5	7	1	7	1	1	5	4	3	6	1	7	7	7	5	6	7	7
7	7	40	354	2	40	3	3	1	3	5	5	2	1	0	0	1	1	5	6	5	5	7	7	5	7	7	7	7	3	6	2	5	7	1	7	1	1	5	4	3	6	1	7	7	7	5	6	7	7
7	7	40	354	2	40	3	3	1	3	5	5	2	1	0	0	1	1	5	6	5	5	7	7	5	7	7	7	7	3	6	2	5	7	1	7	1	1	5	4	3	6	1	7	7	7	5	6	7	7
7	7	40	354	2	40	3	3	1	3	5	5	2	1	0	0	1	1	5	6	5	5	7	7	5	7	7	7	7	3	6	2	5	7	1	7	1	1	5	4	3	6	1	7	7	7	5	6	7	7
7	7	40	354	2	40	3	3	1	3	5	5	2	1	0	0	1	1	5	6	5	5	7	7	5	7	7	7	7	3	6	2	5	7	1	7	1	1	5	4	3	6	1	7	7	7	5	6	7	7
7	7	40	354	2	40	3	3	1	3	5	5	2	1	0	0	1	1	5	6	5	5	7	7	5	7	7	7	7	3	6	2	5	7	1	7	1	1	5	4	3	6	1	7	7	7	5	6	7	7
7	7	40	354	2	40	3	3	1	3	5	5	2	1	0	0	1	1	5	6	5	5	7	7	5	7	7	7	7	3	6	2	5	7	1	7	1	1	5	4	3	6	1	7	7	7	5	6	7	7
7	7	40	354	2	40	3	3	1	3	5	5	2	1	0	0	1	1	5	6	5	5	7	7	5	7	7	7	7	3	6	2	5	7	1	7	1	1	5	4	3	6	1	7	7	7	5	6	7	7
7	7	40	354	2	40	3	3	1	3	5	5	2	1	0	0	1	1	5	6	5	5	7	7	5	7	7	7	7	3	6	2	5	7	1	7	1	1	5	4	3	6	1	7	7	7	5	6	7	7
7	7	40	354	2	40	3	3	1	3	5	5	2	1	0	0	1	1	5	6	5	5	7	7	5	7	7	7	7	3	6	2	5	7	1	7	1	1	5	4	3	6	1	7	7	7	5	6	7	7
7	7	40	354	2	40	3	3	1	3	5	5	2	1	0	0	1	1	5	6	5	5	7	7	5	7	7	7	7	3	6	2	5	7	1	7	1	1	5	4	3	6	1	7	7	7	5	6	7	7
7	7	40	354	2	40	3	3	1	3	5	5	2	1	0	0	1	1	5	6	5	5	7	7	5	7	7	7	7	3	6	2	5	7	1	7	1	1	5	4	3	6	1	7	7	7	5	6	7	7
7	7	40	354	2	40	3	3	1	3	5	5	2	1	0	0	1	1	5	6	5	5	7	7	5	7	7	7	7	3	6	2	5	7	1	7	1	1	5	4	3	6	1	7	7	7	5	6	7	7
7	7	40	354	2	40	3	3	1	3	5	5	2	1	0	0	1	1	5	6	5	5	7	7	5	7	7	7	7	3	6	2	5	7	1	7	1	1	5	4	3	6	1	7	7	7	5	6	7	7
7	7	40	354	2	40	3	3	1	3	5	5	2	1	0	0	1	1	5	6	5	5	7	7	5	7	7	7	7	3	6	2	5	7	1	7	1	1	5	4	3	6	1	7	7	7	5	6	7	7
7	7	40	354	2	40	3	3	1	3	5	5	2	1	0	0	1	1	5	6	5	5	7	7	5	7	7	7	7	3	6	2	5	7	1	7	1	1	5	4	3	6	1	7	7	7	5	6	7	7
7	7	40	354	2	40	3	3	1	3	5	5	2	1	0	0	1	1	5	6	5	5	7	7	5	7	7	7	7	3	6	2	5	7	1	7	1	1	5	4	3	6	1	7	7	7	5	6	7	7
7	7	40	354	2	40	3	3	1	3	5	5	2	1	0	0	1	1	5	6	5	5	7	7	5	7	7	7	7	3	6	2	5	7	1	7	1	1	5	4	3	6	1	7	7	7	5	6	7	7
7	7	40	354	2	40	3	3	1	3	5	5	2	1	0	0	1	1	5	6	5	5	7	7	5	7	7	7	7	3	6	2	5	7	1	7	1	1	5	4	3	6	1	7	7	7	5	6	7	7
7	7	40	354	2	40	3	3	1	3	5	5	2	1	0	0	1	1	5	6	5	5	7	7	5	7	7	7	7	3	6	2	5	7	1	7	1	1	5	4	3	6	1	7	7	7	5	6	7	7
7	7	41	355	2	46	4	2	3	4	6	5	5	1	1	0	0	1	4	4	3	2	4	7	3	2	4	7	7	2	6	1	7	7	3	7	1	1	3	1	3	7	6	7	7	7	4	6	7	7
7	7	41	355	2	46	4	2	3	4	6	5	5	1	1	0	0	1	4	4	3	2	4	7	3	2	4	7	7	2	6	1	7	7	3	7	1	1	3	1	3	7	6	7	7	7	4	6	7	7
7	7	41	355	2	46	4	2	3	4	6	5	5	1	1	0	0	1	4	4	3	2	4	7	3	2	4	7	7	2	6	1	7	7	3	7	1	1	3	1	3	7	6	7	7	7	4	6	7	7
7	7	41	355	2	46	4	2	3	4	6	5	5	1	1	0	0	1	4	4	3	2	4	7	3	2	4	7	7	2	6	1	7	7	3	7	1	1	3	1	3	7	6	7	7	7	4	6	7	7
7	7	41	355	2	46	4	2	3	4	6	5	5	1	1	0	0	1	4	4	3	2	4	7	3	2	4	7	7	2	6	1	7	7	3	7	1	1	3	1	3	7	6	7	7	7	4	6	7	7
7	7	41	355	2	46	4	2	3	4	6	5	5	1	1	0	0	1	4	4	3	2	4	7	3	2	4	7	7	2	6	1	7	7	3	7	1	1	3	1	3	7	6	7	7	7	4	6	7	7
7	7	41	355	2	46	4	2	3	4	6	5	5	1	1	0	0	1	4	4	3	2	4	7	3	2	4	7	7	2	6	1	7	7	3	7	1	1	3	1	3	7	6	7	7	7	4	6	7	7
7	7	41	355	2	46	4	2	3	4	6	5	5	1	1	0	0	1	4	4	3	2	4	7	3	2	4	7	7	2	6	1	7	7	3	7	1	1	3	1	3	7	6	7	7	7	4	6	7	7
7	7	41	355	2	46	4	2	3	4	6	5	5	1	1	0	0	1	4	4	3	2	4	7	3	2	4	7	7	2	6	1	7	7	3	7	1	1	3	1	3	7	6	7	7	7	4	6	7	7
7	7	41	355	2	46	4	2	3	4	6	5	5	1	1	0	0	1	4	4	3	2	4	7	3	2	4	7	7	2	6	1	7	7	3	7	1	1	3	1	3	7	6	7	7	7	4	6	7	7
7	7	41	355	2	46	4	2	3	4	6	5	5	1	1	0	0	1	4	4	3	2	4	7	3	2	4	7	7	2	6	1	7	7	3	7	1	1	3	1	3	7	6	7	7	7	4	6	7	7
7	7	41	355	2	46	4	2	3	4	6	5	5	1	1	0	0	1	4	4	3	2	4	7	3	2	4	7	7	2	6	1	7	7	3	7	1	1	3	1	3	7	6	7	7	7	4	6	7	7
7	7	41	355	2	46	4	2	3	4	6	5	5	1	1	0	0	1	4	4	3	2	4	7	3	2	4	7	7	2	6	1	7	7	3	7	1	1	3	1	3	7	6	7	7	7	4	6	7	7
7	7	41	355	2	46	4	2	3	4	6	5	5	1	1	0	0	1	4	4	3	2	4	7	3	2	4	7	7	2	6	1	7	7	3	7	1	1	3	1	3	7	6	7	7	7	4	6	7	7
7	7	41	355	2	46	4	2	3	4	6	5	5	1	1	0	0	1	4	4	3	2	4	7	3	2	4	7	7	2	6	1	7	7	3	7	1	1	3	1	3	7	6	7	7	7	4	6	7	7
7	7	41	355	2	46	4	2	3	4	6	5	5	1	1	0	0	1	4	4	3	2	4	7	3	2	4	7	7	2	6	1	7	7	3	7	1	1	3	1	3	7	6	7	7	7	4	6	7	7
7	7	41	355	2	46	4	2	3	4	6	5	5	1	1	0	0	1	4	4	3	2	4	7	3	2	4	7	7	2	6	1	7	7	3	7	1	1	3	1	3	7	6	7	7	7	4	6	7	7
7	7	41	355	2	46	4	2	3	4	6	5	5	1	1	0	0	1	4	4	3	2	4	7	3	2	4	7	7	2	6	1	7	7	3	7	1	1	3	1	3	7	6	7	7	7	4	6	7	7
7	7	41	355	2	46	4	2	3	4	6	5	5	1	1	0	0	1	4	4	3	2	4	7	3	2	4	7	7	2	6	1	7	7	3	7	1	1	3	1	3	7	6	7	7	7	4	6	7	7
7	7	41	355	2	46	4	2	3	4	6	5	5	1	1	0	0	1	4	4	3	2	4	7	3	2	4	7	7	2	6	1	7	7	3	7	1	1	3	1	3	7	6	7	7	7	4	6	7	7
7	7	42	356	1	26	4	5	3	2	3	3	2	1	1	1	1	0	7	5	4	4	7	5	7	5	4	7	6	1	6	2	7	6	2	6	1	2	4	3	2	6	1	6	6	6	7	6	7	7
7	7	42	356	1	26	4	5	3	2	3	3	2	1	1	1	1	0	7	5	4	4	7	5	7	5	4	7	6	1	6	2	7	6	2	6	1	2	4	3	2	6	1	6	6	6	7	6	7	7
7	7	42	356	1	26	4	5	3	2	3	3	2	1	1	1	1	0	7	5	4	4	7	5	7	5	4	7	6	1	6	2	7	6	2	6	1	2	4	3	2	6	1	6	6	6	7	6	7	7
7	7	42	356	1	26	4	5	3	2	3	3	2	1	1	1	1	0	7	5	4	4	7	5	7	5	4	7	6	1	6	2	7	6	2	6	1	2	4	3	2	6	1	6	6	6	7	6	7	7
7	7	42	356	1	26	4	5	3	2	3	3	2	1	1	1	1	0	7	5	4	4	7	5	7	5	4	7	6	1	6	2	7	6	2	6	1	2	4	3	2	6	1	6	6	6	7	6	7	7
7	7	42	356	1	26	4	5	3	2	3	3	2	1	1	1	1	0	7	5	4	4	7	5	7	5	4	7	6	1	6	2	7	6	2	6	1	2	4	3	2	6	1	6	6	6	7	6	7	7
7	7	42	356	1	26	4	5	3	2	3	3	2	1	1	1	1	0	7	5	4	4	7	5	7	5	4	7	6	1	6	2	7	6	2	6	1	2	4	3	2	6	1	6	6	6	7	6	7	7
7	7	42	356	1	26	4	5	3	2	3	3	2	1	1	1	1	0	7	5	4	4	7	5	7	5	4	7	6	1	6	2	7	6	2	6	1	2	4	3	2	6	1	6	6	6	7	6	7	7
7	7	42	356	1	26	4	5	3	2	3	3	2	1	1	1	1	0	7	5	4	4	7	5	7	5	4	7	6	1	6	2	7	6	2	6	1	2	4	3	2	6	1	6	6	6	7	6	7	7
7	7	42	356	1	26	4	5	3	2	3	3	2	1	1	1	1	0	7	5	4	4	7	5	7	5	4	7	6	1	6	2	7	6	2	6	1	2	4	3	2	6	1	6	6	6	7	6	7	7
7	7	42	356	1	26	4	5	3	2	3	3	2	1	1	1	1	0	7	5	4	4	7	5	7	5	4	7	6	1	6	2	7	6	2	6	1	2	4	3	2	6	1	6	6	6	7	6	7	7
7	7	42	356	1	26	4	5	3	2	3	3	2	1	1	1	1	0	7	5	4	4	7	5	7	5	4	7	6	1	6	2	7	6	2	6	1	2	4	3	2	6	1	6	6	6	7	6	7	7
7	7	42	356	1	26	4	5	3	2	3	3	2	1	1	1	1	0	7	5	4	4	7	5	7	5	4	7	6	1	6	2	7	6	2	6	1	2	4	3	2	6	1	6	6	6	7	6	7	7
7	7	42	356	1	26	4	5	3	2	3	3	2	1	1	1	1	0	7	5	4	4	7	5	7	5	4	7	6	1	6	2	7	6	2	6	1	2	4	3	2	6	1	6	6	6	7	6	7	7
7	7	42	356	1	26	4	5	3	2	3	3	2	1	1	1	1	0	7	5	4	4	7	5	7	5	4	7	6	1	6	2	7	6	2	6	1	2	4	3	2	6	1	6	6	6	7	6	7	7
7	7	42	356	1	26	4	5	3	2	3	3	2	1	1	1	1	0	7	5	4	4	7	5	7	5	4	7	6	1	6	2	7	6	2	6	1	2	4	3	2	6	1	6	6	6	7	6	7	7
7	7	42	356	1	26	4	5	3	2	3	3	2	1	1	1	1	0	7	5	4	4	7	5	7	5	4	7	6	1	6	2	7	6	2	6	1	2	4	3	2	6	1	6	6	6	7	6	7	7
7	7	42	356	1	26	4	5	3	2	3	3	2	1	1	1	1	0	7	5	4	4	7	5	7	5	4	7	6	1	6	2	7	6	2	6	1	2	4	3	2	6	1	6	6	6	7	6	7	7
7	7	42	356	1	26	4	5	3	2	3	3	2	1	1	1	1	0	7	5	4	4	7	5	7	5	4	7	6	1	6	2	7	6	2	6	1	2	4	3	2	6	1	6	6	6	7	6	7	7
7	7	42	356	1	26	4	5	3	2	3	3	2	1	1	1	1	0	7	5	4	4	7	5	7	5	4	7	6	1	6	2	7	6	2	6	1	2	4	3	2	6	1	6	6	6	7	6	7	7
7	7	43	357	2	35	3	3	11	3	3	5	1	1	1	0	0	1	5	5	2	5	7	7	5	5	5	7	7	1	5	3	3	7	1	7	1	1	1	1	4	6	1	6	4	3	4	7	1	1
7	7	43	357	2	35	3	3	11	3	3	5	1	1	1	0	0	1	5	5	2	5	7	7	5	5	5	7	7	1	5	3	3	7	1	7	1	1	1	1	4	6	1	6	4	3	4	7	1	1
7	7	43	357	2	35	3	3	11	3	3	5	1	1	1	0	0	1	5	5	2	5	7	7	5	5	5	7	7	1	5	3	3	7	1	7	1	1	1	1	4	6	1	6	4	3	4	7	1	1
7	7	43	357	2	35	3	3	11	3	3	5	1	1	1	0	0	1	5	5	2	5	7	7	5	5	5	7	7	1	5	3	3	7	1	7	1	1	1	1	4	6	1	6	4	3	4	7	1	1
7	7	43	357	2	35	3	3	11	3	3	5	1	1	1	0	0	1	5	5	2	5	7	7	5	5	5	7	7	1	5	3	3	7	1	7	1	1	1	1	4	6	1	6	4	3	4	7	1	1
7	7	43	357	2	35	3	3	11	3	3	5	1	1	1	0	0	1	5	5	2	5	7	7	5	5	5	7	7	1	5	3	3	7	1	7	1	1	1	1	4	6	1	6	4	3	4	7	1	1
7	7	43	357	2	35	3	3	11	3	3	5	1	1	1	0	0	1	5	5	2	5	7	7	5	5	5	7	7	1	5	3	3	7	1	7	1	1	1	1	4	6	1	6	4	3	4	7	1	1
7	7	43	357	2	35	3	3	11	3	3	5	1	1	1	0	0	1	5	5	2	5	7	7	5	5	5	7	7	1	5	3	3	7	1	7	1	1	1	1	4	6	1	6	4	3	4	7	1	1
7	7	43	357	2	35	3	3	11	3	3	5	1	1	1	0	0	1	5	5	2	5	7	7	5	5	5	7	7	1	5	3	3	7	1	7	1	1	1	1	4	6	1	6	4	3	4	7	1	1
7	7	43	357	2	35	3	3	11	3	3	5	1	1	1	0	0	1	5	5	2	5	7	7	5	5	5	7	7	1	5	3	3	7	1	7	1	1	1	1	4	6	1	6	4	3	4	7	1	1
7	7	43	357	2	35	3	3	11	3	3	5	1	1	1	0	0	1	5	5	2	5	7	7	5	5	5	7	7	1	5	3	3	7	1	7	1	1	1	1	4	6	1	6	4	3	4	7	1	1
7	7	43	357	2	35	3	3	11	3	3	5	1	1	1	0	0	1	5	5	2	5	7	7	5	5	5	7	7	1	5	3	3	7	1	7	1	1	1	1	4	6	1	6	4	3	4	7	1	1
7	7	43	357	2	35	3	3	11	3	3	5	1	1	1	0	0	1	5	5	2	5	7	7	5	5	5	7	7	1	5	3	3	7	1	7	1	1	1	1	4	6	1	6	4	3	4	7	1	1
7	7	43	357	2	35	3	3	11	3	3	5	1	1	1	0	0	1	5	5	2	5	7	7	5	5	5	7	7	1	5	3	3	7	1	7	1	1	1	1	4	6	1	6	4	3	4	7	1	1
7	7	43	357	2	35	3	3	11	3	3	5	1	1	1	0	0	1	5	5	2	5	7	7	5	5	5	7	7	1	5	3	3	7	1	7	1	1	1	1	4	6	1	6	4	3	4	7	1	1
7	7	43	357	2	35	3	3	11	3	3	5	1	1	1	0	0	1	5	5	2	5	7	7	5	5	5	7	7	1	5	3	3	7	1	7	1	1	1	1	4	6	1	6	4	3	4	7	1	1
7	7	43	357	2	35	3	3	11	3	3	5	1	1	1	0	0	1	5	5	2	5	7	7	5	5	5	7	7	1	5	3	3	7	1	7	1	1	1	1	4	6	1	6	4	3	4	7	1	1
7	7	43	357	2	35	3	3	11	3	3	5	1	1	1	0	0	1	5	5	2	5	7	7	5	5	5	7	7	1	5	3	3	7	1	7	1	1	1	1	4	6	1	6	4	3	4	7	1	1
7	7	43	357	2	35	3	3	11	3	3	5	1	1	1	0	0	1	5	5	2	5	7	7	5	5	5	7	7	1	5	3	3	7	1	7	1	1	1	1	4	6	1	6	4	3	4	7	1	1
7	7	43	357	2	35	3	3	11	3	3	5	1	1	1	0	0	1	5	5	2	5	7	7	5	5	5	7	7	1	5	3	3	7	1	7	1	1	1	1	4	6	1	6	4	3	4	7	1	1
7	7	44	358	1	19	4	4	4	4	4	4	1	1	1	0	1	1	5	4	4	3	7	7	5	3	3	5	6	4	5	4	5	4	5	5	4	4	7	7	4	5	4	2	3	3	6	4	4	5
7	7	44	358	1	19	4	4	4	4	4	4	1	1	1	0	1	1	5	4	4	3	7	7	5	3	3	5	6	4	5	4	5	4	5	5	4	4	7	7	4	5	4	2	3	3	6	4	4	5
7	7	44	358	1	19	4	4	4	4	4	4	1	1	1	0	1	1	5	4	4	3	7	7	5	3	3	5	6	4	5	4	5	4	5	5	4	4	7	7	4	5	4	2	3	3	6	4	4	5
7	7	44	358	1	19	4	4	4	4	4	4	1	1	1	0	1	1	5	4	4	3	7	7	5	3	3	5	6	4	5	4	5	4	5	5	4	4	7	7	4	5	4	2	3	3	6	4	4	5
7	7	44	358	1	19	4	4	4	4	4	4	1	1	1	0	1	1	5	4	4	3	7	7	5	3	3	5	6	4	5	4	5	4	5	5	4	4	7	7	4	5	4	2	3	3	6	4	4	5
7	7	44	358	1	19	4	4	4	4	4	4	1	1	1	0	1	1	5	4	4	3	7	7	5	3	3	5	6	4	5	4	5	4	5	5	4	4	7	7	4	5	4	2	3	3	6	4	4	5
7	7	44	358	1	19	4	4	4	4	4	4	1	1	1	0	1	1	5	4	4	3	7	7	5	3	3	5	6	4	5	4	5	4	5	5	4	4	7	7	4	5	4	2	3	3	6	4	4	5
7	7	44	358	1	19	4	4	4	4	4	4	1	1	1	0	1	1	5	4	4	3	7	7	5	3	3	5	6	4	5	4	5	4	5	5	4	4	7	7	4	5	4	2	3	3	6	4	4	5
7	7	44	358	1	19	4	4	4	4	4	4	1	1	1	0	1	1	5	4	4	3	7	7	5	3	3	5	6	4	5	4	5	4	5	5	4	4	7	7	4	5	4	2	3	3	6	4	4	5
7	7	44	358	1	19	4	4	4	4	4	4	1	1	1	0	1	1	5	4	4	3	7	7	5	3	3	5	6	4	5	4	5	4	5	5	4	4	7	7	4	5	4	2	3	3	6	4	4	5
7	7	44	358	1	19	4	4	4	4	4	4	1	1	1	0	1	1	5	4	4	3	7	7	5	3	3	5	6	4	5	4	5	4	5	5	4	4	7	7	4	5	4	2	3	3	6	4	4	5
7	7	44	358	1	19	4	4	4	4	4	4	1	1	1	0	1	1	5	4	4	3	7	7	5	3	3	5	6	4	5	4	5	4	5	5	4	4	7	7	4	5	4	2	3	3	6	4	4	5
7	7	44	358	1	19	4	4	4	4	4	4	1	1	1	0	1	1	5	4	4	3	7	7	5	3	3	5	6	4	5	4	5	4	5	5	4	4	7	7	4	5	4	2	3	3	6	4	4	5
7	7	44	358	1	19	4	4	4	4	4	4	1	1	1	0	1	1	5	4	4	3	7	7	5	3	3	5	6	4	5	4	5	4	5	5	4	4	7	7	4	5	4	2	3	3	6	4	4	5
7	7	44	358	1	19	4	4	4	4	4	4	1	1	1	0	1	1	5	4	4	3	7	7	5	3	3	5	6	4	5	4	5	4	5	5	4	4	7	7	4	5	4	2	3	3	6	4	4	5
7	7	44	358	1	19	4	4	4	4	4	4	1	1	1	0	1	1	5	4	4	3	7	7	5	3	3	5	6	4	5	4	5	4	5	5	4	4	7	7	4	5	4	2	3	3	6	4	4	5
7	7	44	358	1	19	4	4	4	4	4	4	1	1	1	0	1	1	5	4	4	3	7	7	5	3	3	5	6	4	5	4	5	4	5	5	4	4	7	7	4	5	4	2	3	3	6	4	4	5
7	7	44	358	1	19	4	4	4	4	4	4	1	1	1	0	1	1	5	4	4	3	7	7	5	3	3	5	6	4	5	4	5	4	5	5	4	4	7	7	4	5	4	2	3	3	6	4	4	5
7	7	44	358	1	19	4	4	4	4	4	4	1	1	1	0	1	1	5	4	4	3	7	7	5	3	3	5	6	4	5	4	5	4	5	5	4	4	7	7	4	5	4	2	3	3	6	4	4	5
7	7	44	358	1	19	4	4	4	4	4	4	1	1	1	0	1	1	5	4	4	3	7	7	5	3	3	5	6	4	5	4	5	4	5	5	4	4	7	7	4	5	4	2	3	3	6	4	4	5
7	7	45	359	1	20	4	4	11	5	3	5	3	1	1	0	0	1	6	6	2	2	6	7	4	3	3	6	5	4	4	4	5	5	3	5	4	3	3	3	2	6	1	6	6	6	4	5	6	5
7	7	45	359	1	20	4	4	11	5	3	5	3	1	1	0	0	1	6	6	2	2	6	7	4	3	3	6	5	4	4	4	5	5	3	5	4	3	3	3	2	6	1	6	6	6	4	5	6	5
7	7	45	359	1	20	4	4	11	5	3	5	3	1	1	0	0	1	6	6	2	2	6	7	4	3	3	6	5	4	4	4	5	5	3	5	4	3	3	3	2	6	1	6	6	6	4	5	6	5
7	7	45	359	1	20	4	4	11	5	3	5	3	1	1	0	0	1	6	6	2	2	6	7	4	3	3	6	5	4	4	4	5	5	3	5	4	3	3	3	2	6	1	6	6	6	4	5	6	5
7	7	45	359	1	20	4	4	11	5	3	5	3	1	1	0	0	1	6	6	2	2	6	7	4	3	3	6	5	4	4	4	5	5	3	5	4	3	3	3	2	6	1	6	6	6	4	5	6	5
7	7	45	359	1	20	4	4	11	5	3	5	3	1	1	0	0	1	6	6	2	2	6	7	4	3	3	6	5	4	4	4	5	5	3	5	4	3	3	3	2	6	1	6	6	6	4	5	6	5
7	7	45	359	1	20	4	4	11	5	3	5	3	1	1	0	0	1	6	6	2	2	6	7	4	3	3	6	5	4	4	4	5	5	3	5	4	3	3	3	2	6	1	6	6	6	4	5	6	5
7	7	45	359	1	20	4	4	11	5	3	5	3	1	1	0	0	1	6	6	2	2	6	7	4	3	3	6	5	4	4	4	5	5	3	5	4	3	3	3	2	6	1	6	6	6	4	5	6	5
7	7	45	359	1	20	4	4	11	5	3	5	3	1	1	0	0	1	6	6	2	2	6	7	4	3	3	6	5	4	4	4	5	5	3	5	4	3	3	3	2	6	1	6	6	6	4	5	6	5
7	7	45	359	1	20	4	4	11	5	3	5	3	1	1	0	0	1	6	6	2	2	6	7	4	3	3	6	5	4	4	4	5	5	3	5	4	3	3	3	2	6	1	6	6	6	4	5	6	5
7	7	45	359	1	20	4	4	11	5	3	5	3	1	1	0	0	1	6	6	2	2	6	7	4	3	3	6	5	4	4	4	5	5	3	5	4	3	3	3	2	6	1	6	6	6	4	5	6	5
7	7	45	359	1	20	4	4	11	5	3	5	3	1	1	0	0	1	6	6	2	2	6	7	4	3	3	6	5	4	4	4	5	5	3	5	4	3	3	3	2	6	1	6	6	6	4	5	6	5
7	7	45	359	1	20	4	4	11	5	3	5	3	1	1	0	0	1	6	6	2	2	6	7	4	3	3	6	5	4	4	4	5	5	3	5	4	3	3	3	2	6	1	6	6	6	4	5	6	5
7	7	45	359	1	20	4	4	11	5	3	5	3	1	1	0	0	1	6	6	2	2	6	7	4	3	3	6	5	4	4	4	5	5	3	5	4	3	3	3	2	6	1	6	6	6	4	5	6	5
7	7	45	359	1	20	4	4	11	5	3	5	3	1	1	0	0	1	6	6	2	2	6	7	4	3	3	6	5	4	4	4	5	5	3	5	4	3	3	3	2	6	1	6	6	6	4	5	6	5
7	7	45	359	1	20	4	4	11	5	3	5	3	1	1	0	0	1	6	6	2	2	6	7	4	3	3	6	5	4	4	4	5	5	3	5	4	3	3	3	2	6	1	6	6	6	4	5	6	5
7	7	45	359	1	20	4	4	11	5	3	5	3	1	1	0	0	1	6	6	2	2	6	7	4	3	3	6	5	4	4	4	5	5	3	5	4	3	3	3	2	6	1	6	6	6	4	5	6	5
7	7	45	359	1	20	4	4	11	5	3	5	3	1	1	0	0	1	6	6	2	2	6	7	4	3	3	6	5	4	4	4	5	5	3	5	4	3	3	3	2	6	1	6	6	6	4	5	6	5
7	7	45	359	1	20	4	4	11	5	3	5	3	1	1	0	0	1	6	6	2	2	6	7	4	3	3	6	5	4	4	4	5	5	3	5	4	3	3	3	2	6	1	6	6	6	4	5	6	5
7	7	45	359	1	20	4	4	11	5	3	5	3	1	1	0	0	1	6	6	2	2	6	7	4	3	3	6	5	4	4	4	5	5	3	5	4	3	3	3	2	6	1	6	6	6	4	5	6	5
7	7	46	360	1	45	4	3	3	1	3	4	2	1	1	1	1	1	7	7	3	5	7	7	7	3	3	6	5	4	3	3	3	4	2	7	1	1	1	1	2	5	1	7	5	4	7	5	6	6
7	7	46	360	1	45	4	3	3	1	3	4	2	1	1	1	1	1	7	7	3	5	7	7	7	3	3	6	5	4	3	3	3	4	2	7	1	1	1	1	2	5	1	7	5	4	7	5	6	6
7	7	46	360	1	45	4	3	3	1	3	4	2	1	1	1	1	1	7	7	3	5	7	7	7	3	3	6	5	4	3	3	3	4	2	7	1	1	1	1	2	5	1	7	5	4	7	5	6	6
7	7	46	360	1	45	4	3	3	1	3	4	2	1	1	1	1	1	7	7	3	5	7	7	7	3	3	6	5	4	3	3	3	4	2	7	1	1	1	1	2	5	1	7	5	4	7	5	6	6
7	7	46	360	1	45	4	3	3	1	3	4	2	1	1	1	1	1	7	7	3	5	7	7	7	3	3	6	5	4	3	3	3	4	2	7	1	1	1	1	2	5	1	7	5	4	7	5	6	6
7	7	46	360	1	45	4	3	3	1	3	4	2	1	1	1	1	1	7	7	3	5	7	7	7	3	3	6	5	4	3	3	3	4	2	7	1	1	1	1	2	5	1	7	5	4	7	5	6	6
7	7	46	360	1	45	4	3	3	1	3	4	2	1	1	1	1	1	7	7	3	5	7	7	7	3	3	6	5	4	3	3	3	4	2	7	1	1	1	1	2	5	1	7	5	4	7	5	6	6
7	7	46	360	1	45	4	3	3	1	3	4	2	1	1	1	1	1	7	7	3	5	7	7	7	3	3	6	5	4	3	3	3	4	2	7	1	1	1	1	2	5	1	7	5	4	7	5	6	6
7	7	46	360	1	45	4	3	3	1	3	4	2	1	1	1	1	1	7	7	3	5	7	7	7	3	3	6	5	4	3	3	3	4	2	7	1	1	1	1	2	5	1	7	5	4	7	5	6	6
7	7	46	360	1	45	4	3	3	1	3	4	2	1	1	1	1	1	7	7	3	5	7	7	7	3	3	6	5	4	3	3	3	4	2	7	1	1	1	1	2	5	1	7	5	4	7	5	6	6
7	7	46	360	1	45	4	3	3	1	3	4	2	1	1	1	1	1	7	7	3	5	7	7	7	3	3	6	5	4	3	3	3	4	2	7	1	1	1	1	2	5	1	7	5	4	7	5	6	6
7	7	46	360	1	45	4	3	3	1	3	4	2	1	1	1	1	1	7	7	3	5	7	7	7	3	3	6	5	4	3	3	3	4	2	7	1	1	1	1	2	5	1	7	5	4	7	5	6	6
7	7	46	360	1	45	4	3	3	1	3	4	2	1	1	1	1	1	7	7	3	5	7	7	7	3	3	6	5	4	3	3	3	4	2	7	1	1	1	1	2	5	1	7	5	4	7	5	6	6
7	7	46	360	1	45	4	3	3	1	3	4	2	1	1	1	1	1	7	7	3	5	7	7	7	3	3	6	5	4	3	3	3	4	2	7	1	1	1	1	2	5	1	7	5	4	7	5	6	6
7	7	46	360	1	45	4	3	3	1	3	4	2	1	1	1	1	1	7	7	3	5	7	7	7	3	3	6	5	4	3	3	3	4	2	7	1	1	1	1	2	5	1	7	5	4	7	5	6	6
7	7	46	360	1	45	4	3	3	1	3	4	2	1	1	1	1	1	7	7	3	5	7	7	7	3	3	6	5	4	3	3	3	4	2	7	1	1	1	1	2	5	1	7	5	4	7	5	6	6
7	7	46	360	1	45	4	3	3	1	3	4	2	1	1	1	1	1	7	7	3	5	7	7	7	3	3	6	5	4	3	3	3	4	2	7	1	1	1	1	2	5	1	7	5	4	7	5	6	6
7	7	46	360	1	45	4	3	3	1	3	4	2	1	1	1	1	1	7	7	3	5	7	7	7	3	3	6	5	4	3	3	3	4	2	7	1	1	1	1	2	5	1	7	5	4	7	5	6	6
7	7	46	360	1	45	4	3	3	1	3	4	2	1	1	1	1	1	7	7	3	5	7	7	7	3	3	6	5	4	3	3	3	4	2	7	1	1	1	1	2	5	1	7	5	4	7	5	6	6
7	7	46	360	1	45	4	3	3	1	3	4	2	1	1	1	1	1	7	7	3	5	7	7	7	3	3	6	5	4	3	3	3	4	2	7	1	1	1	1	2	5	1	7	5	4	7	5	6	6
7	7	47	361	1	21	4	4	11	3	5	5	2	0	1	0	0	0	4	3	2	4	1	7	2	1	2	6	6	5	6	2	1	1	1	3	1	1	4	6	4	7	1	1	7	4	1	4	2	3
7	7	47	361	1	21	4	4	11	3	5	5	2	0	1	0	0	0	4	3	2	4	1	7	2	1	2	6	6	5	6	2	1	1	1	3	1	1	4	6	4	7	1	1	7	4	1	4	2	3
7	7	47	361	1	21	4	4	11	3	5	5	2	0	1	0	0	0	4	3	2	4	1	7	2	1	2	6	6	5	6	2	1	1	1	3	1	1	4	6	4	7	1	1	7	4	1	4	2	3
7	7	47	361	1	21	4	4	11	3	5	5	2	0	1	0	0	0	4	3	2	4	1	7	2	1	2	6	6	5	6	2	1	1	1	3	1	1	4	6	4	7	1	1	7	4	1	4	2	3
7	7	47	361	1	21	4	4	11	3	5	5	2	0	1	0	0	0	4	3	2	4	1	7	2	1	2	6	6	5	6	2	1	1	1	3	1	1	4	6	4	7	1	1	7	4	1	4	2	3
7	7	47	361	1	21	4	4	11	3	5	5	2	0	1	0	0	0	4	3	2	4	1	7	2	1	2	6	6	5	6	2	1	1	1	3	1	1	4	6	4	7	1	1	7	4	1	4	2	3
7	7	47	361	1	21	4	4	11	3	5	5	2	0	1	0	0	0	4	3	2	4	1	7	2	1	2	6	6	5	6	2	1	1	1	3	1	1	4	6	4	7	1	1	7	4	1	4	2	3
7	7	47	361	1	21	4	4	11	3	5	5	2	0	1	0	0	0	4	3	2	4	1	7	2	1	2	6	6	5	6	2	1	1	1	3	1	1	4	6	4	7	1	1	7	4	1	4	2	3
7	7	47	361	1	21	4	4	11	3	5	5	2	0	1	0	0	0	4	3	2	4	1	7	2	1	2	6	6	5	6	2	1	1	1	3	1	1	4	6	4	7	1	1	7	4	1	4	2	3
7	7	47	361	1	21	4	4	11	3	5	5	2	0	1	0	0	0	4	3	2	4	1	7	2	1	2	6	6	5	6	2	1	1	1	3	1	1	4	6	4	7	1	1	7	4	1	4	2	3
7	7	47	361	1	21	4	4	11	3	5	5	2	0	1	0	0	0	4	3	2	4	1	7	2	1	2	6	6	5	6	2	1	1	1	3	1	1	4	6	4	7	1	1	7	4	1	4	2	3
7	7	47	361	1	21	4	4	11	3	5	5	2	0	1	0	0	0	4	3	2	4	1	7	2	1	2	6	6	5	6	2	1	1	1	3	1	1	4	6	4	7	1	1	7	4	1	4	2	3
7	7	47	361	1	21	4	4	11	3	5	5	2	0	1	0	0	0	4	3	2	4	1	7	2	1	2	6	6	5	6	2	1	1	1	3	1	1	4	6	4	7	1	1	7	4	1	4	2	3
7	7	47	361	1	21	4	4	11	3	5	5	2	0	1	0	0	0	4	3	2	4	1	7	2	1	2	6	6	5	6	2	1	1	1	3	1	1	4	6	4	7	1	1	7	4	1	4	2	3
7	7	47	361	1	21	4	4	11	3	5	5	2	0	1	0	0	0	4	3	2	4	1	7	2	1	2	6	6	5	6	2	1	1	1	3	1	1	4	6	4	7	1	1	7	4	1	4	2	3
7	7	47	361	1	21	4	4	11	3	5	5	2	0	1	0	0	0	4	3	2	4	1	7	2	1	2	6	6	5	6	2	1	1	1	3	1	1	4	6	4	7	1	1	7	4	1	4	2	3
7	7	47	361	1	21	4	4	11	3	5	5	2	0	1	0	0	0	4	3	2	4	1	7	2	1	2	6	6	5	6	2	1	1	1	3	1	1	4	6	4	7	1	1	7	4	1	4	2	3
7	7	47	361	1	21	4	4	11	3	5	5	2	0	1	0	0	0	4	3	2	4	1	7	2	1	2	6	6	5	6	2	1	1	1	3	1	1	4	6	4	7	1	1	7	4	1	4	2	3
7	7	47	361	1	21	4	4	11	3	5	5	2	0	1	0	0	0	4	3	2	4	1	7	2	1	2	6	6	5	6	2	1	1	1	3	1	1	4	6	4	7	1	1	7	4	1	4	2	3
7	7	47	361	1	21	4	4	11	3	5	5	2	0	1	0	0	0	4	3	2	4	1	7	2	1	2	6	6	5	6	2	1	1	1	3	1	1	4	6	4	7	1	1	7	4	1	4	2	3
11	7	48	362	1	58	4	5	3	4	6	5	2	1	0	1	0	0	3	3	2	4	2	2	2	3	2	5	4	3	4	4	4	3	5	4	4	2	5	4	2	3	4	3	5	3	2	2	3	5
11	7	48	362	1	58	4	5	3	4	6	5	2	1	0	1	0	0	3	3	2	4	2	2	2	3	2	5	4	3	4	4	4	3	5	4	4	2	5	4	2	3	4	3	5	3	2	2	3	5
11	7	48	362	1	58	4	5	3	4	6	5	2	1	0	1	0	0	3	3	2	4	2	2	2	3	2	5	4	3	4	4	4	3	5	4	4	2	5	4	2	3	4	3	5	3	2	2	3	5
11	7	48	362	1	58	4	5	3	4	6	5	2	1	0	1	0	0	3	3	2	4	2	2	2	3	2	5	4	3	4	4	4	3	5	4	4	2	5	4	2	3	4	3	5	3	2	2	3	5
11	7	48	362	1	58	4	5	3	4	6	5	2	1	0	1	0	0	3	3	2	4	2	2	2	3	2	5	4	3	4	4	4	3	5	4	4	2	5	4	2	3	4	3	5	3	2	2	3	5
11	7	48	362	1	58	4	5	3	4	6	5	2	1	0	1	0	0	3	3	2	4	2	2	2	3	2	5	4	3	4	4	4	3	5	4	4	2	5	4	2	3	4	3	5	3	2	2	3	5
11	7	48	362	1	58	4	5	3	4	6	5	2	1	0	1	0	0	3	3	2	4	2	2	2	3	2	5	4	3	4	4	4	3	5	4	4	2	5	4	2	3	4	3	5	3	2	2	3	5
11	7	48	362	1	58	4	5	3	4	6	5	2	1	0	1	0	0	3	3	2	4	2	2	2	3	2	5	4	3	4	4	4	3	5	4	4	2	5	4	2	3	4	3	5	3	2	2	3	5
11	7	48	362	1	58	4	5	3	4	6	5	2	1	0	1	0	0	3	3	2	4	2	2	2	3	2	5	4	3	4	4	4	3	5	4	4	2	5	4	2	3	4	3	5	3	2	2	3	5
11	7	48	362	1	58	4	5	3	4	6	5	2	1	0	1	0	0	3	3	2	4	2	2	2	3	2	5	4	3	4	4	4	3	5	4	4	2	5	4	2	3	4	3	5	3	2	2	3	5
11	7	48	362	1	58	4	5	3	4	6	5	2	1	0	1	0	0	3	3	2	4	2	2	2	3	2	5	4	3	4	4	4	3	5	4	4	2	5	4	2	3	4	3	5	3	2	2	3	5
11	7	48	362	1	58	4	5	3	4	6	5	2	1	0	1	0	0	3	3	2	4	2	2	2	3	2	5	4	3	4	4	4	3	5	4	4	2	5	4	2	3	4	3	5	3	2	2	3	5
11	7	48	362	1	58	4	5	3	4	6	5	2	1	0	1	0	0	3	3	2	4	2	2	2	3	2	5	4	3	4	4	4	3	5	4	4	2	5	4	2	3	4	3	5	3	2	2	3	5
11	7	48	362	1	58	4	5	3	4	6	5	2	1	0	1	0	0	3	3	2	4	2	2	2	3	2	5	4	3	4	4	4	3	5	4	4	2	5	4	2	3	4	3	5	3	2	2	3	5
11	7	48	362	1	58	4	5	3	4	6	5	2	1	0	1	0	0	3	3	2	4	2	2	2	3	2	5	4	3	4	4	4	3	5	4	4	2	5	4	2	3	4	3	5	3	2	2	3	5
11	7	48	362	1	58	4	5	3	4	6	5	2	1	0	1	0	0	3	3	2	4	2	2	2	3	2	5	4	3	4	4	4	3	5	4	4	2	5	4	2	3	4	3	5	3	2	2	3	5
11	7	48	362	1	58	4	5	3	4	6	5	2	1	0	1	0	0	3	3	2	4	2	2	2	3	2	5	4	3	4	4	4	3	5	4	4	2	5	4	2	3	4	3	5	3	2	2	3	5
11	7	48	362	1	58	4	5	3	4	6	5	2	1	0	1	0	0	3	3	2	4	2	2	2	3	2	5	4	3	4	4	4	3	5	4	4	2	5	4	2	3	4	3	5	3	2	2	3	5
11	7	48	362	1	58	4	5	3	4	6	5	2	1	0	1	0	0	3	3	2	4	2	2	2	3	2	5	4	3	4	4	4	3	5	4	4	2	5	4	2	3	4	3	5	3	2	2	3	5
11	7	48	362	1	58	4	5	3	4	6	5	2	1	0	1	0	0	3	3	2	4	2	2	2	3	2	5	4	3	4	4	4	3	5	4	4	2	5	4	2	3	4	3	5	3	2	2	3	5
11	7	49	363	2	66	3	5	4	1	4	5	3	0	0	1	0	0	4	3	3	3	3	2	4	3	3	5	5	3	6	3	6	4	6	5	5	6	5	3	6	5	5	6	6	6	6	6	6	5
11	7	49	363	2	66	3	5	4	1	4	5	3	0	0	1	0	0	4	3	3	3	3	2	4	3	3	5	5	3	6	3	6	4	6	5	5	6	5	3	6	5	5	6	6	6	6	6	6	5
11	7	49	363	2	66	3	5	4	1	4	5	3	0	0	1	0	0	4	3	3	3	3	2	4	3	3	5	5	3	6	3	6	4	6	5	5	6	5	3	6	5	5	6	6	6	6	6	6	5
11	7	49	363	2	66	3	5	4	1	4	5	3	0	0	1	0	0	4	3	3	3	3	2	4	3	3	5	5	3	6	3	6	4	6	5	5	6	5	3	6	5	5	6	6	6	6	6	6	5
11	7	49	363	2	66	3	5	4	1	4	5	3	0	0	1	0	0	4	3	3	3	3	2	4	3	3	5	5	3	6	3	6	4	6	5	5	6	5	3	6	5	5	6	6	6	6	6	6	5
11	7	49	363	2	66	3	5	4	1	4	5	3	0	0	1	0	0	4	3	3	3	3	2	4	3	3	5	5	3	6	3	6	4	6	5	5	6	5	3	6	5	5	6	6	6	6	6	6	5
11	7	49	363	2	66	3	5	4	1	4	5	3	0	0	1	0	0	4	3	3	3	3	2	4	3	3	5	5	3	6	3	6	4	6	5	5	6	5	3	6	5	5	6	6	6	6	6	6	5
11	7	49	363	2	66	3	5	4	1	4	5	3	0	0	1	0	0	4	3	3	3	3	2	4	3	3	5	5	3	6	3	6	4	6	5	5	6	5	3	6	5	5	6	6	6	6	6	6	5
11	7	49	363	2	66	3	5	4	1	4	5	3	0	0	1	0	0	4	3	3	3	3	2	4	3	3	5	5	3	6	3	6	4	6	5	5	6	5	3	6	5	5	6	6	6	6	6	6	5
11	7	49	363	2	66	3	5	4	1	4	5	3	0	0	1	0	0	4	3	3	3	3	2	4	3	3	5	5	3	6	3	6	4	6	5	5	6	5	3	6	5	5	6	6	6	6	6	6	5
11	7	49	363	2	66	3	5	4	1	4	5	3	0	0	1	0	0	4	3	3	3	3	2	4	3	3	5	5	3	6	3	6	4	6	5	5	6	5	3	6	5	5	6	6	6	6	6	6	5
11	7	49	363	2	66	3	5	4	1	4	5	3	0	0	1	0	0	4	3	3	3	3	2	4	3	3	5	5	3	6	3	6	4	6	5	5	6	5	3	6	5	5	6	6	6	6	6	6	5
11	7	49	363	2	66	3	5	4	1	4	5	3	0	0	1	0	0	4	3	3	3	3	2	4	3	3	5	5	3	6	3	6	4	6	5	5	6	5	3	6	5	5	6	6	6	6	6	6	5
11	7	49	363	2	66	3	5	4	1	4	5	3	0	0	1	0	0	4	3	3	3	3	2	4	3	3	5	5	3	6	3	6	4	6	5	5	6	5	3	6	5	5	6	6	6	6	6	6	5
11	7	49	363	2	66	3	5	4	1	4	5	3	0	0	1	0	0	4	3	3	3	3	2	4	3	3	5	5	3	6	3	6	4	6	5	5	6	5	3	6	5	5	6	6	6	6	6	6	5
11	7	49	363	2	66	3	5	4	1	4	5	3	0	0	1	0	0	4	3	3	3	3	2	4	3	3	5	5	3	6	3	6	4	6	5	5	6	5	3	6	5	5	6	6	6	6	6	6	5
11	7	49	363	2	66	3	5	4	1	4	5	3	0	0	1	0	0	4	3	3	3	3	2	4	3	3	5	5	3	6	3	6	4	6	5	5	6	5	3	6	5	5	6	6	6	6	6	6	5
11	7	49	363	2	66	3	5	4	1	4	5	3	0	0	1	0	0	4	3	3	3	3	2	4	3	3	5	5	3	6	3	6	4	6	5	5	6	5	3	6	5	5	6	6	6	6	6	6	5
11	7	49	363	2	66	3	5	4	1	4	5	3	0	0	1	0	0	4	3	3	3	3	2	4	3	3	5	5	3	6	3	6	4	6	5	5	6	5	3	6	5	5	6	6	6	6	6	6	5
11	7	49	363	2	66	3	5	4	1	4	5	3	0	0	1	0	0	4	3	3	3	3	2	4	3	3	5	5	3	6	3	6	4	6	5	5	6	5	3	6	5	5	6	6	6	6	6	6	5
11	7	50	364	1	60	3	5	2	6	4	4	3	1	0	0	0	0	6	6	7	7	5	3	3	6	5	6	5	5	7	5	7	7	1	3	1	1	1	7	7	7	7	7	7	1	4	7	7	7
11	7	50	364	1	60	3	5	2	6	4	4	3	1	0	0	0	0	6	6	7	7	5	3	3	6	5	6	5	5	7	5	7	7	1	3	1	1	1	7	7	7	7	7	7	1	4	7	7	7
11	7	50	364	1	60	3	5	2	6	4	4	3	1	0	0	0	0	6	6	7	7	5	3	3	6	5	6	5	5	7	5	7	7	1	3	1	1	1	7	7	7	7	7	7	1	4	7	7	7
11	7	50	364	1	60	3	5	2	6	4	4	3	1	0	0	0	0	6	6	7	7	5	3	3	6	5	6	5	5	7	5	7	7	1	3	1	1	1	7	7	7	7	7	7	1	4	7	7	7
11	7	50	364	1	60	3	5	2	6	4	4	3	1	0	0	0	0	6	6	7	7	5	3	3	6	5	6	5	5	7	5	7	7	1	3	1	1	1	7	7	7	7	7	7	1	4	7	7	7
11	7	50	364	1	60	3	5	2	6	4	4	3	1	0	0	0	0	6	6	7	7	5	3	3	6	5	6	5	5	7	5	7	7	1	3	1	1	1	7	7	7	7	7	7	1	4	7	7	7
11	7	50	364	1	60	3	5	2	6	4	4	3	1	0	0	0	0	6	6	7	7	5	3	3	6	5	6	5	5	7	5	7	7	1	3	1	1	1	7	7	7	7	7	7	1	4	7	7	7
11	7	50	364	1	60	3	5	2	6	4	4	3	1	0	0	0	0	6	6	7	7	5	3	3	6	5	6	5	5	7	5	7	7	1	3	1	1	1	7	7	7	7	7	7	1	4	7	7	7
11	7	50	364	1	60	3	5	2	6	4	4	3	1	0	0	0	0	6	6	7	7	5	3	3	6	5	6	5	5	7	5	7	7	1	3	1	1	1	7	7	7	7	7	7	1	4	7	7	7
11	7	50	364	1	60	3	5	2	6	4	4	3	1	0	0	0	0	6	6	7	7	5	3	3	6	5	6	5	5	7	5	7	7	1	3	1	1	1	7	7	7	7	7	7	1	4	7	7	7
11	7	50	364	1	60	3	5	2	6	4	4	3	1	0	0	0	0	6	6	7	7	5	3	3	6	5	6	5	5	7	5	7	7	1	3	1	1	1	7	7	7	7	7	7	1	4	7	7	7
11	7	50	364	1	60	3	5	2	6	4	4	3	1	0	0	0	0	6	6	7	7	5	3	3	6	5	6	5	5	7	5	7	7	1	3	1	1	1	7	7	7	7	7	7	1	4	7	7	7
11	7	50	364	1	60	3	5	2	6	4	4	3	1	0	0	0	0	6	6	7	7	5	3	3	6	5	6	5	5	7	5	7	7	1	3	1	1	1	7	7	7	7	7	7	1	4	7	7	7
11	7	50	364	1	60	3	5	2	6	4	4	3	1	0	0	0	0	6	6	7	7	5	3	3	6	5	6	5	5	7	5	7	7	1	3	1	1	1	7	7	7	7	7	7	1	4	7	7	7
11	7	50	364	1	60	3	5	2	6	4	4	3	1	0	0	0	0	6	6	7	7	5	3	3	6	5	6	5	5	7	5	7	7	1	3	1	1	1	7	7	7	7	7	7	1	4	7	7	7
11	7	50	364	1	60	3	5	2	6	4	4	3	1	0	0	0	0	6	6	7	7	5	3	3	6	5	6	5	5	7	5	7	7	1	3	1	1	1	7	7	7	7	7	7	1	4	7	7	7
11	7	50	364	1	60	3	5	2	6	4	4	3	1	0	0	0	0	6	6	7	7	5	3	3	6	5	6	5	5	7	5	7	7	1	3	1	1	1	7	7	7	7	7	7	1	4	7	7	7
11	7	50	364	1	60	3	5	2	6	4	4	3	1	0	0	0	0	6	6	7	7	5	3	3	6	5	6	5	5	7	5	7	7	1	3	1	1	1	7	7	7	7	7	7	1	4	7	7	7
11	7	50	364	1	60	3	5	2	6	4	4	3	1	0	0	0	0	6	6	7	7	5	3	3	6	5	6	5	5	7	5	7	7	1	3	1	1	1	7	7	7	7	7	7	1	4	7	7	7
11	7	50	364	1	60	3	5	2	6	4	4	3	1	0	0	0	0	6	6	7	7	5	3	3	6	5	6	5	5	7	5	7	7	1	3	1	1	1	7	7	7	7	7	7	1	4	7	7	7
11	7	51	365	2	59	3	5	11	2	11	5	5	1	0	0	0	1	4	4	7	5	7	5	4	7	7	5	7	5	5	3	5	4	4	3	4	4	5	4	6	6	6	4	2	4	3	5	3	3
11	7	51	365	2	59	3	5	11	2	11	5	5	1	0	0	0	1	4	4	7	5	7	5	4	7	7	5	7	5	5	3	5	4	4	3	4	4	5	4	6	6	6	4	2	4	3	5	3	3
11	7	51	365	2	59	3	5	11	2	11	5	5	1	0	0	0	1	4	4	7	5	7	5	4	7	7	5	7	5	5	3	5	4	4	3	4	4	5	4	6	6	6	4	2	4	3	5	3	3
11	7	51	365	2	59	3	5	11	2	11	5	5	1	0	0	0	1	4	4	7	5	7	5	4	7	7	5	7	5	5	3	5	4	4	3	4	4	5	4	6	6	6	4	2	4	3	5	3	3
11	7	51	365	2	59	3	5	11	2	11	5	5	1	0	0	0	1	4	4	7	5	7	5	4	7	7	5	7	5	5	3	5	4	4	3	4	4	5	4	6	6	6	4	2	4	3	5	3	3
11	7	51	365	2	59	3	5	11	2	11	5	5	1	0	0	0	1	4	4	7	5	7	5	4	7	7	5	7	5	5	3	5	4	4	3	4	4	5	4	6	6	6	4	2	4	3	5	3	3
11	7	51	365	2	59	3	5	11	2	11	5	5	1	0	0	0	1	4	4	7	5	7	5	4	7	7	5	7	5	5	3	5	4	4	3	4	4	5	4	6	6	6	4	2	4	3	5	3	3
11	7	51	365	2	59	3	5	11	2	11	5	5	1	0	0	0	1	4	4	7	5	7	5	4	7	7	5	7	5	5	3	5	4	4	3	4	4	5	4	6	6	6	4	2	4	3	5	3	3
11	7	51	365	2	59	3	5	11	2	11	5	5	1	0	0	0	1	4	4	7	5	7	5	4	7	7	5	7	5	5	3	5	4	4	3	4	4	5	4	6	6	6	4	2	4	3	5	3	3
11	7	51	365	2	59	3	5	11	2	11	5	5	1	0	0	0	1	4	4	7	5	7	5	4	7	7	5	7	5	5	3	5	4	4	3	4	4	5	4	6	6	6	4	2	4	3	5	3	3
11	7	51	365	2	59	3	5	11	2	11	5	5	1	0	0	0	1	4	4	7	5	7	5	4	7	7	5	7	5	5	3	5	4	4	3	4	4	5	4	6	6	6	4	2	4	3	5	3	3
11	7	51	365	2	59	3	5	11	2	11	5	5	1	0	0	0	1	4	4	7	5	7	5	4	7	7	5	7	5	5	3	5	4	4	3	4	4	5	4	6	6	6	4	2	4	3	5	3	3
11	7	51	365	2	59	3	5	11	2	11	5	5	1	0	0	0	1	4	4	7	5	7	5	4	7	7	5	7	5	5	3	5	4	4	3	4	4	5	4	6	6	6	4	2	4	3	5	3	3
11	7	51	365	2	59	3	5	11	2	11	5	5	1	0	0	0	1	4	4	7	5	7	5	4	7	7	5	7	5	5	3	5	4	4	3	4	4	5	4	6	6	6	4	2	4	3	5	3	3
11	7	51	365	2	59	3	5	11	2	11	5	5	1	0	0	0	1	4	4	7	5	7	5	4	7	7	5	7	5	5	3	5	4	4	3	4	4	5	4	6	6	6	4	2	4	3	5	3	3
11	7	51	365	2	59	3	5	11	2	11	5	5	1	0	0	0	1	4	4	7	5	7	5	4	7	7	5	7	5	5	3	5	4	4	3	4	4	5	4	6	6	6	4	2	4	3	5	3	3
11	7	51	365	2	59	3	5	11	2	11	5	5	1	0	0	0	1	4	4	7	5	7	5	4	7	7	5	7	5	5	3	5	4	4	3	4	4	5	4	6	6	6	4	2	4	3	5	3	3
11	7	51	365	2	59	3	5	11	2	11	5	5	1	0	0	0	1	4	4	7	5	7	5	4	7	7	5	7	5	5	3	5	4	4	3	4	4	5	4	6	6	6	4	2	4	3	5	3	3
11	7	51	365	2	59	3	5	11	2	11	5	5	1	0	0	0	1	4	4	7	5	7	5	4	7	7	5	7	5	5	3	5	4	4	3	4	4	5	4	6	6	6	4	2	4	3	5	3	3
11	7	51	365	2	59	3	5	11	2	11	5	5	1	0	0	0	1	4	4	7	5	7	5	4	7	7	5	7	5	5	3	5	4	4	3	4	4	5	4	6	6	6	4	2	4	3	5	3	3
11	7	52	366	2	59	4	3	11	2	4	5	5	1	1	0	0	0	1	1	2	3	1	1	1	4	2	5	4	3	5	3	4	4	2	2	2	2	4	4	3	3	2	4	3	3	1	4	4	4
11	7	52	366	2	59	4	3	11	2	4	5	5	1	1	0	0	0	1	1	2	3	1	1	1	4	2	5	4	3	5	3	4	4	2	2	2	2	4	4	3	3	2	4	3	3	1	4	4	4
11	7	52	366	2	59	4	3	11	2	4	5	5	1	1	0	0	0	1	1	2	3	1	1	1	4	2	5	4	3	5	3	4	4	2	2	2	2	4	4	3	3	2	4	3	3	1	4	4	4
11	7	52	366	2	59	4	3	11	2	4	5	5	1	1	0	0	0	1	1	2	3	1	1	1	4	2	5	4	3	5	3	4	4	2	2	2	2	4	4	3	3	2	4	3	3	1	4	4	4
11	7	52	366	2	59	4	3	11	2	4	5	5	1	1	0	0	0	1	1	2	3	1	1	1	4	2	5	4	3	5	3	4	4	2	2	2	2	4	4	3	3	2	4	3	3	1	4	4	4
11	7	52	366	2	59	4	3	11	2	4	5	5	1	1	0	0	0	1	1	2	3	1	1	1	4	2	5	4	3	5	3	4	4	2	2	2	2	4	4	3	3	2	4	3	3	1	4	4	4
11	7	52	366	2	59	4	3	11	2	4	5	5	1	1	0	0	0	1	1	2	3	1	1	1	4	2	5	4	3	5	3	4	4	2	2	2	2	4	4	3	3	2	4	3	3	1	4	4	4
11	7	52	366	2	59	4	3	11	2	4	5	5	1	1	0	0	0	1	1	2	3	1	1	1	4	2	5	4	3	5	3	4	4	2	2	2	2	4	4	3	3	2	4	3	3	1	4	4	4
11	7	52	366	2	59	4	3	11	2	4	5	5	1	1	0	0	0	1	1	2	3	1	1	1	4	2	5	4	3	5	3	4	4	2	2	2	2	4	4	3	3	2	4	3	3	1	4	4	4
11	7	52	366	2	59	4	3	11	2	4	5	5	1	1	0	0	0	1	1	2	3	1	1	1	4	2	5	4	3	5	3	4	4	2	2	2	2	4	4	3	3	2	4	3	3	1	4	4	4
11	7	52	366	2	59	4	3	11	2	4	5	5	1	1	0	0	0	1	1	2	3	1	1	1	4	2	5	4	3	5	3	4	4	2	2	2	2	4	4	3	3	2	4	3	3	1	4	4	4
11	7	52	366	2	59	4	3	11	2	4	5	5	1	1	0	0	0	1	1	2	3	1	1	1	4	2	5	4	3	5	3	4	4	2	2	2	2	4	4	3	3	2	4	3	3	1	4	4	4
11	7	52	366	2	59	4	3	11	2	4	5	5	1	1	0	0	0	1	1	2	3	1	1	1	4	2	5	4	3	5	3	4	4	2	2	2	2	4	4	3	3	2	4	3	3	1	4	4	4
11	7	52	366	2	59	4	3	11	2	4	5	5	1	1	0	0	0	1	1	2	3	1	1	1	4	2	5	4	3	5	3	4	4	2	2	2	2	4	4	3	3	2	4	3	3	1	4	4	4
11	7	52	366	2	59	4	3	11	2	4	5	5	1	1	0	0	0	1	1	2	3	1	1	1	4	2	5	4	3	5	3	4	4	2	2	2	2	4	4	3	3	2	4	3	3	1	4	4	4
11	7	52	366	2	59	4	3	11	2	4	5	5	1	1	0	0	0	1	1	2	3	1	1	1	4	2	5	4	3	5	3	4	4	2	2	2	2	4	4	3	3	2	4	3	3	1	4	4	4
11	7	52	366	2	59	4	3	11	2	4	5	5	1	1	0	0	0	1	1	2	3	1	1	1	4	2	5	4	3	5	3	4	4	2	2	2	2	4	4	3	3	2	4	3	3	1	4	4	4
11	7	52	366	2	59	4	3	11	2	4	5	5	1	1	0	0	0	1	1	2	3	1	1	1	4	2	5	4	3	5	3	4	4	2	2	2	2	4	4	3	3	2	4	3	3	1	4	4	4
11	7	52	366	2	59	4	3	11	2	4	5	5	1	1	0	0	0	1	1	2	3	1	1	1	4	2	5	4	3	5	3	4	4	2	2	2	2	4	4	3	3	2	4	3	3	1	4	4	4
11	7	52	366	2	59	4	3	11	2	4	5	5	1	1	0	0	0	1	1	2	3	1	1	1	4	2	5	4	3	5	3	4	4	2	2	2	2	4	4	3	3	2	4	3	3	1	4	4	4
11	7	53	367	2	53	3	3	1	3	3	2	1	1	1	0	0	1	7	7	7	7	7	7	7	7	7	7	6	1	5	5	7	5	5	7	1	1	2	2	1	7	1	5	7	5	7	7	6	7
11	7	53	367	2	53	3	3	1	3	3	2	1	1	1	0	0	1	7	7	7	7	7	7	7	7	7	7	6	1	5	5	7	5	5	7	1	1	2	2	1	7	1	5	7	5	7	7	6	7
11	7	53	367	2	53	3	3	1	3	3	2	1	1	1	0	0	1	7	7	7	7	7	7	7	7	7	7	6	1	5	5	7	5	5	7	1	1	2	2	1	7	1	5	7	5	7	7	6	7
11	7	53	367	2	53	3	3	1	3	3	2	1	1	1	0	0	1	7	7	7	7	7	7	7	7	7	7	6	1	5	5	7	5	5	7	1	1	2	2	1	7	1	5	7	5	7	7	6	7
11	7	53	367	2	53	3	3	1	3	3	2	1	1	1	0	0	1	7	7	7	7	7	7	7	7	7	7	6	1	5	5	7	5	5	7	1	1	2	2	1	7	1	5	7	5	7	7	6	7
11	7	53	367	2	53	3	3	1	3	3	2	1	1	1	0	0	1	7	7	7	7	7	7	7	7	7	7	6	1	5	5	7	5	5	7	1	1	2	2	1	7	1	5	7	5	7	7	6	7
11	7	53	367	2	53	3	3	1	3	3	2	1	1	1	0	0	1	7	7	7	7	7	7	7	7	7	7	6	1	5	5	7	5	5	7	1	1	2	2	1	7	1	5	7	5	7	7	6	7
11	7	53	367	2	53	3	3	1	3	3	2	1	1	1	0	0	1	7	7	7	7	7	7	7	7	7	7	6	1	5	5	7	5	5	7	1	1	2	2	1	7	1	5	7	5	7	7	6	7
11	7	53	367	2	53	3	3	1	3	3	2	1	1	1	0	0	1	7	7	7	7	7	7	7	7	7	7	6	1	5	5	7	5	5	7	1	1	2	2	1	7	1	5	7	5	7	7	6	7
11	7	53	367	2	53	3	3	1	3	3	2	1	1	1	0	0	1	7	7	7	7	7	7	7	7	7	7	6	1	5	5	7	5	5	7	1	1	2	2	1	7	1	5	7	5	7	7	6	7
11	7	53	367	2	53	3	3	1	3	3	2	1	1	1	0	0	1	7	7	7	7	7	7	7	7	7	7	6	1	5	5	7	5	5	7	1	1	2	2	1	7	1	5	7	5	7	7	6	7
11	7	53	367	2	53	3	3	1	3	3	2	1	1	1	0	0	1	7	7	7	7	7	7	7	7	7	7	6	1	5	5	7	5	5	7	1	1	2	2	1	7	1	5	7	5	7	7	6	7
11	7	53	367	2	53	3	3	1	3	3	2	1	1	1	0	0	1	7	7	7	7	7	7	7	7	7	7	6	1	5	5	7	5	5	7	1	1	2	2	1	7	1	5	7	5	7	7	6	7
11	7	53	367	2	53	3	3	1	3	3	2	1	1	1	0	0	1	7	7	7	7	7	7	7	7	7	7	6	1	5	5	7	5	5	7	1	1	2	2	1	7	1	5	7	5	7	7	6	7
11	7	53	367	2	53	3	3	1	3	3	2	1	1	1	0	0	1	7	7	7	7	7	7	7	7	7	7	6	1	5	5	7	5	5	7	1	1	2	2	1	7	1	5	7	5	7	7	6	7
11	7	53	367	2	53	3	3	1	3	3	2	1	1	1	0	0	1	7	7	7	7	7	7	7	7	7	7	6	1	5	5	7	5	5	7	1	1	2	2	1	7	1	5	7	5	7	7	6	7
11	7	53	367	2	53	3	3	1	3	3	2	1	1	1	0	0	1	7	7	7	7	7	7	7	7	7	7	6	1	5	5	7	5	5	7	1	1	2	2	1	7	1	5	7	5	7	7	6	7
11	7	53	367	2	53	3	3	1	3	3	2	1	1	1	0	0	1	7	7	7	7	7	7	7	7	7	7	6	1	5	5	7	5	5	7	1	1	2	2	1	7	1	5	7	5	7	7	6	7
11	7	53	367	2	53	3	3	1	3	3	2	1	1	1	0	0	1	7	7	7	7	7	7	7	7	7	7	6	1	5	5	7	5	5	7	1	1	2	2	1	7	1	5	7	5	7	7	6	7
11	7	53	367	2	53	3	3	1	3	3	2	1	1	1	0	0	1	7	7	7	7	7	7	7	7	7	7	6	1	5	5	7	5	5	7	1	1	2	2	1	7	1	5	7	5	7	7	6	7
12	7	54	368	2	45	4	2	6	4	6	3	3	0	1	1	0	0	6	6	3	4	7	6	7	4	6	6	6	6	6	4	2	5	3	4	2	2	2	2	2	6	2	5	2	5	5	1	1	1
12	7	54	368	2	45	4	2	6	4	6	3	3	0	1	1	0	0	6	6	3	4	7	6	7	4	6	6	6	6	6	4	2	5	3	4	2	2	2	2	2	6	2	5	2	5	5	1	1	1
12	7	54	368	2	45	4	2	6	4	6	3	3	0	1	1	0	0	6	6	3	4	7	6	7	4	6	6	6	6	6	4	2	5	3	4	2	2	2	2	2	6	2	5	2	5	5	1	1	1
12	7	54	368	2	45	4	2	6	4	6	3	3	0	1	1	0	0	6	6	3	4	7	6	7	4	6	6	6	6	6	4	2	5	3	4	2	2	2	2	2	6	2	5	2	5	5	1	1	1
12	7	54	368	2	45	4	2	6	4	6	3	3	0	1	1	0	0	6	6	3	4	7	6	7	4	6	6	6	6	6	4	2	5	3	4	2	2	2	2	2	6	2	5	2	5	5	1	1	1
12	7	54	368	2	45	4	2	6	4	6	3	3	0	1	1	0	0	6	6	3	4	7	6	7	4	6	6	6	6	6	4	2	5	3	4	2	2	2	2	2	6	2	5	2	5	5	1	1	1
12	7	54	368	2	45	4	2	6	4	6	3	3	0	1	1	0	0	6	6	3	4	7	6	7	4	6	6	6	6	6	4	2	5	3	4	2	2	2	2	2	6	2	5	2	5	5	1	1	1
12	7	54	368	2	45	4	2	6	4	6	3	3	0	1	1	0	0	6	6	3	4	7	6	7	4	6	6	6	6	6	4	2	5	3	4	2	2	2	2	2	6	2	5	2	5	5	1	1	1
12	7	54	368	2	45	4	2	6	4	6	3	3	0	1	1	0	0	6	6	3	4	7	6	7	4	6	6	6	6	6	4	2	5	3	4	2	2	2	2	2	6	2	5	2	5	5	1	1	1
12	7	54	368	2	45	4	2	6	4	6	3	3	0	1	1	0	0	6	6	3	4	7	6	7	4	6	6	6	6	6	4	2	5	3	4	2	2	2	2	2	6	2	5	2	5	5	1	1	1
12	7	54	368	2	45	4	2	6	4	6	3	3	0	1	1	0	0	6	6	3	4	7	6	7	4	6	6	6	6	6	4	2	5	3	4	2	2	2	2	2	6	2	5	2	5	5	1	1	1
12	7	54	368	2	45	4	2	6	4	6	3	3	0	1	1	0	0	6	6	3	4	7	6	7	4	6	6	6	6	6	4	2	5	3	4	2	2	2	2	2	6	2	5	2	5	5	1	1	1
12	7	54	368	2	45	4	2	6	4	6	3	3	0	1	1	0	0	6	6	3	4	7	6	7	4	6	6	6	6	6	4	2	5	3	4	2	2	2	2	2	6	2	5	2	5	5	1	1	1
12	7	54	368	2	45	4	2	6	4	6	3	3	0	1	1	0	0	6	6	3	4	7	6	7	4	6	6	6	6	6	4	2	5	3	4	2	2	2	2	2	6	2	5	2	5	5	1	1	1
12	7	54	368	2	45	4	2	6	4	6	3	3	0	1	1	0	0	6	6	3	4	7	6	7	4	6	6	6	6	6	4	2	5	3	4	2	2	2	2	2	6	2	5	2	5	5	1	1	1
12	7	54	368	2	45	4	2	6	4	6	3	3	0	1	1	0	0	6	6	3	4	7	6	7	4	6	6	6	6	6	4	2	5	3	4	2	2	2	2	2	6	2	5	2	5	5	1	1	1
12	7	54	368	2	45	4	2	6	4	6	3	3	0	1	1	0	0	6	6	3	4	7	6	7	4	6	6	6	6	6	4	2	5	3	4	2	2	2	2	2	6	2	5	2	5	5	1	1	1
12	7	54	368	2	45	4	2	6	4	6	3	3	0	1	1	0	0	6	6	3	4	7	6	7	4	6	6	6	6	6	4	2	5	3	4	2	2	2	2	2	6	2	5	2	5	5	1	1	1
12	7	54	368	2	45	4	2	6	4	6	3	3	0	1	1	0	0	6	6	3	4	7	6	7	4	6	6	6	6	6	4	2	5	3	4	2	2	2	2	2	6	2	5	2	5	5	1	1	1
12	7	54	368	2	45	4	2	6	4	6	3	3	0	1	1	0	0	6	6	3	4	7	6	7	4	6	6	6	6	6	4	2	5	3	4	2	2	2	2	2	6	2	5	2	5	5	1	1	1
[truncated: 75 more columns]
