# Supplementary material for: Nudging to prevent the purchase of incompatible digital products online: An experimental study
Source: PLoS One. 2017 Mar 10;12(3):e0173333. doi: 10.1371/journal.pone.0173333 (PMC5345791; doi:10.1371/journal.pone.0173333)
Supplement: S1 Dataset — (ZIP) [file pone.0173333.s001.zip › data_treat8_55Ss.xlsx]

## Sheet: data_treat8_55Ss
id_session	id_treatment	subject_session	id_subject	q0_sex	q0_age	q0_education	q0_employment	q0_income	q0_people	q0_avg_income	q0_products	q0_freeproducts	q0_plat_pc	q0_plat_mob	q0_plat_tablet	q0_plat_app	q0_plat_web	q0_p11	q0_p12	q0_p13	q0_p14	q0_p15	q0_p16	q0_p17	q0_p18	q0_p19	q1_p1	q1_p2	q1_p3	q1_p4	q1_p5	q1_p6	q1_p7	q1_p8	q1_p9	q1_p10	q1_p11	q1_p12	q1_p13	q1_p14	q1_p15	q1_p16	q1_p17	q1_p18	q1_p19	q1_p20	q2_p1	q2_p2	q2_p3
8	8	1	369	1	18	4	4	11	4	6	4	1	1	1	0	0	0	5	5	2	3	6	7	6	2	4	4	3	2	4	3	5	4	5	5	4	3	6	5	6	5	2	2	2	3	6	1	1	5
8	8	1	369	1	18	4	4	11	4	6	4	1	1	1	0	0	0	5	5	2	3	6	7	6	2	4	4	3	2	4	3	5	4	5	5	4	3	6	5	6	5	2	2	2	3	6	1	1	5
8	8	1	369	1	18	4	4	11	4	6	4	1	1	1	0	0	0	5	5	2	3	6	7	6	2	4	4	3	2	4	3	5	4	5	5	4	3	6	5	6	5	2	2	2	3	6	1	1	5
8	8	1	369	1	18	4	4	11	4	6	4	1	1	1	0	0	0	5	5	2	3	6	7	6	2	4	4	3	2	4	3	5	4	5	5	4	3	6	5	6	5	2	2	2	3	6	1	1	5
8	8	1	369	1	18	4	4	11	4	6	4	1	1	1	0	0	0	5	5	2	3	6	7	6	2	4	4	3	2	4	3	5	4	5	5	4	3	6	5	6	5	2	2	2	3	6	1	1	5
8	8	1	369	1	18	4	4	11	4	6	4	1	1	1	0	0	0	5	5	2	3	6	7	6	2	4	4	3	2	4	3	5	4	5	5	4	3	6	5	6	5	2	2	2	3	6	1	1	5
8	8	1	369	1	18	4	4	11	4	6	4	1	1	1	0	0	0	5	5	2	3	6	7	6	2	4	4	3	2	4	3	5	4	5	5	4	3	6	5	6	5	2	2	2	3	6	1	1	5
8	8	1	369	1	18	4	4	11	4	6	4	1	1	1	0	0	0	5	5	2	3	6	7	6	2	4	4	3	2	4	3	5	4	5	5	4	3	6	5	6	5	2	2	2	3	6	1	1	5
8	8	1	369	1	18	4	4	11	4	6	4	1	1	1	0	0	0	5	5	2	3	6	7	6	2	4	4	3	2	4	3	5	4	5	5	4	3	6	5	6	5	2	2	2	3	6	1	1	5
8	8	1	369	1	18	4	4	11	4	6	4	1	1	1	0	0	0	5	5	2	3	6	7	6	2	4	4	3	2	4	3	5	4	5	5	4	3	6	5	6	5	2	2	2	3	6	1	1	5
8	8	1	369	1	18	4	4	11	4	6	4	1	1	1	0	0	0	5	5	2	3	6	7	6	2	4	4	3	2	4	3	5	4	5	5	4	3	6	5	6	5	2	2	2	3	6	1	1	5
8	8	1	369	1	18	4	4	11	4	6	4	1	1	1	0	0	0	5	5	2	3	6	7	6	2	4	4	3	2	4	3	5	4	5	5	4	3	6	5	6	5	2	2	2	3	6	1	1	5
8	8	1	369	1	18	4	4	11	4	6	4	1	1	1	0	0	0	5	5	2	3	6	7	6	2	4	4	3	2	4	3	5	4	5	5	4	3	6	5	6	5	2	2	2	3	6	1	1	5
8	8	1	369	1	18	4	4	11	4	6	4	1	1	1	0	0	0	5	5	2	3	6	7	6	2	4	4	3	2	4	3	5	4	5	5	4	3	6	5	6	5	2	2	2	3	6	1	1	5
8	8	1	369	1	18	4	4	11	4	6	4	1	1	1	0	0	0	5	5	2	3	6	7	6	2	4	4	3	2	4	3	5	4	5	5	4	3	6	5	6	5	2	2	2	3	6	1	1	5
8	8	1	369	1	18	4	4	11	4	6	4	1	1	1	0	0	0	5	5	2	3	6	7	6	2	4	4	3	2	4	3	5	4	5	5	4	3	6	5	6	5	2	2	2	3	6	1	1	5
8	8	1	369	1	18	4	4	11	4	6	4	1	1	1	0	0	0	5	5	2	3	6	7	6	2	4	4	3	2	4	3	5	4	5	5	4	3	6	5	6	5	2	2	2	3	6	1	1	5
8	8	1	369	1	18	4	4	11	4	6	4	1	1	1	0	0	0	5	5	2	3	6	7	6	2	4	4	3	2	4	3	5	4	5	5	4	3	6	5	6	5	2	2	2	3	6	1	1	5
8	8	1	369	1	18	4	4	11	4	6	4	1	1	1	0	0	0	5	5	2	3	6	7	6	2	4	4	3	2	4	3	5	4	5	5	4	3	6	5	6	5	2	2	2	3	6	1	1	5
8	8	1	369	1	18	4	4	11	4	6	4	1	1	1	0	0	0	5	5	2	3	6	7	6	2	4	4	3	2	4	3	5	4	5	5	4	3	6	5	6	5	2	2	2	3	6	1	1	5
8	8	2	370	1	19	4	4	11	4	3	4	1	1	1	0	0	0	6	6	6	6	7	7	5	3	5	6	3	4	1	6	2	5	7	3	6	6	7	3	3	6	2	2	2	2	6	5	5	6
8	8	2	370	1	19	4	4	11	4	3	4	1	1	1	0	0	0	6	6	6	6	7	7	5	3	5	6	3	4	1	6	2	5	7	3	6	6	7	3	3	6	2	2	2	2	6	5	5	6
8	8	2	370	1	19	4	4	11	4	3	4	1	1	1	0	0	0	6	6	6	6	7	7	5	3	5	6	3	4	1	6	2	5	7	3	6	6	7	3	3	6	2	2	2	2	6	5	5	6
8	8	2	370	1	19	4	4	11	4	3	4	1	1	1	0	0	0	6	6	6	6	7	7	5	3	5	6	3	4	1	6	2	5	7	3	6	6	7	3	3	6	2	2	2	2	6	5	5	6
8	8	2	370	1	19	4	4	11	4	3	4	1	1	1	0	0	0	6	6	6	6	7	7	5	3	5	6	3	4	1	6	2	5	7	3	6	6	7	3	3	6	2	2	2	2	6	5	5	6
8	8	2	370	1	19	4	4	11	4	3	4	1	1	1	0	0	0	6	6	6	6	7	7	5	3	5	6	3	4	1	6	2	5	7	3	6	6	7	3	3	6	2	2	2	2	6	5	5	6
8	8	2	370	1	19	4	4	11	4	3	4	1	1	1	0	0	0	6	6	6	6	7	7	5	3	5	6	3	4	1	6	2	5	7	3	6	6	7	3	3	6	2	2	2	2	6	5	5	6
8	8	2	370	1	19	4	4	11	4	3	4	1	1	1	0	0	0	6	6	6	6	7	7	5	3	5	6	3	4	1	6	2	5	7	3	6	6	7	3	3	6	2	2	2	2	6	5	5	6
8	8	2	370	1	19	4	4	11	4	3	4	1	1	1	0	0	0	6	6	6	6	7	7	5	3	5	6	3	4	1	6	2	5	7	3	6	6	7	3	3	6	2	2	2	2	6	5	5	6
8	8	2	370	1	19	4	4	11	4	3	4	1	1	1	0	0	0	6	6	6	6	7	7	5	3	5	6	3	4	1	6	2	5	7	3	6	6	7	3	3	6	2	2	2	2	6	5	5	6
8	8	2	370	1	19	4	4	11	4	3	4	1	1	1	0	0	0	6	6	6	6	7	7	5	3	5	6	3	4	1	6	2	5	7	3	6	6	7	3	3	6	2	2	2	2	6	5	5	6
8	8	2	370	1	19	4	4	11	4	3	4	1	1	1	0	0	0	6	6	6	6	7	7	5	3	5	6	3	4	1	6	2	5	7	3	6	6	7	3	3	6	2	2	2	2	6	5	5	6
8	8	2	370	1	19	4	4	11	4	3	4	1	1	1	0	0	0	6	6	6	6	7	7	5	3	5	6	3	4	1	6	2	5	7	3	6	6	7	3	3	6	2	2	2	2	6	5	5	6
8	8	2	370	1	19	4	4	11	4	3	4	1	1	1	0	0	0	6	6	6	6	7	7	5	3	5	6	3	4	1	6	2	5	7	3	6	6	7	3	3	6	2	2	2	2	6	5	5	6
8	8	2	370	1	19	4	4	11	4	3	4	1	1	1	0	0	0	6	6	6	6	7	7	5	3	5	6	3	4	1	6	2	5	7	3	6	6	7	3	3	6	2	2	2	2	6	5	5	6
8	8	2	370	1	19	4	4	11	4	3	4	1	1	1	0	0	0	6	6	6	6	7	7	5	3	5	6	3	4	1	6	2	5	7	3	6	6	7	3	3	6	2	2	2	2	6	5	5	6
8	8	2	370	1	19	4	4	11	4	3	4	1	1	1	0	0	0	6	6	6	6	7	7	5	3	5	6	3	4	1	6	2	5	7	3	6	6	7	3	3	6	2	2	2	2	6	5	5	6
8	8	2	370	1	19	4	4	11	4	3	4	1	1	1	0	0	0	6	6	6	6	7	7	5	3	5	6	3	4	1	6	2	5	7	3	6	6	7	3	3	6	2	2	2	2	6	5	5	6
8	8	2	370	1	19	4	4	11	4	3	4	1	1	1	0	0	0	6	6	6	6	7	7	5	3	5	6	3	4	1	6	2	5	7	3	6	6	7	3	3	6	2	2	2	2	6	5	5	6
8	8	2	370	1	19	4	4	11	4	3	4	1	1	1	0	0	0	6	6	6	6	7	7	5	3	5	6	3	4	1	6	2	5	7	3	6	6	7	3	3	6	2	2	2	2	6	5	5	6
8	8	3	371	2	26	4	5	11	3	6	3	2	1	1	0	0	1	7	7	4	6	7	5	4	7	7	3	5	4	4	4	5	7	5	5	4	4	3	3	4	7	2	6	6	6	5	7	6	6
8	8	3	371	2	26	4	5	11	3	6	3	2	1	1	0	0	1	7	7	4	6	7	5	4	7	7	3	5	4	4	4	5	7	5	5	4	4	3	3	4	7	2	6	6	6	5	7	6	6
8	8	3	371	2	26	4	5	11	3	6	3	2	1	1	0	0	1	7	7	4	6	7	5	4	7	7	3	5	4	4	4	5	7	5	5	4	4	3	3	4	7	2	6	6	6	5	7	6	6
8	8	3	371	2	26	4	5	11	3	6	3	2	1	1	0	0	1	7	7	4	6	7	5	4	7	7	3	5	4	4	4	5	7	5	5	4	4	3	3	4	7	2	6	6	6	5	7	6	6
8	8	3	371	2	26	4	5	11	3	6	3	2	1	1	0	0	1	7	7	4	6	7	5	4	7	7	3	5	4	4	4	5	7	5	5	4	4	3	3	4	7	2	6	6	6	5	7	6	6
8	8	3	371	2	26	4	5	11	3	6	3	2	1	1	0	0	1	7	7	4	6	7	5	4	7	7	3	5	4	4	4	5	7	5	5	4	4	3	3	4	7	2	6	6	6	5	7	6	6
8	8	3	371	2	26	4	5	11	3	6	3	2	1	1	0	0	1	7	7	4	6	7	5	4	7	7	3	5	4	4	4	5	7	5	5	4	4	3	3	4	7	2	6	6	6	5	7	6	6
8	8	3	371	2	26	4	5	11	3	6	3	2	1	1	0	0	1	7	7	4	6	7	5	4	7	7	3	5	4	4	4	5	7	5	5	4	4	3	3	4	7	2	6	6	6	5	7	6	6
8	8	3	371	2	26	4	5	11	3	6	3	2	1	1	0	0	1	7	7	4	6	7	5	4	7	7	3	5	4	4	4	5	7	5	5	4	4	3	3	4	7	2	6	6	6	5	7	6	6
8	8	3	371	2	26	4	5	11	3	6	3	2	1	1	0	0	1	7	7	4	6	7	5	4	7	7	3	5	4	4	4	5	7	5	5	4	4	3	3	4	7	2	6	6	6	5	7	6	6
8	8	3	371	2	26	4	5	11	3	6	3	2	1	1	0	0	1	7	7	4	6	7	5	4	7	7	3	5	4	4	4	5	7	5	5	4	4	3	3	4	7	2	6	6	6	5	7	6	6
8	8	3	371	2	26	4	5	11	3	6	3	2	1	1	0	0	1	7	7	4	6	7	5	4	7	7	3	5	4	4	4	5	7	5	5	4	4	3	3	4	7	2	6	6	6	5	7	6	6
8	8	3	371	2	26	4	5	11	3	6	3	2	1	1	0	0	1	7	7	4	6	7	5	4	7	7	3	5	4	4	4	5	7	5	5	4	4	3	3	4	7	2	6	6	6	5	7	6	6
8	8	3	371	2	26	4	5	11	3	6	3	2	1	1	0	0	1	7	7	4	6	7	5	4	7	7	3	5	4	4	4	5	7	5	5	4	4	3	3	4	7	2	6	6	6	5	7	6	6
8	8	3	371	2	26	4	5	11	3	6	3	2	1	1	0	0	1	7	7	4	6	7	5	4	7	7	3	5	4	4	4	5	7	5	5	4	4	3	3	4	7	2	6	6	6	5	7	6	6
8	8	3	371	2	26	4	5	11	3	6	3	2	1	1	0	0	1	7	7	4	6	7	5	4	7	7	3	5	4	4	4	5	7	5	5	4	4	3	3	4	7	2	6	6	6	5	7	6	6
8	8	3	371	2	26	4	5	11	3	6	3	2	1	1	0	0	1	7	7	4	6	7	5	4	7	7	3	5	4	4	4	5	7	5	5	4	4	3	3	4	7	2	6	6	6	5	7	6	6
8	8	3	371	2	26	4	5	11	3	6	3	2	1	1	0	0	1	7	7	4	6	7	5	4	7	7	3	5	4	4	4	5	7	5	5	4	4	3	3	4	7	2	6	6	6	5	7	6	6
8	8	3	371	2	26	4	5	11	3	6	3	2	1	1	0	0	1	7	7	4	6	7	5	4	7	7	3	5	4	4	4	5	7	5	5	4	4	3	3	4	7	2	6	6	6	5	7	6	6
8	8	3	371	2	26	4	5	11	3	6	3	2	1	1	0	0	1	7	7	4	6	7	5	4	7	7	3	5	4	4	4	5	7	5	5	4	4	3	3	4	7	2	6	6	6	5	7	6	6
8	8	4	372	1	24	4	4	11	3	3	5	2	1	1	0	0	0	7	6	1	4	7	7	7	4	7	7	7	1	5	1	7	7	3	7	2	1	7	1	7	6	1	3	2	2	7	2	3	5
8	8	4	372	1	24	4	4	11	3	3	5	2	1	1	0	0	0	7	6	1	4	7	7	7	4	7	7	7	1	5	1	7	7	3	7	2	1	7	1	7	6	1	3	2	2	7	2	3	5
8	8	4	372	1	24	4	4	11	3	3	5	2	1	1	0	0	0	7	6	1	4	7	7	7	4	7	7	7	1	5	1	7	7	3	7	2	1	7	1	7	6	1	3	2	2	7	2	3	5
8	8	4	372	1	24	4	4	11	3	3	5	2	1	1	0	0	0	7	6	1	4	7	7	7	4	7	7	7	1	5	1	7	7	3	7	2	1	7	1	7	6	1	3	2	2	7	2	3	5
8	8	4	372	1	24	4	4	11	3	3	5	2	1	1	0	0	0	7	6	1	4	7	7	7	4	7	7	7	1	5	1	7	7	3	7	2	1	7	1	7	6	1	3	2	2	7	2	3	5
8	8	4	372	1	24	4	4	11	3	3	5	2	1	1	0	0	0	7	6	1	4	7	7	7	4	7	7	7	1	5	1	7	7	3	7	2	1	7	1	7	6	1	3	2	2	7	2	3	5
8	8	4	372	1	24	4	4	11	3	3	5	2	1	1	0	0	0	7	6	1	4	7	7	7	4	7	7	7	1	5	1	7	7	3	7	2	1	7	1	7	6	1	3	2	2	7	2	3	5
8	8	4	372	1	24	4	4	11	3	3	5	2	1	1	0	0	0	7	6	1	4	7	7	7	4	7	7	7	1	5	1	7	7	3	7	2	1	7	1	7	6	1	3	2	2	7	2	3	5
8	8	4	372	1	24	4	4	11	3	3	5	2	1	1	0	0	0	7	6	1	4	7	7	7	4	7	7	7	1	5	1	7	7	3	7	2	1	7	1	7	6	1	3	2	2	7	2	3	5
8	8	4	372	1	24	4	4	11	3	3	5	2	1	1	0	0	0	7	6	1	4	7	7	7	4	7	7	7	1	5	1	7	7	3	7	2	1	7	1	7	6	1	3	2	2	7	2	3	5
8	8	4	372	1	24	4	4	11	3	3	5	2	1	1	0	0	0	7	6	1	4	7	7	7	4	7	7	7	1	5	1	7	7	3	7	2	1	7	1	7	6	1	3	2	2	7	2	3	5
8	8	4	372	1	24	4	4	11	3	3	5	2	1	1	0	0	0	7	6	1	4	7	7	7	4	7	7	7	1	5	1	7	7	3	7	2	1	7	1	7	6	1	3	2	2	7	2	3	5
8	8	4	372	1	24	4	4	11	3	3	5	2	1	1	0	0	0	7	6	1	4	7	7	7	4	7	7	7	1	5	1	7	7	3	7	2	1	7	1	7	6	1	3	2	2	7	2	3	5
8	8	4	372	1	24	4	4	11	3	3	5	2	1	1	0	0	0	7	6	1	4	7	7	7	4	7	7	7	1	5	1	7	7	3	7	2	1	7	1	7	6	1	3	2	2	7	2	3	5
8	8	4	372	1	24	4	4	11	3	3	5	2	1	1	0	0	0	7	6	1	4	7	7	7	4	7	7	7	1	5	1	7	7	3	7	2	1	7	1	7	6	1	3	2	2	7	2	3	5
8	8	4	372	1	24	4	4	11	3	3	5	2	1	1	0	0	0	7	6	1	4	7	7	7	4	7	7	7	1	5	1	7	7	3	7	2	1	7	1	7	6	1	3	2	2	7	2	3	5
8	8	4	372	1	24	4	4	11	3	3	5	2	1	1	0	0	0	7	6	1	4	7	7	7	4	7	7	7	1	5	1	7	7	3	7	2	1	7	1	7	6	1	3	2	2	7	2	3	5
8	8	4	372	1	24	4	4	11	3	3	5	2	1	1	0	0	0	7	6	1	4	7	7	7	4	7	7	7	1	5	1	7	7	3	7	2	1	7	1	7	6	1	3	2	2	7	2	3	5
8	8	4	372	1	24	4	4	11	3	3	5	2	1	1	0	0	0	7	6	1	4	7	7	7	4	7	7	7	1	5	1	7	7	3	7	2	1	7	1	7	6	1	3	2	2	7	2	3	5
8	8	4	372	1	24	4	4	11	3	3	5	2	1	1	0	0	0	7	6	1	4	7	7	7	4	7	7	7	1	5	1	7	7	3	7	2	1	7	1	7	6	1	3	2	2	7	2	3	5
8	8	5	373	1	22	4	2	2	3	2	4	2	1	1	1	1	1	7	7	3	3	7	7	5	2	2	7	7	7	7	4	7	7	6	7	7	6	7	4	7	7	1	6	6	6	6	4	7	5
8	8	5	373	1	22	4	2	2	3	2	4	2	1	1	1	1	1	7	7	3	3	7	7	5	2	2	7	7	7	7	4	7	7	6	7	7	6	7	4	7	7	1	6	6	6	6	4	7	5
8	8	5	373	1	22	4	2	2	3	2	4	2	1	1	1	1	1	7	7	3	3	7	7	5	2	2	7	7	7	7	4	7	7	6	7	7	6	7	4	7	7	1	6	6	6	6	4	7	5
8	8	5	373	1	22	4	2	2	3	2	4	2	1	1	1	1	1	7	7	3	3	7	7	5	2	2	7	7	7	7	4	7	7	6	7	7	6	7	4	7	7	1	6	6	6	6	4	7	5
8	8	5	373	1	22	4	2	2	3	2	4	2	1	1	1	1	1	7	7	3	3	7	7	5	2	2	7	7	7	7	4	7	7	6	7	7	6	7	4	7	7	1	6	6	6	6	4	7	5
8	8	5	373	1	22	4	2	2	3	2	4	2	1	1	1	1	1	7	7	3	3	7	7	5	2	2	7	7	7	7	4	7	7	6	7	7	6	7	4	7	7	1	6	6	6	6	4	7	5
8	8	5	373	1	22	4	2	2	3	2	4	2	1	1	1	1	1	7	7	3	3	7	7	5	2	2	7	7	7	7	4	7	7	6	7	7	6	7	4	7	7	1	6	6	6	6	4	7	5
8	8	5	373	1	22	4	2	2	3	2	4	2	1	1	1	1	1	7	7	3	3	7	7	5	2	2	7	7	7	7	4	7	7	6	7	7	6	7	4	7	7	1	6	6	6	6	4	7	5
8	8	5	373	1	22	4	2	2	3	2	4	2	1	1	1	1	1	7	7	3	3	7	7	5	2	2	7	7	7	7	4	7	7	6	7	7	6	7	4	7	7	1	6	6	6	6	4	7	5
8	8	5	373	1	22	4	2	2	3	2	4	2	1	1	1	1	1	7	7	3	3	7	7	5	2	2	7	7	7	7	4	7	7	6	7	7	6	7	4	7	7	1	6	6	6	6	4	7	5
8	8	5	373	1	22	4	2	2	3	2	4	2	1	1	1	1	1	7	7	3	3	7	7	5	2	2	7	7	7	7	4	7	7	6	7	7	6	7	4	7	7	1	6	6	6	6	4	7	5
8	8	5	373	1	22	4	2	2	3	2	4	2	1	1	1	1	1	7	7	3	3	7	7	5	2	2	7	7	7	7	4	7	7	6	7	7	6	7	4	7	7	1	6	6	6	6	4	7	5
8	8	5	373	1	22	4	2	2	3	2	4	2	1	1	1	1	1	7	7	3	3	7	7	5	2	2	7	7	7	7	4	7	7	6	7	7	6	7	4	7	7	1	6	6	6	6	4	7	5
8	8	5	373	1	22	4	2	2	3	2	4	2	1	1	1	1	1	7	7	3	3	7	7	5	2	2	7	7	7	7	4	7	7	6	7	7	6	7	4	7	7	1	6	6	6	6	4	7	5
8	8	5	373	1	22	4	2	2	3	2	4	2	1	1	1	1	1	7	7	3	3	7	7	5	2	2	7	7	7	7	4	7	7	6	7	7	6	7	4	7	7	1	6	6	6	6	4	7	5
8	8	5	373	1	22	4	2	2	3	2	4	2	1	1	1	1	1	7	7	3	3	7	7	5	2	2	7	7	7	7	4	7	7	6	7	7	6	7	4	7	7	1	6	6	6	6	4	7	5
8	8	5	373	1	22	4	2	2	3	2	4	2	1	1	1	1	1	7	7	3	3	7	7	5	2	2	7	7	7	7	4	7	7	6	7	7	6	7	4	7	7	1	6	6	6	6	4	7	5
8	8	5	373	1	22	4	2	2	3	2	4	2	1	1	1	1	1	7	7	3	3	7	7	5	2	2	7	7	7	7	4	7	7	6	7	7	6	7	4	7	7	1	6	6	6	6	4	7	5
8	8	5	373	1	22	4	2	2	3	2	4	2	1	1	1	1	1	7	7	3	3	7	7	5	2	2	7	7	7	7	4	7	7	6	7	7	6	7	4	7	7	1	6	6	6	6	4	7	5
8	8	5	373	1	22	4	2	2	3	2	4	2	1	1	1	1	1	7	7	3	3	7	7	5	2	2	7	7	7	7	4	7	7	6	7	7	6	7	4	7	7	1	6	6	6	6	4	7	5
8	8	6	374	1	27	4	2	1	4	7	5	1	1	1	0	0	1	4	6	4	4	6	6	5	2	5	5	4	5	6	5	4	3	4	5	4	2	2	2	1	3	1	6	6	5	5	4	2	6
8	8	6	374	1	27	4	2	1	4	7	5	1	1	1	0	0	1	4	6	4	4	6	6	5	2	5	5	4	5	6	5	4	3	4	5	4	2	2	2	1	3	1	6	6	5	5	4	2	6
8	8	6	374	1	27	4	2	1	4	7	5	1	1	1	0	0	1	4	6	4	4	6	6	5	2	5	5	4	5	6	5	4	3	4	5	4	2	2	2	1	3	1	6	6	5	5	4	2	6
8	8	6	374	1	27	4	2	1	4	7	5	1	1	1	0	0	1	4	6	4	4	6	6	5	2	5	5	4	5	6	5	4	3	4	5	4	2	2	2	1	3	1	6	6	5	5	4	2	6
8	8	6	374	1	27	4	2	1	4	7	5	1	1	1	0	0	1	4	6	4	4	6	6	5	2	5	5	4	5	6	5	4	3	4	5	4	2	2	2	1	3	1	6	6	5	5	4	2	6
8	8	6	374	1	27	4	2	1	4	7	5	1	1	1	0	0	1	4	6	4	4	6	6	5	2	5	5	4	5	6	5	4	3	4	5	4	2	2	2	1	3	1	6	6	5	5	4	2	6
8	8	6	374	1	27	4	2	1	4	7	5	1	1	1	0	0	1	4	6	4	4	6	6	5	2	5	5	4	5	6	5	4	3	4	5	4	2	2	2	1	3	1	6	6	5	5	4	2	6
8	8	6	374	1	27	4	2	1	4	7	5	1	1	1	0	0	1	4	6	4	4	6	6	5	2	5	5	4	5	6	5	4	3	4	5	4	2	2	2	1	3	1	6	6	5	5	4	2	6
8	8	6	374	1	27	4	2	1	4	7	5	1	1	1	0	0	1	4	6	4	4	6	6	5	2	5	5	4	5	6	5	4	3	4	5	4	2	2	2	1	3	1	6	6	5	5	4	2	6
8	8	6	374	1	27	4	2	1	4	7	5	1	1	1	0	0	1	4	6	4	4	6	6	5	2	5	5	4	5	6	5	4	3	4	5	4	2	2	2	1	3	1	6	6	5	5	4	2	6
8	8	6	374	1	27	4	2	1	4	7	5	1	1	1	0	0	1	4	6	4	4	6	6	5	2	5	5	4	5	6	5	4	3	4	5	4	2	2	2	1	3	1	6	6	5	5	4	2	6
8	8	6	374	1	27	4	2	1	4	7	5	1	1	1	0	0	1	4	6	4	4	6	6	5	2	5	5	4	5	6	5	4	3	4	5	4	2	2	2	1	3	1	6	6	5	5	4	2	6
8	8	6	374	1	27	4	2	1	4	7	5	1	1	1	0	0	1	4	6	4	4	6	6	5	2	5	5	4	5	6	5	4	3	4	5	4	2	2	2	1	3	1	6	6	5	5	4	2	6
8	8	6	374	1	27	4	2	1	4	7	5	1	1	1	0	0	1	4	6	4	4	6	6	5	2	5	5	4	5	6	5	4	3	4	5	4	2	2	2	1	3	1	6	6	5	5	4	2	6
8	8	6	374	1	27	4	2	1	4	7	5	1	1	1	0	0	1	4	6	4	4	6	6	5	2	5	5	4	5	6	5	4	3	4	5	4	2	2	2	1	3	1	6	6	5	5	4	2	6
8	8	6	374	1	27	4	2	1	4	7	5	1	1	1	0	0	1	4	6	4	4	6	6	5	2	5	5	4	5	6	5	4	3	4	5	4	2	2	2	1	3	1	6	6	5	5	4	2	6
8	8	6	374	1	27	4	2	1	4	7	5	1	1	1	0	0	1	4	6	4	4	6	6	5	2	5	5	4	5	6	5	4	3	4	5	4	2	2	2	1	3	1	6	6	5	5	4	2	6
8	8	6	374	1	27	4	2	1	4	7	5	1	1	1	0	0	1	4	6	4	4	6	6	5	2	5	5	4	5	6	5	4	3	4	5	4	2	2	2	1	3	1	6	6	5	5	4	2	6
8	8	6	374	1	27	4	2	1	4	7	5	1	1	1	0	0	1	4	6	4	4	6	6	5	2	5	5	4	5	6	5	4	3	4	5	4	2	2	2	1	3	1	6	6	5	5	4	2	6
8	8	6	374	1	27	4	2	1	4	7	5	1	1	1	0	0	1	4	6	4	4	6	6	5	2	5	5	4	5	6	5	4	3	4	5	4	2	2	2	1	3	1	6	6	5	5	4	2	6
8	8	7	375	2	44	3	3	11	4	3	5	5	1	1	0	0	0	5	5	3	3	7	7	4	3	3	7	5	5	4	5	6	5	5	6	5	3	6	6	6	4	1	7	7	7	4	7	1	5
8	8	7	375	2	44	3	3	11	4	3	5	5	1	1	0	0	0	5	5	3	3	7	7	4	3	3	7	5	5	4	5	6	5	5	6	5	3	6	6	6	4	1	7	7	7	4	7	1	5
8	8	7	375	2	44	3	3	11	4	3	5	5	1	1	0	0	0	5	5	3	3	7	7	4	3	3	7	5	5	4	5	6	5	5	6	5	3	6	6	6	4	1	7	7	7	4	7	1	5
8	8	7	375	2	44	3	3	11	4	3	5	5	1	1	0	0	0	5	5	3	3	7	7	4	3	3	7	5	5	4	5	6	5	5	6	5	3	6	6	6	4	1	7	7	7	4	7	1	5
8	8	7	375	2	44	3	3	11	4	3	5	5	1	1	0	0	0	5	5	3	3	7	7	4	3	3	7	5	5	4	5	6	5	5	6	5	3	6	6	6	4	1	7	7	7	4	7	1	5
8	8	7	375	2	44	3	3	11	4	3	5	5	1	1	0	0	0	5	5	3	3	7	7	4	3	3	7	5	5	4	5	6	5	5	6	5	3	6	6	6	4	1	7	7	7	4	7	1	5
8	8	7	375	2	44	3	3	11	4	3	5	5	1	1	0	0	0	5	5	3	3	7	7	4	3	3	7	5	5	4	5	6	5	5	6	5	3	6	6	6	4	1	7	7	7	4	7	1	5
8	8	7	375	2	44	3	3	11	4	3	5	5	1	1	0	0	0	5	5	3	3	7	7	4	3	3	7	5	5	4	5	6	5	5	6	5	3	6	6	6	4	1	7	7	7	4	7	1	5
8	8	7	375	2	44	3	3	11	4	3	5	5	1	1	0	0	0	5	5	3	3	7	7	4	3	3	7	5	5	4	5	6	5	5	6	5	3	6	6	6	4	1	7	7	7	4	7	1	5
8	8	7	375	2	44	3	3	11	4	3	5	5	1	1	0	0	0	5	5	3	3	7	7	4	3	3	7	5	5	4	5	6	5	5	6	5	3	6	6	6	4	1	7	7	7	4	7	1	5
8	8	7	375	2	44	3	3	11	4	3	5	5	1	1	0	0	0	5	5	3	3	7	7	4	3	3	7	5	5	4	5	6	5	5	6	5	3	6	6	6	4	1	7	7	7	4	7	1	5
8	8	7	375	2	44	3	3	11	4	3	5	5	1	1	0	0	0	5	5	3	3	7	7	4	3	3	7	5	5	4	5	6	5	5	6	5	3	6	6	6	4	1	7	7	7	4	7	1	5
8	8	7	375	2	44	3	3	11	4	3	5	5	1	1	0	0	0	5	5	3	3	7	7	4	3	3	7	5	5	4	5	6	5	5	6	5	3	6	6	6	4	1	7	7	7	4	7	1	5
8	8	7	375	2	44	3	3	11	4	3	5	5	1	1	0	0	0	5	5	3	3	7	7	4	3	3	7	5	5	4	5	6	5	5	6	5	3	6	6	6	4	1	7	7	7	4	7	1	5
8	8	7	375	2	44	3	3	11	4	3	5	5	1	1	0	0	0	5	5	3	3	7	7	4	3	3	7	5	5	4	5	6	5	5	6	5	3	6	6	6	4	1	7	7	7	4	7	1	5
8	8	7	375	2	44	3	3	11	4	3	5	5	1	1	0	0	0	5	5	3	3	7	7	4	3	3	7	5	5	4	5	6	5	5	6	5	3	6	6	6	4	1	7	7	7	4	7	1	5
8	8	7	375	2	44	3	3	11	4	3	5	5	1	1	0	0	0	5	5	3	3	7	7	4	3	3	7	5	5	4	5	6	5	5	6	5	3	6	6	6	4	1	7	7	7	4	7	1	5
8	8	7	375	2	44	3	3	11	4	3	5	5	1	1	0	0	0	5	5	3	3	7	7	4	3	3	7	5	5	4	5	6	5	5	6	5	3	6	6	6	4	1	7	7	7	4	7	1	5
8	8	7	375	2	44	3	3	11	4	3	5	5	1	1	0	0	0	5	5	3	3	7	7	4	3	3	7	5	5	4	5	6	5	5	6	5	3	6	6	6	4	1	7	7	7	4	7	1	5
8	8	7	375	2	44	3	3	11	4	3	5	5	1	1	0	0	0	5	5	3	3	7	7	4	3	3	7	5	5	4	5	6	5	5	6	5	3	6	6	6	4	1	7	7	7	4	7	1	5
8	8	8	376	2	50	3	3	5	3	5	5	3	1	1	0	0	0	5	5	4	5	6	5	4	6	5	6	6	5	5	5	6	5	5	5	5	5	6	6	5	5	5	4	4	4	4	5	5	6
8	8	8	376	2	50	3	3	5	3	5	5	3	1	1	0	0	0	5	5	4	5	6	5	4	6	5	6	6	5	5	5	6	5	5	5	5	5	6	6	5	5	5	4	4	4	4	5	5	6
8	8	8	376	2	50	3	3	5	3	5	5	3	1	1	0	0	0	5	5	4	5	6	5	4	6	5	6	6	5	5	5	6	5	5	5	5	5	6	6	5	5	5	4	4	4	4	5	5	6
8	8	8	376	2	50	3	3	5	3	5	5	3	1	1	0	0	0	5	5	4	5	6	5	4	6	5	6	6	5	5	5	6	5	5	5	5	5	6	6	5	5	5	4	4	4	4	5	5	6
8	8	8	376	2	50	3	3	5	3	5	5	3	1	1	0	0	0	5	5	4	5	6	5	4	6	5	6	6	5	5	5	6	5	5	5	5	5	6	6	5	5	5	4	4	4	4	5	5	6
8	8	8	376	2	50	3	3	5	3	5	5	3	1	1	0	0	0	5	5	4	5	6	5	4	6	5	6	6	5	5	5	6	5	5	5	5	5	6	6	5	5	5	4	4	4	4	5	5	6
8	8	8	376	2	50	3	3	5	3	5	5	3	1	1	0	0	0	5	5	4	5	6	5	4	6	5	6	6	5	5	5	6	5	5	5	5	5	6	6	5	5	5	4	4	4	4	5	5	6
8	8	8	376	2	50	3	3	5	3	5	5	3	1	1	0	0	0	5	5	4	5	6	5	4	6	5	6	6	5	5	5	6	5	5	5	5	5	6	6	5	5	5	4	4	4	4	5	5	6
8	8	8	376	2	50	3	3	5	3	5	5	3	1	1	0	0	0	5	5	4	5	6	5	4	6	5	6	6	5	5	5	6	5	5	5	5	5	6	6	5	5	5	4	4	4	4	5	5	6
8	8	8	376	2	50	3	3	5	3	5	5	3	1	1	0	0	0	5	5	4	5	6	5	4	6	5	6	6	5	5	5	6	5	5	5	5	5	6	6	5	5	5	4	4	4	4	5	5	6
8	8	8	376	2	50	3	3	5	3	5	5	3	1	1	0	0	0	5	5	4	5	6	5	4	6	5	6	6	5	5	5	6	5	5	5	5	5	6	6	5	5	5	4	4	4	4	5	5	6
8	8	8	376	2	50	3	3	5	3	5	5	3	1	1	0	0	0	5	5	4	5	6	5	4	6	5	6	6	5	5	5	6	5	5	5	5	5	6	6	5	5	5	4	4	4	4	5	5	6
8	8	8	376	2	50	3	3	5	3	5	5	3	1	1	0	0	0	5	5	4	5	6	5	4	6	5	6	6	5	5	5	6	5	5	5	5	5	6	6	5	5	5	4	4	4	4	5	5	6
8	8	8	376	2	50	3	3	5	3	5	5	3	1	1	0	0	0	5	5	4	5	6	5	4	6	5	6	6	5	5	5	6	5	5	5	5	5	6	6	5	5	5	4	4	4	4	5	5	6
8	8	8	376	2	50	3	3	5	3	5	5	3	1	1	0	0	0	5	5	4	5	6	5	4	6	5	6	6	5	5	5	6	5	5	5	5	5	6	6	5	5	5	4	4	4	4	5	5	6
8	8	8	376	2	50	3	3	5	3	5	5	3	1	1	0	0	0	5	5	4	5	6	5	4	6	5	6	6	5	5	5	6	5	5	5	5	5	6	6	5	5	5	4	4	4	4	5	5	6
8	8	8	376	2	50	3	3	5	3	5	5	3	1	1	0	0	0	5	5	4	5	6	5	4	6	5	6	6	5	5	5	6	5	5	5	5	5	6	6	5	5	5	4	4	4	4	5	5	6
8	8	8	376	2	50	3	3	5	3	5	5	3	1	1	0	0	0	5	5	4	5	6	5	4	6	5	6	6	5	5	5	6	5	5	5	5	5	6	6	5	5	5	4	4	4	4	5	5	6
8	8	8	376	2	50	3	3	5	3	5	5	3	1	1	0	0	0	5	5	4	5	6	5	4	6	5	6	6	5	5	5	6	5	5	5	5	5	6	6	5	5	5	4	4	4	4	5	5	6
8	8	8	376	2	50	3	3	5	3	5	5	3	1	1	0	0	0	5	5	4	5	6	5	4	6	5	6	6	5	5	5	6	5	5	5	5	5	6	6	5	5	5	4	4	4	4	5	5	6
8	8	9	377	1	51	4	2	6	2	5	3	2	1	1	1	1	1	7	5	4	5	7	7	6	4	4	6	6	6	6	6	1	5	2	6	2	2	5	6	6	6	2	6	6	6	5	6	6	6
8	8	9	377	1	51	4	2	6	2	5	3	2	1	1	1	1	1	7	5	4	5	7	7	6	4	4	6	6	6	6	6	1	5	2	6	2	2	5	6	6	6	2	6	6	6	5	6	6	6
8	8	9	377	1	51	4	2	6	2	5	3	2	1	1	1	1	1	7	5	4	5	7	7	6	4	4	6	6	6	6	6	1	5	2	6	2	2	5	6	6	6	2	6	6	6	5	6	6	6
8	8	9	377	1	51	4	2	6	2	5	3	2	1	1	1	1	1	7	5	4	5	7	7	6	4	4	6	6	6	6	6	1	5	2	6	2	2	5	6	6	6	2	6	6	6	5	6	6	6
8	8	9	377	1	51	4	2	6	2	5	3	2	1	1	1	1	1	7	5	4	5	7	7	6	4	4	6	6	6	6	6	1	5	2	6	2	2	5	6	6	6	2	6	6	6	5	6	6	6
8	8	9	377	1	51	4	2	6	2	5	3	2	1	1	1	1	1	7	5	4	5	7	7	6	4	4	6	6	6	6	6	1	5	2	6	2	2	5	6	6	6	2	6	6	6	5	6	6	6
8	8	9	377	1	51	4	2	6	2	5	3	2	1	1	1	1	1	7	5	4	5	7	7	6	4	4	6	6	6	6	6	1	5	2	6	2	2	5	6	6	6	2	6	6	6	5	6	6	6
8	8	9	377	1	51	4	2	6	2	5	3	2	1	1	1	1	1	7	5	4	5	7	7	6	4	4	6	6	6	6	6	1	5	2	6	2	2	5	6	6	6	2	6	6	6	5	6	6	6
8	8	9	377	1	51	4	2	6	2	5	3	2	1	1	1	1	1	7	5	4	5	7	7	6	4	4	6	6	6	6	6	1	5	2	6	2	2	5	6	6	6	2	6	6	6	5	6	6	6
8	8	9	377	1	51	4	2	6	2	5	3	2	1	1	1	1	1	7	5	4	5	7	7	6	4	4	6	6	6	6	6	1	5	2	6	2	2	5	6	6	6	2	6	6	6	5	6	6	6
8	8	9	377	1	51	4	2	6	2	5	3	2	1	1	1	1	1	7	5	4	5	7	7	6	4	4	6	6	6	6	6	1	5	2	6	2	2	5	6	6	6	2	6	6	6	5	6	6	6
8	8	9	377	1	51	4	2	6	2	5	3	2	1	1	1	1	1	7	5	4	5	7	7	6	4	4	6	6	6	6	6	1	5	2	6	2	2	5	6	6	6	2	6	6	6	5	6	6	6
8	8	9	377	1	51	4	2	6	2	5	3	2	1	1	1	1	1	7	5	4	5	7	7	6	4	4	6	6	6	6	6	1	5	2	6	2	2	5	6	6	6	2	6	6	6	5	6	6	6
8	8	9	377	1	51	4	2	6	2	5	3	2	1	1	1	1	1	7	5	4	5	7	7	6	4	4	6	6	6	6	6	1	5	2	6	2	2	5	6	6	6	2	6	6	6	5	6	6	6
8	8	9	377	1	51	4	2	6	2	5	3	2	1	1	1	1	1	7	5	4	5	7	7	6	4	4	6	6	6	6	6	1	5	2	6	2	2	5	6	6	6	2	6	6	6	5	6	6	6
8	8	9	377	1	51	4	2	6	2	5	3	2	1	1	1	1	1	7	5	4	5	7	7	6	4	4	6	6	6	6	6	1	5	2	6	2	2	5	6	6	6	2	6	6	6	5	6	6	6
8	8	9	377	1	51	4	2	6	2	5	3	2	1	1	1	1	1	7	5	4	5	7	7	6	4	4	6	6	6	6	6	1	5	2	6	2	2	5	6	6	6	2	6	6	6	5	6	6	6
8	8	9	377	1	51	4	2	6	2	5	3	2	1	1	1	1	1	7	5	4	5	7	7	6	4	4	6	6	6	6	6	1	5	2	6	2	2	5	6	6	6	2	6	6	6	5	6	6	6
8	8	9	377	1	51	4	2	6	2	5	3	2	1	1	1	1	1	7	5	4	5	7	7	6	4	4	6	6	6	6	6	1	5	2	6	2	2	5	6	6	6	2	6	6	6	5	6	6	6
8	8	9	377	1	51	4	2	6	2	5	3	2	1	1	1	1	1	7	5	4	5	7	7	6	4	4	6	6	6	6	6	1	5	2	6	2	2	5	6	6	6	2	6	6	6	5	6	6	6
8	8	10	378	1	40	4	3	1	1	3	5	5	1	0	0	0	0	7	7	7	7	5	5	6	5	6	7	5	4	5	7	7	5	5	6	7	5	5	7	5	6	7	5	7	7	7	7	7	7
8	8	10	378	1	40	4	3	1	1	3	5	5	1	0	0	0	0	7	7	7	7	5	5	6	5	6	7	5	4	5	7	7	5	5	6	7	5	5	7	5	6	7	5	7	7	7	7	7	7
8	8	10	378	1	40	4	3	1	1	3	5	5	1	0	0	0	0	7	7	7	7	5	5	6	5	6	7	5	4	5	7	7	5	5	6	7	5	5	7	5	6	7	5	7	7	7	7	7	7
8	8	10	378	1	40	4	3	1	1	3	5	5	1	0	0	0	0	7	7	7	7	5	5	6	5	6	7	5	4	5	7	7	5	5	6	7	5	5	7	5	6	7	5	7	7	7	7	7	7
8	8	10	378	1	40	4	3	1	1	3	5	5	1	0	0	0	0	7	7	7	7	5	5	6	5	6	7	5	4	5	7	7	5	5	6	7	5	5	7	5	6	7	5	7	7	7	7	7	7
8	8	10	378	1	40	4	3	1	1	3	5	5	1	0	0	0	0	7	7	7	7	5	5	6	5	6	7	5	4	5	7	7	5	5	6	7	5	5	7	5	6	7	5	7	7	7	7	7	7
8	8	10	378	1	40	4	3	1	1	3	5	5	1	0	0	0	0	7	7	7	7	5	5	6	5	6	7	5	4	5	7	7	5	5	6	7	5	5	7	5	6	7	5	7	7	7	7	7	7
8	8	10	378	1	40	4	3	1	1	3	5	5	1	0	0	0	0	7	7	7	7	5	5	6	5	6	7	5	4	5	7	7	5	5	6	7	5	5	7	5	6	7	5	7	7	7	7	7	7
8	8	10	378	1	40	4	3	1	1	3	5	5	1	0	0	0	0	7	7	7	7	5	5	6	5	6	7	5	4	5	7	7	5	5	6	7	5	5	7	5	6	7	5	7	7	7	7	7	7
8	8	10	378	1	40	4	3	1	1	3	5	5	1	0	0	0	0	7	7	7	7	5	5	6	5	6	7	5	4	5	7	7	5	5	6	7	5	5	7	5	6	7	5	7	7	7	7	7	7
8	8	10	378	1	40	4	3	1	1	3	5	5	1	0	0	0	0	7	7	7	7	5	5	6	5	6	7	5	4	5	7	7	5	5	6	7	5	5	7	5	6	7	5	7	7	7	7	7	7
8	8	10	378	1	40	4	3	1	1	3	5	5	1	0	0	0	0	7	7	7	7	5	5	6	5	6	7	5	4	5	7	7	5	5	6	7	5	5	7	5	6	7	5	7	7	7	7	7	7
8	8	10	378	1	40	4	3	1	1	3	5	5	1	0	0	0	0	7	7	7	7	5	5	6	5	6	7	5	4	5	7	7	5	5	6	7	5	5	7	5	6	7	5	7	7	7	7	7	7
8	8	10	378	1	40	4	3	1	1	3	5	5	1	0	0	0	0	7	7	7	7	5	5	6	5	6	7	5	4	5	7	7	5	5	6	7	5	5	7	5	6	7	5	7	7	7	7	7	7
8	8	10	378	1	40	4	3	1	1	3	5	5	1	0	0	0	0	7	7	7	7	5	5	6	5	6	7	5	4	5	7	7	5	5	6	7	5	5	7	5	6	7	5	7	7	7	7	7	7
8	8	10	378	1	40	4	3	1	1	3	5	5	1	0	0	0	0	7	7	7	7	5	5	6	5	6	7	5	4	5	7	7	5	5	6	7	5	5	7	5	6	7	5	7	7	7	7	7	7
8	8	10	378	1	40	4	3	1	1	3	5	5	1	0	0	0	0	7	7	7	7	5	5	6	5	6	7	5	4	5	7	7	5	5	6	7	5	5	7	5	6	7	5	7	7	7	7	7	7
8	8	10	378	1	40	4	3	1	1	3	5	5	1	0	0	0	0	7	7	7	7	5	5	6	5	6	7	5	4	5	7	7	5	5	6	7	5	5	7	5	6	7	5	7	7	7	7	7	7
8	8	10	378	1	40	4	3	1	1	3	5	5	1	0	0	0	0	7	7	7	7	5	5	6	5	6	7	5	4	5	7	7	5	5	6	7	5	5	7	5	6	7	5	7	7	7	7	7	7
8	8	10	378	1	40	4	3	1	1	3	5	5	1	0	0	0	0	7	7	7	7	5	5	6	5	6	7	5	4	5	7	7	5	5	6	7	5	5	7	5	6	7	5	7	7	7	7	7	7
8	8	11	379	1	29	4	2	1	4	4	3	1	1	1	0	0	1	7	7	4	1	7	7	7	5	5	7	5	1	5	3	4	1	3	4	3	1	7	7	7	5	1	1	1	1	7	4	4	7
8	8	11	379	1	29	4	2	1	4	4	3	1	1	1	0	0	1	7	7	4	1	7	7	7	5	5	7	5	1	5	3	4	1	3	4	3	1	7	7	7	5	1	1	1	1	7	4	4	7
8	8	11	379	1	29	4	2	1	4	4	3	1	1	1	0	0	1	7	7	4	1	7	7	7	5	5	7	5	1	5	3	4	1	3	4	3	1	7	7	7	5	1	1	1	1	7	4	4	7
8	8	11	379	1	29	4	2	1	4	4	3	1	1	1	0	0	1	7	7	4	1	7	7	7	5	5	7	5	1	5	3	4	1	3	4	3	1	7	7	7	5	1	1	1	1	7	4	4	7
8	8	11	379	1	29	4	2	1	4	4	3	1	1	1	0	0	1	7	7	4	1	7	7	7	5	5	7	5	1	5	3	4	1	3	4	3	1	7	7	7	5	1	1	1	1	7	4	4	7
8	8	11	379	1	29	4	2	1	4	4	3	1	1	1	0	0	1	7	7	4	1	7	7	7	5	5	7	5	1	5	3	4	1	3	4	3	1	7	7	7	5	1	1	1	1	7	4	4	7
8	8	11	379	1	29	4	2	1	4	4	3	1	1	1	0	0	1	7	7	4	1	7	7	7	5	5	7	5	1	5	3	4	1	3	4	3	1	7	7	7	5	1	1	1	1	7	4	4	7
8	8	11	379	1	29	4	2	1	4	4	3	1	1	1	0	0	1	7	7	4	1	7	7	7	5	5	7	5	1	5	3	4	1	3	4	3	1	7	7	7	5	1	1	1	1	7	4	4	7
8	8	11	379	1	29	4	2	1	4	4	3	1	1	1	0	0	1	7	7	4	1	7	7	7	5	5	7	5	1	5	3	4	1	3	4	3	1	7	7	7	5	1	1	1	1	7	4	4	7
8	8	11	379	1	29	4	2	1	4	4	3	1	1	1	0	0	1	7	7	4	1	7	7	7	5	5	7	5	1	5	3	4	1	3	4	3	1	7	7	7	5	1	1	1	1	7	4	4	7
8	8	11	379	1	29	4	2	1	4	4	3	1	1	1	0	0	1	7	7	4	1	7	7	7	5	5	7	5	1	5	3	4	1	3	4	3	1	7	7	7	5	1	1	1	1	7	4	4	7
8	8	11	379	1	29	4	2	1	4	4	3	1	1	1	0	0	1	7	7	4	1	7	7	7	5	5	7	5	1	5	3	4	1	3	4	3	1	7	7	7	5	1	1	1	1	7	4	4	7
8	8	11	379	1	29	4	2	1	4	4	3	1	1	1	0	0	1	7	7	4	1	7	7	7	5	5	7	5	1	5	3	4	1	3	4	3	1	7	7	7	5	1	1	1	1	7	4	4	7
8	8	11	379	1	29	4	2	1	4	4	3	1	1	1	0	0	1	7	7	4	1	7	7	7	5	5	7	5	1	5	3	4	1	3	4	3	1	7	7	7	5	1	1	1	1	7	4	4	7
8	8	11	379	1	29	4	2	1	4	4	3	1	1	1	0	0	1	7	7	4	1	7	7	7	5	5	7	5	1	5	3	4	1	3	4	3	1	7	7	7	5	1	1	1	1	7	4	4	7
8	8	11	379	1	29	4	2	1	4	4	3	1	1	1	0	0	1	7	7	4	1	7	7	7	5	5	7	5	1	5	3	4	1	3	4	3	1	7	7	7	5	1	1	1	1	7	4	4	7
8	8	11	379	1	29	4	2	1	4	4	3	1	1	1	0	0	1	7	7	4	1	7	7	7	5	5	7	5	1	5	3	4	1	3	4	3	1	7	7	7	5	1	1	1	1	7	4	4	7
8	8	11	379	1	29	4	2	1	4	4	3	1	1	1	0	0	1	7	7	4	1	7	7	7	5	5	7	5	1	5	3	4	1	3	4	3	1	7	7	7	5	1	1	1	1	7	4	4	7
8	8	11	379	1	29	4	2	1	4	4	3	1	1	1	0	0	1	7	7	4	1	7	7	7	5	5	7	5	1	5	3	4	1	3	4	3	1	7	7	7	5	1	1	1	1	7	4	4	7
8	8	11	379	1	29	4	2	1	4	4	3	1	1	1	0	0	1	7	7	4	1	7	7	7	5	5	7	5	1	5	3	4	1	3	4	3	1	7	7	7	5	1	1	1	1	7	4	4	7
8	8	12	380	1	19	3	4	11	5	9	5	1	1	1	1	0	0	6	5	3	4	6	7	5	2	4	5	5	4	4	6	6	2	4	3	3	2	3	2	7	4	1	1	1	1	6	3	2	3
8	8	12	380	1	19	3	4	11	5	9	5	1	1	1	1	0	0	6	5	3	4	6	7	5	2	4	5	5	4	4	6	6	2	4	3	3	2	3	2	7	4	1	1	1	1	6	3	2	3
8	8	12	380	1	19	3	4	11	5	9	5	1	1	1	1	0	0	6	5	3	4	6	7	5	2	4	5	5	4	4	6	6	2	4	3	3	2	3	2	7	4	1	1	1	1	6	3	2	3
8	8	12	380	1	19	3	4	11	5	9	5	1	1	1	1	0	0	6	5	3	4	6	7	5	2	4	5	5	4	4	6	6	2	4	3	3	2	3	2	7	4	1	1	1	1	6	3	2	3
8	8	12	380	1	19	3	4	11	5	9	5	1	1	1	1	0	0	6	5	3	4	6	7	5	2	4	5	5	4	4	6	6	2	4	3	3	2	3	2	7	4	1	1	1	1	6	3	2	3
8	8	12	380	1	19	3	4	11	5	9	5	1	1	1	1	0	0	6	5	3	4	6	7	5	2	4	5	5	4	4	6	6	2	4	3	3	2	3	2	7	4	1	1	1	1	6	3	2	3
8	8	12	380	1	19	3	4	11	5	9	5	1	1	1	1	0	0	6	5	3	4	6	7	5	2	4	5	5	4	4	6	6	2	4	3	3	2	3	2	7	4	1	1	1	1	6	3	2	3
8	8	12	380	1	19	3	4	11	5	9	5	1	1	1	1	0	0	6	5	3	4	6	7	5	2	4	5	5	4	4	6	6	2	4	3	3	2	3	2	7	4	1	1	1	1	6	3	2	3
8	8	12	380	1	19	3	4	11	5	9	5	1	1	1	1	0	0	6	5	3	4	6	7	5	2	4	5	5	4	4	6	6	2	4	3	3	2	3	2	7	4	1	1	1	1	6	3	2	3
8	8	12	380	1	19	3	4	11	5	9	5	1	1	1	1	0	0	6	5	3	4	6	7	5	2	4	5	5	4	4	6	6	2	4	3	3	2	3	2	7	4	1	1	1	1	6	3	2	3
8	8	12	380	1	19	3	4	11	5	9	5	1	1	1	1	0	0	6	5	3	4	6	7	5	2	4	5	5	4	4	6	6	2	4	3	3	2	3	2	7	4	1	1	1	1	6	3	2	3
8	8	12	380	1	19	3	4	11	5	9	5	1	1	1	1	0	0	6	5	3	4	6	7	5	2	4	5	5	4	4	6	6	2	4	3	3	2	3	2	7	4	1	1	1	1	6	3	2	3
8	8	12	380	1	19	3	4	11	5	9	5	1	1	1	1	0	0	6	5	3	4	6	7	5	2	4	5	5	4	4	6	6	2	4	3	3	2	3	2	7	4	1	1	1	1	6	3	2	3
8	8	12	380	1	19	3	4	11	5	9	5	1	1	1	1	0	0	6	5	3	4	6	7	5	2	4	5	5	4	4	6	6	2	4	3	3	2	3	2	7	4	1	1	1	1	6	3	2	3
8	8	12	380	1	19	3	4	11	5	9	5	1	1	1	1	0	0	6	5	3	4	6	7	5	2	4	5	5	4	4	6	6	2	4	3	3	2	3	2	7	4	1	1	1	1	6	3	2	3
8	8	12	380	1	19	3	4	11	5	9	5	1	1	1	1	0	0	6	5	3	4	6	7	5	2	4	5	5	4	4	6	6	2	4	3	3	2	3	2	7	4	1	1	1	1	6	3	2	3
8	8	12	380	1	19	3	4	11	5	9	5	1	1	1	1	0	0	6	5	3	4	6	7	5	2	4	5	5	4	4	6	6	2	4	3	3	2	3	2	7	4	1	1	1	1	6	3	2	3
8	8	12	380	1	19	3	4	11	5	9	5	1	1	1	1	0	0	6	5	3	4	6	7	5	2	4	5	5	4	4	6	6	2	4	3	3	2	3	2	7	4	1	1	1	1	6	3	2	3
8	8	12	380	1	19	3	4	11	5	9	5	1	1	1	1	0	0	6	5	3	4	6	7	5	2	4	5	5	4	4	6	6	2	4	3	3	2	3	2	7	4	1	1	1	1	6	3	2	3
8	8	12	380	1	19	3	4	11	5	9	5	1	1	1	1	0	0	6	5	3	4	6	7	5	2	4	5	5	4	4	6	6	2	4	3	3	2	3	2	7	4	1	1	1	1	6	3	2	3
8	8	13	381	1	44	3	3	11	4	5	5	2	1	0	1	0	0	6	6	5	5	6	6	3	5	5	7	7	1	7	3	6	5	3	6	2	2	5	1	1	7	1	4	7	6	5	6	6	4
8	8	13	381	1	44	3	3	11	4	5	5	2	1	0	1	0	0	6	6	5	5	6	6	3	5	5	7	7	1	7	3	6	5	3	6	2	2	5	1	1	7	1	4	7	6	5	6	6	4
8	8	13	381	1	44	3	3	11	4	5	5	2	1	0	1	0	0	6	6	5	5	6	6	3	5	5	7	7	1	7	3	6	5	3	6	2	2	5	1	1	7	1	4	7	6	5	6	6	4
8	8	13	381	1	44	3	3	11	4	5	5	2	1	0	1	0	0	6	6	5	5	6	6	3	5	5	7	7	1	7	3	6	5	3	6	2	2	5	1	1	7	1	4	7	6	5	6	6	4
8	8	13	381	1	44	3	3	11	4	5	5	2	1	0	1	0	0	6	6	5	5	6	6	3	5	5	7	7	1	7	3	6	5	3	6	2	2	5	1	1	7	1	4	7	6	5	6	6	4
8	8	13	381	1	44	3	3	11	4	5	5	2	1	0	1	0	0	6	6	5	5	6	6	3	5	5	7	7	1	7	3	6	5	3	6	2	2	5	1	1	7	1	4	7	6	5	6	6	4
8	8	13	381	1	44	3	3	11	4	5	5	2	1	0	1	0	0	6	6	5	5	6	6	3	5	5	7	7	1	7	3	6	5	3	6	2	2	5	1	1	7	1	4	7	6	5	6	6	4
8	8	13	381	1	44	3	3	11	4	5	5	2	1	0	1	0	0	6	6	5	5	6	6	3	5	5	7	7	1	7	3	6	5	3	6	2	2	5	1	1	7	1	4	7	6	5	6	6	4
8	8	13	381	1	44	3	3	11	4	5	5	2	1	0	1	0	0	6	6	5	5	6	6	3	5	5	7	7	1	7	3	6	5	3	6	2	2	5	1	1	7	1	4	7	6	5	6	6	4
8	8	13	381	1	44	3	3	11	4	5	5	2	1	0	1	0	0	6	6	5	5	6	6	3	5	5	7	7	1	7	3	6	5	3	6	2	2	5	1	1	7	1	4	7	6	5	6	6	4
8	8	13	381	1	44	3	3	11	4	5	5	2	1	0	1	0	0	6	6	5	5	6	6	3	5	5	7	7	1	7	3	6	5	3	6	2	2	5	1	1	7	1	4	7	6	5	6	6	4
8	8	13	381	1	44	3	3	11	4	5	5	2	1	0	1	0	0	6	6	5	5	6	6	3	5	5	7	7	1	7	3	6	5	3	6	2	2	5	1	1	7	1	4	7	6	5	6	6	4
8	8	13	381	1	44	3	3	11	4	5	5	2	1	0	1	0	0	6	6	5	5	6	6	3	5	5	7	7	1	7	3	6	5	3	6	2	2	5	1	1	7	1	4	7	6	5	6	6	4
8	8	13	381	1	44	3	3	11	4	5	5	2	1	0	1	0	0	6	6	5	5	6	6	3	5	5	7	7	1	7	3	6	5	3	6	2	2	5	1	1	7	1	4	7	6	5	6	6	4
8	8	13	381	1	44	3	3	11	4	5	5	2	1	0	1	0	0	6	6	5	5	6	6	3	5	5	7	7	1	7	3	6	5	3	6	2	2	5	1	1	7	1	4	7	6	5	6	6	4
8	8	13	381	1	44	3	3	11	4	5	5	2	1	0	1	0	0	6	6	5	5	6	6	3	5	5	7	7	1	7	3	6	5	3	6	2	2	5	1	1	7	1	4	7	6	5	6	6	4
8	8	13	381	1	44	3	3	11	4	5	5	2	1	0	1	0	0	6	6	5	5	6	6	3	5	5	7	7	1	7	3	6	5	3	6	2	2	5	1	1	7	1	4	7	6	5	6	6	4
8	8	13	381	1	44	3	3	11	4	5	5	2	1	0	1	0	0	6	6	5	5	6	6	3	5	5	7	7	1	7	3	6	5	3	6	2	2	5	1	1	7	1	4	7	6	5	6	6	4
8	8	13	381	1	44	3	3	11	4	5	5	2	1	0	1	0	0	6	6	5	5	6	6	3	5	5	7	7	1	7	3	6	5	3	6	2	2	5	1	1	7	1	4	7	6	5	6	6	4
8	8	13	381	1	44	3	3	11	4	5	5	2	1	0	1	0	0	6	6	5	5	6	6	3	5	5	7	7	1	7	3	6	5	3	6	2	2	5	1	1	7	1	4	7	6	5	6	6	4
8	8	14	382	2	27	4	4	11	4	4	5	1	1	0	0	0	1	6	6	4	4	7	7	6	7	5	7	4	5	5	7	7	1	1	4	4	4	7	5	7	3	4	1	1	1	5	1	1	1
8	8	14	382	2	27	4	4	11	4	4	5	1	1	0	0	0	1	6	6	4	4	7	7	6	7	5	7	4	5	5	7	7	1	1	4	4	4	7	5	7	3	4	1	1	1	5	1	1	1
8	8	14	382	2	27	4	4	11	4	4	5	1	1	0	0	0	1	6	6	4	4	7	7	6	7	5	7	4	5	5	7	7	1	1	4	4	4	7	5	7	3	4	1	1	1	5	1	1	1
8	8	14	382	2	27	4	4	11	4	4	5	1	1	0	0	0	1	6	6	4	4	7	7	6	7	5	7	4	5	5	7	7	1	1	4	4	4	7	5	7	3	4	1	1	1	5	1	1	1
8	8	14	382	2	27	4	4	11	4	4	5	1	1	0	0	0	1	6	6	4	4	7	7	6	7	5	7	4	5	5	7	7	1	1	4	4	4	7	5	7	3	4	1	1	1	5	1	1	1
8	8	14	382	2	27	4	4	11	4	4	5	1	1	0	0	0	1	6	6	4	4	7	7	6	7	5	7	4	5	5	7	7	1	1	4	4	4	7	5	7	3	4	1	1	1	5	1	1	1
8	8	14	382	2	27	4	4	11	4	4	5	1	1	0	0	0	1	6	6	4	4	7	7	6	7	5	7	4	5	5	7	7	1	1	4	4	4	7	5	7	3	4	1	1	1	5	1	1	1
8	8	14	382	2	27	4	4	11	4	4	5	1	1	0	0	0	1	6	6	4	4	7	7	6	7	5	7	4	5	5	7	7	1	1	4	4	4	7	5	7	3	4	1	1	1	5	1	1	1
8	8	14	382	2	27	4	4	11	4	4	5	1	1	0	0	0	1	6	6	4	4	7	7	6	7	5	7	4	5	5	7	7	1	1	4	4	4	7	5	7	3	4	1	1	1	5	1	1	1
8	8	14	382	2	27	4	4	11	4	4	5	1	1	0	0	0	1	6	6	4	4	7	7	6	7	5	7	4	5	5	7	7	1	1	4	4	4	7	5	7	3	4	1	1	1	5	1	1	1
8	8	14	382	2	27	4	4	11	4	4	5	1	1	0	0	0	1	6	6	4	4	7	7	6	7	5	7	4	5	5	7	7	1	1	4	4	4	7	5	7	3	4	1	1	1	5	1	1	1
8	8	14	382	2	27	4	4	11	4	4	5	1	1	0	0	0	1	6	6	4	4	7	7	6	7	5	7	4	5	5	7	7	1	1	4	4	4	7	5	7	3	4	1	1	1	5	1	1	1
8	8	14	382	2	27	4	4	11	4	4	5	1	1	0	0	0	1	6	6	4	4	7	7	6	7	5	7	4	5	5	7	7	1	1	4	4	4	7	5	7	3	4	1	1	1	5	1	1	1
8	8	14	382	2	27	4	4	11	4	4	5	1	1	0	0	0	1	6	6	4	4	7	7	6	7	5	7	4	5	5	7	7	1	1	4	4	4	7	5	7	3	4	1	1	1	5	1	1	1
8	8	14	382	2	27	4	4	11	4	4	5	1	1	0	0	0	1	6	6	4	4	7	7	6	7	5	7	4	5	5	7	7	1	1	4	4	4	7	5	7	3	4	1	1	1	5	1	1	1
8	8	14	382	2	27	4	4	11	4	4	5	1	1	0	0	0	1	6	6	4	4	7	7	6	7	5	7	4	5	5	7	7	1	1	4	4	4	7	5	7	3	4	1	1	1	5	1	1	1
8	8	14	382	2	27	4	4	11	4	4	5	1	1	0	0	0	1	6	6	4	4	7	7	6	7	5	7	4	5	5	7	7	1	1	4	4	4	7	5	7	3	4	1	1	1	5	1	1	1
8	8	14	382	2	27	4	4	11	4	4	5	1	1	0	0	0	1	6	6	4	4	7	7	6	7	5	7	4	5	5	7	7	1	1	4	4	4	7	5	7	3	4	1	1	1	5	1	1	1
8	8	14	382	2	27	4	4	11	4	4	5	1	1	0	0	0	1	6	6	4	4	7	7	6	7	5	7	4	5	5	7	7	1	1	4	4	4	7	5	7	3	4	1	1	1	5	1	1	1
8	8	14	382	2	27	4	4	11	4	4	5	1	1	0	0	0	1	6	6	4	4	7	7	6	7	5	7	4	5	5	7	7	1	1	4	4	4	7	5	7	3	4	1	1	1	5	1	1	1
8	8	15	383	1	43	3	3	1	4	1	5	4	0	0	1	0	0	7	7	5	4	4	3	3	7	7	6	5	7	5	4	7	7	7	5	5	7	5	5	4	6	7	5	7	4	7	7	5	5
8	8	15	383	1	43	3	3	1	4	1	5	4	0	0	1	0	0	7	7	5	4	4	3	3	7	7	6	5	7	5	4	7	7	7	5	5	7	5	5	4	6	7	5	7	4	7	7	5	5
8	8	15	383	1	43	3	3	1	4	1	5	4	0	0	1	0	0	7	7	5	4	4	3	3	7	7	6	5	7	5	4	7	7	7	5	5	7	5	5	4	6	7	5	7	4	7	7	5	5
8	8	15	383	1	43	3	3	1	4	1	5	4	0	0	1	0	0	7	7	5	4	4	3	3	7	7	6	5	7	5	4	7	7	7	5	5	7	5	5	4	6	7	5	7	4	7	7	5	5
8	8	15	383	1	43	3	3	1	4	1	5	4	0	0	1	0	0	7	7	5	4	4	3	3	7	7	6	5	7	5	4	7	7	7	5	5	7	5	5	4	6	7	5	7	4	7	7	5	5
8	8	15	383	1	43	3	3	1	4	1	5	4	0	0	1	0	0	7	7	5	4	4	3	3	7	7	6	5	7	5	4	7	7	7	5	5	7	5	5	4	6	7	5	7	4	7	7	5	5
8	8	15	383	1	43	3	3	1	4	1	5	4	0	0	1	0	0	7	7	5	4	4	3	3	7	7	6	5	7	5	4	7	7	7	5	5	7	5	5	4	6	7	5	7	4	7	7	5	5
8	8	15	383	1	43	3	3	1	4	1	5	4	0	0	1	0	0	7	7	5	4	4	3	3	7	7	6	5	7	5	4	7	7	7	5	5	7	5	5	4	6	7	5	7	4	7	7	5	5
8	8	15	383	1	43	3	3	1	4	1	5	4	0	0	1	0	0	7	7	5	4	4	3	3	7	7	6	5	7	5	4	7	7	7	5	5	7	5	5	4	6	7	5	7	4	7	7	5	5
8	8	15	383	1	43	3	3	1	4	1	5	4	0	0	1	0	0	7	7	5	4	4	3	3	7	7	6	5	7	5	4	7	7	7	5	5	7	5	5	4	6	7	5	7	4	7	7	5	5
8	8	15	383	1	43	3	3	1	4	1	5	4	0	0	1	0	0	7	7	5	4	4	3	3	7	7	6	5	7	5	4	7	7	7	5	5	7	5	5	4	6	7	5	7	4	7	7	5	5
8	8	15	383	1	43	3	3	1	4	1	5	4	0	0	1	0	0	7	7	5	4	4	3	3	7	7	6	5	7	5	4	7	7	7	5	5	7	5	5	4	6	7	5	7	4	7	7	5	5
8	8	15	383	1	43	3	3	1	4	1	5	4	0	0	1	0	0	7	7	5	4	4	3	3	7	7	6	5	7	5	4	7	7	7	5	5	7	5	5	4	6	7	5	7	4	7	7	5	5
8	8	15	383	1	43	3	3	1	4	1	5	4	0	0	1	0	0	7	7	5	4	4	3	3	7	7	6	5	7	5	4	7	7	7	5	5	7	5	5	4	6	7	5	7	4	7	7	5	5
8	8	15	383	1	43	3	3	1	4	1	5	4	0	0	1	0	0	7	7	5	4	4	3	3	7	7	6	5	7	5	4	7	7	7	5	5	7	5	5	4	6	7	5	7	4	7	7	5	5
8	8	15	383	1	43	3	3	1	4	1	5	4	0	0	1	0	0	7	7	5	4	4	3	3	7	7	6	5	7	5	4	7	7	7	5	5	7	5	5	4	6	7	5	7	4	7	7	5	5
8	8	15	383	1	43	3	3	1	4	1	5	4	0	0	1	0	0	7	7	5	4	4	3	3	7	7	6	5	7	5	4	7	7	7	5	5	7	5	5	4	6	7	5	7	4	7	7	5	5
8	8	15	383	1	43	3	3	1	4	1	5	4	0	0	1	0	0	7	7	5	4	4	3	3	7	7	6	5	7	5	4	7	7	7	5	5	7	5	5	4	6	7	5	7	4	7	7	5	5
8	8	15	383	1	43	3	3	1	4	1	5	4	0	0	1	0	0	7	7	5	4	4	3	3	7	7	6	5	7	5	4	7	7	7	5	5	7	5	5	4	6	7	5	7	4	7	7	5	5
8	8	15	383	1	43	3	3	1	4	1	5	4	0	0	1	0	0	7	7	5	4	4	3	3	7	7	6	5	7	5	4	7	7	7	5	5	7	5	5	4	6	7	5	7	4	7	7	5	5
8	8	16	384	2	24	3	3	11	1	3	3	1	1	1	1	0	1	4	5	3	5	7	7	7	4	5	5	6	4	4	5	6	6	3	3	3	2	1	7	3	4	1	6	6	4	5	6	6	5
8	8	16	384	2	24	3	3	11	1	3	3	1	1	1	1	0	1	4	5	3	5	7	7	7	4	5	5	6	4	4	5	6	6	3	3	3	2	1	7	3	4	1	6	6	4	5	6	6	5
8	8	16	384	2	24	3	3	11	1	3	3	1	1	1	1	0	1	4	5	3	5	7	7	7	4	5	5	6	4	4	5	6	6	3	3	3	2	1	7	3	4	1	6	6	4	5	6	6	5
8	8	16	384	2	24	3	3	11	1	3	3	1	1	1	1	0	1	4	5	3	5	7	7	7	4	5	5	6	4	4	5	6	6	3	3	3	2	1	7	3	4	1	6	6	4	5	6	6	5
8	8	16	384	2	24	3	3	11	1	3	3	1	1	1	1	0	1	4	5	3	5	7	7	7	4	5	5	6	4	4	5	6	6	3	3	3	2	1	7	3	4	1	6	6	4	5	6	6	5
8	8	16	384	2	24	3	3	11	1	3	3	1	1	1	1	0	1	4	5	3	5	7	7	7	4	5	5	6	4	4	5	6	6	3	3	3	2	1	7	3	4	1	6	6	4	5	6	6	5
8	8	16	384	2	24	3	3	11	1	3	3	1	1	1	1	0	1	4	5	3	5	7	7	7	4	5	5	6	4	4	5	6	6	3	3	3	2	1	7	3	4	1	6	6	4	5	6	6	5
8	8	16	384	2	24	3	3	11	1	3	3	1	1	1	1	0	1	4	5	3	5	7	7	7	4	5	5	6	4	4	5	6	6	3	3	3	2	1	7	3	4	1	6	6	4	5	6	6	5
8	8	16	384	2	24	3	3	11	1	3	3	1	1	1	1	0	1	4	5	3	5	7	7	7	4	5	5	6	4	4	5	6	6	3	3	3	2	1	7	3	4	1	6	6	4	5	6	6	5
8	8	16	384	2	24	3	3	11	1	3	3	1	1	1	1	0	1	4	5	3	5	7	7	7	4	5	5	6	4	4	5	6	6	3	3	3	2	1	7	3	4	1	6	6	4	5	6	6	5
8	8	16	384	2	24	3	3	11	1	3	3	1	1	1	1	0	1	4	5	3	5	7	7	7	4	5	5	6	4	4	5	6	6	3	3	3	2	1	7	3	4	1	6	6	4	5	6	6	5
8	8	16	384	2	24	3	3	11	1	3	3	1	1	1	1	0	1	4	5	3	5	7	7	7	4	5	5	6	4	4	5	6	6	3	3	3	2	1	7	3	4	1	6	6	4	5	6	6	5
8	8	16	384	2	24	3	3	11	1	3	3	1	1	1	1	0	1	4	5	3	5	7	7	7	4	5	5	6	4	4	5	6	6	3	3	3	2	1	7	3	4	1	6	6	4	5	6	6	5
8	8	16	384	2	24	3	3	11	1	3	3	1	1	1	1	0	1	4	5	3	5	7	7	7	4	5	5	6	4	4	5	6	6	3	3	3	2	1	7	3	4	1	6	6	4	5	6	6	5
8	8	16	384	2	24	3	3	11	1	3	3	1	1	1	1	0	1	4	5	3	5	7	7	7	4	5	5	6	4	4	5	6	6	3	3	3	2	1	7	3	4	1	6	6	4	5	6	6	5
8	8	16	384	2	24	3	3	11	1	3	3	1	1	1	1	0	1	4	5	3	5	7	7	7	4	5	5	6	4	4	5	6	6	3	3	3	2	1	7	3	4	1	6	6	4	5	6	6	5
8	8	16	384	2	24	3	3	11	1	3	3	1	1	1	1	0	1	4	5	3	5	7	7	7	4	5	5	6	4	4	5	6	6	3	3	3	2	1	7	3	4	1	6	6	4	5	6	6	5
8	8	16	384	2	24	3	3	11	1	3	3	1	1	1	1	0	1	4	5	3	5	7	7	7	4	5	5	6	4	4	5	6	6	3	3	3	2	1	7	3	4	1	6	6	4	5	6	6	5
8	8	16	384	2	24	3	3	11	1	3	3	1	1	1	1	0	1	4	5	3	5	7	7	7	4	5	5	6	4	4	5	6	6	3	3	3	2	1	7	3	4	1	6	6	4	5	6	6	5
8	8	16	384	2	24	3	3	11	1	3	3	1	1	1	1	0	1	4	5	3	5	7	7	7	4	5	5	6	4	4	5	6	6	3	3	3	2	1	7	3	4	1	6	6	4	5	6	6	5
8	8	17	385	1	30	4	1	1	2	2	4	2	1	0	1	1	1	7	6	5	5	7	7	7	7	6	6	6	6	5	5	6	5	5	5	6	5	6	5	6	5	4	1	5	1	7	2	2	5
8	8	17	385	1	30	4	1	1	2	2	4	2	1	0	1	1	1	7	6	5	5	7	7	7	7	6	6	6	6	5	5	6	5	5	5	6	5	6	5	6	5	4	1	5	1	7	2	2	5
8	8	17	385	1	30	4	1	1	2	2	4	2	1	0	1	1	1	7	6	5	5	7	7	7	7	6	6	6	6	5	5	6	5	5	5	6	5	6	5	6	5	4	1	5	1	7	2	2	5
8	8	17	385	1	30	4	1	1	2	2	4	2	1	0	1	1	1	7	6	5	5	7	7	7	7	6	6	6	6	5	5	6	5	5	5	6	5	6	5	6	5	4	1	5	1	7	2	2	5
8	8	17	385	1	30	4	1	1	2	2	4	2	1	0	1	1	1	7	6	5	5	7	7	7	7	6	6	6	6	5	5	6	5	5	5	6	5	6	5	6	5	4	1	5	1	7	2	2	5
8	8	17	385	1	30	4	1	1	2	2	4	2	1	0	1	1	1	7	6	5	5	7	7	7	7	6	6	6	6	5	5	6	5	5	5	6	5	6	5	6	5	4	1	5	1	7	2	2	5
8	8	17	385	1	30	4	1	1	2	2	4	2	1	0	1	1	1	7	6	5	5	7	7	7	7	6	6	6	6	5	5	6	5	5	5	6	5	6	5	6	5	4	1	5	1	7	2	2	5
8	8	17	385	1	30	4	1	1	2	2	4	2	1	0	1	1	1	7	6	5	5	7	7	7	7	6	6	6	6	5	5	6	5	5	5	6	5	6	5	6	5	4	1	5	1	7	2	2	5
8	8	17	385	1	30	4	1	1	2	2	4	2	1	0	1	1	1	7	6	5	5	7	7	7	7	6	6	6	6	5	5	6	5	5	5	6	5	6	5	6	5	4	1	5	1	7	2	2	5
8	8	17	385	1	30	4	1	1	2	2	4	2	1	0	1	1	1	7	6	5	5	7	7	7	7	6	6	6	6	5	5	6	5	5	5	6	5	6	5	6	5	4	1	5	1	7	2	2	5
8	8	17	385	1	30	4	1	1	2	2	4	2	1	0	1	1	1	7	6	5	5	7	7	7	7	6	6	6	6	5	5	6	5	5	5	6	5	6	5	6	5	4	1	5	1	7	2	2	5
8	8	17	385	1	30	4	1	1	2	2	4	2	1	0	1	1	1	7	6	5	5	7	7	7	7	6	6	6	6	5	5	6	5	5	5	6	5	6	5	6	5	4	1	5	1	7	2	2	5
8	8	17	385	1	30	4	1	1	2	2	4	2	1	0	1	1	1	7	6	5	5	7	7	7	7	6	6	6	6	5	5	6	5	5	5	6	5	6	5	6	5	4	1	5	1	7	2	2	5
8	8	17	385	1	30	4	1	1	2	2	4	2	1	0	1	1	1	7	6	5	5	7	7	7	7	6	6	6	6	5	5	6	5	5	5	6	5	6	5	6	5	4	1	5	1	7	2	2	5
8	8	17	385	1	30	4	1	1	2	2	4	2	1	0	1	1	1	7	6	5	5	7	7	7	7	6	6	6	6	5	5	6	5	5	5	6	5	6	5	6	5	4	1	5	1	7	2	2	5
8	8	17	385	1	30	4	1	1	2	2	4	2	1	0	1	1	1	7	6	5	5	7	7	7	7	6	6	6	6	5	5	6	5	5	5	6	5	6	5	6	5	4	1	5	1	7	2	2	5
8	8	17	385	1	30	4	1	1	2	2	4	2	1	0	1	1	1	7	6	5	5	7	7	7	7	6	6	6	6	5	5	6	5	5	5	6	5	6	5	6	5	4	1	5	1	7	2	2	5
8	8	17	385	1	30	4	1	1	2	2	4	2	1	0	1	1	1	7	6	5	5	7	7	7	7	6	6	6	6	5	5	6	5	5	5	6	5	6	5	6	5	4	1	5	1	7	2	2	5
8	8	17	385	1	30	4	1	1	2	2	4	2	1	0	1	1	1	7	6	5	5	7	7	7	7	6	6	6	6	5	5	6	5	5	5	6	5	6	5	6	5	4	1	5	1	7	2	2	5
8	8	17	385	1	30	4	1	1	2	2	4	2	1	0	1	1	1	7	6	5	5	7	7	7	7	6	6	6	6	5	5	6	5	5	5	6	5	6	5	6	5	4	1	5	1	7	2	2	5
8	8	18	386	1	56	3	2	6	3	6	3	3	1	0	0	0	0	6	6	5	5	6	6	7	6	6	6	6	2	6	4	7	5	5	5	3	2	4	4	2	6	1	7	7	7	7	6	6	5
8	8	18	386	1	56	3	2	6	3	6	3	3	1	0	0	0	0	6	6	5	5	6	6	7	6	6	6	6	2	6	4	7	5	5	5	3	2	4	4	2	6	1	7	7	7	7	6	6	5
8	8	18	386	1	56	3	2	6	3	6	3	3	1	0	0	0	0	6	6	5	5	6	6	7	6	6	6	6	2	6	4	7	5	5	5	3	2	4	4	2	6	1	7	7	7	7	6	6	5
8	8	18	386	1	56	3	2	6	3	6	3	3	1	0	0	0	0	6	6	5	5	6	6	7	6	6	6	6	2	6	4	7	5	5	5	3	2	4	4	2	6	1	7	7	7	7	6	6	5
8	8	18	386	1	56	3	2	6	3	6	3	3	1	0	0	0	0	6	6	5	5	6	6	7	6	6	6	6	2	6	4	7	5	5	5	3	2	4	4	2	6	1	7	7	7	7	6	6	5
8	8	18	386	1	56	3	2	6	3	6	3	3	1	0	0	0	0	6	6	5	5	6	6	7	6	6	6	6	2	6	4	7	5	5	5	3	2	4	4	2	6	1	7	7	7	7	6	6	5
8	8	18	386	1	56	3	2	6	3	6	3	3	1	0	0	0	0	6	6	5	5	6	6	7	6	6	6	6	2	6	4	7	5	5	5	3	2	4	4	2	6	1	7	7	7	7	6	6	5
8	8	18	386	1	56	3	2	6	3	6	3	3	1	0	0	0	0	6	6	5	5	6	6	7	6	6	6	6	2	6	4	7	5	5	5	3	2	4	4	2	6	1	7	7	7	7	6	6	5
8	8	18	386	1	56	3	2	6	3	6	3	3	1	0	0	0	0	6	6	5	5	6	6	7	6	6	6	6	2	6	4	7	5	5	5	3	2	4	4	2	6	1	7	7	7	7	6	6	5
8	8	18	386	1	56	3	2	6	3	6	3	3	1	0	0	0	0	6	6	5	5	6	6	7	6	6	6	6	2	6	4	7	5	5	5	3	2	4	4	2	6	1	7	7	7	7	6	6	5
8	8	18	386	1	56	3	2	6	3	6	3	3	1	0	0	0	0	6	6	5	5	6	6	7	6	6	6	6	2	6	4	7	5	5	5	3	2	4	4	2	6	1	7	7	7	7	6	6	5
8	8	18	386	1	56	3	2	6	3	6	3	3	1	0	0	0	0	6	6	5	5	6	6	7	6	6	6	6	2	6	4	7	5	5	5	3	2	4	4	2	6	1	7	7	7	7	6	6	5
8	8	18	386	1	56	3	2	6	3	6	3	3	1	0	0	0	0	6	6	5	5	6	6	7	6	6	6	6	2	6	4	7	5	5	5	3	2	4	4	2	6	1	7	7	7	7	6	6	5
8	8	18	386	1	56	3	2	6	3	6	3	3	1	0	0	0	0	6	6	5	5	6	6	7	6	6	6	6	2	6	4	7	5	5	5	3	2	4	4	2	6	1	7	7	7	7	6	6	5
8	8	18	386	1	56	3	2	6	3	6	3	3	1	0	0	0	0	6	6	5	5	6	6	7	6	6	6	6	2	6	4	7	5	5	5	3	2	4	4	2	6	1	7	7	7	7	6	6	5
8	8	18	386	1	56	3	2	6	3	6	3	3	1	0	0	0	0	6	6	5	5	6	6	7	6	6	6	6	2	6	4	7	5	5	5	3	2	4	4	2	6	1	7	7	7	7	6	6	5
8	8	18	386	1	56	3	2	6	3	6	3	3	1	0	0	0	0	6	6	5	5	6	6	7	6	6	6	6	2	6	4	7	5	5	5	3	2	4	4	2	6	1	7	7	7	7	6	6	5
8	8	18	386	1	56	3	2	6	3	6	3	3	1	0	0	0	0	6	6	5	5	6	6	7	6	6	6	6	2	6	4	7	5	5	5	3	2	4	4	2	6	1	7	7	7	7	6	6	5
8	8	18	386	1	56	3	2	6	3	6	3	3	1	0	0	0	0	6	6	5	5	6	6	7	6	6	6	6	2	6	4	7	5	5	5	3	2	4	4	2	6	1	7	7	7	7	6	6	5
8	8	18	386	1	56	3	2	6	3	6	3	3	1	0	0	0	0	6	6	5	5	6	6	7	6	6	6	6	2	6	4	7	5	5	5	3	2	4	4	2	6	1	7	7	7	7	6	6	5
8	8	19	387	1	50	1	2	2	4	2	5	4	1	0	0	0	0	4	4	4	4	4	4	4	4	4	6	2	1	4	7	3	1	2	2	1	2	2	6	2	2	2	3	6	7	6	3	6	5
8	8	19	387	1	50	1	2	2	4	2	5	4	1	0	0	0	0	4	4	4	4	4	4	4	4	4	6	2	1	4	7	3	1	2	2	1	2	2	6	2	2	2	3	6	7	6	3	6	5
8	8	19	387	1	50	1	2	2	4	2	5	4	1	0	0	0	0	4	4	4	4	4	4	4	4	4	6	2	1	4	7	3	1	2	2	1	2	2	6	2	2	2	3	6	7	6	3	6	5
8	8	19	387	1	50	1	2	2	4	2	5	4	1	0	0	0	0	4	4	4	4	4	4	4	4	4	6	2	1	4	7	3	1	2	2	1	2	2	6	2	2	2	3	6	7	6	3	6	5
8	8	19	387	1	50	1	2	2	4	2	5	4	1	0	0	0	0	4	4	4	4	4	4	4	4	4	6	2	1	4	7	3	1	2	2	1	2	2	6	2	2	2	3	6	7	6	3	6	5
8	8	19	387	1	50	1	2	2	4	2	5	4	1	0	0	0	0	4	4	4	4	4	4	4	4	4	6	2	1	4	7	3	1	2	2	1	2	2	6	2	2	2	3	6	7	6	3	6	5
8	8	19	387	1	50	1	2	2	4	2	5	4	1	0	0	0	0	4	4	4	4	4	4	4	4	4	6	2	1	4	7	3	1	2	2	1	2	2	6	2	2	2	3	6	7	6	3	6	5
8	8	19	387	1	50	1	2	2	4	2	5	4	1	0	0	0	0	4	4	4	4	4	4	4	4	4	6	2	1	4	7	3	1	2	2	1	2	2	6	2	2	2	3	6	7	6	3	6	5
8	8	19	387	1	50	1	2	2	4	2	5	4	1	0	0	0	0	4	4	4	4	4	4	4	4	4	6	2	1	4	7	3	1	2	2	1	2	2	6	2	2	2	3	6	7	6	3	6	5
8	8	19	387	1	50	1	2	2	4	2	5	4	1	0	0	0	0	4	4	4	4	4	4	4	4	4	6	2	1	4	7	3	1	2	2	1	2	2	6	2	2	2	3	6	7	6	3	6	5
8	8	19	387	1	50	1	2	2	4	2	5	4	1	0	0	0	0	4	4	4	4	4	4	4	4	4	6	2	1	4	7	3	1	2	2	1	2	2	6	2	2	2	3	6	7	6	3	6	5
8	8	19	387	1	50	1	2	2	4	2	5	4	1	0	0	0	0	4	4	4	4	4	4	4	4	4	6	2	1	4	7	3	1	2	2	1	2	2	6	2	2	2	3	6	7	6	3	6	5
8	8	19	387	1	50	1	2	2	4	2	5	4	1	0	0	0	0	4	4	4	4	4	4	4	4	4	6	2	1	4	7	3	1	2	2	1	2	2	6	2	2	2	3	6	7	6	3	6	5
8	8	19	387	1	50	1	2	2	4	2	5	4	1	0	0	0	0	4	4	4	4	4	4	4	4	4	6	2	1	4	7	3	1	2	2	1	2	2	6	2	2	2	3	6	7	6	3	6	5
8	8	19	387	1	50	1	2	2	4	2	5	4	1	0	0	0	0	4	4	4	4	4	4	4	4	4	6	2	1	4	7	3	1	2	2	1	2	2	6	2	2	2	3	6	7	6	3	6	5
8	8	19	387	1	50	1	2	2	4	2	5	4	1	0	0	0	0	4	4	4	4	4	4	4	4	4	6	2	1	4	7	3	1	2	2	1	2	2	6	2	2	2	3	6	7	6	3	6	5
8	8	19	387	1	50	1	2	2	4	2	5	4	1	0	0	0	0	4	4	4	4	4	4	4	4	4	6	2	1	4	7	3	1	2	2	1	2	2	6	2	2	2	3	6	7	6	3	6	5
8	8	19	387	1	50	1	2	2	4	2	5	4	1	0	0	0	0	4	4	4	4	4	4	4	4	4	6	2	1	4	7	3	1	2	2	1	2	2	6	2	2	2	3	6	7	6	3	6	5
8	8	19	387	1	50	1	2	2	4	2	5	4	1	0	0	0	0	4	4	4	4	4	4	4	4	4	6	2	1	4	7	3	1	2	2	1	2	2	6	2	2	2	3	6	7	6	3	6	5
8	8	19	387	1	50	1	2	2	4	2	5	4	1	0	0	0	0	4	4	4	4	4	4	4	4	4	6	2	1	4	7	3	1	2	2	1	2	2	6	2	2	2	3	6	7	6	3	6	5
8	8	20	388	1	44	3	3	2	4	3	2	2	1	0	0	0	0	7	7	6	6	6	5	7	6	6	7	6	6	7	5	7	6	6	6	7	5	5	6	6	6	5	6	7	7	6	7	7	7
8	8	20	388	1	44	3	3	2	4	3	2	2	1	0	0	0	0	7	7	6	6	6	5	7	6	6	7	6	6	7	5	7	6	6	6	7	5	5	6	6	6	5	6	7	7	6	7	7	7
8	8	20	388	1	44	3	3	2	4	3	2	2	1	0	0	0	0	7	7	6	6	6	5	7	6	6	7	6	6	7	5	7	6	6	6	7	5	5	6	6	6	5	6	7	7	6	7	7	7
8	8	20	388	1	44	3	3	2	4	3	2	2	1	0	0	0	0	7	7	6	6	6	5	7	6	6	7	6	6	7	5	7	6	6	6	7	5	5	6	6	6	5	6	7	7	6	7	7	7
8	8	20	388	1	44	3	3	2	4	3	2	2	1	0	0	0	0	7	7	6	6	6	5	7	6	6	7	6	6	7	5	7	6	6	6	7	5	5	6	6	6	5	6	7	7	6	7	7	7
8	8	20	388	1	44	3	3	2	4	3	2	2	1	0	0	0	0	7	7	6	6	6	5	7	6	6	7	6	6	7	5	7	6	6	6	7	5	5	6	6	6	5	6	7	7	6	7	7	7
8	8	20	388	1	44	3	3	2	4	3	2	2	1	0	0	0	0	7	7	6	6	6	5	7	6	6	7	6	6	7	5	7	6	6	6	7	5	5	6	6	6	5	6	7	7	6	7	7	7
8	8	20	388	1	44	3	3	2	4	3	2	2	1	0	0	0	0	7	7	6	6	6	5	7	6	6	7	6	6	7	5	7	6	6	6	7	5	5	6	6	6	5	6	7	7	6	7	7	7
8	8	20	388	1	44	3	3	2	4	3	2	2	1	0	0	0	0	7	7	6	6	6	5	7	6	6	7	6	6	7	5	7	6	6	6	7	5	5	6	6	6	5	6	7	7	6	7	7	7
8	8	20	388	1	44	3	3	2	4	3	2	2	1	0	0	0	0	7	7	6	6	6	5	7	6	6	7	6	6	7	5	7	6	6	6	7	5	5	6	6	6	5	6	7	7	6	7	7	7
8	8	20	388	1	44	3	3	2	4	3	2	2	1	0	0	0	0	7	7	6	6	6	5	7	6	6	7	6	6	7	5	7	6	6	6	7	5	5	6	6	6	5	6	7	7	6	7	7	7
8	8	20	388	1	44	3	3	2	4	3	2	2	1	0	0	0	0	7	7	6	6	6	5	7	6	6	7	6	6	7	5	7	6	6	6	7	5	5	6	6	6	5	6	7	7	6	7	7	7
8	8	20	388	1	44	3	3	2	4	3	2	2	1	0	0	0	0	7	7	6	6	6	5	7	6	6	7	6	6	7	5	7	6	6	6	7	5	5	6	6	6	5	6	7	7	6	7	7	7
8	8	20	388	1	44	3	3	2	4	3	2	2	1	0	0	0	0	7	7	6	6	6	5	7	6	6	7	6	6	7	5	7	6	6	6	7	5	5	6	6	6	5	6	7	7	6	7	7	7
8	8	20	388	1	44	3	3	2	4	3	2	2	1	0	0	0	0	7	7	6	6	6	5	7	6	6	7	6	6	7	5	7	6	6	6	7	5	5	6	6	6	5	6	7	7	6	7	7	7
8	8	20	388	1	44	3	3	2	4	3	2	2	1	0	0	0	0	7	7	6	6	6	5	7	6	6	7	6	6	7	5	7	6	6	6	7	5	5	6	6	6	5	6	7	7	6	7	7	7
8	8	20	388	1	44	3	3	2	4	3	2	2	1	0	0	0	0	7	7	6	6	6	5	7	6	6	7	6	6	7	5	7	6	6	6	7	5	5	6	6	6	5	6	7	7	6	7	7	7
8	8	20	388	1	44	3	3	2	4	3	2	2	1	0	0	0	0	7	7	6	6	6	5	7	6	6	7	6	6	7	5	7	6	6	6	7	5	5	6	6	6	5	6	7	7	6	7	7	7
8	8	20	388	1	44	3	3	2	4	3	2	2	1	0	0	0	0	7	7	6	6	6	5	7	6	6	7	6	6	7	5	7	6	6	6	7	5	5	6	6	6	5	6	7	7	6	7	7	7
8	8	20	388	1	44	3	3	2	4	3	2	2	1	0	0	0	0	7	7	6	6	6	5	7	6	6	7	6	6	7	5	7	6	6	6	7	5	5	6	6	6	5	6	7	7	6	7	7	7
8	8	21	389	1	21	4	4	1	5	8	3	1	1	1	1	0	1	7	6	5	5	7	6	6	5	5	6	6	4	7	3	5	3	6	6	3	2	6	6	5	7	1	6	7	4	6	4	1	3
8	8	21	389	1	21	4	4	1	5	8	3	1	1	1	1	0	1	7	6	5	5	7	6	6	5	5	6	6	4	7	3	5	3	6	6	3	2	6	6	5	7	1	6	7	4	6	4	1	3
8	8	21	389	1	21	4	4	1	5	8	3	1	1	1	1	0	1	7	6	5	5	7	6	6	5	5	6	6	4	7	3	5	3	6	6	3	2	6	6	5	7	1	6	7	4	6	4	1	3
8	8	21	389	1	21	4	4	1	5	8	3	1	1	1	1	0	1	7	6	5	5	7	6	6	5	5	6	6	4	7	3	5	3	6	6	3	2	6	6	5	7	1	6	7	4	6	4	1	3
8	8	21	389	1	21	4	4	1	5	8	3	1	1	1	1	0	1	7	6	5	5	7	6	6	5	5	6	6	4	7	3	5	3	6	6	3	2	6	6	5	7	1	6	7	4	6	4	1	3
8	8	21	389	1	21	4	4	1	5	8	3	1	1	1	1	0	1	7	6	5	5	7	6	6	5	5	6	6	4	7	3	5	3	6	6	3	2	6	6	5	7	1	6	7	4	6	4	1	3
8	8	21	389	1	21	4	4	1	5	8	3	1	1	1	1	0	1	7	6	5	5	7	6	6	5	5	6	6	4	7	3	5	3	6	6	3	2	6	6	5	7	1	6	7	4	6	4	1	3
8	8	21	389	1	21	4	4	1	5	8	3	1	1	1	1	0	1	7	6	5	5	7	6	6	5	5	6	6	4	7	3	5	3	6	6	3	2	6	6	5	7	1	6	7	4	6	4	1	3
8	8	21	389	1	21	4	4	1	5	8	3	1	1	1	1	0	1	7	6	5	5	7	6	6	5	5	6	6	4	7	3	5	3	6	6	3	2	6	6	5	7	1	6	7	4	6	4	1	3
8	8	21	389	1	21	4	4	1	5	8	3	1	1	1	1	0	1	7	6	5	5	7	6	6	5	5	6	6	4	7	3	5	3	6	6	3	2	6	6	5	7	1	6	7	4	6	4	1	3
8	8	21	389	1	21	4	4	1	5	8	3	1	1	1	1	0	1	7	6	5	5	7	6	6	5	5	6	6	4	7	3	5	3	6	6	3	2	6	6	5	7	1	6	7	4	6	4	1	3
8	8	21	389	1	21	4	4	1	5	8	3	1	1	1	1	0	1	7	6	5	5	7	6	6	5	5	6	6	4	7	3	5	3	6	6	3	2	6	6	5	7	1	6	7	4	6	4	1	3
8	8	21	389	1	21	4	4	1	5	8	3	1	1	1	1	0	1	7	6	5	5	7	6	6	5	5	6	6	4	7	3	5	3	6	6	3	2	6	6	5	7	1	6	7	4	6	4	1	3
8	8	21	389	1	21	4	4	1	5	8	3	1	1	1	1	0	1	7	6	5	5	7	6	6	5	5	6	6	4	7	3	5	3	6	6	3	2	6	6	5	7	1	6	7	4	6	4	1	3
8	8	21	389	1	21	4	4	1	5	8	3	1	1	1	1	0	1	7	6	5	5	7	6	6	5	5	6	6	4	7	3	5	3	6	6	3	2	6	6	5	7	1	6	7	4	6	4	1	3
8	8	21	389	1	21	4	4	1	5	8	3	1	1	1	1	0	1	7	6	5	5	7	6	6	5	5	6	6	4	7	3	5	3	6	6	3	2	6	6	5	7	1	6	7	4	6	4	1	3
8	8	21	389	1	21	4	4	1	5	8	3	1	1	1	1	0	1	7	6	5	5	7	6	6	5	5	6	6	4	7	3	5	3	6	6	3	2	6	6	5	7	1	6	7	4	6	4	1	3
8	8	21	389	1	21	4	4	1	5	8	3	1	1	1	1	0	1	7	6	5	5	7	6	6	5	5	6	6	4	7	3	5	3	6	6	3	2	6	6	5	7	1	6	7	4	6	4	1	3
8	8	21	389	1	21	4	4	1	5	8	3	1	1	1	1	0	1	7	6	5	5	7	6	6	5	5	6	6	4	7	3	5	3	6	6	3	2	6	6	5	7	1	6	7	4	6	4	1	3
8	8	21	389	1	21	4	4	1	5	8	3	1	1	1	1	0	1	7	6	5	5	7	6	6	5	5	6	6	4	7	3	5	3	6	6	3	2	6	6	5	7	1	6	7	4	6	4	1	3
8	8	22	390	1	19	3	4	11	5	4	5	1	1	1	0	1	0	6	7	4	1	7	7	5	3	3	4	5	3	6	4	3	4	1	7	1	1	6	6	5	6	1	2	7	6	7	3	4	6
8	8	22	390	1	19	3	4	11	5	4	5	1	1	1	0	1	0	6	7	4	1	7	7	5	3	3	4	5	3	6	4	3	4	1	7	1	1	6	6	5	6	1	2	7	6	7	3	4	6
8	8	22	390	1	19	3	4	11	5	4	5	1	1	1	0	1	0	6	7	4	1	7	7	5	3	3	4	5	3	6	4	3	4	1	7	1	1	6	6	5	6	1	2	7	6	7	3	4	6
8	8	22	390	1	19	3	4	11	5	4	5	1	1	1	0	1	0	6	7	4	1	7	7	5	3	3	4	5	3	6	4	3	4	1	7	1	1	6	6	5	6	1	2	7	6	7	3	4	6
8	8	22	390	1	19	3	4	11	5	4	5	1	1	1	0	1	0	6	7	4	1	7	7	5	3	3	4	5	3	6	4	3	4	1	7	1	1	6	6	5	6	1	2	7	6	7	3	4	6
8	8	22	390	1	19	3	4	11	5	4	5	1	1	1	0	1	0	6	7	4	1	7	7	5	3	3	4	5	3	6	4	3	4	1	7	1	1	6	6	5	6	1	2	7	6	7	3	4	6
8	8	22	390	1	19	3	4	11	5	4	5	1	1	1	0	1	0	6	7	4	1	7	7	5	3	3	4	5	3	6	4	3	4	1	7	1	1	6	6	5	6	1	2	7	6	7	3	4	6
8	8	22	390	1	19	3	4	11	5	4	5	1	1	1	0	1	0	6	7	4	1	7	7	5	3	3	4	5	3	6	4	3	4	1	7	1	1	6	6	5	6	1	2	7	6	7	3	4	6
8	8	22	390	1	19	3	4	11	5	4	5	1	1	1	0	1	0	6	7	4	1	7	7	5	3	3	4	5	3	6	4	3	4	1	7	1	1	6	6	5	6	1	2	7	6	7	3	4	6
8	8	22	390	1	19	3	4	11	5	4	5	1	1	1	0	1	0	6	7	4	1	7	7	5	3	3	4	5	3	6	4	3	4	1	7	1	1	6	6	5	6	1	2	7	6	7	3	4	6
8	8	22	390	1	19	3	4	11	5	4	5	1	1	1	0	1	0	6	7	4	1	7	7	5	3	3	4	5	3	6	4	3	4	1	7	1	1	6	6	5	6	1	2	7	6	7	3	4	6
8	8	22	390	1	19	3	4	11	5	4	5	1	1	1	0	1	0	6	7	4	1	7	7	5	3	3	4	5	3	6	4	3	4	1	7	1	1	6	6	5	6	1	2	7	6	7	3	4	6
8	8	22	390	1	19	3	4	11	5	4	5	1	1	1	0	1	0	6	7	4	1	7	7	5	3	3	4	5	3	6	4	3	4	1	7	1	1	6	6	5	6	1	2	7	6	7	3	4	6
8	8	22	390	1	19	3	4	11	5	4	5	1	1	1	0	1	0	6	7	4	1	7	7	5	3	3	4	5	3	6	4	3	4	1	7	1	1	6	6	5	6	1	2	7	6	7	3	4	6
8	8	22	390	1	19	3	4	11	5	4	5	1	1	1	0	1	0	6	7	4	1	7	7	5	3	3	4	5	3	6	4	3	4	1	7	1	1	6	6	5	6	1	2	7	6	7	3	4	6
8	8	22	390	1	19	3	4	11	5	4	5	1	1	1	0	1	0	6	7	4	1	7	7	5	3	3	4	5	3	6	4	3	4	1	7	1	1	6	6	5	6	1	2	7	6	7	3	4	6
8	8	22	390	1	19	3	4	11	5	4	5	1	1	1	0	1	0	6	7	4	1	7	7	5	3	3	4	5	3	6	4	3	4	1	7	1	1	6	6	5	6	1	2	7	6	7	3	4	6
8	8	22	390	1	19	3	4	11	5	4	5	1	1	1	0	1	0	6	7	4	1	7	7	5	3	3	4	5	3	6	4	3	4	1	7	1	1	6	6	5	6	1	2	7	6	7	3	4	6
8	8	22	390	1	19	3	4	11	5	4	5	1	1	1	0	1	0	6	7	4	1	7	7	5	3	3	4	5	3	6	4	3	4	1	7	1	1	6	6	5	6	1	2	7	6	7	3	4	6
8	8	22	390	1	19	3	4	11	5	4	5	1	1	1	0	1	0	6	7	4	1	7	7	5	3	3	4	5	3	6	4	3	4	1	7	1	1	6	6	5	6	1	2	7	6	7	3	4	6
8	8	23	391	1	56	3	3	1	4	3	5	3	1	0	0	0	0	5	5	5	5	6	5	6	5	5	4	5	5	4	4	6	5	6	5	5	5	6	6	5	5	5	5	5	4	6	4	3	3
8	8	23	391	1	56	3	3	1	4	3	5	3	1	0	0	0	0	5	5	5	5	6	5	6	5	5	4	5	5	4	4	6	5	6	5	5	5	6	6	5	5	5	5	5	4	6	4	3	3
8	8	23	391	1	56	3	3	1	4	3	5	3	1	0	0	0	0	5	5	5	5	6	5	6	5	5	4	5	5	4	4	6	5	6	5	5	5	6	6	5	5	5	5	5	4	6	4	3	3
8	8	23	391	1	56	3	3	1	4	3	5	3	1	0	0	0	0	5	5	5	5	6	5	6	5	5	4	5	5	4	4	6	5	6	5	5	5	6	6	5	5	5	5	5	4	6	4	3	3
8	8	23	391	1	56	3	3	1	4	3	5	3	1	0	0	0	0	5	5	5	5	6	5	6	5	5	4	5	5	4	4	6	5	6	5	5	5	6	6	5	5	5	5	5	4	6	4	3	3
8	8	23	391	1	56	3	3	1	4	3	5	3	1	0	0	0	0	5	5	5	5	6	5	6	5	5	4	5	5	4	4	6	5	6	5	5	5	6	6	5	5	5	5	5	4	6	4	3	3
8	8	23	391	1	56	3	3	1	4	3	5	3	1	0	0	0	0	5	5	5	5	6	5	6	5	5	4	5	5	4	4	6	5	6	5	5	5	6	6	5	5	5	5	5	4	6	4	3	3
8	8	23	391	1	56	3	3	1	4	3	5	3	1	0	0	0	0	5	5	5	5	6	5	6	5	5	4	5	5	4	4	6	5	6	5	5	5	6	6	5	5	5	5	5	4	6	4	3	3
8	8	23	391	1	56	3	3	1	4	3	5	3	1	0	0	0	0	5	5	5	5	6	5	6	5	5	4	5	5	4	4	6	5	6	5	5	5	6	6	5	5	5	5	5	4	6	4	3	3
8	8	23	391	1	56	3	3	1	4	3	5	3	1	0	0	0	0	5	5	5	5	6	5	6	5	5	4	5	5	4	4	6	5	6	5	5	5	6	6	5	5	5	5	5	4	6	4	3	3
8	8	23	391	1	56	3	3	1	4	3	5	3	1	0	0	0	0	5	5	5	5	6	5	6	5	5	4	5	5	4	4	6	5	6	5	5	5	6	6	5	5	5	5	5	4	6	4	3	3
8	8	23	391	1	56	3	3	1	4	3	5	3	1	0	0	0	0	5	5	5	5	6	5	6	5	5	4	5	5	4	4	6	5	6	5	5	5	6	6	5	5	5	5	5	4	6	4	3	3
8	8	23	391	1	56	3	3	1	4	3	5	3	1	0	0	0	0	5	5	5	5	6	5	6	5	5	4	5	5	4	4	6	5	6	5	5	5	6	6	5	5	5	5	5	4	6	4	3	3
8	8	23	391	1	56	3	3	1	4	3	5	3	1	0	0	0	0	5	5	5	5	6	5	6	5	5	4	5	5	4	4	6	5	6	5	5	5	6	6	5	5	5	5	5	4	6	4	3	3
8	8	23	391	1	56	3	3	1	4	3	5	3	1	0	0	0	0	5	5	5	5	6	5	6	5	5	4	5	5	4	4	6	5	6	5	5	5	6	6	5	5	5	5	5	4	6	4	3	3
8	8	23	391	1	56	3	3	1	4	3	5	3	1	0	0	0	0	5	5	5	5	6	5	6	5	5	4	5	5	4	4	6	5	6	5	5	5	6	6	5	5	5	5	5	4	6	4	3	3
8	8	23	391	1	56	3	3	1	4	3	5	3	1	0	0	0	0	5	5	5	5	6	5	6	5	5	4	5	5	4	4	6	5	6	5	5	5	6	6	5	5	5	5	5	4	6	4	3	3
8	8	23	391	1	56	3	3	1	4	3	5	3	1	0	0	0	0	5	5	5	5	6	5	6	5	5	4	5	5	4	4	6	5	6	5	5	5	6	6	5	5	5	5	5	4	6	4	3	3
8	8	23	391	1	56	3	3	1	4	3	5	3	1	0	0	0	0	5	5	5	5	6	5	6	5	5	4	5	5	4	4	6	5	6	5	5	5	6	6	5	5	5	5	5	4	6	4	3	3
8	8	23	391	1	56	3	3	1	4	3	5	3	1	0	0	0	0	5	5	5	5	6	5	6	5	5	4	5	5	4	4	6	5	6	5	5	5	6	6	5	5	5	5	5	4	6	4	3	3
8	8	24	392	1	27	3	2	4	3	6	2	1	1	1	0	1	1	5	5	4	4	7	7	6	6	5	6	7	1	6	2	1	1	5	5	1	1	7	7	7	2	4	7	7	7	6	6	6	7
8	8	24	392	1	27	3	2	4	3	6	2	1	1	1	0	1	1	5	5	4	4	7	7	6	6	5	6	7	1	6	2	1	1	5	5	1	1	7	7	7	2	4	7	7	7	6	6	6	7
8	8	24	392	1	27	3	2	4	3	6	2	1	1	1	0	1	1	5	5	4	4	7	7	6	6	5	6	7	1	6	2	1	1	5	5	1	1	7	7	7	2	4	7	7	7	6	6	6	7
8	8	24	392	1	27	3	2	4	3	6	2	1	1	1	0	1	1	5	5	4	4	7	7	6	6	5	6	7	1	6	2	1	1	5	5	1	1	7	7	7	2	4	7	7	7	6	6	6	7
8	8	24	392	1	27	3	2	4	3	6	2	1	1	1	0	1	1	5	5	4	4	7	7	6	6	5	6	7	1	6	2	1	1	5	5	1	1	7	7	7	2	4	7	7	7	6	6	6	7
8	8	24	392	1	27	3	2	4	3	6	2	1	1	1	0	1	1	5	5	4	4	7	7	6	6	5	6	7	1	6	2	1	1	5	5	1	1	7	7	7	2	4	7	7	7	6	6	6	7
8	8	24	392	1	27	3	2	4	3	6	2	1	1	1	0	1	1	5	5	4	4	7	7	6	6	5	6	7	1	6	2	1	1	5	5	1	1	7	7	7	2	4	7	7	7	6	6	6	7
8	8	24	392	1	27	3	2	4	3	6	2	1	1	1	0	1	1	5	5	4	4	7	7	6	6	5	6	7	1	6	2	1	1	5	5	1	1	7	7	7	2	4	7	7	7	6	6	6	7
8	8	24	392	1	27	3	2	4	3	6	2	1	1	1	0	1	1	5	5	4	4	7	7	6	6	5	6	7	1	6	2	1	1	5	5	1	1	7	7	7	2	4	7	7	7	6	6	6	7
8	8	24	392	1	27	3	2	4	3	6	2	1	1	1	0	1	1	5	5	4	4	7	7	6	6	5	6	7	1	6	2	1	1	5	5	1	1	7	7	7	2	4	7	7	7	6	6	6	7
8	8	24	392	1	27	3	2	4	3	6	2	1	1	1	0	1	1	5	5	4	4	7	7	6	6	5	6	7	1	6	2	1	1	5	5	1	1	7	7	7	2	4	7	7	7	6	6	6	7
8	8	24	392	1	27	3	2	4	3	6	2	1	1	1	0	1	1	5	5	4	4	7	7	6	6	5	6	7	1	6	2	1	1	5	5	1	1	7	7	7	2	4	7	7	7	6	6	6	7
8	8	24	392	1	27	3	2	4	3	6	2	1	1	1	0	1	1	5	5	4	4	7	7	6	6	5	6	7	1	6	2	1	1	5	5	1	1	7	7	7	2	4	7	7	7	6	6	6	7
8	8	24	392	1	27	3	2	4	3	6	2	1	1	1	0	1	1	5	5	4	4	7	7	6	6	5	6	7	1	6	2	1	1	5	5	1	1	7	7	7	2	4	7	7	7	6	6	6	7
8	8	24	392	1	27	3	2	4	3	6	2	1	1	1	0	1	1	5	5	4	4	7	7	6	6	5	6	7	1	6	2	1	1	5	5	1	1	7	7	7	2	4	7	7	7	6	6	6	7
8	8	24	392	1	27	3	2	4	3	6	2	1	1	1	0	1	1	5	5	4	4	7	7	6	6	5	6	7	1	6	2	1	1	5	5	1	1	7	7	7	2	4	7	7	7	6	6	6	7
8	8	24	392	1	27	3	2	4	3	6	2	1	1	1	0	1	1	5	5	4	4	7	7	6	6	5	6	7	1	6	2	1	1	5	5	1	1	7	7	7	2	4	7	7	7	6	6	6	7
8	8	24	392	1	27	3	2	4	3	6	2	1	1	1	0	1	1	5	5	4	4	7	7	6	6	5	6	7	1	6	2	1	1	5	5	1	1	7	7	7	2	4	7	7	7	6	6	6	7
8	8	24	392	1	27	3	2	4	3	6	2	1	1	1	0	1	1	5	5	4	4	7	7	6	6	5	6	7	1	6	2	1	1	5	5	1	1	7	7	7	2	4	7	7	7	6	6	6	7
8	8	24	392	1	27	3	2	4	3	6	2	1	1	1	0	1	1	5	5	4	4	7	7	6	6	5	6	7	1	6	2	1	1	5	5	1	1	7	7	7	2	4	7	7	7	6	6	6	7
8	8	25	393	2	32	3	3	1	2	3	5	1	1	1	0	0	0	6	6	5	4	6	6	5	7	6	6	7	5	6	4	7	6	4	3	6	6	7	7	5	7	2	6	6	6	5	5	2	3
8	8	25	393	2	32	3	3	1	2	3	5	1	1	1	0	0	0	6	6	5	4	6	6	5	7	6	6	7	5	6	4	7	6	4	3	6	6	7	7	5	7	2	6	6	6	5	5	2	3
8	8	25	393	2	32	3	3	1	2	3	5	1	1	1	0	0	0	6	6	5	4	6	6	5	7	6	6	7	5	6	4	7	6	4	3	6	6	7	7	5	7	2	6	6	6	5	5	2	3
8	8	25	393	2	32	3	3	1	2	3	5	1	1	1	0	0	0	6	6	5	4	6	6	5	7	6	6	7	5	6	4	7	6	4	3	6	6	7	7	5	7	2	6	6	6	5	5	2	3
8	8	25	393	2	32	3	3	1	2	3	5	1	1	1	0	0	0	6	6	5	4	6	6	5	7	6	6	7	5	6	4	7	6	4	3	6	6	7	7	5	7	2	6	6	6	5	5	2	3
8	8	25	393	2	32	3	3	1	2	3	5	1	1	1	0	0	0	6	6	5	4	6	6	5	7	6	6	7	5	6	4	7	6	4	3	6	6	7	7	5	7	2	6	6	6	5	5	2	3
8	8	25	393	2	32	3	3	1	2	3	5	1	1	1	0	0	0	6	6	5	4	6	6	5	7	6	6	7	5	6	4	7	6	4	3	6	6	7	7	5	7	2	6	6	6	5	5	2	3
8	8	25	393	2	32	3	3	1	2	3	5	1	1	1	0	0	0	6	6	5	4	6	6	5	7	6	6	7	5	6	4	7	6	4	3	6	6	7	7	5	7	2	6	6	6	5	5	2	3
8	8	25	393	2	32	3	3	1	2	3	5	1	1	1	0	0	0	6	6	5	4	6	6	5	7	6	6	7	5	6	4	7	6	4	3	6	6	7	7	5	7	2	6	6	6	5	5	2	3
8	8	25	393	2	32	3	3	1	2	3	5	1	1	1	0	0	0	6	6	5	4	6	6	5	7	6	6	7	5	6	4	7	6	4	3	6	6	7	7	5	7	2	6	6	6	5	5	2	3
8	8	25	393	2	32	3	3	1	2	3	5	1	1	1	0	0	0	6	6	5	4	6	6	5	7	6	6	7	5	6	4	7	6	4	3	6	6	7	7	5	7	2	6	6	6	5	5	2	3
8	8	25	393	2	32	3	3	1	2	3	5	1	1	1	0	0	0	6	6	5	4	6	6	5	7	6	6	7	5	6	4	7	6	4	3	6	6	7	7	5	7	2	6	6	6	5	5	2	3
8	8	25	393	2	32	3	3	1	2	3	5	1	1	1	0	0	0	6	6	5	4	6	6	5	7	6	6	7	5	6	4	7	6	4	3	6	6	7	7	5	7	2	6	6	6	5	5	2	3
8	8	25	393	2	32	3	3	1	2	3	5	1	1	1	0	0	0	6	6	5	4	6	6	5	7	6	6	7	5	6	4	7	6	4	3	6	6	7	7	5	7	2	6	6	6	5	5	2	3
8	8	25	393	2	32	3	3	1	2	3	5	1	1	1	0	0	0	6	6	5	4	6	6	5	7	6	6	7	5	6	4	7	6	4	3	6	6	7	7	5	7	2	6	6	6	5	5	2	3
8	8	25	393	2	32	3	3	1	2	3	5	1	1	1	0	0	0	6	6	5	4	6	6	5	7	6	6	7	5	6	4	7	6	4	3	6	6	7	7	5	7	2	6	6	6	5	5	2	3
8	8	25	393	2	32	3	3	1	2	3	5	1	1	1	0	0	0	6	6	5	4	6	6	5	7	6	6	7	5	6	4	7	6	4	3	6	6	7	7	5	7	2	6	6	6	5	5	2	3
8	8	25	393	2	32	3	3	1	2	3	5	1	1	1	0	0	0	6	6	5	4	6	6	5	7	6	6	7	5	6	4	7	6	4	3	6	6	7	7	5	7	2	6	6	6	5	5	2	3
8	8	25	393	2	32	3	3	1	2	3	5	1	1	1	0	0	0	6	6	5	4	6	6	5	7	6	6	7	5	6	4	7	6	4	3	6	6	7	7	5	7	2	6	6	6	5	5	2	3
8	8	25	393	2	32	3	3	1	2	3	5	1	1	1	0	0	0	6	6	5	4	6	6	5	7	6	6	7	5	6	4	7	6	4	3	6	6	7	7	5	7	2	6	6	6	5	5	2	3
8	8	26	394	2	51	3	3	4	4	4	5	5	1	0	0	0	0	6	5	6	6	2	2	2	6	6	7	7	7	7	6	6	6	5	7	7	7	6	6	6	6	6	6	7	7	4	4	5	5
8	8	26	394	2	51	3	3	4	4	4	5	5	1	0	0	0	0	6	5	6	6	2	2	2	6	6	7	7	7	7	6	6	6	5	7	7	7	6	6	6	6	6	6	7	7	4	4	5	5
8	8	26	394	2	51	3	3	4	4	4	5	5	1	0	0	0	0	6	5	6	6	2	2	2	6	6	7	7	7	7	6	6	6	5	7	7	7	6	6	6	6	6	6	7	7	4	4	5	5
8	8	26	394	2	51	3	3	4	4	4	5	5	1	0	0	0	0	6	5	6	6	2	2	2	6	6	7	7	7	7	6	6	6	5	7	7	7	6	6	6	6	6	6	7	7	4	4	5	5
8	8	26	394	2	51	3	3	4	4	4	5	5	1	0	0	0	0	6	5	6	6	2	2	2	6	6	7	7	7	7	6	6	6	5	7	7	7	6	6	6	6	6	6	7	7	4	4	5	5
8	8	26	394	2	51	3	3	4	4	4	5	5	1	0	0	0	0	6	5	6	6	2	2	2	6	6	7	7	7	7	6	6	6	5	7	7	7	6	6	6	6	6	6	7	7	4	4	5	5
8	8	26	394	2	51	3	3	4	4	4	5	5	1	0	0	0	0	6	5	6	6	2	2	2	6	6	7	7	7	7	6	6	6	5	7	7	7	6	6	6	6	6	6	7	7	4	4	5	5
8	8	26	394	2	51	3	3	4	4	4	5	5	1	0	0	0	0	6	5	6	6	2	2	2	6	6	7	7	7	7	6	6	6	5	7	7	7	6	6	6	6	6	6	7	7	4	4	5	5
8	8	26	394	2	51	3	3	4	4	4	5	5	1	0	0	0	0	6	5	6	6	2	2	2	6	6	7	7	7	7	6	6	6	5	7	7	7	6	6	6	6	6	6	7	7	4	4	5	5
8	8	26	394	2	51	3	3	4	4	4	5	5	1	0	0	0	0	6	5	6	6	2	2	2	6	6	7	7	7	7	6	6	6	5	7	7	7	6	6	6	6	6	6	7	7	4	4	5	5
8	8	26	394	2	51	3	3	4	4	4	5	5	1	0	0	0	0	6	5	6	6	2	2	2	6	6	7	7	7	7	6	6	6	5	7	7	7	6	6	6	6	6	6	7	7	4	4	5	5
8	8	26	394	2	51	3	3	4	4	4	5	5	1	0	0	0	0	6	5	6	6	2	2	2	6	6	7	7	7	7	6	6	6	5	7	7	7	6	6	6	6	6	6	7	7	4	4	5	5
8	8	26	394	2	51	3	3	4	4	4	5	5	1	0	0	0	0	6	5	6	6	2	2	2	6	6	7	7	7	7	6	6	6	5	7	7	7	6	6	6	6	6	6	7	7	4	4	5	5
8	8	26	394	2	51	3	3	4	4	4	5	5	1	0	0	0	0	6	5	6	6	2	2	2	6	6	7	7	7	7	6	6	6	5	7	7	7	6	6	6	6	6	6	7	7	4	4	5	5
8	8	26	394	2	51	3	3	4	4	4	5	5	1	0	0	0	0	6	5	6	6	2	2	2	6	6	7	7	7	7	6	6	6	5	7	7	7	6	6	6	6	6	6	7	7	4	4	5	5
8	8	26	394	2	51	3	3	4	4	4	5	5	1	0	0	0	0	6	5	6	6	2	2	2	6	6	7	7	7	7	6	6	6	5	7	7	7	6	6	6	6	6	6	7	7	4	4	5	5
8	8	26	394	2	51	3	3	4	4	4	5	5	1	0	0	0	0	6	5	6	6	2	2	2	6	6	7	7	7	7	6	6	6	5	7	7	7	6	6	6	6	6	6	7	7	4	4	5	5
8	8	26	394	2	51	3	3	4	4	4	5	5	1	0	0	0	0	6	5	6	6	2	2	2	6	6	7	7	7	7	6	6	6	5	7	7	7	6	6	6	6	6	6	7	7	4	4	5	5
8	8	26	394	2	51	3	3	4	4	4	5	5	1	0	0	0	0	6	5	6	6	2	2	2	6	6	7	7	7	7	6	6	6	5	7	7	7	6	6	6	6	6	6	7	7	4	4	5	5
8	8	26	394	2	51	3	3	4	4	4	5	5	1	0	0	0	0	6	5	6	6	2	2	2	6	6	7	7	7	7	6	6	6	5	7	7	7	6	6	6	6	6	6	7	7	4	4	5	5
8	8	27	395	1	34	4	3	11	3	2	4	2	1	0	0	0	0	7	7	4	2	7	7	4	1	4	5	6	1	5	4	5	6	1	5	1	1	1	1	7	6	3	4	7	7	5	7	7	7
8	8	27	395	1	34	4	3	11	3	2	4	2	1	0	0	0	0	7	7	4	2	7	7	4	1	4	5	6	1	5	4	5	6	1	5	1	1	1	1	7	6	3	4	7	7	5	7	7	7
8	8	27	395	1	34	4	3	11	3	2	4	2	1	0	0	0	0	7	7	4	2	7	7	4	1	4	5	6	1	5	4	5	6	1	5	1	1	1	1	7	6	3	4	7	7	5	7	7	7
8	8	27	395	1	34	4	3	11	3	2	4	2	1	0	0	0	0	7	7	4	2	7	7	4	1	4	5	6	1	5	4	5	6	1	5	1	1	1	1	7	6	3	4	7	7	5	7	7	7
8	8	27	395	1	34	4	3	11	3	2	4	2	1	0	0	0	0	7	7	4	2	7	7	4	1	4	5	6	1	5	4	5	6	1	5	1	1	1	1	7	6	3	4	7	7	5	7	7	7
8	8	27	395	1	34	4	3	11	3	2	4	2	1	0	0	0	0	7	7	4	2	7	7	4	1	4	5	6	1	5	4	5	6	1	5	1	1	1	1	7	6	3	4	7	7	5	7	7	7
8	8	27	395	1	34	4	3	11	3	2	4	2	1	0	0	0	0	7	7	4	2	7	7	4	1	4	5	6	1	5	4	5	6	1	5	1	1	1	1	7	6	3	4	7	7	5	7	7	7
8	8	27	395	1	34	4	3	11	3	2	4	2	1	0	0	0	0	7	7	4	2	7	7	4	1	4	5	6	1	5	4	5	6	1	5	1	1	1	1	7	6	3	4	7	7	5	7	7	7
8	8	27	395	1	34	4	3	11	3	2	4	2	1	0	0	0	0	7	7	4	2	7	7	4	1	4	5	6	1	5	4	5	6	1	5	1	1	1	1	7	6	3	4	7	7	5	7	7	7
8	8	27	395	1	34	4	3	11	3	2	4	2	1	0	0	0	0	7	7	4	2	7	7	4	1	4	5	6	1	5	4	5	6	1	5	1	1	1	1	7	6	3	4	7	7	5	7	7	7
8	8	27	395	1	34	4	3	11	3	2	4	2	1	0	0	0	0	7	7	4	2	7	7	4	1	4	5	6	1	5	4	5	6	1	5	1	1	1	1	7	6	3	4	7	7	5	7	7	7
8	8	27	395	1	34	4	3	11	3	2	4	2	1	0	0	0	0	7	7	4	2	7	7	4	1	4	5	6	1	5	4	5	6	1	5	1	1	1	1	7	6	3	4	7	7	5	7	7	7
8	8	27	395	1	34	4	3	11	3	2	4	2	1	0	0	0	0	7	7	4	2	7	7	4	1	4	5	6	1	5	4	5	6	1	5	1	1	1	1	7	6	3	4	7	7	5	7	7	7
8	8	27	395	1	34	4	3	11	3	2	4	2	1	0	0	0	0	7	7	4	2	7	7	4	1	4	5	6	1	5	4	5	6	1	5	1	1	1	1	7	6	3	4	7	7	5	7	7	7
8	8	27	395	1	34	4	3	11	3	2	4	2	1	0	0	0	0	7	7	4	2	7	7	4	1	4	5	6	1	5	4	5	6	1	5	1	1	1	1	7	6	3	4	7	7	5	7	7	7
8	8	27	395	1	34	4	3	11	3	2	4	2	1	0	0	0	0	7	7	4	2	7	7	4	1	4	5	6	1	5	4	5	6	1	5	1	1	1	1	7	6	3	4	7	7	5	7	7	7
8	8	27	395	1	34	4	3	11	3	2	4	2	1	0	0	0	0	7	7	4	2	7	7	4	1	4	5	6	1	5	4	5	6	1	5	1	1	1	1	7	6	3	4	7	7	5	7	7	7
8	8	27	395	1	34	4	3	11	3	2	4	2	1	0	0	0	0	7	7	4	2	7	7	4	1	4	5	6	1	5	4	5	6	1	5	1	1	1	1	7	6	3	4	7	7	5	7	7	7
8	8	27	395	1	34	4	3	11	3	2	4	2	1	0	0	0	0	7	7	4	2	7	7	4	1	4	5	6	1	5	4	5	6	1	5	1	1	1	1	7	6	3	4	7	7	5	7	7	7
8	8	27	395	1	34	4	3	11	3	2	4	2	1	0	0	0	0	7	7	4	2	7	7	4	1	4	5	6	1	5	4	5	6	1	5	1	1	1	1	7	6	3	4	7	7	5	7	7	7
8	8	28	396	1	29	4	4	11	4	11	3	2	1	1	0	0	0	6	6	4	6	7	7	5	4	3	3	6	3	6	5	1	2	3	6	3	3	5	2	6	4	1	7	7	7	3	1	3	2
8	8	28	396	1	29	4	4	11	4	11	3	2	1	1	0	0	0	6	6	4	6	7	7	5	4	3	3	6	3	6	5	1	2	3	6	3	3	5	2	6	4	1	7	7	7	3	1	3	2
8	8	28	396	1	29	4	4	11	4	11	3	2	1	1	0	0	0	6	6	4	6	7	7	5	4	3	3	6	3	6	5	1	2	3	6	3	3	5	2	6	4	1	7	7	7	3	1	3	2
8	8	28	396	1	29	4	4	11	4	11	3	2	1	1	0	0	0	6	6	4	6	7	7	5	4	3	3	6	3	6	5	1	2	3	6	3	3	5	2	6	4	1	7	7	7	3	1	3	2
8	8	28	396	1	29	4	4	11	4	11	3	2	1	1	0	0	0	6	6	4	6	7	7	5	4	3	3	6	3	6	5	1	2	3	6	3	3	5	2	6	4	1	7	7	7	3	1	3	2
8	8	28	396	1	29	4	4	11	4	11	3	2	1	1	0	0	0	6	6	4	6	7	7	5	4	3	3	6	3	6	5	1	2	3	6	3	3	5	2	6	4	1	7	7	7	3	1	3	2
8	8	28	396	1	29	4	4	11	4	11	3	2	1	1	0	0	0	6	6	4	6	7	7	5	4	3	3	6	3	6	5	1	2	3	6	3	3	5	2	6	4	1	7	7	7	3	1	3	2
8	8	28	396	1	29	4	4	11	4	11	3	2	1	1	0	0	0	6	6	4	6	7	7	5	4	3	3	6	3	6	5	1	2	3	6	3	3	5	2	6	4	1	7	7	7	3	1	3	2
8	8	28	396	1	29	4	4	11	4	11	3	2	1	1	0	0	0	6	6	4	6	7	7	5	4	3	3	6	3	6	5	1	2	3	6	3	3	5	2	6	4	1	7	7	7	3	1	3	2
8	8	28	396	1	29	4	4	11	4	11	3	2	1	1	0	0	0	6	6	4	6	7	7	5	4	3	3	6	3	6	5	1	2	3	6	3	3	5	2	6	4	1	7	7	7	3	1	3	2
8	8	28	396	1	29	4	4	11	4	11	3	2	1	1	0	0	0	6	6	4	6	7	7	5	4	3	3	6	3	6	5	1	2	3	6	3	3	5	2	6	4	1	7	7	7	3	1	3	2
8	8	28	396	1	29	4	4	11	4	11	3	2	1	1	0	0	0	6	6	4	6	7	7	5	4	3	3	6	3	6	5	1	2	3	6	3	3	5	2	6	4	1	7	7	7	3	1	3	2
8	8	28	396	1	29	4	4	11	4	11	3	2	1	1	0	0	0	6	6	4	6	7	7	5	4	3	3	6	3	6	5	1	2	3	6	3	3	5	2	6	4	1	7	7	7	3	1	3	2
8	8	28	396	1	29	4	4	11	4	11	3	2	1	1	0	0	0	6	6	4	6	7	7	5	4	3	3	6	3	6	5	1	2	3	6	3	3	5	2	6	4	1	7	7	7	3	1	3	2
8	8	28	396	1	29	4	4	11	4	11	3	2	1	1	0	0	0	6	6	4	6	7	7	5	4	3	3	6	3	6	5	1	2	3	6	3	3	5	2	6	4	1	7	7	7	3	1	3	2
8	8	28	396	1	29	4	4	11	4	11	3	2	1	1	0	0	0	6	6	4	6	7	7	5	4	3	3	6	3	6	5	1	2	3	6	3	3	5	2	6	4	1	7	7	7	3	1	3	2
8	8	28	396	1	29	4	4	11	4	11	3	2	1	1	0	0	0	6	6	4	6	7	7	5	4	3	3	6	3	6	5	1	2	3	6	3	3	5	2	6	4	1	7	7	7	3	1	3	2
8	8	28	396	1	29	4	4	11	4	11	3	2	1	1	0	0	0	6	6	4	6	7	7	5	4	3	3	6	3	6	5	1	2	3	6	3	3	5	2	6	4	1	7	7	7	3	1	3	2
8	8	28	396	1	29	4	4	11	4	11	3	2	1	1	0	0	0	6	6	4	6	7	7	5	4	3	3	6	3	6	5	1	2	3	6	3	3	5	2	6	4	1	7	7	7	3	1	3	2
8	8	28	396	1	29	4	4	11	4	11	3	2	1	1	0	0	0	6	6	4	6	7	7	5	4	3	3	6	3	6	5	1	2	3	6	3	3	5	2	6	4	1	7	7	7	3	1	3	2
8	8	29	397	1	24	3	4	11	4	4	5	1	1	1	0	0	1	5	4	1	1	7	7	4	4	4	7	6	5	6	2	7	6	1	6	1	1	4	4	6	6	1	7	4	6	3	6	6	6
8	8	29	397	1	24	3	4	11	4	4	5	1	1	1	0	0	1	5	4	1	1	7	7	4	4	4	7	6	5	6	2	7	6	1	6	1	1	4	4	6	6	1	7	4	6	3	6	6	6
8	8	29	397	1	24	3	4	11	4	4	5	1	1	1	0	0	1	5	4	1	1	7	7	4	4	4	7	6	5	6	2	7	6	1	6	1	1	4	4	6	6	1	7	4	6	3	6	6	6
8	8	29	397	1	24	3	4	11	4	4	5	1	1	1	0	0	1	5	4	1	1	7	7	4	4	4	7	6	5	6	2	7	6	1	6	1	1	4	4	6	6	1	7	4	6	3	6	6	6
8	8	29	397	1	24	3	4	11	4	4	5	1	1	1	0	0	1	5	4	1	1	7	7	4	4	4	7	6	5	6	2	7	6	1	6	1	1	4	4	6	6	1	7	4	6	3	6	6	6
8	8	29	397	1	24	3	4	11	4	4	5	1	1	1	0	0	1	5	4	1	1	7	7	4	4	4	7	6	5	6	2	7	6	1	6	1	1	4	4	6	6	1	7	4	6	3	6	6	6
8	8	29	397	1	24	3	4	11	4	4	5	1	1	1	0	0	1	5	4	1	1	7	7	4	4	4	7	6	5	6	2	7	6	1	6	1	1	4	4	6	6	1	7	4	6	3	6	6	6
8	8	29	397	1	24	3	4	11	4	4	5	1	1	1	0	0	1	5	4	1	1	7	7	4	4	4	7	6	5	6	2	7	6	1	6	1	1	4	4	6	6	1	7	4	6	3	6	6	6
8	8	29	397	1	24	3	4	11	4	4	5	1	1	1	0	0	1	5	4	1	1	7	7	4	4	4	7	6	5	6	2	7	6	1	6	1	1	4	4	6	6	1	7	4	6	3	6	6	6
8	8	29	397	1	24	3	4	11	4	4	5	1	1	1	0	0	1	5	4	1	1	7	7	4	4	4	7	6	5	6	2	7	6	1	6	1	1	4	4	6	6	1	7	4	6	3	6	6	6
8	8	29	397	1	24	3	4	11	4	4	5	1	1	1	0	0	1	5	4	1	1	7	7	4	4	4	7	6	5	6	2	7	6	1	6	1	1	4	4	6	6	1	7	4	6	3	6	6	6
8	8	29	397	1	24	3	4	11	4	4	5	1	1	1	0	0	1	5	4	1	1	7	7	4	4	4	7	6	5	6	2	7	6	1	6	1	1	4	4	6	6	1	7	4	6	3	6	6	6
8	8	29	397	1	24	3	4	11	4	4	5	1	1	1	0	0	1	5	4	1	1	7	7	4	4	4	7	6	5	6	2	7	6	1	6	1	1	4	4	6	6	1	7	4	6	3	6	6	6
8	8	29	397	1	24	3	4	11	4	4	5	1	1	1	0	0	1	5	4	1	1	7	7	4	4	4	7	6	5	6	2	7	6	1	6	1	1	4	4	6	6	1	7	4	6	3	6	6	6
8	8	29	397	1	24	3	4	11	4	4	5	1	1	1	0	0	1	5	4	1	1	7	7	4	4	4	7	6	5	6	2	7	6	1	6	1	1	4	4	6	6	1	7	4	6	3	6	6	6
8	8	29	397	1	24	3	4	11	4	4	5	1	1	1	0	0	1	5	4	1	1	7	7	4	4	4	7	6	5	6	2	7	6	1	6	1	1	4	4	6	6	1	7	4	6	3	6	6	6
8	8	29	397	1	24	3	4	11	4	4	5	1	1	1	0	0	1	5	4	1	1	7	7	4	4	4	7	6	5	6	2	7	6	1	6	1	1	4	4	6	6	1	7	4	6	3	6	6	6
8	8	29	397	1	24	3	4	11	4	4	5	1	1	1	0	0	1	5	4	1	1	7	7	4	4	4	7	6	5	6	2	7	6	1	6	1	1	4	4	6	6	1	7	4	6	3	6	6	6
8	8	29	397	1	24	3	4	11	4	4	5	1	1	1	0	0	1	5	4	1	1	7	7	4	4	4	7	6	5	6	2	7	6	1	6	1	1	4	4	6	6	1	7	4	6	3	6	6	6
8	8	29	397	1	24	3	4	11	4	4	5	1	1	1	0	0	1	5	4	1	1	7	7	4	4	4	7	6	5	6	2	7	6	1	6	1	1	4	4	6	6	1	7	4	6	3	6	6	6
8	8	30	398	2	19	4	4	11	4	6	3	1	1	1	0	0	0	7	7	6	6	7	7	6	6	5	6	5	5	5	2	6	6	3	5	4	2	2	2	5	6	3	2	5	4	6	6	6	6
8	8	30	398	2	19	4	4	11	4	6	3	1	1	1	0	0	0	7	7	6	6	7	7	6	6	5	6	5	5	5	2	6	6	3	5	4	2	2	2	5	6	3	2	5	4	6	6	6	6
8	8	30	398	2	19	4	4	11	4	6	3	1	1	1	0	0	0	7	7	6	6	7	7	6	6	5	6	5	5	5	2	6	6	3	5	4	2	2	2	5	6	3	2	5	4	6	6	6	6
8	8	30	398	2	19	4	4	11	4	6	3	1	1	1	0	0	0	7	7	6	6	7	7	6	6	5	6	5	5	5	2	6	6	3	5	4	2	2	2	5	6	3	2	5	4	6	6	6	6
8	8	30	398	2	19	4	4	11	4	6	3	1	1	1	0	0	0	7	7	6	6	7	7	6	6	5	6	5	5	5	2	6	6	3	5	4	2	2	2	5	6	3	2	5	4	6	6	6	6
8	8	30	398	2	19	4	4	11	4	6	3	1	1	1	0	0	0	7	7	6	6	7	7	6	6	5	6	5	5	5	2	6	6	3	5	4	2	2	2	5	6	3	2	5	4	6	6	6	6
8	8	30	398	2	19	4	4	11	4	6	3	1	1	1	0	0	0	7	7	6	6	7	7	6	6	5	6	5	5	5	2	6	6	3	5	4	2	2	2	5	6	3	2	5	4	6	6	6	6
8	8	30	398	2	19	4	4	11	4	6	3	1	1	1	0	0	0	7	7	6	6	7	7	6	6	5	6	5	5	5	2	6	6	3	5	4	2	2	2	5	6	3	2	5	4	6	6	6	6
8	8	30	398	2	19	4	4	11	4	6	3	1	1	1	0	0	0	7	7	6	6	7	7	6	6	5	6	5	5	5	2	6	6	3	5	4	2	2	2	5	6	3	2	5	4	6	6	6	6
8	8	30	398	2	19	4	4	11	4	6	3	1	1	1	0	0	0	7	7	6	6	7	7	6	6	5	6	5	5	5	2	6	6	3	5	4	2	2	2	5	6	3	2	5	4	6	6	6	6
8	8	30	398	2	19	4	4	11	4	6	3	1	1	1	0	0	0	7	7	6	6	7	7	6	6	5	6	5	5	5	2	6	6	3	5	4	2	2	2	5	6	3	2	5	4	6	6	6	6
8	8	30	398	2	19	4	4	11	4	6	3	1	1	1	0	0	0	7	7	6	6	7	7	6	6	5	6	5	5	5	2	6	6	3	5	4	2	2	2	5	6	3	2	5	4	6	6	6	6
8	8	30	398	2	19	4	4	11	4	6	3	1	1	1	0	0	0	7	7	6	6	7	7	6	6	5	6	5	5	5	2	6	6	3	5	4	2	2	2	5	6	3	2	5	4	6	6	6	6
8	8	30	398	2	19	4	4	11	4	6	3	1	1	1	0	0	0	7	7	6	6	7	7	6	6	5	6	5	5	5	2	6	6	3	5	4	2	2	2	5	6	3	2	5	4	6	6	6	6
8	8	30	398	2	19	4	4	11	4	6	3	1	1	1	0	0	0	7	7	6	6	7	7	6	6	5	6	5	5	5	2	6	6	3	5	4	2	2	2	5	6	3	2	5	4	6	6	6	6
8	8	30	398	2	19	4	4	11	4	6	3	1	1	1	0	0	0	7	7	6	6	7	7	6	6	5	6	5	5	5	2	6	6	3	5	4	2	2	2	5	6	3	2	5	4	6	6	6	6
8	8	30	398	2	19	4	4	11	4	6	3	1	1	1	0	0	0	7	7	6	6	7	7	6	6	5	6	5	5	5	2	6	6	3	5	4	2	2	2	5	6	3	2	5	4	6	6	6	6
8	8	30	398	2	19	4	4	11	4	6	3	1	1	1	0	0	0	7	7	6	6	7	7	6	6	5	6	5	5	5	2	6	6	3	5	4	2	2	2	5	6	3	2	5	4	6	6	6	6
8	8	30	398	2	19	4	4	11	4	6	3	1	1	1	0	0	0	7	7	6	6	7	7	6	6	5	6	5	5	5	2	6	6	3	5	4	2	2	2	5	6	3	2	5	4	6	6	6	6
8	8	30	398	2	19	4	4	11	4	6	3	1	1	1	0	0	0	7	7	6	6	7	7	6	6	5	6	5	5	5	2	6	6	3	5	4	2	2	2	5	6	3	2	5	4	6	6	6	6
8	8	31	399	1	52	4	2	6	2	6	4	3	1	1	0	0	1	7	6	6	6	7	6	7	6	6	6	6	1	6	2	2	2	2	6	2	2	5	4	3	6	1	6	6	6	6	1	1	2
8	8	31	399	1	52	4	2	6	2	6	4	3	1	1	0	0	1	7	6	6	6	7	6	7	6	6	6	6	1	6	2	2	2	2	6	2	2	5	4	3	6	1	6	6	6	6	1	1	2
8	8	31	399	1	52	4	2	6	2	6	4	3	1	1	0	0	1	7	6	6	6	7	6	7	6	6	6	6	1	6	2	2	2	2	6	2	2	5	4	3	6	1	6	6	6	6	1	1	2
8	8	31	399	1	52	4	2	6	2	6	4	3	1	1	0	0	1	7	6	6	6	7	6	7	6	6	6	6	1	6	2	2	2	2	6	2	2	5	4	3	6	1	6	6	6	6	1	1	2
8	8	31	399	1	52	4	2	6	2	6	4	3	1	1	0	0	1	7	6	6	6	7	6	7	6	6	6	6	1	6	2	2	2	2	6	2	2	5	4	3	6	1	6	6	6	6	1	1	2
8	8	31	399	1	52	4	2	6	2	6	4	3	1	1	0	0	1	7	6	6	6	7	6	7	6	6	6	6	1	6	2	2	2	2	6	2	2	5	4	3	6	1	6	6	6	6	1	1	2
8	8	31	399	1	52	4	2	6	2	6	4	3	1	1	0	0	1	7	6	6	6	7	6	7	6	6	6	6	1	6	2	2	2	2	6	2	2	5	4	3	6	1	6	6	6	6	1	1	2
8	8	31	399	1	52	4	2	6	2	6	4	3	1	1	0	0	1	7	6	6	6	7	6	7	6	6	6	6	1	6	2	2	2	2	6	2	2	5	4	3	6	1	6	6	6	6	1	1	2
8	8	31	399	1	52	4	2	6	2	6	4	3	1	1	0	0	1	7	6	6	6	7	6	7	6	6	6	6	1	6	2	2	2	2	6	2	2	5	4	3	6	1	6	6	6	6	1	1	2
8	8	31	399	1	52	4	2	6	2	6	4	3	1	1	0	0	1	7	6	6	6	7	6	7	6	6	6	6	1	6	2	2	2	2	6	2	2	5	4	3	6	1	6	6	6	6	1	1	2
8	8	31	399	1	52	4	2	6	2	6	4	3	1	1	0	0	1	7	6	6	6	7	6	7	6	6	6	6	1	6	2	2	2	2	6	2	2	5	4	3	6	1	6	6	6	6	1	1	2
8	8	31	399	1	52	4	2	6	2	6	4	3	1	1	0	0	1	7	6	6	6	7	6	7	6	6	6	6	1	6	2	2	2	2	6	2	2	5	4	3	6	1	6	6	6	6	1	1	2
8	8	31	399	1	52	4	2	6	2	6	4	3	1	1	0	0	1	7	6	6	6	7	6	7	6	6	6	6	1	6	2	2	2	2	6	2	2	5	4	3	6	1	6	6	6	6	1	1	2
8	8	31	399	1	52	4	2	6	2	6	4	3	1	1	0	0	1	7	6	6	6	7	6	7	6	6	6	6	1	6	2	2	2	2	6	2	2	5	4	3	6	1	6	6	6	6	1	1	2
8	8	31	399	1	52	4	2	6	2	6	4	3	1	1	0	0	1	7	6	6	6	7	6	7	6	6	6	6	1	6	2	2	2	2	6	2	2	5	4	3	6	1	6	6	6	6	1	1	2
8	8	31	399	1	52	4	2	6	2	6	4	3	1	1	0	0	1	7	6	6	6	7	6	7	6	6	6	6	1	6	2	2	2	2	6	2	2	5	4	3	6	1	6	6	6	6	1	1	2
8	8	31	399	1	52	4	2	6	2	6	4	3	1	1	0	0	1	7	6	6	6	7	6	7	6	6	6	6	1	6	2	2	2	2	6	2	2	5	4	3	6	1	6	6	6	6	1	1	2
8	8	31	399	1	52	4	2	6	2	6	4	3	1	1	0	0	1	7	6	6	6	7	6	7	6	6	6	6	1	6	2	2	2	2	6	2	2	5	4	3	6	1	6	6	6	6	1	1	2
8	8	31	399	1	52	4	2	6	2	6	4	3	1	1	0	0	1	7	6	6	6	7	6	7	6	6	6	6	1	6	2	2	2	2	6	2	2	5	4	3	6	1	6	6	6	6	1	1	2
8	8	31	399	1	52	4	2	6	2	6	4	3	1	1	0	0	1	7	6	6	6	7	6	7	6	6	6	6	1	6	2	2	2	2	6	2	2	5	4	3	6	1	6	6	6	6	1	1	2
8	8	32	400	1	18	3	4	11	4	7	4	3	1	1	0	0	1	6	5	4	6	7	7	7	3	7	7	6	5	6	3	6	5	4	5	2	3	6	3	6	4	1	1	3	1	7	5	6	7
8	8	32	400	1	18	3	4	11	4	7	4	3	1	1	0	0	1	6	5	4	6	7	7	7	3	7	7	6	5	6	3	6	5	4	5	2	3	6	3	6	4	1	1	3	1	7	5	6	7
8	8	32	400	1	18	3	4	11	4	7	4	3	1	1	0	0	1	6	5	4	6	7	7	7	3	7	7	6	5	6	3	6	5	4	5	2	3	6	3	6	4	1	1	3	1	7	5	6	7
8	8	32	400	1	18	3	4	11	4	7	4	3	1	1	0	0	1	6	5	4	6	7	7	7	3	7	7	6	5	6	3	6	5	4	5	2	3	6	3	6	4	1	1	3	1	7	5	6	7
8	8	32	400	1	18	3	4	11	4	7	4	3	1	1	0	0	1	6	5	4	6	7	7	7	3	7	7	6	5	6	3	6	5	4	5	2	3	6	3	6	4	1	1	3	1	7	5	6	7
8	8	32	400	1	18	3	4	11	4	7	4	3	1	1	0	0	1	6	5	4	6	7	7	7	3	7	7	6	5	6	3	6	5	4	5	2	3	6	3	6	4	1	1	3	1	7	5	6	7
8	8	32	400	1	18	3	4	11	4	7	4	3	1	1	0	0	1	6	5	4	6	7	7	7	3	7	7	6	5	6	3	6	5	4	5	2	3	6	3	6	4	1	1	3	1	7	5	6	7
8	8	32	400	1	18	3	4	11	4	7	4	3	1	1	0	0	1	6	5	4	6	7	7	7	3	7	7	6	5	6	3	6	5	4	5	2	3	6	3	6	4	1	1	3	1	7	5	6	7
8	8	32	400	1	18	3	4	11	4	7	4	3	1	1	0	0	1	6	5	4	6	7	7	7	3	7	7	6	5	6	3	6	5	4	5	2	3	6	3	6	4	1	1	3	1	7	5	6	7
8	8	32	400	1	18	3	4	11	4	7	4	3	1	1	0	0	1	6	5	4	6	7	7	7	3	7	7	6	5	6	3	6	5	4	5	2	3	6	3	6	4	1	1	3	1	7	5	6	7
8	8	32	400	1	18	3	4	11	4	7	4	3	1	1	0	0	1	6	5	4	6	7	7	7	3	7	7	6	5	6	3	6	5	4	5	2	3	6	3	6	4	1	1	3	1	7	5	6	7
8	8	32	400	1	18	3	4	11	4	7	4	3	1	1	0	0	1	6	5	4	6	7	7	7	3	7	7	6	5	6	3	6	5	4	5	2	3	6	3	6	4	1	1	3	1	7	5	6	7
8	8	32	400	1	18	3	4	11	4	7	4	3	1	1	0	0	1	6	5	4	6	7	7	7	3	7	7	6	5	6	3	6	5	4	5	2	3	6	3	6	4	1	1	3	1	7	5	6	7
8	8	32	400	1	18	3	4	11	4	7	4	3	1	1	0	0	1	6	5	4	6	7	7	7	3	7	7	6	5	6	3	6	5	4	5	2	3	6	3	6	4	1	1	3	1	7	5	6	7
8	8	32	400	1	18	3	4	11	4	7	4	3	1	1	0	0	1	6	5	4	6	7	7	7	3	7	7	6	5	6	3	6	5	4	5	2	3	6	3	6	4	1	1	3	1	7	5	6	7
8	8	32	400	1	18	3	4	11	4	7	4	3	1	1	0	0	1	6	5	4	6	7	7	7	3	7	7	6	5	6	3	6	5	4	5	2	3	6	3	6	4	1	1	3	1	7	5	6	7
8	8	32	400	1	18	3	4	11	4	7	4	3	1	1	0	0	1	6	5	4	6	7	7	7	3	7	7	6	5	6	3	6	5	4	5	2	3	6	3	6	4	1	1	3	1	7	5	6	7
8	8	32	400	1	18	3	4	11	4	7	4	3	1	1	0	0	1	6	5	4	6	7	7	7	3	7	7	6	5	6	3	6	5	4	5	2	3	6	3	6	4	1	1	3	1	7	5	6	7
8	8	32	400	1	18	3	4	11	4	7	4	3	1	1	0	0	1	6	5	4	6	7	7	7	3	7	7	6	5	6	3	6	5	4	5	2	3	6	3	6	4	1	1	3	1	7	5	6	7
8	8	32	400	1	18	3	4	11	4	7	4	3	1	1	0	0	1	6	5	4	6	7	7	7	3	7	7	6	5	6	3	6	5	4	5	2	3	6	3	6	4	1	1	3	1	7	5	6	7
8	8	33	401	2	21	4	4	11	4	3	4	1	1	1	1	0	1	5	6	4	4	6	6	6	5	5	7	6	1	6	4	1	4	2	5	2	2	6	6	4	4	1	6	6	5	6	6	6	6
8	8	33	401	2	21	4	4	11	4	3	4	1	1	1	1	0	1	5	6	4	4	6	6	6	5	5	7	6	1	6	4	1	4	2	5	2	2	6	6	4	4	1	6	6	5	6	6	6	6
8	8	33	401	2	21	4	4	11	4	3	4	1	1	1	1	0	1	5	6	4	4	6	6	6	5	5	7	6	1	6	4	1	4	2	5	2	2	6	6	4	4	1	6	6	5	6	6	6	6
8	8	33	401	2	21	4	4	11	4	3	4	1	1	1	1	0	1	5	6	4	4	6	6	6	5	5	7	6	1	6	4	1	4	2	5	2	2	6	6	4	4	1	6	6	5	6	6	6	6
8	8	33	401	2	21	4	4	11	4	3	4	1	1	1	1	0	1	5	6	4	4	6	6	6	5	5	7	6	1	6	4	1	4	2	5	2	2	6	6	4	4	1	6	6	5	6	6	6	6
8	8	33	401	2	21	4	4	11	4	3	4	1	1	1	1	0	1	5	6	4	4	6	6	6	5	5	7	6	1	6	4	1	4	2	5	2	2	6	6	4	4	1	6	6	5	6	6	6	6
8	8	33	401	2	21	4	4	11	4	3	4	1	1	1	1	0	1	5	6	4	4	6	6	6	5	5	7	6	1	6	4	1	4	2	5	2	2	6	6	4	4	1	6	6	5	6	6	6	6
8	8	33	401	2	21	4	4	11	4	3	4	1	1	1	1	0	1	5	6	4	4	6	6	6	5	5	7	6	1	6	4	1	4	2	5	2	2	6	6	4	4	1	6	6	5	6	6	6	6
8	8	33	401	2	21	4	4	11	4	3	4	1	1	1	1	0	1	5	6	4	4	6	6	6	5	5	7	6	1	6	4	1	4	2	5	2	2	6	6	4	4	1	6	6	5	6	6	6	6
8	8	33	401	2	21	4	4	11	4	3	4	1	1	1	1	0	1	5	6	4	4	6	6	6	5	5	7	6	1	6	4	1	4	2	5	2	2	6	6	4	4	1	6	6	5	6	6	6	6
8	8	33	401	2	21	4	4	11	4	3	4	1	1	1	1	0	1	5	6	4	4	6	6	6	5	5	7	6	1	6	4	1	4	2	5	2	2	6	6	4	4	1	6	6	5	6	6	6	6
8	8	33	401	2	21	4	4	11	4	3	4	1	1	1	1	0	1	5	6	4	4	6	6	6	5	5	7	6	1	6	4	1	4	2	5	2	2	6	6	4	4	1	6	6	5	6	6	6	6
8	8	33	401	2	21	4	4	11	4	3	4	1	1	1	1	0	1	5	6	4	4	6	6	6	5	5	7	6	1	6	4	1	4	2	5	2	2	6	6	4	4	1	6	6	5	6	6	6	6
8	8	33	401	2	21	4	4	11	4	3	4	1	1	1	1	0	1	5	6	4	4	6	6	6	5	5	7	6	1	6	4	1	4	2	5	2	2	6	6	4	4	1	6	6	5	6	6	6	6
8	8	33	401	2	21	4	4	11	4	3	4	1	1	1	1	0	1	5	6	4	4	6	6	6	5	5	7	6	1	6	4	1	4	2	5	2	2	6	6	4	4	1	6	6	5	6	6	6	6
8	8	33	401	2	21	4	4	11	4	3	4	1	1	1	1	0	1	5	6	4	4	6	6	6	5	5	7	6	1	6	4	1	4	2	5	2	2	6	6	4	4	1	6	6	5	6	6	6	6
8	8	33	401	2	21	4	4	11	4	3	4	1	1	1	1	0	1	5	6	4	4	6	6	6	5	5	7	6	1	6	4	1	4	2	5	2	2	6	6	4	4	1	6	6	5	6	6	6	6
8	8	33	401	2	21	4	4	11	4	3	4	1	1	1	1	0	1	5	6	4	4	6	6	6	5	5	7	6	1	6	4	1	4	2	5	2	2	6	6	4	4	1	6	6	5	6	6	6	6
8	8	33	401	2	21	4	4	11	4	3	4	1	1	1	1	0	1	5	6	4	4	6	6	6	5	5	7	6	1	6	4	1	4	2	5	2	2	6	6	4	4	1	6	6	5	6	6	6	6
8	8	33	401	2	21	4	4	11	4	3	4	1	1	1	1	0	1	5	6	4	4	6	6	6	5	5	7	6	1	6	4	1	4	2	5	2	2	6	6	4	4	1	6	6	5	6	6	6	6
8	8	34	402	1	38	4	2	5	1	5	5	5	1	0	0	0	0	3	3	1	1	4	7	3	3	3	3	3	5	3	3	3	3	3	3	3	3	3	3	5	3	4	1	1	1	3	3	3	3
8	8	34	402	1	38	4	2	5	1	5	5	5	1	0	0	0	0	3	3	1	1	4	7	3	3	3	3	3	5	3	3	3	3	3	3	3	3	3	3	5	3	4	1	1	1	3	3	3	3
8	8	34	402	1	38	4	2	5	1	5	5	5	1	0	0	0	0	3	3	1	1	4	7	3	3	3	3	3	5	3	3	3	3	3	3	3	3	3	3	5	3	4	1	1	1	3	3	3	3
8	8	34	402	1	38	4	2	5	1	5	5	5	1	0	0	0	0	3	3	1	1	4	7	3	3	3	3	3	5	3	3	3	3	3	3	3	3	3	3	5	3	4	1	1	1	3	3	3	3
8	8	34	402	1	38	4	2	5	1	5	5	5	1	0	0	0	0	3	3	1	1	4	7	3	3	3	3	3	5	3	3	3	3	3	3	3	3	3	3	5	3	4	1	1	1	3	3	3	3
8	8	34	402	1	38	4	2	5	1	5	5	5	1	0	0	0	0	3	3	1	1	4	7	3	3	3	3	3	5	3	3	3	3	3	3	3	3	3	3	5	3	4	1	1	1	3	3	3	3
8	8	34	402	1	38	4	2	5	1	5	5	5	1	0	0	0	0	3	3	1	1	4	7	3	3	3	3	3	5	3	3	3	3	3	3	3	3	3	3	5	3	4	1	1	1	3	3	3	3
8	8	34	402	1	38	4	2	5	1	5	5	5	1	0	0	0	0	3	3	1	1	4	7	3	3	3	3	3	5	3	3	3	3	3	3	3	3	3	3	5	3	4	1	1	1	3	3	3	3
8	8	34	402	1	38	4	2	5	1	5	5	5	1	0	0	0	0	3	3	1	1	4	7	3	3	3	3	3	5	3	3	3	3	3	3	3	3	3	3	5	3	4	1	1	1	3	3	3	3
8	8	34	402	1	38	4	2	5	1	5	5	5	1	0	0	0	0	3	3	1	1	4	7	3	3	3	3	3	5	3	3	3	3	3	3	3	3	3	3	5	3	4	1	1	1	3	3	3	3
8	8	34	402	1	38	4	2	5	1	5	5	5	1	0	0	0	0	3	3	1	1	4	7	3	3	3	3	3	5	3	3	3	3	3	3	3	3	3	3	5	3	4	1	1	1	3	3	3	3
8	8	34	402	1	38	4	2	5	1	5	5	5	1	0	0	0	0	3	3	1	1	4	7	3	3	3	3	3	5	3	3	3	3	3	3	3	3	3	3	5	3	4	1	1	1	3	3	3	3
8	8	34	402	1	38	4	2	5	1	5	5	5	1	0	0	0	0	3	3	1	1	4	7	3	3	3	3	3	5	3	3	3	3	3	3	3	3	3	3	5	3	4	1	1	1	3	3	3	3
8	8	34	402	1	38	4	2	5	1	5	5	5	1	0	0	0	0	3	3	1	1	4	7	3	3	3	3	3	5	3	3	3	3	3	3	3	3	3	3	5	3	4	1	1	1	3	3	3	3
8	8	34	402	1	38	4	2	5	1	5	5	5	1	0	0	0	0	3	3	1	1	4	7	3	3	3	3	3	5	3	3	3	3	3	3	3	3	3	3	5	3	4	1	1	1	3	3	3	3
8	8	34	402	1	38	4	2	5	1	5	5	5	1	0	0	0	0	3	3	1	1	4	7	3	3	3	3	3	5	3	3	3	3	3	3	3	3	3	3	5	3	4	1	1	1	3	3	3	3
8	8	34	402	1	38	4	2	5	1	5	5	5	1	0	0	0	0	3	3	1	1	4	7	3	3	3	3	3	5	3	3	3	3	3	3	3	3	3	3	5	3	4	1	1	1	3	3	3	3
8	8	34	402	1	38	4	2	5	1	5	5	5	1	0	0	0	0	3	3	1	1	4	7	3	3	3	3	3	5	3	3	3	3	3	3	3	3	3	3	5	3	4	1	1	1	3	3	3	3
8	8	34	402	1	38	4	2	5	1	5	5	5	1	0	0	0	0	3	3	1	1	4	7	3	3	3	3	3	5	3	3	3	3	3	3	3	3	3	3	5	3	4	1	1	1	3	3	3	3
8	8	34	402	1	38	4	2	5	1	5	5	5	1	0	0	0	0	3	3	1	1	4	7	3	3	3	3	3	5	3	3	3	3	3	3	3	3	3	3	5	3	4	1	1	1	3	3	3	3
8	8	35	403	2	51	4	2	5	2	5	5	3	1	1	0	0	0	6	6	7	7	6	6	5	7	7	6	4	2	3	4	3	3	4	4	4	4	3	3	4	4	4	3	4	4	4	5	5	6
8	8	35	403	2	51	4	2	5	2	5	5	3	1	1	0	0	0	6	6	7	7	6	6	5	7	7	6	4	2	3	4	3	3	4	4	4	4	3	3	4	4	4	3	4	4	4	5	5	6
8	8	35	403	2	51	4	2	5	2	5	5	3	1	1	0	0	0	6	6	7	7	6	6	5	7	7	6	4	2	3	4	3	3	4	4	4	4	3	3	4	4	4	3	4	4	4	5	5	6
8	8	35	403	2	51	4	2	5	2	5	5	3	1	1	0	0	0	6	6	7	7	6	6	5	7	7	6	4	2	3	4	3	3	4	4	4	4	3	3	4	4	4	3	4	4	4	5	5	6
8	8	35	403	2	51	4	2	5	2	5	5	3	1	1	0	0	0	6	6	7	7	6	6	5	7	7	6	4	2	3	4	3	3	4	4	4	4	3	3	4	4	4	3	4	4	4	5	5	6
8	8	35	403	2	51	4	2	5	2	5	5	3	1	1	0	0	0	6	6	7	7	6	6	5	7	7	6	4	2	3	4	3	3	4	4	4	4	3	3	4	4	4	3	4	4	4	5	5	6
8	8	35	403	2	51	4	2	5	2	5	5	3	1	1	0	0	0	6	6	7	7	6	6	5	7	7	6	4	2	3	4	3	3	4	4	4	4	3	3	4	4	4	3	4	4	4	5	5	6
8	8	35	403	2	51	4	2	5	2	5	5	3	1	1	0	0	0	6	6	7	7	6	6	5	7	7	6	4	2	3	4	3	3	4	4	4	4	3	3	4	4	4	3	4	4	4	5	5	6
8	8	35	403	2	51	4	2	5	2	5	5	3	1	1	0	0	0	6	6	7	7	6	6	5	7	7	6	4	2	3	4	3	3	4	4	4	4	3	3	4	4	4	3	4	4	4	5	5	6
8	8	35	403	2	51	4	2	5	2	5	5	3	1	1	0	0	0	6	6	7	7	6	6	5	7	7	6	4	2	3	4	3	3	4	4	4	4	3	3	4	4	4	3	4	4	4	5	5	6
8	8	35	403	2	51	4	2	5	2	5	5	3	1	1	0	0	0	6	6	7	7	6	6	5	7	7	6	4	2	3	4	3	3	4	4	4	4	3	3	4	4	4	3	4	4	4	5	5	6
8	8	35	403	2	51	4	2	5	2	5	5	3	1	1	0	0	0	6	6	7	7	6	6	5	7	7	6	4	2	3	4	3	3	4	4	4	4	3	3	4	4	4	3	4	4	4	5	5	6
8	8	35	403	2	51	4	2	5	2	5	5	3	1	1	0	0	0	6	6	7	7	6	6	5	7	7	6	4	2	3	4	3	3	4	4	4	4	3	3	4	4	4	3	4	4	4	5	5	6
8	8	35	403	2	51	4	2	5	2	5	5	3	1	1	0	0	0	6	6	7	7	6	6	5	7	7	6	4	2	3	4	3	3	4	4	4	4	3	3	4	4	4	3	4	4	4	5	5	6
8	8	35	403	2	51	4	2	5	2	5	5	3	1	1	0	0	0	6	6	7	7	6	6	5	7	7	6	4	2	3	4	3	3	4	4	4	4	3	3	4	4	4	3	4	4	4	5	5	6
8	8	35	403	2	51	4	2	5	2	5	5	3	1	1	0	0	0	6	6	7	7	6	6	5	7	7	6	4	2	3	4	3	3	4	4	4	4	3	3	4	4	4	3	4	4	4	5	5	6
8	8	35	403	2	51	4	2	5	2	5	5	3	1	1	0	0	0	6	6	7	7	6	6	5	7	7	6	4	2	3	4	3	3	4	4	4	4	3	3	4	4	4	3	4	4	4	5	5	6
8	8	35	403	2	51	4	2	5	2	5	5	3	1	1	0	0	0	6	6	7	7	6	6	5	7	7	6	4	2	3	4	3	3	4	4	4	4	3	3	4	4	4	3	4	4	4	5	5	6
8	8	35	403	2	51	4	2	5	2	5	5	3	1	1	0	0	0	6	6	7	7	6	6	5	7	7	6	4	2	3	4	3	3	4	4	4	4	3	3	4	4	4	3	4	4	4	5	5	6
8	8	35	403	2	51	4	2	5	2	5	5	3	1	1	0	0	0	6	6	7	7	6	6	5	7	7	6	4	2	3	4	3	3	4	4	4	4	3	3	4	4	4	3	4	4	4	5	5	6
8	8	36	404	1	24	4	3	11	3	2	3	2	1	1	0	0	0	6	5	3	5	7	6	7	3	3	4	4	2	4	5	4	4	3	5	3	3	5	3	5	5	2	6	6	6	7	5	5	5
8	8	36	404	1	24	4	3	11	3	2	3	2	1	1	0	0	0	6	5	3	5	7	6	7	3	3	4	4	2	4	5	4	4	3	5	3	3	5	3	5	5	2	6	6	6	7	5	5	5
8	8	36	404	1	24	4	3	11	3	2	3	2	1	1	0	0	0	6	5	3	5	7	6	7	3	3	4	4	2	4	5	4	4	3	5	3	3	5	3	5	5	2	6	6	6	7	5	5	5
8	8	36	404	1	24	4	3	11	3	2	3	2	1	1	0	0	0	6	5	3	5	7	6	7	3	3	4	4	2	4	5	4	4	3	5	3	3	5	3	5	5	2	6	6	6	7	5	5	5
8	8	36	404	1	24	4	3	11	3	2	3	2	1	1	0	0	0	6	5	3	5	7	6	7	3	3	4	4	2	4	5	4	4	3	5	3	3	5	3	5	5	2	6	6	6	7	5	5	5
8	8	36	404	1	24	4	3	11	3	2	3	2	1	1	0	0	0	6	5	3	5	7	6	7	3	3	4	4	2	4	5	4	4	3	5	3	3	5	3	5	5	2	6	6	6	7	5	5	5
8	8	36	404	1	24	4	3	11	3	2	3	2	1	1	0	0	0	6	5	3	5	7	6	7	3	3	4	4	2	4	5	4	4	3	5	3	3	5	3	5	5	2	6	6	6	7	5	5	5
8	8	36	404	1	24	4	3	11	3	2	3	2	1	1	0	0	0	6	5	3	5	7	6	7	3	3	4	4	2	4	5	4	4	3	5	3	3	5	3	5	5	2	6	6	6	7	5	5	5
8	8	36	404	1	24	4	3	11	3	2	3	2	1	1	0	0	0	6	5	3	5	7	6	7	3	3	4	4	2	4	5	4	4	3	5	3	3	5	3	5	5	2	6	6	6	7	5	5	5
8	8	36	404	1	24	4	3	11	3	2	3	2	1	1	0	0	0	6	5	3	5	7	6	7	3	3	4	4	2	4	5	4	4	3	5	3	3	5	3	5	5	2	6	6	6	7	5	5	5
8	8	36	404	1	24	4	3	11	3	2	3	2	1	1	0	0	0	6	5	3	5	7	6	7	3	3	4	4	2	4	5	4	4	3	5	3	3	5	3	5	5	2	6	6	6	7	5	5	5
8	8	36	404	1	24	4	3	11	3	2	3	2	1	1	0	0	0	6	5	3	5	7	6	7	3	3	4	4	2	4	5	4	4	3	5	3	3	5	3	5	5	2	6	6	6	7	5	5	5
8	8	36	404	1	24	4	3	11	3	2	3	2	1	1	0	0	0	6	5	3	5	7	6	7	3	3	4	4	2	4	5	4	4	3	5	3	3	5	3	5	5	2	6	6	6	7	5	5	5
8	8	36	404	1	24	4	3	11	3	2	3	2	1	1	0	0	0	6	5	3	5	7	6	7	3	3	4	4	2	4	5	4	4	3	5	3	3	5	3	5	5	2	6	6	6	7	5	5	5
8	8	36	404	1	24	4	3	11	3	2	3	2	1	1	0	0	0	6	5	3	5	7	6	7	3	3	4	4	2	4	5	4	4	3	5	3	3	5	3	5	5	2	6	6	6	7	5	5	5
8	8	36	404	1	24	4	3	11	3	2	3	2	1	1	0	0	0	6	5	3	5	7	6	7	3	3	4	4	2	4	5	4	4	3	5	3	3	5	3	5	5	2	6	6	6	7	5	5	5
8	8	36	404	1	24	4	3	11	3	2	3	2	1	1	0	0	0	6	5	3	5	7	6	7	3	3	4	4	2	4	5	4	4	3	5	3	3	5	3	5	5	2	6	6	6	7	5	5	5
8	8	36	404	1	24	4	3	11	3	2	3	2	1	1	0	0	0	6	5	3	5	7	6	7	3	3	4	4	2	4	5	4	4	3	5	3	3	5	3	5	5	2	6	6	6	7	5	5	5
8	8	36	404	1	24	4	3	11	3	2	3	2	1	1	0	0	0	6	5	3	5	7	6	7	3	3	4	4	2	4	5	4	4	3	5	3	3	5	3	5	5	2	6	6	6	7	5	5	5
8	8	36	404	1	24	4	3	11	3	2	3	2	1	1	0	0	0	6	5	3	5	7	6	7	3	3	4	4	2	4	5	4	4	3	5	3	3	5	3	5	5	2	6	6	6	7	5	5	5
8	8	37	405	2	26	4	2	5	8	11	3	2	1	1	0	0	1	5	6	4	5	5	7	3	6	5	6	6	5	5	3	6	4	6	5	3	3	5	5	2	5	2	3	4	4	6	6	5	6
8	8	37	405	2	26	4	2	5	8	11	3	2	1	1	0	0	1	5	6	4	5	5	7	3	6	5	6	6	5	5	3	6	4	6	5	3	3	5	5	2	5	2	3	4	4	6	6	5	6
8	8	37	405	2	26	4	2	5	8	11	3	2	1	1	0	0	1	5	6	4	5	5	7	3	6	5	6	6	5	5	3	6	4	6	5	3	3	5	5	2	5	2	3	4	4	6	6	5	6
8	8	37	405	2	26	4	2	5	8	11	3	2	1	1	0	0	1	5	6	4	5	5	7	3	6	5	6	6	5	5	3	6	4	6	5	3	3	5	5	2	5	2	3	4	4	6	6	5	6
8	8	37	405	2	26	4	2	5	8	11	3	2	1	1	0	0	1	5	6	4	5	5	7	3	6	5	6	6	5	5	3	6	4	6	5	3	3	5	5	2	5	2	3	4	4	6	6	5	6
8	8	37	405	2	26	4	2	5	8	11	3	2	1	1	0	0	1	5	6	4	5	5	7	3	6	5	6	6	5	5	3	6	4	6	5	3	3	5	5	2	5	2	3	4	4	6	6	5	6
8	8	37	405	2	26	4	2	5	8	11	3	2	1	1	0	0	1	5	6	4	5	5	7	3	6	5	6	6	5	5	3	6	4	6	5	3	3	5	5	2	5	2	3	4	4	6	6	5	6
8	8	37	405	2	26	4	2	5	8	11	3	2	1	1	0	0	1	5	6	4	5	5	7	3	6	5	6	6	5	5	3	6	4	6	5	3	3	5	5	2	5	2	3	4	4	6	6	5	6
8	8	37	405	2	26	4	2	5	8	11	3	2	1	1	0	0	1	5	6	4	5	5	7	3	6	5	6	6	5	5	3	6	4	6	5	3	3	5	5	2	5	2	3	4	4	6	6	5	6
8	8	37	405	2	26	4	2	5	8	11	3	2	1	1	0	0	1	5	6	4	5	5	7	3	6	5	6	6	5	5	3	6	4	6	5	3	3	5	5	2	5	2	3	4	4	6	6	5	6
8	8	37	405	2	26	4	2	5	8	11	3	2	1	1	0	0	1	5	6	4	5	5	7	3	6	5	6	6	5	5	3	6	4	6	5	3	3	5	5	2	5	2	3	4	4	6	6	5	6
8	8	37	405	2	26	4	2	5	8	11	3	2	1	1	0	0	1	5	6	4	5	5	7	3	6	5	6	6	5	5	3	6	4	6	5	3	3	5	5	2	5	2	3	4	4	6	6	5	6
8	8	37	405	2	26	4	2	5	8	11	3	2	1	1	0	0	1	5	6	4	5	5	7	3	6	5	6	6	5	5	3	6	4	6	5	3	3	5	5	2	5	2	3	4	4	6	6	5	6
8	8	37	405	2	26	4	2	5	8	11	3	2	1	1	0	0	1	5	6	4	5	5	7	3	6	5	6	6	5	5	3	6	4	6	5	3	3	5	5	2	5	2	3	4	4	6	6	5	6
8	8	37	405	2	26	4	2	5	8	11	3	2	1	1	0	0	1	5	6	4	5	5	7	3	6	5	6	6	5	5	3	6	4	6	5	3	3	5	5	2	5	2	3	4	4	6	6	5	6
8	8	37	405	2	26	4	2	5	8	11	3	2	1	1	0	0	1	5	6	4	5	5	7	3	6	5	6	6	5	5	3	6	4	6	5	3	3	5	5	2	5	2	3	4	4	6	6	5	6
8	8	37	405	2	26	4	2	5	8	11	3	2	1	1	0	0	1	5	6	4	5	5	7	3	6	5	6	6	5	5	3	6	4	6	5	3	3	5	5	2	5	2	3	4	4	6	6	5	6
8	8	37	405	2	26	4	2	5	8	11	3	2	1	1	0	0	1	5	6	4	5	5	7	3	6	5	6	6	5	5	3	6	4	6	5	3	3	5	5	2	5	2	3	4	4	6	6	5	6
8	8	37	405	2	26	4	2	5	8	11	3	2	1	1	0	0	1	5	6	4	5	5	7	3	6	5	6	6	5	5	3	6	4	6	5	3	3	5	5	2	5	2	3	4	4	6	6	5	6
8	8	37	405	2	26	4	2	5	8	11	3	2	1	1	0	0	1	5	6	4	5	5	7	3	6	5	6	6	5	5	3	6	4	6	5	3	3	5	5	2	5	2	3	4	4	6	6	5	6
8	8	38	406	1	24	4	3	1	4	7	4	2	1	1	0	0	1	7	7	6	4	7	6	6	4	4	6	6	6	4	5	5	5	5	5	4	4	4	6	6	2	2	7	6	6	6	6	1	4
8	8	38	406	1	24	4	3	1	4	7	4	2	1	1	0	0	1	7	7	6	4	7	6	6	4	4	6	6	6	4	5	5	5	5	5	4	4	4	6	6	2	2	7	6	6	6	6	1	4
8	8	38	406	1	24	4	3	1	4	7	4	2	1	1	0	0	1	7	7	6	4	7	6	6	4	4	6	6	6	4	5	5	5	5	5	4	4	4	6	6	2	2	7	6	6	6	6	1	4
8	8	38	406	1	24	4	3	1	4	7	4	2	1	1	0	0	1	7	7	6	4	7	6	6	4	4	6	6	6	4	5	5	5	5	5	4	4	4	6	6	2	2	7	6	6	6	6	1	4
8	8	38	406	1	24	4	3	1	4	7	4	2	1	1	0	0	1	7	7	6	4	7	6	6	4	4	6	6	6	4	5	5	5	5	5	4	4	4	6	6	2	2	7	6	6	6	6	1	4
8	8	38	406	1	24	4	3	1	4	7	4	2	1	1	0	0	1	7	7	6	4	7	6	6	4	4	6	6	6	4	5	5	5	5	5	4	4	4	6	6	2	2	7	6	6	6	6	1	4
8	8	38	406	1	24	4	3	1	4	7	4	2	1	1	0	0	1	7	7	6	4	7	6	6	4	4	6	6	6	4	5	5	5	5	5	4	4	4	6	6	2	2	7	6	6	6	6	1	4
8	8	38	406	1	24	4	3	1	4	7	4	2	1	1	0	0	1	7	7	6	4	7	6	6	4	4	6	6	6	4	5	5	5	5	5	4	4	4	6	6	2	2	7	6	6	6	6	1	4
8	8	38	406	1	24	4	3	1	4	7	4	2	1	1	0	0	1	7	7	6	4	7	6	6	4	4	6	6	6	4	5	5	5	5	5	4	4	4	6	6	2	2	7	6	6	6	6	1	4
8	8	38	406	1	24	4	3	1	4	7	4	2	1	1	0	0	1	7	7	6	4	7	6	6	4	4	6	6	6	4	5	5	5	5	5	4	4	4	6	6	2	2	7	6	6	6	6	1	4
8	8	38	406	1	24	4	3	1	4	7	4	2	1	1	0	0	1	7	7	6	4	7	6	6	4	4	6	6	6	4	5	5	5	5	5	4	4	4	6	6	2	2	7	6	6	6	6	1	4
8	8	38	406	1	24	4	3	1	4	7	4	2	1	1	0	0	1	7	7	6	4	7	6	6	4	4	6	6	6	4	5	5	5	5	5	4	4	4	6	6	2	2	7	6	6	6	6	1	4
8	8	38	406	1	24	4	3	1	4	7	4	2	1	1	0	0	1	7	7	6	4	7	6	6	4	4	6	6	6	4	5	5	5	5	5	4	4	4	6	6	2	2	7	6	6	6	6	1	4
8	8	38	406	1	24	4	3	1	4	7	4	2	1	1	0	0	1	7	7	6	4	7	6	6	4	4	6	6	6	4	5	5	5	5	5	4	4	4	6	6	2	2	7	6	6	6	6	1	4
8	8	38	406	1	24	4	3	1	4	7	4	2	1	1	0	0	1	7	7	6	4	7	6	6	4	4	6	6	6	4	5	5	5	5	5	4	4	4	6	6	2	2	7	6	6	6	6	1	4
8	8	38	406	1	24	4	3	1	4	7	4	2	1	1	0	0	1	7	7	6	4	7	6	6	4	4	6	6	6	4	5	5	5	5	5	4	4	4	6	6	2	2	7	6	6	6	6	1	4
8	8	38	406	1	24	4	3	1	4	7	4	2	1	1	0	0	1	7	7	6	4	7	6	6	4	4	6	6	6	4	5	5	5	5	5	4	4	4	6	6	2	2	7	6	6	6	6	1	4
8	8	38	406	1	24	4	3	1	4	7	4	2	1	1	0	0	1	7	7	6	4	7	6	6	4	4	6	6	6	4	5	5	5	5	5	4	4	4	6	6	2	2	7	6	6	6	6	1	4
8	8	38	406	1	24	4	3	1	4	7	4	2	1	1	0	0	1	7	7	6	4	7	6	6	4	4	6	6	6	4	5	5	5	5	5	4	4	4	6	6	2	2	7	6	6	6	6	1	4
8	8	38	406	1	24	4	3	1	4	7	4	2	1	1	0	0	1	7	7	6	4	7	6	6	4	4	6	6	6	4	5	5	5	5	5	4	4	4	6	6	2	2	7	6	6	6	6	1	4
8	8	39	407	1	21	4	2	1	5	8	3	1	1	0	1	1	0	7	6	6	7	7	7	6	6	7	5	4	5	6	5	3	4	1	4	5	2	6	3	6	4	5	6	3	4	5	5	4	5
8	8	39	407	1	21	4	2	1	5	8	3	1	1	0	1	1	0	7	6	6	7	7	7	6	6	7	5	4	5	6	5	3	4	1	4	5	2	6	3	6	4	5	6	3	4	5	5	4	5
8	8	39	407	1	21	4	2	1	5	8	3	1	1	0	1	1	0	7	6	6	7	7	7	6	6	7	5	4	5	6	5	3	4	1	4	5	2	6	3	6	4	5	6	3	4	5	5	4	5
8	8	39	407	1	21	4	2	1	5	8	3	1	1	0	1	1	0	7	6	6	7	7	7	6	6	7	5	4	5	6	5	3	4	1	4	5	2	6	3	6	4	5	6	3	4	5	5	4	5
8	8	39	407	1	21	4	2	1	5	8	3	1	1	0	1	1	0	7	6	6	7	7	7	6	6	7	5	4	5	6	5	3	4	1	4	5	2	6	3	6	4	5	6	3	4	5	5	4	5
8	8	39	407	1	21	4	2	1	5	8	3	1	1	0	1	1	0	7	6	6	7	7	7	6	6	7	5	4	5	6	5	3	4	1	4	5	2	6	3	6	4	5	6	3	4	5	5	4	5
8	8	39	407	1	21	4	2	1	5	8	3	1	1	0	1	1	0	7	6	6	7	7	7	6	6	7	5	4	5	6	5	3	4	1	4	5	2	6	3	6	4	5	6	3	4	5	5	4	5
8	8	39	407	1	21	4	2	1	5	8	3	1	1	0	1	1	0	7	6	6	7	7	7	6	6	7	5	4	5	6	5	3	4	1	4	5	2	6	3	6	4	5	6	3	4	5	5	4	5
8	8	39	407	1	21	4	2	1	5	8	3	1	1	0	1	1	0	7	6	6	7	7	7	6	6	7	5	4	5	6	5	3	4	1	4	5	2	6	3	6	4	5	6	3	4	5	5	4	5
8	8	39	407	1	21	4	2	1	5	8	3	1	1	0	1	1	0	7	6	6	7	7	7	6	6	7	5	4	5	6	5	3	4	1	4	5	2	6	3	6	4	5	6	3	4	5	5	4	5
8	8	39	407	1	21	4	2	1	5	8	3	1	1	0	1	1	0	7	6	6	7	7	7	6	6	7	5	4	5	6	5	3	4	1	4	5	2	6	3	6	4	5	6	3	4	5	5	4	5
8	8	39	407	1	21	4	2	1	5	8	3	1	1	0	1	1	0	7	6	6	7	7	7	6	6	7	5	4	5	6	5	3	4	1	4	5	2	6	3	6	4	5	6	3	4	5	5	4	5
8	8	39	407	1	21	4	2	1	5	8	3	1	1	0	1	1	0	7	6	6	7	7	7	6	6	7	5	4	5	6	5	3	4	1	4	5	2	6	3	6	4	5	6	3	4	5	5	4	5
8	8	39	407	1	21	4	2	1	5	8	3	1	1	0	1	1	0	7	6	6	7	7	7	6	6	7	5	4	5	6	5	3	4	1	4	5	2	6	3	6	4	5	6	3	4	5	5	4	5
8	8	39	407	1	21	4	2	1	5	8	3	1	1	0	1	1	0	7	6	6	7	7	7	6	6	7	5	4	5	6	5	3	4	1	4	5	2	6	3	6	4	5	6	3	4	5	5	4	5
8	8	39	407	1	21	4	2	1	5	8	3	1	1	0	1	1	0	7	6	6	7	7	7	6	6	7	5	4	5	6	5	3	4	1	4	5	2	6	3	6	4	5	6	3	4	5	5	4	5
8	8	39	407	1	21	4	2	1	5	8	3	1	1	0	1	1	0	7	6	6	7	7	7	6	6	7	5	4	5	6	5	3	4	1	4	5	2	6	3	6	4	5	6	3	4	5	5	4	5
8	8	39	407	1	21	4	2	1	5	8	3	1	1	0	1	1	0	7	6	6	7	7	7	6	6	7	5	4	5	6	5	3	4	1	4	5	2	6	3	6	4	5	6	3	4	5	5	4	5
8	8	39	407	1	21	4	2	1	5	8	3	1	1	0	1	1	0	7	6	6	7	7	7	6	6	7	5	4	5	6	5	3	4	1	4	5	2	6	3	6	4	5	6	3	4	5	5	4	5
8	8	39	407	1	21	4	2	1	5	8	3	1	1	0	1	1	0	7	6	6	7	7	7	6	6	7	5	4	5	6	5	3	4	1	4	5	2	6	3	6	4	5	6	3	4	5	5	4	5
8	8	40	408	2	21	3	4	11	4	6	4	2	1	0	1	0	1	7	6	6	7	7	7	6	6	6	5	5	3	4	4	6	3	2	4	3	1	4	3	2	6	1	7	6	6	6	4	2	4
8	8	40	408	2	21	3	4	11	4	6	4	2	1	0	1	0	1	7	6	6	7	7	7	6	6	6	5	5	3	4	4	6	3	2	4	3	1	4	3	2	6	1	7	6	6	6	4	2	4
8	8	40	408	2	21	3	4	11	4	6	4	2	1	0	1	0	1	7	6	6	7	7	7	6	6	6	5	5	3	4	4	6	3	2	4	3	1	4	3	2	6	1	7	6	6	6	4	2	4
8	8	40	408	2	21	3	4	11	4	6	4	2	1	0	1	0	1	7	6	6	7	7	7	6	6	6	5	5	3	4	4	6	3	2	4	3	1	4	3	2	6	1	7	6	6	6	4	2	4
8	8	40	408	2	21	3	4	11	4	6	4	2	1	0	1	0	1	7	6	6	7	7	7	6	6	6	5	5	3	4	4	6	3	2	4	3	1	4	3	2	6	1	7	6	6	6	4	2	4
8	8	40	408	2	21	3	4	11	4	6	4	2	1	0	1	0	1	7	6	6	7	7	7	6	6	6	5	5	3	4	4	6	3	2	4	3	1	4	3	2	6	1	7	6	6	6	4	2	4
8	8	40	408	2	21	3	4	11	4	6	4	2	1	0	1	0	1	7	6	6	7	7	7	6	6	6	5	5	3	4	4	6	3	2	4	3	1	4	3	2	6	1	7	6	6	6	4	2	4
8	8	40	408	2	21	3	4	11	4	6	4	2	1	0	1	0	1	7	6	6	7	7	7	6	6	6	5	5	3	4	4	6	3	2	4	3	1	4	3	2	6	1	7	6	6	6	4	2	4
8	8	40	408	2	21	3	4	11	4	6	4	2	1	0	1	0	1	7	6	6	7	7	7	6	6	6	5	5	3	4	4	6	3	2	4	3	1	4	3	2	6	1	7	6	6	6	4	2	4
8	8	40	408	2	21	3	4	11	4	6	4	2	1	0	1	0	1	7	6	6	7	7	7	6	6	6	5	5	3	4	4	6	3	2	4	3	1	4	3	2	6	1	7	6	6	6	4	2	4
8	8	40	408	2	21	3	4	11	4	6	4	2	1	0	1	0	1	7	6	6	7	7	7	6	6	6	5	5	3	4	4	6	3	2	4	3	1	4	3	2	6	1	7	6	6	6	4	2	4
8	8	40	408	2	21	3	4	11	4	6	4	2	1	0	1	0	1	7	6	6	7	7	7	6	6	6	5	5	3	4	4	6	3	2	4	3	1	4	3	2	6	1	7	6	6	6	4	2	4
8	8	40	408	2	21	3	4	11	4	6	4	2	1	0	1	0	1	7	6	6	7	7	7	6	6	6	5	5	3	4	4	6	3	2	4	3	1	4	3	2	6	1	7	6	6	6	4	2	4
8	8	40	408	2	21	3	4	11	4	6	4	2	1	0	1	0	1	7	6	6	7	7	7	6	6	6	5	5	3	4	4	6	3	2	4	3	1	4	3	2	6	1	7	6	6	6	4	2	4
8	8	40	408	2	21	3	4	11	4	6	4	2	1	0	1	0	1	7	6	6	7	7	7	6	6	6	5	5	3	4	4	6	3	2	4	3	1	4	3	2	6	1	7	6	6	6	4	2	4
8	8	40	408	2	21	3	4	11	4	6	4	2	1	0	1	0	1	7	6	6	7	7	7	6	6	6	5	5	3	4	4	6	3	2	4	3	1	4	3	2	6	1	7	6	6	6	4	2	4
8	8	40	408	2	21	3	4	11	4	6	4	2	1	0	1	0	1	7	6	6	7	7	7	6	6	6	5	5	3	4	4	6	3	2	4	3	1	4	3	2	6	1	7	6	6	6	4	2	4
8	8	40	408	2	21	3	4	11	4	6	4	2	1	0	1	0	1	7	6	6	7	7	7	6	6	6	5	5	3	4	4	6	3	2	4	3	1	4	3	2	6	1	7	6	6	6	4	2	4
8	8	40	408	2	21	3	4	11	4	6	4	2	1	0	1	0	1	7	6	6	7	7	7	6	6	6	5	5	3	4	4	6	3	2	4	3	1	4	3	2	6	1	7	6	6	6	4	2	4
8	8	40	408	2	21	3	4	11	4	6	4	2	1	0	1	0	1	7	6	6	7	7	7	6	6	6	5	5	3	4	4	6	3	2	4	3	1	4	3	2	6	1	7	6	6	6	4	2	4
8	8	41	409	1	45	4	1	2	2	5	5	2	1	0	0	0	0	4	2	3	3	5	4	2	5	5	5	5	3	4	5	2	4	6	5	3	3	2	2	5	4	3	2	2	2	2	5	3	5
8	8	41	409	1	45	4	1	2	2	5	5	2	1	0	0	0	0	4	2	3	3	5	4	2	5	5	5	5	3	4	5	2	4	6	5	3	3	2	2	5	4	3	2	2	2	2	5	3	5
8	8	41	409	1	45	4	1	2	2	5	5	2	1	0	0	0	0	4	2	3	3	5	4	2	5	5	5	5	3	4	5	2	4	6	5	3	3	2	2	5	4	3	2	2	2	2	5	3	5
8	8	41	409	1	45	4	1	2	2	5	5	2	1	0	0	0	0	4	2	3	3	5	4	2	5	5	5	5	3	4	5	2	4	6	5	3	3	2	2	5	4	3	2	2	2	2	5	3	5
8	8	41	409	1	45	4	1	2	2	5	5	2	1	0	0	0	0	4	2	3	3	5	4	2	5	5	5	5	3	4	5	2	4	6	5	3	3	2	2	5	4	3	2	2	2	2	5	3	5
8	8	41	409	1	45	4	1	2	2	5	5	2	1	0	0	0	0	4	2	3	3	5	4	2	5	5	5	5	3	4	5	2	4	6	5	3	3	2	2	5	4	3	2	2	2	2	5	3	5
8	8	41	409	1	45	4	1	2	2	5	5	2	1	0	0	0	0	4	2	3	3	5	4	2	5	5	5	5	3	4	5	2	4	6	5	3	3	2	2	5	4	3	2	2	2	2	5	3	5
8	8	41	409	1	45	4	1	2	2	5	5	2	1	0	0	0	0	4	2	3	3	5	4	2	5	5	5	5	3	4	5	2	4	6	5	3	3	2	2	5	4	3	2	2	2	2	5	3	5
8	8	41	409	1	45	4	1	2	2	5	5	2	1	0	0	0	0	4	2	3	3	5	4	2	5	5	5	5	3	4	5	2	4	6	5	3	3	2	2	5	4	3	2	2	2	2	5	3	5
8	8	41	409	1	45	4	1	2	2	5	5	2	1	0	0	0	0	4	2	3	3	5	4	2	5	5	5	5	3	4	5	2	4	6	5	3	3	2	2	5	4	3	2	2	2	2	5	3	5
8	8	41	409	1	45	4	1	2	2	5	5	2	1	0	0	0	0	4	2	3	3	5	4	2	5	5	5	5	3	4	5	2	4	6	5	3	3	2	2	5	4	3	2	2	2	2	5	3	5
8	8	41	409	1	45	4	1	2	2	5	5	2	1	0	0	0	0	4	2	3	3	5	4	2	5	5	5	5	3	4	5	2	4	6	5	3	3	2	2	5	4	3	2	2	2	2	5	3	5
8	8	41	409	1	45	4	1	2	2	5	5	2	1	0	0	0	0	4	2	3	3	5	4	2	5	5	5	5	3	4	5	2	4	6	5	3	3	2	2	5	4	3	2	2	2	2	5	3	5
8	8	41	409	1	45	4	1	2	2	5	5	2	1	0	0	0	0	4	2	3	3	5	4	2	5	5	5	5	3	4	5	2	4	6	5	3	3	2	2	5	4	3	2	2	2	2	5	3	5
8	8	41	409	1	45	4	1	2	2	5	5	2	1	0	0	0	0	4	2	3	3	5	4	2	5	5	5	5	3	4	5	2	4	6	5	3	3	2	2	5	4	3	2	2	2	2	5	3	5
8	8	41	409	1	45	4	1	2	2	5	5	2	1	0	0	0	0	4	2	3	3	5	4	2	5	5	5	5	3	4	5	2	4	6	5	3	3	2	2	5	4	3	2	2	2	2	5	3	5
8	8	41	409	1	45	4	1	2	2	5	5	2	1	0	0	0	0	4	2	3	3	5	4	2	5	5	5	5	3	4	5	2	4	6	5	3	3	2	2	5	4	3	2	2	2	2	5	3	5
8	8	41	409	1	45	4	1	2	2	5	5	2	1	0	0	0	0	4	2	3	3	5	4	2	5	5	5	5	3	4	5	2	4	6	5	3	3	2	2	5	4	3	2	2	2	2	5	3	5
8	8	41	409	1	45	4	1	2	2	5	5	2	1	0	0	0	0	4	2	3	3	5	4	2	5	5	5	5	3	4	5	2	4	6	5	3	3	2	2	5	4	3	2	2	2	2	5	3	5
8	8	41	409	1	45	4	1	2	2	5	5	2	1	0	0	0	0	4	2	3	3	5	4	2	5	5	5	5	3	4	5	2	4	6	5	3	3	2	2	5	4	3	2	2	2	2	5	3	5
8	8	42	410	1	21	4	4	11	4	11	5	1	1	1	0	0	0	5	2	3	1	7	7	6	4	4	6	5	4	5	3	7	3	3	5	3	3	5	6	6	3	4	7	7	7	4	1	1	3
8	8	42	410	1	21	4	4	11	4	11	5	1	1	1	0	0	0	5	2	3	1	7	7	6	4	4	6	5	4	5	3	7	3	3	5	3	3	5	6	6	3	4	7	7	7	4	1	1	3
8	8	42	410	1	21	4	4	11	4	11	5	1	1	1	0	0	0	5	2	3	1	7	7	6	4	4	6	5	4	5	3	7	3	3	5	3	3	5	6	6	3	4	7	7	7	4	1	1	3
8	8	42	410	1	21	4	4	11	4	11	5	1	1	1	0	0	0	5	2	3	1	7	7	6	4	4	6	5	4	5	3	7	3	3	5	3	3	5	6	6	3	4	7	7	7	4	1	1	3
8	8	42	410	1	21	4	4	11	4	11	5	1	1	1	0	0	0	5	2	3	1	7	7	6	4	4	6	5	4	5	3	7	3	3	5	3	3	5	6	6	3	4	7	7	7	4	1	1	3
8	8	42	410	1	21	4	4	11	4	11	5	1	1	1	0	0	0	5	2	3	1	7	7	6	4	4	6	5	4	5	3	7	3	3	5	3	3	5	6	6	3	4	7	7	7	4	1	1	3
8	8	42	410	1	21	4	4	11	4	11	5	1	1	1	0	0	0	5	2	3	1	7	7	6	4	4	6	5	4	5	3	7	3	3	5	3	3	5	6	6	3	4	7	7	7	4	1	1	3
8	8	42	410	1	21	4	4	11	4	11	5	1	1	1	0	0	0	5	2	3	1	7	7	6	4	4	6	5	4	5	3	7	3	3	5	3	3	5	6	6	3	4	7	7	7	4	1	1	3
8	8	42	410	1	21	4	4	11	4	11	5	1	1	1	0	0	0	5	2	3	1	7	7	6	4	4	6	5	4	5	3	7	3	3	5	3	3	5	6	6	3	4	7	7	7	4	1	1	3
8	8	42	410	1	21	4	4	11	4	11	5	1	1	1	0	0	0	5	2	3	1	7	7	6	4	4	6	5	4	5	3	7	3	3	5	3	3	5	6	6	3	4	7	7	7	4	1	1	3
8	8	42	410	1	21	4	4	11	4	11	5	1	1	1	0	0	0	5	2	3	1	7	7	6	4	4	6	5	4	5	3	7	3	3	5	3	3	5	6	6	3	4	7	7	7	4	1	1	3
8	8	42	410	1	21	4	4	11	4	11	5	1	1	1	0	0	0	5	2	3	1	7	7	6	4	4	6	5	4	5	3	7	3	3	5	3	3	5	6	6	3	4	7	7	7	4	1	1	3
8	8	42	410	1	21	4	4	11	4	11	5	1	1	1	0	0	0	5	2	3	1	7	7	6	4	4	6	5	4	5	3	7	3	3	5	3	3	5	6	6	3	4	7	7	7	4	1	1	3
8	8	42	410	1	21	4	4	11	4	11	5	1	1	1	0	0	0	5	2	3	1	7	7	6	4	4	6	5	4	5	3	7	3	3	5	3	3	5	6	6	3	4	7	7	7	4	1	1	3
8	8	42	410	1	21	4	4	11	4	11	5	1	1	1	0	0	0	5	2	3	1	7	7	6	4	4	6	5	4	5	3	7	3	3	5	3	3	5	6	6	3	4	7	7	7	4	1	1	3
8	8	42	410	1	21	4	4	11	4	11	5	1	1	1	0	0	0	5	2	3	1	7	7	6	4	4	6	5	4	5	3	7	3	3	5	3	3	5	6	6	3	4	7	7	7	4	1	1	3
8	8	42	410	1	21	4	4	11	4	11	5	1	1	1	0	0	0	5	2	3	1	7	7	6	4	4	6	5	4	5	3	7	3	3	5	3	3	5	6	6	3	4	7	7	7	4	1	1	3
8	8	42	410	1	21	4	4	11	4	11	5	1	1	1	0	0	0	5	2	3	1	7	7	6	4	4	6	5	4	5	3	7	3	3	5	3	3	5	6	6	3	4	7	7	7	4	1	1	3
8	8	42	410	1	21	4	4	11	4	11	5	1	1	1	0	0	0	5	2	3	1	7	7	6	4	4	6	5	4	5	3	7	3	3	5	3	3	5	6	6	3	4	7	7	7	4	1	1	3
8	8	42	410	1	21	4	4	11	4	11	5	1	1	1	0	0	0	5	2	3	1	7	7	6	4	4	6	5	4	5	3	7	3	3	5	3	3	5	6	6	3	4	7	7	7	4	1	1	3
8	8	43	411	2	39	4	2	10	2	4	4	1	1	0	1	0	1	5	6	1	1	7	6	5	5	5	7	6	5	4	7	5	6	6	5	5	5	5	2	5	5	4	4	5	5	5	7	7	6
8	8	43	411	2	39	4	2	10	2	4	4	1	1	0	1	0	1	5	6	1	1	7	6	5	5	5	7	6	5	4	7	5	6	6	5	5	5	5	2	5	5	4	4	5	5	5	7	7	6
8	8	43	411	2	39	4	2	10	2	4	4	1	1	0	1	0	1	5	6	1	1	7	6	5	5	5	7	6	5	4	7	5	6	6	5	5	5	5	2	5	5	4	4	5	5	5	7	7	6
8	8	43	411	2	39	4	2	10	2	4	4	1	1	0	1	0	1	5	6	1	1	7	6	5	5	5	7	6	5	4	7	5	6	6	5	5	5	5	2	5	5	4	4	5	5	5	7	7	6
8	8	43	411	2	39	4	2	10	2	4	4	1	1	0	1	0	1	5	6	1	1	7	6	5	5	5	7	6	5	4	7	5	6	6	5	5	5	5	2	5	5	4	4	5	5	5	7	7	6
8	8	43	411	2	39	4	2	10	2	4	4	1	1	0	1	0	1	5	6	1	1	7	6	5	5	5	7	6	5	4	7	5	6	6	5	5	5	5	2	5	5	4	4	5	5	5	7	7	6
8	8	43	411	2	39	4	2	10	2	4	4	1	1	0	1	0	1	5	6	1	1	7	6	5	5	5	7	6	5	4	7	5	6	6	5	5	5	5	2	5	5	4	4	5	5	5	7	7	6
8	8	43	411	2	39	4	2	10	2	4	4	1	1	0	1	0	1	5	6	1	1	7	6	5	5	5	7	6	5	4	7	5	6	6	5	5	5	5	2	5	5	4	4	5	5	5	7	7	6
8	8	43	411	2	39	4	2	10	2	4	4	1	1	0	1	0	1	5	6	1	1	7	6	5	5	5	7	6	5	4	7	5	6	6	5	5	5	5	2	5	5	4	4	5	5	5	7	7	6
8	8	43	411	2	39	4	2	10	2	4	4	1	1	0	1	0	1	5	6	1	1	7	6	5	5	5	7	6	5	4	7	5	6	6	5	5	5	5	2	5	5	4	4	5	5	5	7	7	6
8	8	43	411	2	39	4	2	10	2	4	4	1	1	0	1	0	1	5	6	1	1	7	6	5	5	5	7	6	5	4	7	5	6	6	5	5	5	5	2	5	5	4	4	5	5	5	7	7	6
8	8	43	411	2	39	4	2	10	2	4	4	1	1	0	1	0	1	5	6	1	1	7	6	5	5	5	7	6	5	4	7	5	6	6	5	5	5	5	2	5	5	4	4	5	5	5	7	7	6
8	8	43	411	2	39	4	2	10	2	4	4	1	1	0	1	0	1	5	6	1	1	7	6	5	5	5	7	6	5	4	7	5	6	6	5	5	5	5	2	5	5	4	4	5	5	5	7	7	6
8	8	43	411	2	39	4	2	10	2	4	4	1	1	0	1	0	1	5	6	1	1	7	6	5	5	5	7	6	5	4	7	5	6	6	5	5	5	5	2	5	5	4	4	5	5	5	7	7	6
8	8	43	411	2	39	4	2	10	2	4	4	1	1	0	1	0	1	5	6	1	1	7	6	5	5	5	7	6	5	4	7	5	6	6	5	5	5	5	2	5	5	4	4	5	5	5	7	7	6
8	8	43	411	2	39	4	2	10	2	4	4	1	1	0	1	0	1	5	6	1	1	7	6	5	5	5	7	6	5	4	7	5	6	6	5	5	5	5	2	5	5	4	4	5	5	5	7	7	6
8	8	43	411	2	39	4	2	10	2	4	4	1	1	0	1	0	1	5	6	1	1	7	6	5	5	5	7	6	5	4	7	5	6	6	5	5	5	5	2	5	5	4	4	5	5	5	7	7	6
8	8	43	411	2	39	4	2	10	2	4	4	1	1	0	1	0	1	5	6	1	1	7	6	5	5	5	7	6	5	4	7	5	6	6	5	5	5	5	2	5	5	4	4	5	5	5	7	7	6
8	8	43	411	2	39	4	2	10	2	4	4	1	1	0	1	0	1	5	6	1	1	7	6	5	5	5	7	6	5	4	7	5	6	6	5	5	5	5	2	5	5	4	4	5	5	5	7	7	6
8	8	43	411	2	39	4	2	10	2	4	4	1	1	0	1	0	1	5	6	1	1	7	6	5	5	5	7	6	5	4	7	5	6	6	5	5	5	5	2	5	5	4	4	5	5	5	7	7	6
8	8	44	412	1	23	4	4	11	4	5	5	1	1	1	1	1	1	6	2	4	4	6	6	5	3	3	4	3	5	5	6	5	7	2	6	3	2	2	4	5	3	2	7	7	7	5	6	6	6
8	8	44	412	1	23	4	4	11	4	5	5	1	1	1	1	1	1	6	2	4	4	6	6	5	3	3	4	3	5	5	6	5	7	2	6	3	2	2	4	5	3	2	7	7	7	5	6	6	6
8	8	44	412	1	23	4	4	11	4	5	5	1	1	1	1	1	1	6	2	4	4	6	6	5	3	3	4	3	5	5	6	5	7	2	6	3	2	2	4	5	3	2	7	7	7	5	6	6	6
8	8	44	412	1	23	4	4	11	4	5	5	1	1	1	1	1	1	6	2	4	4	6	6	5	3	3	4	3	5	5	6	5	7	2	6	3	2	2	4	5	3	2	7	7	7	5	6	6	6
8	8	44	412	1	23	4	4	11	4	5	5	1	1	1	1	1	1	6	2	4	4	6	6	5	3	3	4	3	5	5	6	5	7	2	6	3	2	2	4	5	3	2	7	7	7	5	6	6	6
8	8	44	412	1	23	4	4	11	4	5	5	1	1	1	1	1	1	6	2	4	4	6	6	5	3	3	4	3	5	5	6	5	7	2	6	3	2	2	4	5	3	2	7	7	7	5	6	6	6
8	8	44	412	1	23	4	4	11	4	5	5	1	1	1	1	1	1	6	2	4	4	6	6	5	3	3	4	3	5	5	6	5	7	2	6	3	2	2	4	5	3	2	7	7	7	5	6	6	6
8	8	44	412	1	23	4	4	11	4	5	5	1	1	1	1	1	1	6	2	4	4	6	6	5	3	3	4	3	5	5	6	5	7	2	6	3	2	2	4	5	3	2	7	7	7	5	6	6	6
8	8	44	412	1	23	4	4	11	4	5	5	1	1	1	1	1	1	6	2	4	4	6	6	5	3	3	4	3	5	5	6	5	7	2	6	3	2	2	4	5	3	2	7	7	7	5	6	6	6
8	8	44	412	1	23	4	4	11	4	5	5	1	1	1	1	1	1	6	2	4	4	6	6	5	3	3	4	3	5	5	6	5	7	2	6	3	2	2	4	5	3	2	7	7	7	5	6	6	6
8	8	44	412	1	23	4	4	11	4	5	5	1	1	1	1	1	1	6	2	4	4	6	6	5	3	3	4	3	5	5	6	5	7	2	6	3	2	2	4	5	3	2	7	7	7	5	6	6	6
8	8	44	412	1	23	4	4	11	4	5	5	1	1	1	1	1	1	6	2	4	4	6	6	5	3	3	4	3	5	5	6	5	7	2	6	3	2	2	4	5	3	2	7	7	7	5	6	6	6
8	8	44	412	1	23	4	4	11	4	5	5	1	1	1	1	1	1	6	2	4	4	6	6	5	3	3	4	3	5	5	6	5	7	2	6	3	2	2	4	5	3	2	7	7	7	5	6	6	6
8	8	44	412	1	23	4	4	11	4	5	5	1	1	1	1	1	1	6	2	4	4	6	6	5	3	3	4	3	5	5	6	5	7	2	6	3	2	2	4	5	3	2	7	7	7	5	6	6	6
8	8	44	412	1	23	4	4	11	4	5	5	1	1	1	1	1	1	6	2	4	4	6	6	5	3	3	4	3	5	5	6	5	7	2	6	3	2	2	4	5	3	2	7	7	7	5	6	6	6
8	8	44	412	1	23	4	4	11	4	5	5	1	1	1	1	1	1	6	2	4	4	6	6	5	3	3	4	3	5	5	6	5	7	2	6	3	2	2	4	5	3	2	7	7	7	5	6	6	6
8	8	44	412	1	23	4	4	11	4	5	5	1	1	1	1	1	1	6	2	4	4	6	6	5	3	3	4	3	5	5	6	5	7	2	6	3	2	2	4	5	3	2	7	7	7	5	6	6	6
8	8	44	412	1	23	4	4	11	4	5	5	1	1	1	1	1	1	6	2	4	4	6	6	5	3	3	4	3	5	5	6	5	7	2	6	3	2	2	4	5	3	2	7	7	7	5	6	6	6
8	8	44	412	1	23	4	4	11	4	5	5	1	1	1	1	1	1	6	2	4	4	6	6	5	3	3	4	3	5	5	6	5	7	2	6	3	2	2	4	5	3	2	7	7	7	5	6	6	6
8	8	44	412	1	23	4	4	11	4	5	5	1	1	1	1	1	1	6	2	4	4	6	6	5	3	3	4	3	5	5	6	5	7	2	6	3	2	2	4	5	3	2	7	7	7	5	6	6	6
8	8	45	413	1	22	4	4	2	4	4	3	2	1	1	0	0	1	7	6	2	1	7	7	7	4	4	5	4	1	7	4	6	4	4	7	2	2	2	1	6	3	1	6	6	7	6	6	7	6
8	8	45	413	1	22	4	4	2	4	4	3	2	1	1	0	0	1	7	6	2	1	7	7	7	4	4	5	4	1	7	4	6	4	4	7	2	2	2	1	6	3	1	6	6	7	6	6	7	6
8	8	45	413	1	22	4	4	2	4	4	3	2	1	1	0	0	1	7	6	2	1	7	7	7	4	4	5	4	1	7	4	6	4	4	7	2	2	2	1	6	3	1	6	6	7	6	6	7	6
8	8	45	413	1	22	4	4	2	4	4	3	2	1	1	0	0	1	7	6	2	1	7	7	7	4	4	5	4	1	7	4	6	4	4	7	2	2	2	1	6	3	1	6	6	7	6	6	7	6
8	8	45	413	1	22	4	4	2	4	4	3	2	1	1	0	0	1	7	6	2	1	7	7	7	4	4	5	4	1	7	4	6	4	4	7	2	2	2	1	6	3	1	6	6	7	6	6	7	6
8	8	45	413	1	22	4	4	2	4	4	3	2	1	1	0	0	1	7	6	2	1	7	7	7	4	4	5	4	1	7	4	6	4	4	7	2	2	2	1	6	3	1	6	6	7	6	6	7	6
8	8	45	413	1	22	4	4	2	4	4	3	2	1	1	0	0	1	7	6	2	1	7	7	7	4	4	5	4	1	7	4	6	4	4	7	2	2	2	1	6	3	1	6	6	7	6	6	7	6
8	8	45	413	1	22	4	4	2	4	4	3	2	1	1	0	0	1	7	6	2	1	7	7	7	4	4	5	4	1	7	4	6	4	4	7	2	2	2	1	6	3	1	6	6	7	6	6	7	6
8	8	45	413	1	22	4	4	2	4	4	3	2	1	1	0	0	1	7	6	2	1	7	7	7	4	4	5	4	1	7	4	6	4	4	7	2	2	2	1	6	3	1	6	6	7	6	6	7	6
8	8	45	413	1	22	4	4	2	4	4	3	2	1	1	0	0	1	7	6	2	1	7	7	7	4	4	5	4	1	7	4	6	4	4	7	2	2	2	1	6	3	1	6	6	7	6	6	7	6
8	8	45	413	1	22	4	4	2	4	4	3	2	1	1	0	0	1	7	6	2	1	7	7	7	4	4	5	4	1	7	4	6	4	4	7	2	2	2	1	6	3	1	6	6	7	6	6	7	6
8	8	45	413	1	22	4	4	2	4	4	3	2	1	1	0	0	1	7	6	2	1	7	7	7	4	4	5	4	1	7	4	6	4	4	7	2	2	2	1	6	3	1	6	6	7	6	6	7	6
8	8	45	413	1	22	4	4	2	4	4	3	2	1	1	0	0	1	7	6	2	1	7	7	7	4	4	5	4	1	7	4	6	4	4	7	2	2	2	1	6	3	1	6	6	7	6	6	7	6
8	8	45	413	1	22	4	4	2	4	4	3	2	1	1	0	0	1	7	6	2	1	7	7	7	4	4	5	4	1	7	4	6	4	4	7	2	2	2	1	6	3	1	6	6	7	6	6	7	6
8	8	45	413	1	22	4	4	2	4	4	3	2	1	1	0	0	1	7	6	2	1	7	7	7	4	4	5	4	1	7	4	6	4	4	7	2	2	2	1	6	3	1	6	6	7	6	6	7	6
8	8	45	413	1	22	4	4	2	4	4	3	2	1	1	0	0	1	7	6	2	1	7	7	7	4	4	5	4	1	7	4	6	4	4	7	2	2	2	1	6	3	1	6	6	7	6	6	7	6
8	8	45	413	1	22	4	4	2	4	4	3	2	1	1	0	0	1	7	6	2	1	7	7	7	4	4	5	4	1	7	4	6	4	4	7	2	2	2	1	6	3	1	6	6	7	6	6	7	6
8	8	45	413	1	22	4	4	2	4	4	3	2	1	1	0	0	1	7	6	2	1	7	7	7	4	4	5	4	1	7	4	6	4	4	7	2	2	2	1	6	3	1	6	6	7	6	6	7	6
8	8	45	413	1	22	4	4	2	4	4	3	2	1	1	0	0	1	7	6	2	1	7	7	7	4	4	5	4	1	7	4	6	4	4	7	2	2	2	1	6	3	1	6	6	7	6	6	7	6
8	8	45	413	1	22	4	4	2	4	4	3	2	1	1	0	0	1	7	6	2	1	7	7	7	4	4	5	4	1	7	4	6	4	4	7	2	2	2	1	6	3	1	6	6	7	6	6	7	6
8	8	46	414	1	38	4	3	11	2	4	3	2	1	1	0	0	0	4	7	3	4	7	7	7	4	4	7	6	4	5	3	6	5	4	4	3	1	4	6	4	5	2	4	4	4	7	3	1	1
8	8	46	414	1	38	4	3	11	2	4	3	2	1	1	0	0	0	4	7	3	4	7	7	7	4	4	7	6	4	5	3	6	5	4	4	3	1	4	6	4	5	2	4	4	4	7	3	1	1
8	8	46	414	1	38	4	3	11	2	4	3	2	1	1	0	0	0	4	7	3	4	7	7	7	4	4	7	6	4	5	3	6	5	4	4	3	1	4	6	4	5	2	4	4	4	7	3	1	1
8	8	46	414	1	38	4	3	11	2	4	3	2	1	1	0	0	0	4	7	3	4	7	7	7	4	4	7	6	4	5	3	6	5	4	4	3	1	4	6	4	5	2	4	4	4	7	3	1	1
8	8	46	414	1	38	4	3	11	2	4	3	2	1	1	0	0	0	4	7	3	4	7	7	7	4	4	7	6	4	5	3	6	5	4	4	3	1	4	6	4	5	2	4	4	4	7	3	1	1
8	8	46	414	1	38	4	3	11	2	4	3	2	1	1	0	0	0	4	7	3	4	7	7	7	4	4	7	6	4	5	3	6	5	4	4	3	1	4	6	4	5	2	4	4	4	7	3	1	1
8	8	46	414	1	38	4	3	11	2	4	3	2	1	1	0	0	0	4	7	3	4	7	7	7	4	4	7	6	4	5	3	6	5	4	4	3	1	4	6	4	5	2	4	4	4	7	3	1	1
8	8	46	414	1	38	4	3	11	2	4	3	2	1	1	0	0	0	4	7	3	4	7	7	7	4	4	7	6	4	5	3	6	5	4	4	3	1	4	6	4	5	2	4	4	4	7	3	1	1
8	8	46	414	1	38	4	3	11	2	4	3	2	1	1	0	0	0	4	7	3	4	7	7	7	4	4	7	6	4	5	3	6	5	4	4	3	1	4	6	4	5	2	4	4	4	7	3	1	1
8	8	46	414	1	38	4	3	11	2	4	3	2	1	1	0	0	0	4	7	3	4	7	7	7	4	4	7	6	4	5	3	6	5	4	4	3	1	4	6	4	5	2	4	4	4	7	3	1	1
8	8	46	414	1	38	4	3	11	2	4	3	2	1	1	0	0	0	4	7	3	4	7	7	7	4	4	7	6	4	5	3	6	5	4	4	3	1	4	6	4	5	2	4	4	4	7	3	1	1
8	8	46	414	1	38	4	3	11	2	4	3	2	1	1	0	0	0	4	7	3	4	7	7	7	4	4	7	6	4	5	3	6	5	4	4	3	1	4	6	4	5	2	4	4	4	7	3	1	1
8	8	46	414	1	38	4	3	11	2	4	3	2	1	1	0	0	0	4	7	3	4	7	7	7	4	4	7	6	4	5	3	6	5	4	4	3	1	4	6	4	5	2	4	4	4	7	3	1	1
8	8	46	414	1	38	4	3	11	2	4	3	2	1	1	0	0	0	4	7	3	4	7	7	7	4	4	7	6	4	5	3	6	5	4	4	3	1	4	6	4	5	2	4	4	4	7	3	1	1
8	8	46	414	1	38	4	3	11	2	4	3	2	1	1	0	0	0	4	7	3	4	7	7	7	4	4	7	6	4	5	3	6	5	4	4	3	1	4	6	4	5	2	4	4	4	7	3	1	1
8	8	46	414	1	38	4	3	11	2	4	3	2	1	1	0	0	0	4	7	3	4	7	7	7	4	4	7	6	4	5	3	6	5	4	4	3	1	4	6	4	5	2	4	4	4	7	3	1	1
8	8	46	414	1	38	4	3	11	2	4	3	2	1	1	0	0	0	4	7	3	4	7	7	7	4	4	7	6	4	5	3	6	5	4	4	3	1	4	6	4	5	2	4	4	4	7	3	1	1
8	8	46	414	1	38	4	3	11	2	4	3	2	1	1	0	0	0	4	7	3	4	7	7	7	4	4	7	6	4	5	3	6	5	4	4	3	1	4	6	4	5	2	4	4	4	7	3	1	1
8	8	46	414	1	38	4	3	11	2	4	3	2	1	1	0	0	0	4	7	3	4	7	7	7	4	4	7	6	4	5	3	6	5	4	4	3	1	4	6	4	5	2	4	4	4	7	3	1	1
8	8	46	414	1	38	4	3	11	2	4	3	2	1	1	0	0	0	4	7	3	4	7	7	7	4	4	7	6	4	5	3	6	5	4	4	3	1	4	6	4	5	2	4	4	4	7	3	1	1
8	8	47	415	2	49	4	1	11	2	5	4	1	1	1	1	0	0	5	5	6	6	6	6	4	6	5	5	4	5	5	6	7	3	6	5	5	3	6	3	6	4	2	6	6	6	4	5	4	5
8	8	47	415	2	49	4	1	11	2	5	4	1	1	1	1	0	0	5	5	6	6	6	6	4	6	5	5	4	5	5	6	7	3	6	5	5	3	6	3	6	4	2	6	6	6	4	5	4	5
8	8	47	415	2	49	4	1	11	2	5	4	1	1	1	1	0	0	5	5	6	6	6	6	4	6	5	5	4	5	5	6	7	3	6	5	5	3	6	3	6	4	2	6	6	6	4	5	4	5
8	8	47	415	2	49	4	1	11	2	5	4	1	1	1	1	0	0	5	5	6	6	6	6	4	6	5	5	4	5	5	6	7	3	6	5	5	3	6	3	6	4	2	6	6	6	4	5	4	5
8	8	47	415	2	49	4	1	11	2	5	4	1	1	1	1	0	0	5	5	6	6	6	6	4	6	5	5	4	5	5	6	7	3	6	5	5	3	6	3	6	4	2	6	6	6	4	5	4	5
8	8	47	415	2	49	4	1	11	2	5	4	1	1	1	1	0	0	5	5	6	6	6	6	4	6	5	5	4	5	5	6	7	3	6	5	5	3	6	3	6	4	2	6	6	6	4	5	4	5
8	8	47	415	2	49	4	1	11	2	5	4	1	1	1	1	0	0	5	5	6	6	6	6	4	6	5	5	4	5	5	6	7	3	6	5	5	3	6	3	6	4	2	6	6	6	4	5	4	5
8	8	47	415	2	49	4	1	11	2	5	4	1	1	1	1	0	0	5	5	6	6	6	6	4	6	5	5	4	5	5	6	7	3	6	5	5	3	6	3	6	4	2	6	6	6	4	5	4	5
8	8	47	415	2	49	4	1	11	2	5	4	1	1	1	1	0	0	5	5	6	6	6	6	4	6	5	5	4	5	5	6	7	3	6	5	5	3	6	3	6	4	2	6	6	6	4	5	4	5
8	8	47	415	2	49	4	1	11	2	5	4	1	1	1	1	0	0	5	5	6	6	6	6	4	6	5	5	4	5	5	6	7	3	6	5	5	3	6	3	6	4	2	6	6	6	4	5	4	5
8	8	47	415	2	49	4	1	11	2	5	4	1	1	1	1	0	0	5	5	6	6	6	6	4	6	5	5	4	5	5	6	7	3	6	5	5	3	6	3	6	4	2	6	6	6	4	5	4	5
8	8	47	415	2	49	4	1	11	2	5	4	1	1	1	1	0	0	5	5	6	6	6	6	4	6	5	5	4	5	5	6	7	3	6	5	5	3	6	3	6	4	2	6	6	6	4	5	4	5
8	8	47	415	2	49	4	1	11	2	5	4	1	1	1	1	0	0	5	5	6	6	6	6	4	6	5	5	4	5	5	6	7	3	6	5	5	3	6	3	6	4	2	6	6	6	4	5	4	5
8	8	47	415	2	49	4	1	11	2	5	4	1	1	1	1	0	0	5	5	6	6	6	6	4	6	5	5	4	5	5	6	7	3	6	5	5	3	6	3	6	4	2	6	6	6	4	5	4	5
8	8	47	415	2	49	4	1	11	2	5	4	1	1	1	1	0	0	5	5	6	6	6	6	4	6	5	5	4	5	5	6	7	3	6	5	5	3	6	3	6	4	2	6	6	6	4	5	4	5
8	8	47	415	2	49	4	1	11	2	5	4	1	1	1	1	0	0	5	5	6	6	6	6	4	6	5	5	4	5	5	6	7	3	6	5	5	3	6	3	6	4	2	6	6	6	4	5	4	5
8	8	47	415	2	49	4	1	11	2	5	4	1	1	1	1	0	0	5	5	6	6	6	6	4	6	5	5	4	5	5	6	7	3	6	5	5	3	6	3	6	4	2	6	6	6	4	5	4	5
8	8	47	415	2	49	4	1	11	2	5	4	1	1	1	1	0	0	5	5	6	6	6	6	4	6	5	5	4	5	5	6	7	3	6	5	5	3	6	3	6	4	2	6	6	6	4	5	4	5
8	8	47	415	2	49	4	1	11	2	5	4	1	1	1	1	0	0	5	5	6	6	6	6	4	6	5	5	4	5	5	6	7	3	6	5	5	3	6	3	6	4	2	6	6	6	4	5	4	5
8	8	47	415	2	49	4	1	11	2	5	4	1	1	1	1	0	0	5	5	6	6	6	6	4	6	5	5	4	5	5	6	7	3	6	5	5	3	6	3	6	4	2	6	6	6	4	5	4	5
11	8	48	416	1	55	4	2	6	2	7	5	4	1	1	0	0	1	5	4	5	5	4	6	4	6	6	6	4	5	5	4	7	5	2	5	3	3	6	4	4	6	3	6	6	6	3	5	6	6
11	8	48	416	1	55	4	2	6	2	7	5	4	1	1	0	0	1	5	4	5	5	4	6	4	6	6	6	4	5	5	4	7	5	2	5	3	3	6	4	4	6	3	6	6	6	3	5	6	6
11	8	48	416	1	55	4	2	6	2	7	5	4	1	1	0	0	1	5	4	5	5	4	6	4	6	6	6	4	5	5	4	7	5	2	5	3	3	6	4	4	6	3	6	6	6	3	5	6	6
11	8	48	416	1	55	4	2	6	2	7	5	4	1	1	0	0	1	5	4	5	5	4	6	4	6	6	6	4	5	5	4	7	5	2	5	3	3	6	4	4	6	3	6	6	6	3	5	6	6
11	8	48	416	1	55	4	2	6	2	7	5	4	1	1	0	0	1	5	4	5	5	4	6	4	6	6	6	4	5	5	4	7	5	2	5	3	3	6	4	4	6	3	6	6	6	3	5	6	6
11	8	48	416	1	55	4	2	6	2	7	5	4	1	1	0	0	1	5	4	5	5	4	6	4	6	6	6	4	5	5	4	7	5	2	5	3	3	6	4	4	6	3	6	6	6	3	5	6	6
11	8	48	416	1	55	4	2	6	2	7	5	4	1	1	0	0	1	5	4	5	5	4	6	4	6	6	6	4	5	5	4	7	5	2	5	3	3	6	4	4	6	3	6	6	6	3	5	6	6
11	8	48	416	1	55	4	2	6	2	7	5	4	1	1	0	0	1	5	4	5	5	4	6	4	6	6	6	4	5	5	4	7	5	2	5	3	3	6	4	4	6	3	6	6	6	3	5	6	6
11	8	48	416	1	55	4	2	6	2	7	5	4	1	1	0	0	1	5	4	5	5	4	6	4	6	6	6	4	5	5	4	7	5	2	5	3	3	6	4	4	6	3	6	6	6	3	5	6	6
11	8	48	416	1	55	4	2	6	2	7	5	4	1	1	0	0	1	5	4	5	5	4	6	4	6	6	6	4	5	5	4	7	5	2	5	3	3	6	4	4	6	3	6	6	6	3	5	6	6
11	8	48	416	1	55	4	2	6	2	7	5	4	1	1	0	0	1	5	4	5	5	4	6	4	6	6	6	4	5	5	4	7	5	2	5	3	3	6	4	4	6	3	6	6	6	3	5	6	6
11	8	48	416	1	55	4	2	6	2	7	5	4	1	1	0	0	1	5	4	5	5	4	6	4	6	6	6	4	5	5	4	7	5	2	5	3	3	6	4	4	6	3	6	6	6	3	5	6	6
11	8	48	416	1	55	4	2	6	2	7	5	4	1	1	0	0	1	5	4	5	5	4	6	4	6	6	6	4	5	5	4	7	5	2	5	3	3	6	4	4	6	3	6	6	6	3	5	6	6
11	8	48	416	1	55	4	2	6	2	7	5	4	1	1	0	0	1	5	4	5	5	4	6	4	6	6	6	4	5	5	4	7	5	2	5	3	3	6	4	4	6	3	6	6	6	3	5	6	6
11	8	48	416	1	55	4	2	6	2	7	5	4	1	1	0	0	1	5	4	5	5	4	6	4	6	6	6	4	5	5	4	7	5	2	5	3	3	6	4	4	6	3	6	6	6	3	5	6	6
11	8	48	416	1	55	4	2	6	2	7	5	4	1	1	0	0	1	5	4	5	5	4	6	4	6	6	6	4	5	5	4	7	5	2	5	3	3	6	4	4	6	3	6	6	6	3	5	6	6
11	8	48	416	1	55	4	2	6	2	7	5	4	1	1	0	0	1	5	4	5	5	4	6	4	6	6	6	4	5	5	4	7	5	2	5	3	3	6	4	4	6	3	6	6	6	3	5	6	6
11	8	48	416	1	55	4	2	6	2	7	5	4	1	1	0	0	1	5	4	5	5	4	6	4	6	6	6	4	5	5	4	7	5	2	5	3	3	6	4	4	6	3	6	6	6	3	5	6	6
11	8	48	416	1	55	4	2	6	2	7	5	4	1	1	0	0	1	5	4	5	5	4	6	4	6	6	6	4	5	5	4	7	5	2	5	3	3	6	4	4	6	3	6	6	6	3	5	6	6
11	8	48	416	1	55	4	2	6	2	7	5	4	1	1	0	0	1	5	4	5	5	4	6	4	6	6	6	4	5	5	4	7	5	2	5	3	3	6	4	4	6	3	6	6	6	3	5	6	6
11	8	49	417	2	62	4	5	6	1	6	5	4	1	0	1	0	1	5	5	2	3	3	7	3	4	3	5	4	2	5	5	2	2	3	6	1	1	1	1	2	7	1	5	5	4	4	4	2	5
11	8	49	417	2	62	4	5	6	1	6	5	4	1	0	1	0	1	5	5	2	3	3	7	3	4	3	5	4	2	5	5	2	2	3	6	1	1	1	1	2	7	1	5	5	4	4	4	2	5
11	8	49	417	2	62	4	5	6	1	6	5	4	1	0	1	0	1	5	5	2	3	3	7	3	4	3	5	4	2	5	5	2	2	3	6	1	1	1	1	2	7	1	5	5	4	4	4	2	5
11	8	49	417	2	62	4	5	6	1	6	5	4	1	0	1	0	1	5	5	2	3	3	7	3	4	3	5	4	2	5	5	2	2	3	6	1	1	1	1	2	7	1	5	5	4	4	4	2	5
11	8	49	417	2	62	4	5	6	1	6	5	4	1	0	1	0	1	5	5	2	3	3	7	3	4	3	5	4	2	5	5	2	2	3	6	1	1	1	1	2	7	1	5	5	4	4	4	2	5
11	8	49	417	2	62	4	5	6	1	6	5	4	1	0	1	0	1	5	5	2	3	3	7	3	4	3	5	4	2	5	5	2	2	3	6	1	1	1	1	2	7	1	5	5	4	4	4	2	5
11	8	49	417	2	62	4	5	6	1	6	5	4	1	0	1	0	1	5	5	2	3	3	7	3	4	3	5	4	2	5	5	2	2	3	6	1	1	1	1	2	7	1	5	5	4	4	4	2	5
11	8	49	417	2	62	4	5	6	1	6	5	4	1	0	1	0	1	5	5	2	3	3	7	3	4	3	5	4	2	5	5	2	2	3	6	1	1	1	1	2	7	1	5	5	4	4	4	2	5
11	8	49	417	2	62	4	5	6	1	6	5	4	1	0	1	0	1	5	5	2	3	3	7	3	4	3	5	4	2	5	5	2	2	3	6	1	1	1	1	2	7	1	5	5	4	4	4	2	5
11	8	49	417	2	62	4	5	6	1	6	5	4	1	0	1	0	1	5	5	2	3	3	7	3	4	3	5	4	2	5	5	2	2	3	6	1	1	1	1	2	7	1	5	5	4	4	4	2	5
11	8	49	417	2	62	4	5	6	1	6	5	4	1	0	1	0	1	5	5	2	3	3	7	3	4	3	5	4	2	5	5	2	2	3	6	1	1	1	1	2	7	1	5	5	4	4	4	2	5
11	8	49	417	2	62	4	5	6	1	6	5	4	1	0	1	0	1	5	5	2	3	3	7	3	4	3	5	4	2	5	5	2	2	3	6	1	1	1	1	2	7	1	5	5	4	4	4	2	5
11	8	49	417	2	62	4	5	6	1	6	5	4	1	0	1	0	1	5	5	2	3	3	7	3	4	3	5	4	2	5	5	2	2	3	6	1	1	1	1	2	7	1	5	5	4	4	4	2	5
11	8	49	417	2	62	4	5	6	1	6	5	4	1	0	1	0	1	5	5	2	3	3	7	3	4	3	5	4	2	5	5	2	2	3	6	1	1	1	1	2	7	1	5	5	4	4	4	2	5
11	8	49	417	2	62	4	5	6	1	6	5	4	1	0	1	0	1	5	5	2	3	3	7	3	4	3	5	4	2	5	5	2	2	3	6	1	1	1	1	2	7	1	5	5	4	4	4	2	5
11	8	49	417	2	62	4	5	6	1	6	5	4	1	0	1	0	1	5	5	2	3	3	7	3	4	3	5	4	2	5	5	2	2	3	6	1	1	1	1	2	7	1	5	5	4	4	4	2	5
11	8	49	417	2	62	4	5	6	1	6	5	4	1	0	1	0	1	5	5	2	3	3	7	3	4	3	5	4	2	5	5	2	2	3	6	1	1	1	1	2	7	1	5	5	4	4	4	2	5
11	8	49	417	2	62	4	5	6	1	6	5	4	1	0	1	0	1	5	5	2	3	3	7	3	4	3	5	4	2	5	5	2	2	3	6	1	1	1	1	2	7	1	5	5	4	4	4	2	5
11	8	49	417	2	62	4	5	6	1	6	5	4	1	0	1	0	1	5	5	2	3	3	7	3	4	3	5	4	2	5	5	2	2	3	6	1	1	1	1	2	7	1	5	5	4	4	4	2	5
11	8	49	417	2	62	4	5	6	1	6	5	4	1	0	1	0	1	5	5	2	3	3	7	3	4	3	5	4	2	5	5	2	2	3	6	1	1	1	1	2	7	1	5	5	4	4	4	2	5
11	8	50	418	1	58	2	2	5	1	5	5	5	0	0	0	0	0	2	2	3	2	1	1	1	1	2	4	3	4	4	5	5	5	5	4	5	5	5	5	6	4	4	2	2	1	1	5	5	5
11	8	50	418	1	58	2	2	5	1	5	5	5	0	0	0	0	0	2	2	3	2	1	1	1	1	2	4	3	4	4	5	5	5	5	4	5	5	5	5	6	4	4	2	2	1	1	5	5	5
11	8	50	418	1	58	2	2	5	1	5	5	5	0	0	0	0	0	2	2	3	2	1	1	1	1	2	4	3	4	4	5	5	5	5	4	5	5	5	5	6	4	4	2	2	1	1	5	5	5
11	8	50	418	1	58	2	2	5	1	5	5	5	0	0	0	0	0	2	2	3	2	1	1	1	1	2	4	3	4	4	5	5	5	5	4	5	5	5	5	6	4	4	2	2	1	1	5	5	5
11	8	50	418	1	58	2	2	5	1	5	5	5	0	0	0	0	0	2	2	3	2	1	1	1	1	2	4	3	4	4	5	5	5	5	4	5	5	5	5	6	4	4	2	2	1	1	5	5	5
11	8	50	418	1	58	2	2	5	1	5	5	5	0	0	0	0	0	2	2	3	2	1	1	1	1	2	4	3	4	4	5	5	5	5	4	5	5	5	5	6	4	4	2	2	1	1	5	5	5
11	8	50	418	1	58	2	2	5	1	5	5	5	0	0	0	0	0	2	2	3	2	1	1	1	1	2	4	3	4	4	5	5	5	5	4	5	5	5	5	6	4	4	2	2	1	1	5	5	5
11	8	50	418	1	58	2	2	5	1	5	5	5	0	0	0	0	0	2	2	3	2	1	1	1	1	2	4	3	4	4	5	5	5	5	4	5	5	5	5	6	4	4	2	2	1	1	5	5	5
11	8	50	418	1	58	2	2	5	1	5	5	5	0	0	0	0	0	2	2	3	2	1	1	1	1	2	4	3	4	4	5	5	5	5	4	5	5	5	5	6	4	4	2	2	1	1	5	5	5
11	8	50	418	1	58	2	2	5	1	5	5	5	0	0	0	0	0	2	2	3	2	1	1	1	1	2	4	3	4	4	5	5	5	5	4	5	5	5	5	6	4	4	2	2	1	1	5	5	5
11	8	50	418	1	58	2	2	5	1	5	5	5	0	0	0	0	0	2	2	3	2	1	1	1	1	2	4	3	4	4	5	5	5	5	4	5	5	5	5	6	4	4	2	2	1	1	5	5	5
11	8	50	418	1	58	2	2	5	1	5	5	5	0	0	0	0	0	2	2	3	2	1	1	1	1	2	4	3	4	4	5	5	5	5	4	5	5	5	5	6	4	4	2	2	1	1	5	5	5
11	8	50	418	1	58	2	2	5	1	5	5	5	0	0	0	0	0	2	2	3	2	1	1	1	1	2	4	3	4	4	5	5	5	5	4	5	5	5	5	6	4	4	2	2	1	1	5	5	5
11	8	50	418	1	58	2	2	5	1	5	5	5	0	0	0	0	0	2	2	3	2	1	1	1	1	2	4	3	4	4	5	5	5	5	4	5	5	5	5	6	4	4	2	2	1	1	5	5	5
11	8	50	418	1	58	2	2	5	1	5	5	5	0	0	0	0	0	2	2	3	2	1	1	1	1	2	4	3	4	4	5	5	5	5	4	5	5	5	5	6	4	4	2	2	1	1	5	5	5
11	8	50	418	1	58	2	2	5	1	5	5	5	0	0	0	0	0	2	2	3	2	1	1	1	1	2	4	3	4	4	5	5	5	5	4	5	5	5	5	6	4	4	2	2	1	1	5	5	5
11	8	50	418	1	58	2	2	5	1	5	5	5	0	0	0	0	0	2	2	3	2	1	1	1	1	2	4	3	4	4	5	5	5	5	4	5	5	5	5	6	4	4	2	2	1	1	5	5	5
11	8	50	418	1	58	2	2	5	1	5	5	5	0	0	0	0	0	2	2	3	2	1	1	1	1	2	4	3	4	4	5	5	5	5	4	5	5	5	5	6	4	4	2	2	1	1	5	5	5
11	8	50	418	1	58	2	2	5	1	5	5	5	0	0	0	0	0	2	2	3	2	1	1	1	1	2	4	3	4	4	5	5	5	5	4	5	5	5	5	6	4	4	2	2	1	1	5	5	5
11	8	50	418	1	58	2	2	5	1	5	5	5	0	0	0	0	0	2	2	3	2	1	1	1	1	2	4	3	4	4	5	5	5	5	4	5	5	5	5	6	4	4	2	2	1	1	5	5	5
11	8	51	419	2	69	4	5	5	2	4	5	2	0	1	1	0	0	2	1	1	1	1	7	1	1	1	5	6	1	4	2	4	5	1	4	1	1	4	4	1	6	1	1	5	1	1	1	1	3
11	8	51	419	2	69	4	5	5	2	4	5	2	0	1	1	0	0	2	1	1	1	1	7	1	1	1	5	6	1	4	2	4	5	1	4	1	1	4	4	1	6	1	1	5	1	1	1	1	3
11	8	51	419	2	69	4	5	5	2	4	5	2	0	1	1	0	0	2	1	1	1	1	7	1	1	1	5	6	1	4	2	4	5	1	4	1	1	4	4	1	6	1	1	5	1	1	1	1	3
11	8	51	419	2	69	4	5	5	2	4	5	2	0	1	1	0	0	2	1	1	1	1	7	1	1	1	5	6	1	4	2	4	5	1	4	1	1	4	4	1	6	1	1	5	1	1	1	1	3
11	8	51	419	2	69	4	5	5	2	4	5	2	0	1	1	0	0	2	1	1	1	1	7	1	1	1	5	6	1	4	2	4	5	1	4	1	1	4	4	1	6	1	1	5	1	1	1	1	3
11	8	51	419	2	69	4	5	5	2	4	5	2	0	1	1	0	0	2	1	1	1	1	7	1	1	1	5	6	1	4	2	4	5	1	4	1	1	4	4	1	6	1	1	5	1	1	1	1	3
11	8	51	419	2	69	4	5	5	2	4	5	2	0	1	1	0	0	2	1	1	1	1	7	1	1	1	5	6	1	4	2	4	5	1	4	1	1	4	4	1	6	1	1	5	1	1	1	1	3
11	8	51	419	2	69	4	5	5	2	4	5	2	0	1	1	0	0	2	1	1	1	1	7	1	1	1	5	6	1	4	2	4	5	1	4	1	1	4	4	1	6	1	1	5	1	1	1	1	3
11	8	51	419	2	69	4	5	5	2	4	5	2	0	1	1	0	0	2	1	1	1	1	7	1	1	1	5	6	1	4	2	4	5	1	4	1	1	4	4	1	6	1	1	5	1	1	1	1	3
11	8	51	419	2	69	4	5	5	2	4	5	2	0	1	1	0	0	2	1	1	1	1	7	1	1	1	5	6	1	4	2	4	5	1	4	1	1	4	4	1	6	1	1	5	1	1	1	1	3
11	8	51	419	2	69	4	5	5	2	4	5	2	0	1	1	0	0	2	1	1	1	1	7	1	1	1	5	6	1	4	2	4	5	1	4	1	1	4	4	1	6	1	1	5	1	1	1	1	3
11	8	51	419	2	69	4	5	5	2	4	5	2	0	1	1	0	0	2	1	1	1	1	7	1	1	1	5	6	1	4	2	4	5	1	4	1	1	4	4	1	6	1	1	5	1	1	1	1	3
11	8	51	419	2	69	4	5	5	2	4	5	2	0	1	1	0	0	2	1	1	1	1	7	1	1	1	5	6	1	4	2	4	5	1	4	1	1	4	4	1	6	1	1	5	1	1	1	1	3
11	8	51	419	2	69	4	5	5	2	4	5	2	0	1	1	0	0	2	1	1	1	1	7	1	1	1	5	6	1	4	2	4	5	1	4	1	1	4	4	1	6	1	1	5	1	1	1	1	3
11	8	51	419	2	69	4	5	5	2	4	5	2	0	1	1	0	0	2	1	1	1	1	7	1	1	1	5	6	1	4	2	4	5	1	4	1	1	4	4	1	6	1	1	5	1	1	1	1	3
11	8	51	419	2	69	4	5	5	2	4	5	2	0	1	1	0	0	2	1	1	1	1	7	1	1	1	5	6	1	4	2	4	5	1	4	1	1	4	4	1	6	1	1	5	1	1	1	1	3
11	8	51	419	2	69	4	5	5	2	4	5	2	0	1	1	0	0	2	1	1	1	1	7	1	1	1	5	6	1	4	2	4	5	1	4	1	1	4	4	1	6	1	1	5	1	1	1	1	3
11	8	51	419	2	69	4	5	5	2	4	5	2	0	1	1	0	0	2	1	1	1	1	7	1	1	1	5	6	1	4	2	4	5	1	4	1	1	4	4	1	6	1	1	5	1	1	1	1	3
11	8	51	419	2	69	4	5	5	2	4	5	2	0	1	1	0	0	2	1	1	1	1	7	1	1	1	5	6	1	4	2	4	5	1	4	1	1	4	4	1	6	1	1	5	1	1	1	1	3
11	8	51	419	2	69	4	5	5	2	4	5	2	0	1	1	0	0	2	1	1	1	1	7	1	1	1	5	6	1	4	2	4	5	1	4	1	1	4	4	1	6	1	1	5	1	1	1	1	3
11	8	52	420	1	63	4	5	6	2	7	5	1	1	0	1	0	0	5	4	3	4	5	7	3	4	3	5	5	2	5	2	5	4	4	5	2	4	6	5	4	5	1	5	5	5	4	5	2	4
11	8	52	420	1	63	4	5	6	2	7	5	1	1	0	1	0	0	5	4	3	4	5	7	3	4	3	5	5	2	5	2	5	4	4	5	2	4	6	5	4	5	1	5	5	5	4	5	2	4
11	8	52	420	1	63	4	5	6	2	7	5	1	1	0	1	0	0	5	4	3	4	5	7	3	4	3	5	5	2	5	2	5	4	4	5	2	4	6	5	4	5	1	5	5	5	4	5	2	4
11	8	52	420	1	63	4	5	6	2	7	5	1	1	0	1	0	0	5	4	3	4	5	7	3	4	3	5	5	2	5	2	5	4	4	5	2	4	6	5	4	5	1	5	5	5	4	5	2	4
11	8	52	420	1	63	4	5	6	2	7	5	1	1	0	1	0	0	5	4	3	4	5	7	3	4	3	5	5	2	5	2	5	4	4	5	2	4	6	5	4	5	1	5	5	5	4	5	2	4
11	8	52	420	1	63	4	5	6	2	7	5	1	1	0	1	0	0	5	4	3	4	5	7	3	4	3	5	5	2	5	2	5	4	4	5	2	4	6	5	4	5	1	5	5	5	4	5	2	4
11	8	52	420	1	63	4	5	6	2	7	5	1	1	0	1	0	0	5	4	3	4	5	7	3	4	3	5	5	2	5	2	5	4	4	5	2	4	6	5	4	5	1	5	5	5	4	5	2	4
11	8	52	420	1	63	4	5	6	2	7	5	1	1	0	1	0	0	5	4	3	4	5	7	3	4	3	5	5	2	5	2	5	4	4	5	2	4	6	5	4	5	1	5	5	5	4	5	2	4
11	8	52	420	1	63	4	5	6	2	7	5	1	1	0	1	0	0	5	4	3	4	5	7	3	4	3	5	5	2	5	2	5	4	4	5	2	4	6	5	4	5	1	5	5	5	4	5	2	4
11	8	52	420	1	63	4	5	6	2	7	5	1	1	0	1	0	0	5	4	3	4	5	7	3	4	3	5	5	2	5	2	5	4	4	5	2	4	6	5	4	5	1	5	5	5	4	5	2	4
11	8	52	420	1	63	4	5	6	2	7	5	1	1	0	1	0	0	5	4	3	4	5	7	3	4	3	5	5	2	5	2	5	4	4	5	2	4	6	5	4	5	1	5	5	5	4	5	2	4
11	8	52	420	1	63	4	5	6	2	7	5	1	1	0	1	0	0	5	4	3	4	5	7	3	4	3	5	5	2	5	2	5	4	4	5	2	4	6	5	4	5	1	5	5	5	4	5	2	4
11	8	52	420	1	63	4	5	6	2	7	5	1	1	0	1	0	0	5	4	3	4	5	7	3	4	3	5	5	2	5	2	5	4	4	5	2	4	6	5	4	5	1	5	5	5	4	5	2	4
11	8	52	420	1	63	4	5	6	2	7	5	1	1	0	1	0	0	5	4	3	4	5	7	3	4	3	5	5	2	5	2	5	4	4	5	2	4	6	5	4	5	1	5	5	5	4	5	2	4
11	8	52	420	1	63	4	5	6	2	7	5	1	1	0	1	0	0	5	4	3	4	5	7	3	4	3	5	5	2	5	2	5	4	4	5	2	4	6	5	4	5	1	5	5	5	4	5	2	4
11	8	52	420	1	63	4	5	6	2	7	5	1	1	0	1	0	0	5	4	3	4	5	7	3	4	3	5	5	2	5	2	5	4	4	5	2	4	6	5	4	5	1	5	5	5	4	5	2	4
11	8	52	420	1	63	4	5	6	2	7	5	1	1	0	1	0	0	5	4	3	4	5	7	3	4	3	5	5	2	5	2	5	4	4	5	2	4	6	5	4	5	1	5	5	5	4	5	2	4
11	8	52	420	1	63	4	5	6	2	7	5	1	1	0	1	0	0	5	4	3	4	5	7	3	4	3	5	5	2	5	2	5	4	4	5	2	4	6	5	4	5	1	5	5	5	4	5	2	4
11	8	52	420	1	63	4	5	6	2	7	5	1	1	0	1	0	0	5	4	3	4	5	7	3	4	3	5	5	2	5	2	5	4	4	5	2	4	6	5	4	5	1	5	5	5	4	5	2	4
11	8	52	420	1	63	4	5	6	2	7	5	1	1	0	1	0	0	5	4	3	4	5	7	3	4	3	5	5	2	5	2	5	4	4	5	2	4	6	5	4	5	1	5	5	5	4	5	2	4
11	8	53	421	1	57	3	3	1	4	7	5	3	1	1	0	0	0	7	7	5	3	7	7	2	4	2	5	5	6	4	4	7	2	3	5	6	2	3	3	6	5	3	2	7	2	2	4	3	4
11	8	53	421	1	57	3	3	1	4	7	5	3	1	1	0	0	0	7	7	5	3	7	7	2	4	2	5	5	6	4	4	7	2	3	5	6	2	3	3	6	5	3	2	7	2	2	4	3	4
11	8	53	421	1	57	3	3	1	4	7	5	3	1	1	0	0	0	7	7	5	3	7	7	2	4	2	5	5	6	4	4	7	2	3	5	6	2	3	3	6	5	3	2	7	2	2	4	3	4
11	8	53	421	1	57	3	3	1	4	7	5	3	1	1	0	0	0	7	7	5	3	7	7	2	4	2	5	5	6	4	4	7	2	3	5	6	2	3	3	6	5	3	2	7	2	2	4	3	4
11	8	53	421	1	57	3	3	1	4	7	5	3	1	1	0	0	0	7	7	5	3	7	7	2	4	2	5	5	6	4	4	7	2	3	5	6	2	3	3	6	5	3	2	7	2	2	4	3	4
11	8	53	421	1	57	3	3	1	4	7	5	3	1	1	0	0	0	7	7	5	3	7	7	2	4	2	5	5	6	4	4	7	2	3	5	6	2	3	3	6	5	3	2	7	2	2	4	3	4
11	8	53	421	1	57	3	3	1	4	7	5	3	1	1	0	0	0	7	7	5	3	7	7	2	4	2	5	5	6	4	4	7	2	3	5	6	2	3	3	6	5	3	2	7	2	2	4	3	4
11	8	53	421	1	57	3	3	1	4	7	5	3	1	1	0	0	0	7	7	5	3	7	7	2	4	2	5	5	6	4	4	7	2	3	5	6	2	3	3	6	5	3	2	7	2	2	4	3	4
11	8	53	421	1	57	3	3	1	4	7	5	3	1	1	0	0	0	7	7	5	3	7	7	2	4	2	5	5	6	4	4	7	2	3	5	6	2	3	3	6	5	3	2	7	2	2	4	3	4
11	8	53	421	1	57	3	3	1	4	7	5	3	1	1	0	0	0	7	7	5	3	7	7	2	4	2	5	5	6	4	4	7	2	3	5	6	2	3	3	6	5	3	2	7	2	2	4	3	4
11	8	53	421	1	57	3	3	1	4	7	5	3	1	1	0	0	0	7	7	5	3	7	7	2	4	2	5	5	6	4	4	7	2	3	5	6	2	3	3	6	5	3	2	7	2	2	4	3	4
11	8	53	421	1	57	3	3	1	4	7	5	3	1	1	0	0	0	7	7	5	3	7	7	2	4	2	5	5	6	4	4	7	2	3	5	6	2	3	3	6	5	3	2	7	2	2	4	3	4
11	8	53	421	1	57	3	3	1	4	7	5	3	1	1	0	0	0	7	7	5	3	7	7	2	4	2	5	5	6	4	4	7	2	3	5	6	2	3	3	6	5	3	2	7	2	2	4	3	4
11	8	53	421	1	57	3	3	1	4	7	5	3	1	1	0	0	0	7	7	5	3	7	7	2	4	2	5	5	6	4	4	7	2	3	5	6	2	3	3	6	5	3	2	7	2	2	4	3	4
11	8	53	421	1	57	3	3	1	4	7	5	3	1	1	0	0	0	7	7	5	3	7	7	2	4	2	5	5	6	4	4	7	2	3	5	6	2	3	3	6	5	3	2	7	2	2	4	3	4
11	8	53	421	1	57	3	3	1	4	7	5	3	1	1	0	0	0	7	7	5	3	7	7	2	4	2	5	5	6	4	4	7	2	3	5	6	2	3	3	6	5	3	2	7	2	2	4	3	4
11	8	53	421	1	57	3	3	1	4	7	5	3	1	1	0	0	0	7	7	5	3	7	7	2	4	2	5	5	6	4	4	7	2	3	5	6	2	3	3	6	5	3	2	7	2	2	4	3	4
11	8	53	421	1	57	3	3	1	4	7	5	3	1	1	0	0	0	7	7	5	3	7	7	2	4	2	5	5	6	4	4	7	2	3	5	6	2	3	3	6	5	3	2	7	2	2	4	3	4
11	8	53	421	1	57	3	3	1	4	7	5	3	1	1	0	0	0	7	7	5	3	7	7	2	4	2	5	5	6	4	4	7	2	3	5	6	2	3	3	6	5	3	2	7	2	2	4	3	4
11	8	53	421	1	57	3	3	1	4	7	5	3	1	1	0	0	0	7	7	5	3	7	7	2	4	2	5	5	6	4	4	7	2	3	5	6	2	3	3	6	5	3	2	7	2	2	4	3	4
12	8	54	422	2	24	4	5	11	4	2	5	2	1	1	0	0	1	7	5	3	3	7	7	5	4	4	3	4	4	4	4	7	4	4	4	4	4	6	7	7	4	2	4	7	4	4	4	6	6
12	8	54	422	2	24	4	5	11	4	2	5	2	1	1	0	0	1	7	5	3	3	7	7	5	4	4	3	4	4	4	4	7	4	4	4	4	4	6	7	7	4	2	4	7	4	4	4	6	6
12	8	54	422	2	24	4	5	11	4	2	5	2	1	1	0	0	1	7	5	3	3	7	7	5	4	4	3	4	4	4	4	7	4	4	4	4	4	6	7	7	4	2	4	7	4	4	4	6	6
12	8	54	422	2	24	4	5	11	4	2	5	2	1	1	0	0	1	7	5	3	3	7	7	5	4	4	3	4	4	4	4	7	4	4	4	4	4	6	7	7	4	2	4	7	4	4	4	6	6
12	8	54	422	2	24	4	5	11	4	2	5	2	1	1	0	0	1	7	5	3	3	7	7	5	4	4	3	4	4	4	4	7	4	4	4	4	4	6	7	7	4	2	4	7	4	4	4	6	6
12	8	54	422	2	24	4	5	11	4	2	5	2	1	1	0	0	1	7	5	3	3	7	7	5	4	4	3	4	4	4	4	7	4	4	4	4	4	6	7	7	4	2	4	7	4	4	4	6	6
12	8	54	422	2	24	4	5	11	4	2	5	2	1	1	0	0	1	7	5	3	3	7	7	5	4	4	3	4	4	4	4	7	4	4	4	4	4	6	7	7	4	2	4	7	4	4	4	6	6
12	8	54	422	2	24	4	5	11	4	2	5	2	1	1	0	0	1	7	5	3	3	7	7	5	4	4	3	4	4	4	4	7	4	4	4	4	4	6	7	7	4	2	4	7	4	4	4	6	6
12	8	54	422	2	24	4	5	11	4	2	5	2	1	1	0	0	1	7	5	3	3	7	7	5	4	4	3	4	4	4	4	7	4	4	4	4	4	6	7	7	4	2	4	7	4	4	4	6	6
12	8	54	422	2	24	4	5	11	4	2	5	2	1	1	0	0	1	7	5	3	3	7	7	5	4	4	3	4	4	4	4	7	4	4	4	4	4	6	7	7	4	2	4	7	4	4	4	6	6
12	8	54	422	2	24	4	5	11	4	2	5	2	1	1	0	0	1	7	5	3	3	7	7	5	4	4	3	4	4	4	4	7	4	4	4	4	4	6	7	7	4	2	4	7	4	4	4	6	6
12	8	54	422	2	24	4	5	11	4	2	5	2	1	1	0	0	1	7	5	3	3	7	7	5	4	4	3	4	4	4	4	7	4	4	4	4	4	6	7	7	4	2	4	7	4	4	4	6	6
12	8	54	422	2	24	4	5	11	4	2	5	2	1	1	0	0	1	7	5	3	3	7	7	5	4	4	3	4	4	4	4	7	4	4	4	4	4	6	7	7	4	2	4	7	4	4	4	6	6
12	8	54	422	2	24	4	5	11	4	2	5	2	1	1	0	0	1	7	5	3	3	7	7	5	4	4	3	4	4	4	4	7	4	4	4	4	4	6	7	7	4	2	4	7	4	4	4	6	6
12	8	54	422	2	24	4	5	11	4	2	5	2	1	1	0	0	1	7	5	3	3	7	7	5	4	4	3	4	4	4	4	7	4	4	4	4	4	6	7	7	4	2	4	7	4	4	4	6	6
12	8	54	422	2	24	4	5	11	4	2	5	2	1	1	0	0	1	7	5	3	3	7	7	5	4	4	3	4	4	4	4	7	4	4	4	4	4	6	7	7	4	2	4	7	4	4	4	6	6
12	8	54	422	2	24	4	5	11	4	2	5	2	1	1	0	0	1	7	5	3	3	7	7	5	4	4	3	4	4	4	4	7	4	4	4	4	4	6	7	7	4	2	4	7	4	4	4	6	6
12	8	54	422	2	24	4	5	11	4	2	5	2	1	1	0	0	1	7	5	3	3	7	7	5	4	4	3	4	4	4	4	7	4	4	4	4	4	6	7	7	4	2	4	7	4	4	4	6	6
12	8	54	422	2	24	4	5	11	4	2	5	2	1	1	0	0	1	7	5	3	3	7	7	5	4	4	3	4	4	4	4	7	4	4	4	4	4	6	7	7	4	2	4	7	4	4	4	6	6
12	8	54	422	2	24	4	5	11	4	2	5	2	1	1	0	0	1	7	5	3	3	7	7	5	4	4	3	4	4	4	4	7	4	4	4	4	4	6	7	7	4	2	4	7	4	4	4	6	6
12	8	55	423	1	46	4	2	6	4	8	4	5	1	1	1	0	1	5	5	4	3	7	7	5	4	3	6	5	1	6	2	4	4	2	7	3	2	5	4	4	6	2	6	4	5	6	4	3	5
12	8	55	423	1	46	4	2	6	4	8	4	5	1	1	1	0	1	5	5	4	3	7	7	5	4	3	6	5	1	6	2	4	4	2	7	3	2	5	4	4	6	2	6	4	5	6	4	3	5
12	8	55	423	1	46	4	2	6	4	8	4	5	1	1	1	0	1	5	5	4	3	7	7	5	4	3	6	5	1	6	2	4	4	2	7	3	2	5	4	4	6	2	6	4	5	6	4	3	5
12	8	55	423	1	46	4	2	6	4	8	4	5	1	1	1	0	1	5	5	4	3	7	7	5	4	3	6	5	1	6	2	4	4	2	7	3	2	5	4	4	6	2	6	4	5	6	4	3	5
12	8	55	423	1	46	4	2	6	4	8	4	5	1	1	1	0	1	5	5	4	3	7	7	5	4	3	6	5	1	6	2	4	4	2	7	3	2	5	4	4	6	2	6	4	5	6	4	3	5
12	8	55	423	1	46	4	2	6	4	8	4	5	1	1	1	0	1	5	5	4	3	7	7	5	4	3	6	5	1	6	2	4	4	2	7	3	2	5	4	4	6	2	6	4	5	6	4	3	5
12	8	55	423	1	46	4	2	6	4	8	4	5	1	1	1	0	1	5	5	4	3	7	7	5	4	3	6	5	1	6	2	4	4	2	7	3	2	5	4	4	6	2	6	4	5	6	4	3	5
12	8	55	423	1	46	4	2	6	4	8	4	5	1	1	1	0	1	5	5	4	3	7	7	5	4	3	6	5	1	6	2	4	4	2	7	3	2	5	4	4	6	2	6	4	5	6	4	3	5
12	8	55	423	1	46	4	2	6	4	8	4	5	1	1	1	0	1	5	5	4	3	7	7	5	4	3	6	5	1	6	2	4	4	2	7	3	2	5	4	4	6	2	6	4	5	6	4	3	5
12	8	55	423	1	46	4	2	6	4	8	4	5	1	1	1	0	1	5	5	4	3	7	7	5	4	3	6	5	1	6	2	4	4	2	7	3	2	5	4	4	6	2	6	4	5	6	4	3	5
12	8	55	423	1	46	4	2	6	4	8	4	5	1	1	1	0	1	5	5	4	3	7	7	5	4	3	6	5	1	6	2	4	4	2	7	3	2	5	4	4	6	2	6	4	5	6	4	3	5
12	8	55	423	1	46	4	2	6	4	8	4	5	1	1	1	0	1	5	5	4	3	7	7	5	4	3	6	5	1	6	2	4	4	2	7	3	2	5	4	4	6	2	6	4	5	6	4	3	5
12	8	55	423	1	46	4	2	6	4	8	4	5	1	1	1	0	1	5	5	4	3	7	7	5	4	3	6	5	1	6	2	4	4	2	7	3	2	5	4	4	6	2	6	4	5	6	4	3	5
12	8	55	423	1	46	4	2	6	4	8	4	5	1	1	1	0	1	5	5	4	3	7	7	5	4	3	6	5	1	6	2	4	4	2	7	3	2	5	4	4	6	2	6	4	5	6	4	3	5
12	8	55	423	1	46	4	2	6	4	8	4	5	1	1	1	0	1	5	5	4	3	7	7	5	4	3	6	5	1	6	2	4	4	2	7	3	2	5	4	4	6	2	6	4	5	6	4	3	5
12	8	55	423	1	46	4	2	6	4	8	4	5	1	1	1	0	1	5	5	4	3	7	7	5	4	3	6	5	1	6	2	4	4	2	7	3	2	5	4	4	6	2	6	4	5	6	4	3	5
12	8	55	423	1	46	4	2	6	4	8	4	5	1	1	1	0	1	5	5	4	3	7	7	5	4	3	6	5	1	6	2	4	4	2	7	3	2	5	4	4	6	2	6	4	5	6	4	3	5
12	8	55	423	1	46	4	2	6	4	8	4	5	1	1	1	0	1	5	5	4	3	7	7	5	4	3	6	5	1	6	2	4	4	2	7	3	2	5	4	4	6	2	6	4	5	6	4	3	5
12	8	55	423	1	46	4	2	6	4	8	4	5	1	1	1	0	1	5	5	4	3	7	7	5	4	3	6	5	1	6	2	4	4	2	7	3	2	5	4	4	6	2	6	4	5	6	4	3	5
12	8	55	423	1	46	4	2	6	4	8	4	5	1	1	1	0	1	5	5	4	3	7	7	5	4	3	6	5	1	6	2	4	4	2	7	3	2	5	4	4	6	2	6	4	5	6	4	3	5
[truncated: 75 more columns]
