# Supplementary material for: Nudging to prevent the purchase of incompatible digital products online: An experimental study
Source: PLoS One. 2017 Mar 10;12(3):e0173333. doi: 10.1371/journal.pone.0173333 (PMC5345791; doi:10.1371/journal.pone.0173333)
Supplement: S1 Dataset — (ZIP) [file pone.0173333.s001.zip › data_treat9_50Ss.xlsx]

## Sheet: data_treat9_50Ss
id_session	id_treatment	subject_session	id_subject	q0_sex	q0_age	q0_education	q0_employment	q0_income	q0_people	q0_avg_income	q0_products	q0_freeproducts	q0_plat_pc	q0_plat_mob	q0_plat_tablet	q0_plat_app	q0_plat_web	q0_p11	q0_p12	q0_p13	q0_p14	q0_p15	q0_p16	q0_p17	q0_p18	q0_p19	q1_p1	q1_p2	q1_p3	q1_p4	q1_p5	q1_p6	q1_p7	q1_p8	q1_p9	q1_p10	q1_p11	q1_p12	q1_p13	q1_p14	q1_p15	q1_p16	q1_p17	q1_p18	q1_p19	q1_p20	q2_p1	q2_p2	q2_p3
9	9	1	424	1	21	4	2	3	4	11	5	1	1	1	0	0	1	4	2	1	1	7	7	2	3	3	7	6	2	6	3	6	4	2	6	2	2	2	3	6	6	2	5	6	6	1	4	1	1
9	9	1	424	1	21	4	2	3	4	11	5	1	1	1	0	0	1	4	2	1	1	7	7	2	3	3	7	6	2	6	3	6	4	2	6	2	2	2	3	6	6	2	5	6	6	1	4	1	1
9	9	1	424	1	21	4	2	3	4	11	5	1	1	1	0	0	1	4	2	1	1	7	7	2	3	3	7	6	2	6	3	6	4	2	6	2	2	2	3	6	6	2	5	6	6	1	4	1	1
9	9	1	424	1	21	4	2	3	4	11	5	1	1	1	0	0	1	4	2	1	1	7	7	2	3	3	7	6	2	6	3	6	4	2	6	2	2	2	3	6	6	2	5	6	6	1	4	1	1
9	9	1	424	1	21	4	2	3	4	11	5	1	1	1	0	0	1	4	2	1	1	7	7	2	3	3	7	6	2	6	3	6	4	2	6	2	2	2	3	6	6	2	5	6	6	1	4	1	1
9	9	1	424	1	21	4	2	3	4	11	5	1	1	1	0	0	1	4	2	1	1	7	7	2	3	3	7	6	2	6	3	6	4	2	6	2	2	2	3	6	6	2	5	6	6	1	4	1	1
9	9	1	424	1	21	4	2	3	4	11	5	1	1	1	0	0	1	4	2	1	1	7	7	2	3	3	7	6	2	6	3	6	4	2	6	2	2	2	3	6	6	2	5	6	6	1	4	1	1
9	9	1	424	1	21	4	2	3	4	11	5	1	1	1	0	0	1	4	2	1	1	7	7	2	3	3	7	6	2	6	3	6	4	2	6	2	2	2	3	6	6	2	5	6	6	1	4	1	1
9	9	1	424	1	21	4	2	3	4	11	5	1	1	1	0	0	1	4	2	1	1	7	7	2	3	3	7	6	2	6	3	6	4	2	6	2	2	2	3	6	6	2	5	6	6	1	4	1	1
9	9	1	424	1	21	4	2	3	4	11	5	1	1	1	0	0	1	4	2	1	1	7	7	2	3	3	7	6	2	6	3	6	4	2	6	2	2	2	3	6	6	2	5	6	6	1	4	1	1
9	9	1	424	1	21	4	2	3	4	11	5	1	1	1	0	0	1	4	2	1	1	7	7	2	3	3	7	6	2	6	3	6	4	2	6	2	2	2	3	6	6	2	5	6	6	1	4	1	1
9	9	1	424	1	21	4	2	3	4	11	5	1	1	1	0	0	1	4	2	1	1	7	7	2	3	3	7	6	2	6	3	6	4	2	6	2	2	2	3	6	6	2	5	6	6	1	4	1	1
9	9	1	424	1	21	4	2	3	4	11	5	1	1	1	0	0	1	4	2	1	1	7	7	2	3	3	7	6	2	6	3	6	4	2	6	2	2	2	3	6	6	2	5	6	6	1	4	1	1
9	9	1	424	1	21	4	2	3	4	11	5	1	1	1	0	0	1	4	2	1	1	7	7	2	3	3	7	6	2	6	3	6	4	2	6	2	2	2	3	6	6	2	5	6	6	1	4	1	1
9	9	1	424	1	21	4	2	3	4	11	5	1	1	1	0	0	1	4	2	1	1	7	7	2	3	3	7	6	2	6	3	6	4	2	6	2	2	2	3	6	6	2	5	6	6	1	4	1	1
9	9	1	424	1	21	4	2	3	4	11	5	1	1	1	0	0	1	4	2	1	1	7	7	2	3	3	7	6	2	6	3	6	4	2	6	2	2	2	3	6	6	2	5	6	6	1	4	1	1
9	9	1	424	1	21	4	2	3	4	11	5	1	1	1	0	0	1	4	2	1	1	7	7	2	3	3	7	6	2	6	3	6	4	2	6	2	2	2	3	6	6	2	5	6	6	1	4	1	1
9	9	1	424	1	21	4	2	3	4	11	5	1	1	1	0	0	1	4	2	1	1	7	7	2	3	3	7	6	2	6	3	6	4	2	6	2	2	2	3	6	6	2	5	6	6	1	4	1	1
9	9	1	424	1	21	4	2	3	4	11	5	1	1	1	0	0	1	4	2	1	1	7	7	2	3	3	7	6	2	6	3	6	4	2	6	2	2	2	3	6	6	2	5	6	6	1	4	1	1
9	9	1	424	1	21	4	2	3	4	11	5	1	1	1	0	0	1	4	2	1	1	7	7	2	3	3	7	6	2	6	3	6	4	2	6	2	2	2	3	6	6	2	5	6	6	1	4	1	1
9	9	2	425	1	35	4	2	3	2	3	5	2	1	0	1	0	1	2	3	2	3	6	6	2	4	4	5	5	4	5	3	6	7	3	5	3	2	7	6	5	5	3	6	6	5	3	5	6	7
9	9	2	425	1	35	4	2	3	2	3	5	2	1	0	1	0	1	2	3	2	3	6	6	2	4	4	5	5	4	5	3	6	7	3	5	3	2	7	6	5	5	3	6	6	5	3	5	6	7
9	9	2	425	1	35	4	2	3	2	3	5	2	1	0	1	0	1	2	3	2	3	6	6	2	4	4	5	5	4	5	3	6	7	3	5	3	2	7	6	5	5	3	6	6	5	3	5	6	7
9	9	2	425	1	35	4	2	3	2	3	5	2	1	0	1	0	1	2	3	2	3	6	6	2	4	4	5	5	4	5	3	6	7	3	5	3	2	7	6	5	5	3	6	6	5	3	5	6	7
9	9	2	425	1	35	4	2	3	2	3	5	2	1	0	1	0	1	2	3	2	3	6	6	2	4	4	5	5	4	5	3	6	7	3	5	3	2	7	6	5	5	3	6	6	5	3	5	6	7
9	9	2	425	1	35	4	2	3	2	3	5	2	1	0	1	0	1	2	3	2	3	6	6	2	4	4	5	5	4	5	3	6	7	3	5	3	2	7	6	5	5	3	6	6	5	3	5	6	7
9	9	2	425	1	35	4	2	3	2	3	5	2	1	0	1	0	1	2	3	2	3	6	6	2	4	4	5	5	4	5	3	6	7	3	5	3	2	7	6	5	5	3	6	6	5	3	5	6	7
9	9	2	425	1	35	4	2	3	2	3	5	2	1	0	1	0	1	2	3	2	3	6	6	2	4	4	5	5	4	5	3	6	7	3	5	3	2	7	6	5	5	3	6	6	5	3	5	6	7
9	9	2	425	1	35	4	2	3	2	3	5	2	1	0	1	0	1	2	3	2	3	6	6	2	4	4	5	5	4	5	3	6	7	3	5	3	2	7	6	5	5	3	6	6	5	3	5	6	7
9	9	2	425	1	35	4	2	3	2	3	5	2	1	0	1	0	1	2	3	2	3	6	6	2	4	4	5	5	4	5	3	6	7	3	5	3	2	7	6	5	5	3	6	6	5	3	5	6	7
9	9	2	425	1	35	4	2	3	2	3	5	2	1	0	1	0	1	2	3	2	3	6	6	2	4	4	5	5	4	5	3	6	7	3	5	3	2	7	6	5	5	3	6	6	5	3	5	6	7
9	9	2	425	1	35	4	2	3	2	3	5	2	1	0	1	0	1	2	3	2	3	6	6	2	4	4	5	5	4	5	3	6	7	3	5	3	2	7	6	5	5	3	6	6	5	3	5	6	7
9	9	2	425	1	35	4	2	3	2	3	5	2	1	0	1	0	1	2	3	2	3	6	6	2	4	4	5	5	4	5	3	6	7	3	5	3	2	7	6	5	5	3	6	6	5	3	5	6	7
9	9	2	425	1	35	4	2	3	2	3	5	2	1	0	1	0	1	2	3	2	3	6	6	2	4	4	5	5	4	5	3	6	7	3	5	3	2	7	6	5	5	3	6	6	5	3	5	6	7
9	9	2	425	1	35	4	2	3	2	3	5	2	1	0	1	0	1	2	3	2	3	6	6	2	4	4	5	5	4	5	3	6	7	3	5	3	2	7	6	5	5	3	6	6	5	3	5	6	7
9	9	2	425	1	35	4	2	3	2	3	5	2	1	0	1	0	1	2	3	2	3	6	6	2	4	4	5	5	4	5	3	6	7	3	5	3	2	7	6	5	5	3	6	6	5	3	5	6	7
9	9	2	425	1	35	4	2	3	2	3	5	2	1	0	1	0	1	2	3	2	3	6	6	2	4	4	5	5	4	5	3	6	7	3	5	3	2	7	6	5	5	3	6	6	5	3	5	6	7
9	9	2	425	1	35	4	2	3	2	3	5	2	1	0	1	0	1	2	3	2	3	6	6	2	4	4	5	5	4	5	3	6	7	3	5	3	2	7	6	5	5	3	6	6	5	3	5	6	7
9	9	2	425	1	35	4	2	3	2	3	5	2	1	0	1	0	1	2	3	2	3	6	6	2	4	4	5	5	4	5	3	6	7	3	5	3	2	7	6	5	5	3	6	6	5	3	5	6	7
9	9	2	425	1	35	4	2	3	2	3	5	2	1	0	1	0	1	2	3	2	3	6	6	2	4	4	5	5	4	5	3	6	7	3	5	3	2	7	6	5	5	3	6	6	5	3	5	6	7
9	9	3	426	1	35	4	2	3	1	3	3	3	1	1	0	0	0	6	6	5	5	7	7	7	6	7	7	6	2	5	6	4	3	3	6	4	2	4	4	6	6	2	2	2	2	7	5	2	4
9	9	3	426	1	35	4	2	3	1	3	3	3	1	1	0	0	0	6	6	5	5	7	7	7	6	7	7	6	2	5	6	4	3	3	6	4	2	4	4	6	6	2	2	2	2	7	5	2	4
9	9	3	426	1	35	4	2	3	1	3	3	3	1	1	0	0	0	6	6	5	5	7	7	7	6	7	7	6	2	5	6	4	3	3	6	4	2	4	4	6	6	2	2	2	2	7	5	2	4
9	9	3	426	1	35	4	2	3	1	3	3	3	1	1	0	0	0	6	6	5	5	7	7	7	6	7	7	6	2	5	6	4	3	3	6	4	2	4	4	6	6	2	2	2	2	7	5	2	4
9	9	3	426	1	35	4	2	3	1	3	3	3	1	1	0	0	0	6	6	5	5	7	7	7	6	7	7	6	2	5	6	4	3	3	6	4	2	4	4	6	6	2	2	2	2	7	5	2	4
9	9	3	426	1	35	4	2	3	1	3	3	3	1	1	0	0	0	6	6	5	5	7	7	7	6	7	7	6	2	5	6	4	3	3	6	4	2	4	4	6	6	2	2	2	2	7	5	2	4
9	9	3	426	1	35	4	2	3	1	3	3	3	1	1	0	0	0	6	6	5	5	7	7	7	6	7	7	6	2	5	6	4	3	3	6	4	2	4	4	6	6	2	2	2	2	7	5	2	4
9	9	3	426	1	35	4	2	3	1	3	3	3	1	1	0	0	0	6	6	5	5	7	7	7	6	7	7	6	2	5	6	4	3	3	6	4	2	4	4	6	6	2	2	2	2	7	5	2	4
9	9	3	426	1	35	4	2	3	1	3	3	3	1	1	0	0	0	6	6	5	5	7	7	7	6	7	7	6	2	5	6	4	3	3	6	4	2	4	4	6	6	2	2	2	2	7	5	2	4
9	9	3	426	1	35	4	2	3	1	3	3	3	1	1	0	0	0	6	6	5	5	7	7	7	6	7	7	6	2	5	6	4	3	3	6	4	2	4	4	6	6	2	2	2	2	7	5	2	4
9	9	3	426	1	35	4	2	3	1	3	3	3	1	1	0	0	0	6	6	5	5	7	7	7	6	7	7	6	2	5	6	4	3	3	6	4	2	4	4	6	6	2	2	2	2	7	5	2	4
9	9	3	426	1	35	4	2	3	1	3	3	3	1	1	0	0	0	6	6	5	5	7	7	7	6	7	7	6	2	5	6	4	3	3	6	4	2	4	4	6	6	2	2	2	2	7	5	2	4
9	9	3	426	1	35	4	2	3	1	3	3	3	1	1	0	0	0	6	6	5	5	7	7	7	6	7	7	6	2	5	6	4	3	3	6	4	2	4	4	6	6	2	2	2	2	7	5	2	4
9	9	3	426	1	35	4	2	3	1	3	3	3	1	1	0	0	0	6	6	5	5	7	7	7	6	7	7	6	2	5	6	4	3	3	6	4	2	4	4	6	6	2	2	2	2	7	5	2	4
9	9	3	426	1	35	4	2	3	1	3	3	3	1	1	0	0	0	6	6	5	5	7	7	7	6	7	7	6	2	5	6	4	3	3	6	4	2	4	4	6	6	2	2	2	2	7	5	2	4
9	9	3	426	1	35	4	2	3	1	3	3	3	1	1	0	0	0	6	6	5	5	7	7	7	6	7	7	6	2	5	6	4	3	3	6	4	2	4	4	6	6	2	2	2	2	7	5	2	4
9	9	3	426	1	35	4	2	3	1	3	3	3	1	1	0	0	0	6	6	5	5	7	7	7	6	7	7	6	2	5	6	4	3	3	6	4	2	4	4	6	6	2	2	2	2	7	5	2	4
9	9	3	426	1	35	4	2	3	1	3	3	3	1	1	0	0	0	6	6	5	5	7	7	7	6	7	7	6	2	5	6	4	3	3	6	4	2	4	4	6	6	2	2	2	2	7	5	2	4
9	9	3	426	1	35	4	2	3	1	3	3	3	1	1	0	0	0	6	6	5	5	7	7	7	6	7	7	6	2	5	6	4	3	3	6	4	2	4	4	6	6	2	2	2	2	7	5	2	4
9	9	3	426	1	35	4	2	3	1	3	3	3	1	1	0	0	0	6	6	5	5	7	7	7	6	7	7	6	2	5	6	4	3	3	6	4	2	4	4	6	6	2	2	2	2	7	5	2	4
9	9	4	427	1	25	4	4	11	2	3	4	3	1	1	0	0	0	4	6	3	4	7	7	4	5	5	7	6	1	5	3	5	7	1	6	1	2	3	6	4	3	1	3	3	3	5	1	2	4
9	9	4	427	1	25	4	4	11	2	3	4	3	1	1	0	0	0	4	6	3	4	7	7	4	5	5	7	6	1	5	3	5	7	1	6	1	2	3	6	4	3	1	3	3	3	5	1	2	4
9	9	4	427	1	25	4	4	11	2	3	4	3	1	1	0	0	0	4	6	3	4	7	7	4	5	5	7	6	1	5	3	5	7	1	6	1	2	3	6	4	3	1	3	3	3	5	1	2	4
9	9	4	427	1	25	4	4	11	2	3	4	3	1	1	0	0	0	4	6	3	4	7	7	4	5	5	7	6	1	5	3	5	7	1	6	1	2	3	6	4	3	1	3	3	3	5	1	2	4
9	9	4	427	1	25	4	4	11	2	3	4	3	1	1	0	0	0	4	6	3	4	7	7	4	5	5	7	6	1	5	3	5	7	1	6	1	2	3	6	4	3	1	3	3	3	5	1	2	4
9	9	4	427	1	25	4	4	11	2	3	4	3	1	1	0	0	0	4	6	3	4	7	7	4	5	5	7	6	1	5	3	5	7	1	6	1	2	3	6	4	3	1	3	3	3	5	1	2	4
9	9	4	427	1	25	4	4	11	2	3	4	3	1	1	0	0	0	4	6	3	4	7	7	4	5	5	7	6	1	5	3	5	7	1	6	1	2	3	6	4	3	1	3	3	3	5	1	2	4
9	9	4	427	1	25	4	4	11	2	3	4	3	1	1	0	0	0	4	6	3	4	7	7	4	5	5	7	6	1	5	3	5	7	1	6	1	2	3	6	4	3	1	3	3	3	5	1	2	4
9	9	4	427	1	25	4	4	11	2	3	4	3	1	1	0	0	0	4	6	3	4	7	7	4	5	5	7	6	1	5	3	5	7	1	6	1	2	3	6	4	3	1	3	3	3	5	1	2	4
9	9	4	427	1	25	4	4	11	2	3	4	3	1	1	0	0	0	4	6	3	4	7	7	4	5	5	7	6	1	5	3	5	7	1	6	1	2	3	6	4	3	1	3	3	3	5	1	2	4
9	9	4	427	1	25	4	4	11	2	3	4	3	1	1	0	0	0	4	6	3	4	7	7	4	5	5	7	6	1	5	3	5	7	1	6	1	2	3	6	4	3	1	3	3	3	5	1	2	4
9	9	4	427	1	25	4	4	11	2	3	4	3	1	1	0	0	0	4	6	3	4	7	7	4	5	5	7	6	1	5	3	5	7	1	6	1	2	3	6	4	3	1	3	3	3	5	1	2	4
9	9	4	427	1	25	4	4	11	2	3	4	3	1	1	0	0	0	4	6	3	4	7	7	4	5	5	7	6	1	5	3	5	7	1	6	1	2	3	6	4	3	1	3	3	3	5	1	2	4
9	9	4	427	1	25	4	4	11	2	3	4	3	1	1	0	0	0	4	6	3	4	7	7	4	5	5	7	6	1	5	3	5	7	1	6	1	2	3	6	4	3	1	3	3	3	5	1	2	4
9	9	4	427	1	25	4	4	11	2	3	4	3	1	1	0	0	0	4	6	3	4	7	7	4	5	5	7	6	1	5	3	5	7	1	6	1	2	3	6	4	3	1	3	3	3	5	1	2	4
9	9	4	427	1	25	4	4	11	2	3	4	3	1	1	0	0	0	4	6	3	4	7	7	4	5	5	7	6	1	5	3	5	7	1	6	1	2	3	6	4	3	1	3	3	3	5	1	2	4
9	9	4	427	1	25	4	4	11	2	3	4	3	1	1	0	0	0	4	6	3	4	7	7	4	5	5	7	6	1	5	3	5	7	1	6	1	2	3	6	4	3	1	3	3	3	5	1	2	4
9	9	4	427	1	25	4	4	11	2	3	4	3	1	1	0	0	0	4	6	3	4	7	7	4	5	5	7	6	1	5	3	5	7	1	6	1	2	3	6	4	3	1	3	3	3	5	1	2	4
9	9	4	427	1	25	4	4	11	2	3	4	3	1	1	0	0	0	4	6	3	4	7	7	4	5	5	7	6	1	5	3	5	7	1	6	1	2	3	6	4	3	1	3	3	3	5	1	2	4
9	9	4	427	1	25	4	4	11	2	3	4	3	1	1	0	0	0	4	6	3	4	7	7	4	5	5	7	6	1	5	3	5	7	1	6	1	2	3	6	4	3	1	3	3	3	5	1	2	4
9	9	5	428	2	39	3	3	1	2	3	5	3	1	1	0	0	0	5	5	4	4	3	5	4	6	5	6	6	5	3	3	6	3	4	4	6	5	7	6	5	2	4	6	7	4	5	5	2	5
9	9	5	428	2	39	3	3	1	2	3	5	3	1	1	0	0	0	5	5	4	4	3	5	4	6	5	6	6	5	3	3	6	3	4	4	6	5	7	6	5	2	4	6	7	4	5	5	2	5
9	9	5	428	2	39	3	3	1	2	3	5	3	1	1	0	0	0	5	5	4	4	3	5	4	6	5	6	6	5	3	3	6	3	4	4	6	5	7	6	5	2	4	6	7	4	5	5	2	5
9	9	5	428	2	39	3	3	1	2	3	5	3	1	1	0	0	0	5	5	4	4	3	5	4	6	5	6	6	5	3	3	6	3	4	4	6	5	7	6	5	2	4	6	7	4	5	5	2	5
9	9	5	428	2	39	3	3	1	2	3	5	3	1	1	0	0	0	5	5	4	4	3	5	4	6	5	6	6	5	3	3	6	3	4	4	6	5	7	6	5	2	4	6	7	4	5	5	2	5
9	9	5	428	2	39	3	3	1	2	3	5	3	1	1	0	0	0	5	5	4	4	3	5	4	6	5	6	6	5	3	3	6	3	4	4	6	5	7	6	5	2	4	6	7	4	5	5	2	5
9	9	5	428	2	39	3	3	1	2	3	5	3	1	1	0	0	0	5	5	4	4	3	5	4	6	5	6	6	5	3	3	6	3	4	4	6	5	7	6	5	2	4	6	7	4	5	5	2	5
9	9	5	428	2	39	3	3	1	2	3	5	3	1	1	0	0	0	5	5	4	4	3	5	4	6	5	6	6	5	3	3	6	3	4	4	6	5	7	6	5	2	4	6	7	4	5	5	2	5
9	9	5	428	2	39	3	3	1	2	3	5	3	1	1	0	0	0	5	5	4	4	3	5	4	6	5	6	6	5	3	3	6	3	4	4	6	5	7	6	5	2	4	6	7	4	5	5	2	5
9	9	5	428	2	39	3	3	1	2	3	5	3	1	1	0	0	0	5	5	4	4	3	5	4	6	5	6	6	5	3	3	6	3	4	4	6	5	7	6	5	2	4	6	7	4	5	5	2	5
9	9	5	428	2	39	3	3	1	2	3	5	3	1	1	0	0	0	5	5	4	4	3	5	4	6	5	6	6	5	3	3	6	3	4	4	6	5	7	6	5	2	4	6	7	4	5	5	2	5
9	9	5	428	2	39	3	3	1	2	3	5	3	1	1	0	0	0	5	5	4	4	3	5	4	6	5	6	6	5	3	3	6	3	4	4	6	5	7	6	5	2	4	6	7	4	5	5	2	5
9	9	5	428	2	39	3	3	1	2	3	5	3	1	1	0	0	0	5	5	4	4	3	5	4	6	5	6	6	5	3	3	6	3	4	4	6	5	7	6	5	2	4	6	7	4	5	5	2	5
9	9	5	428	2	39	3	3	1	2	3	5	3	1	1	0	0	0	5	5	4	4	3	5	4	6	5	6	6	5	3	3	6	3	4	4	6	5	7	6	5	2	4	6	7	4	5	5	2	5
9	9	5	428	2	39	3	3	1	2	3	5	3	1	1	0	0	0	5	5	4	4	3	5	4	6	5	6	6	5	3	3	6	3	4	4	6	5	7	6	5	2	4	6	7	4	5	5	2	5
9	9	5	428	2	39	3	3	1	2	3	5	3	1	1	0	0	0	5	5	4	4	3	5	4	6	5	6	6	5	3	3	6	3	4	4	6	5	7	6	5	2	4	6	7	4	5	5	2	5
9	9	5	428	2	39	3	3	1	2	3	5	3	1	1	0	0	0	5	5	4	4	3	5	4	6	5	6	6	5	3	3	6	3	4	4	6	5	7	6	5	2	4	6	7	4	5	5	2	5
9	9	5	428	2	39	3	3	1	2	3	5	3	1	1	0	0	0	5	5	4	4	3	5	4	6	5	6	6	5	3	3	6	3	4	4	6	5	7	6	5	2	4	6	7	4	5	5	2	5
9	9	5	428	2	39	3	3	1	2	3	5	3	1	1	0	0	0	5	5	4	4	3	5	4	6	5	6	6	5	3	3	6	3	4	4	6	5	7	6	5	2	4	6	7	4	5	5	2	5
9	9	5	428	2	39	3	3	1	2	3	5	3	1	1	0	0	0	5	5	4	4	3	5	4	6	5	6	6	5	3	3	6	3	4	4	6	5	7	6	5	2	4	6	7	4	5	5	2	5
9	9	6	429	1	22	4	4	2	4	2	2	1	1	1	0	0	0	7	6	5	5	7	6	7	4	4	2	2	1	1	2	5	1	6	5	2	2	4	6	5	5	1	6	6	6	6	3	2	3
9	9	6	429	1	22	4	4	2	4	2	2	1	1	1	0	0	0	7	6	5	5	7	6	7	4	4	2	2	1	1	2	5	1	6	5	2	2	4	6	5	5	1	6	6	6	6	3	2	3
9	9	6	429	1	22	4	4	2	4	2	2	1	1	1	0	0	0	7	6	5	5	7	6	7	4	4	2	2	1	1	2	5	1	6	5	2	2	4	6	5	5	1	6	6	6	6	3	2	3
9	9	6	429	1	22	4	4	2	4	2	2	1	1	1	0	0	0	7	6	5	5	7	6	7	4	4	2	2	1	1	2	5	1	6	5	2	2	4	6	5	5	1	6	6	6	6	3	2	3
9	9	6	429	1	22	4	4	2	4	2	2	1	1	1	0	0	0	7	6	5	5	7	6	7	4	4	2	2	1	1	2	5	1	6	5	2	2	4	6	5	5	1	6	6	6	6	3	2	3
9	9	6	429	1	22	4	4	2	4	2	2	1	1	1	0	0	0	7	6	5	5	7	6	7	4	4	2	2	1	1	2	5	1	6	5	2	2	4	6	5	5	1	6	6	6	6	3	2	3
9	9	6	429	1	22	4	4	2	4	2	2	1	1	1	0	0	0	7	6	5	5	7	6	7	4	4	2	2	1	1	2	5	1	6	5	2	2	4	6	5	5	1	6	6	6	6	3	2	3
9	9	6	429	1	22	4	4	2	4	2	2	1	1	1	0	0	0	7	6	5	5	7	6	7	4	4	2	2	1	1	2	5	1	6	5	2	2	4	6	5	5	1	6	6	6	6	3	2	3
9	9	6	429	1	22	4	4	2	4	2	2	1	1	1	0	0	0	7	6	5	5	7	6	7	4	4	2	2	1	1	2	5	1	6	5	2	2	4	6	5	5	1	6	6	6	6	3	2	3
9	9	6	429	1	22	4	4	2	4	2	2	1	1	1	0	0	0	7	6	5	5	7	6	7	4	4	2	2	1	1	2	5	1	6	5	2	2	4	6	5	5	1	6	6	6	6	3	2	3
9	9	6	429	1	22	4	4	2	4	2	2	1	1	1	0	0	0	7	6	5	5	7	6	7	4	4	2	2	1	1	2	5	1	6	5	2	2	4	6	5	5	1	6	6	6	6	3	2	3
9	9	6	429	1	22	4	4	2	4	2	2	1	1	1	0	0	0	7	6	5	5	7	6	7	4	4	2	2	1	1	2	5	1	6	5	2	2	4	6	5	5	1	6	6	6	6	3	2	3
9	9	6	429	1	22	4	4	2	4	2	2	1	1	1	0	0	0	7	6	5	5	7	6	7	4	4	2	2	1	1	2	5	1	6	5	2	2	4	6	5	5	1	6	6	6	6	3	2	3
9	9	6	429	1	22	4	4	2	4	2	2	1	1	1	0	0	0	7	6	5	5	7	6	7	4	4	2	2	1	1	2	5	1	6	5	2	2	4	6	5	5	1	6	6	6	6	3	2	3
9	9	6	429	1	22	4	4	2	4	2	2	1	1	1	0	0	0	7	6	5	5	7	6	7	4	4	2	2	1	1	2	5	1	6	5	2	2	4	6	5	5	1	6	6	6	6	3	2	3
9	9	6	429	1	22	4	4	2	4	2	2	1	1	1	0	0	0	7	6	5	5	7	6	7	4	4	2	2	1	1	2	5	1	6	5	2	2	4	6	5	5	1	6	6	6	6	3	2	3
9	9	6	429	1	22	4	4	2	4	2	2	1	1	1	0	0	0	7	6	5	5	7	6	7	4	4	2	2	1	1	2	5	1	6	5	2	2	4	6	5	5	1	6	6	6	6	3	2	3
9	9	6	429	1	22	4	4	2	4	2	2	1	1	1	0	0	0	7	6	5	5	7	6	7	4	4	2	2	1	1	2	5	1	6	5	2	2	4	6	5	5	1	6	6	6	6	3	2	3
9	9	6	429	1	22	4	4	2	4	2	2	1	1	1	0	0	0	7	6	5	5	7	6	7	4	4	2	2	1	1	2	5	1	6	5	2	2	4	6	5	5	1	6	6	6	6	3	2	3
9	9	6	429	1	22	4	4	2	4	2	2	1	1	1	0	0	0	7	6	5	5	7	6	7	4	4	2	2	1	1	2	5	1	6	5	2	2	4	6	5	5	1	6	6	6	6	3	2	3
9	9	7	430	1	22	3	4	11	4	4	3	1	1	1	1	0	1	7	6	4	5	7	5	7	5	6	5	5	2	5	6	4	3	3	6	4	1	2	4	5	5	2	1	1	1	7	1	2	2
9	9	7	430	1	22	3	4	11	4	4	3	1	1	1	1	0	1	7	6	4	5	7	5	7	5	6	5	5	2	5	6	4	3	3	6	4	1	2	4	5	5	2	1	1	1	7	1	2	2
9	9	7	430	1	22	3	4	11	4	4	3	1	1	1	1	0	1	7	6	4	5	7	5	7	5	6	5	5	2	5	6	4	3	3	6	4	1	2	4	5	5	2	1	1	1	7	1	2	2
9	9	7	430	1	22	3	4	11	4	4	3	1	1	1	1	0	1	7	6	4	5	7	5	7	5	6	5	5	2	5	6	4	3	3	6	4	1	2	4	5	5	2	1	1	1	7	1	2	2
9	9	7	430	1	22	3	4	11	4	4	3	1	1	1	1	0	1	7	6	4	5	7	5	7	5	6	5	5	2	5	6	4	3	3	6	4	1	2	4	5	5	2	1	1	1	7	1	2	2
9	9	7	430	1	22	3	4	11	4	4	3	1	1	1	1	0	1	7	6	4	5	7	5	7	5	6	5	5	2	5	6	4	3	3	6	4	1	2	4	5	5	2	1	1	1	7	1	2	2
9	9	7	430	1	22	3	4	11	4	4	3	1	1	1	1	0	1	7	6	4	5	7	5	7	5	6	5	5	2	5	6	4	3	3	6	4	1	2	4	5	5	2	1	1	1	7	1	2	2
9	9	7	430	1	22	3	4	11	4	4	3	1	1	1	1	0	1	7	6	4	5	7	5	7	5	6	5	5	2	5	6	4	3	3	6	4	1	2	4	5	5	2	1	1	1	7	1	2	2
9	9	7	430	1	22	3	4	11	4	4	3	1	1	1	1	0	1	7	6	4	5	7	5	7	5	6	5	5	2	5	6	4	3	3	6	4	1	2	4	5	5	2	1	1	1	7	1	2	2
9	9	7	430	1	22	3	4	11	4	4	3	1	1	1	1	0	1	7	6	4	5	7	5	7	5	6	5	5	2	5	6	4	3	3	6	4	1	2	4	5	5	2	1	1	1	7	1	2	2
9	9	7	430	1	22	3	4	11	4	4	3	1	1	1	1	0	1	7	6	4	5	7	5	7	5	6	5	5	2	5	6	4	3	3	6	4	1	2	4	5	5	2	1	1	1	7	1	2	2
9	9	7	430	1	22	3	4	11	4	4	3	1	1	1	1	0	1	7	6	4	5	7	5	7	5	6	5	5	2	5	6	4	3	3	6	4	1	2	4	5	5	2	1	1	1	7	1	2	2
9	9	7	430	1	22	3	4	11	4	4	3	1	1	1	1	0	1	7	6	4	5	7	5	7	5	6	5	5	2	5	6	4	3	3	6	4	1	2	4	5	5	2	1	1	1	7	1	2	2
9	9	7	430	1	22	3	4	11	4	4	3	1	1	1	1	0	1	7	6	4	5	7	5	7	5	6	5	5	2	5	6	4	3	3	6	4	1	2	4	5	5	2	1	1	1	7	1	2	2
9	9	7	430	1	22	3	4	11	4	4	3	1	1	1	1	0	1	7	6	4	5	7	5	7	5	6	5	5	2	5	6	4	3	3	6	4	1	2	4	5	5	2	1	1	1	7	1	2	2
9	9	7	430	1	22	3	4	11	4	4	3	1	1	1	1	0	1	7	6	4	5	7	5	7	5	6	5	5	2	5	6	4	3	3	6	4	1	2	4	5	5	2	1	1	1	7	1	2	2
9	9	7	430	1	22	3	4	11	4	4	3	1	1	1	1	0	1	7	6	4	5	7	5	7	5	6	5	5	2	5	6	4	3	3	6	4	1	2	4	5	5	2	1	1	1	7	1	2	2
9	9	7	430	1	22	3	4	11	4	4	3	1	1	1	1	0	1	7	6	4	5	7	5	7	5	6	5	5	2	5	6	4	3	3	6	4	1	2	4	5	5	2	1	1	1	7	1	2	2
9	9	7	430	1	22	3	4	11	4	4	3	1	1	1	1	0	1	7	6	4	5	7	5	7	5	6	5	5	2	5	6	4	3	3	6	4	1	2	4	5	5	2	1	1	1	7	1	2	2
9	9	7	430	1	22	3	4	11	4	4	3	1	1	1	1	0	1	7	6	4	5	7	5	7	5	6	5	5	2	5	6	4	3	3	6	4	1	2	4	5	5	2	1	1	1	7	1	2	2
9	9	8	431	2	36	4	3	11	2	5	5	5	1	0	1	0	0	5	5	1	1	7	5	4	1	1	6	6	3	5	4	7	4	1	7	6	1	4	3	2	5	1	1	7	5	5	6	3	7
9	9	8	431	2	36	4	3	11	2	5	5	5	1	0	1	0	0	5	5	1	1	7	5	4	1	1	6	6	3	5	4	7	4	1	7	6	1	4	3	2	5	1	1	7	5	5	6	3	7
9	9	8	431	2	36	4	3	11	2	5	5	5	1	0	1	0	0	5	5	1	1	7	5	4	1	1	6	6	3	5	4	7	4	1	7	6	1	4	3	2	5	1	1	7	5	5	6	3	7
9	9	8	431	2	36	4	3	11	2	5	5	5	1	0	1	0	0	5	5	1	1	7	5	4	1	1	6	6	3	5	4	7	4	1	7	6	1	4	3	2	5	1	1	7	5	5	6	3	7
9	9	8	431	2	36	4	3	11	2	5	5	5	1	0	1	0	0	5	5	1	1	7	5	4	1	1	6	6	3	5	4	7	4	1	7	6	1	4	3	2	5	1	1	7	5	5	6	3	7
9	9	8	431	2	36	4	3	11	2	5	5	5	1	0	1	0	0	5	5	1	1	7	5	4	1	1	6	6	3	5	4	7	4	1	7	6	1	4	3	2	5	1	1	7	5	5	6	3	7
9	9	8	431	2	36	4	3	11	2	5	5	5	1	0	1	0	0	5	5	1	1	7	5	4	1	1	6	6	3	5	4	7	4	1	7	6	1	4	3	2	5	1	1	7	5	5	6	3	7
9	9	8	431	2	36	4	3	11	2	5	5	5	1	0	1	0	0	5	5	1	1	7	5	4	1	1	6	6	3	5	4	7	4	1	7	6	1	4	3	2	5	1	1	7	5	5	6	3	7
9	9	8	431	2	36	4	3	11	2	5	5	5	1	0	1	0	0	5	5	1	1	7	5	4	1	1	6	6	3	5	4	7	4	1	7	6	1	4	3	2	5	1	1	7	5	5	6	3	7
9	9	8	431	2	36	4	3	11	2	5	5	5	1	0	1	0	0	5	5	1	1	7	5	4	1	1	6	6	3	5	4	7	4	1	7	6	1	4	3	2	5	1	1	7	5	5	6	3	7
9	9	8	431	2	36	4	3	11	2	5	5	5	1	0	1	0	0	5	5	1	1	7	5	4	1	1	6	6	3	5	4	7	4	1	7	6	1	4	3	2	5	1	1	7	5	5	6	3	7
9	9	8	431	2	36	4	3	11	2	5	5	5	1	0	1	0	0	5	5	1	1	7	5	4	1	1	6	6	3	5	4	7	4	1	7	6	1	4	3	2	5	1	1	7	5	5	6	3	7
9	9	8	431	2	36	4	3	11	2	5	5	5	1	0	1	0	0	5	5	1	1	7	5	4	1	1	6	6	3	5	4	7	4	1	7	6	1	4	3	2	5	1	1	7	5	5	6	3	7
9	9	8	431	2	36	4	3	11	2	5	5	5	1	0	1	0	0	5	5	1	1	7	5	4	1	1	6	6	3	5	4	7	4	1	7	6	1	4	3	2	5	1	1	7	5	5	6	3	7
9	9	8	431	2	36	4	3	11	2	5	5	5	1	0	1	0	0	5	5	1	1	7	5	4	1	1	6	6	3	5	4	7	4	1	7	6	1	4	3	2	5	1	1	7	5	5	6	3	7
9	9	8	431	2	36	4	3	11	2	5	5	5	1	0	1	0	0	5	5	1	1	7	5	4	1	1	6	6	3	5	4	7	4	1	7	6	1	4	3	2	5	1	1	7	5	5	6	3	7
9	9	8	431	2	36	4	3	11	2	5	5	5	1	0	1	0	0	5	5	1	1	7	5	4	1	1	6	6	3	5	4	7	4	1	7	6	1	4	3	2	5	1	1	7	5	5	6	3	7
9	9	8	431	2	36	4	3	11	2	5	5	5	1	0	1	0	0	5	5	1	1	7	5	4	1	1	6	6	3	5	4	7	4	1	7	6	1	4	3	2	5	1	1	7	5	5	6	3	7
9	9	8	431	2	36	4	3	11	2	5	5	5	1	0	1	0	0	5	5	1	1	7	5	4	1	1	6	6	3	5	4	7	4	1	7	6	1	4	3	2	5	1	1	7	5	5	6	3	7
9	9	8	431	2	36	4	3	11	2	5	5	5	1	0	1	0	0	5	5	1	1	7	5	4	1	1	6	6	3	5	4	7	4	1	7	6	1	4	3	2	5	1	1	7	5	5	6	3	7
9	9	9	432	2	36	4	3	1	3	6	4	2	1	1	1	0	0	6	5	5	6	7	5	5	5	5	6	6	2	4	3	2	6	2	6	2	2	3	3	6	5	2	7	7	5	6	5	6	5
9	9	9	432	2	36	4	3	1	3	6	4	2	1	1	1	0	0	6	5	5	6	7	5	5	5	5	6	6	2	4	3	2	6	2	6	2	2	3	3	6	5	2	7	7	5	6	5	6	5
9	9	9	432	2	36	4	3	1	3	6	4	2	1	1	1	0	0	6	5	5	6	7	5	5	5	5	6	6	2	4	3	2	6	2	6	2	2	3	3	6	5	2	7	7	5	6	5	6	5
9	9	9	432	2	36	4	3	1	3	6	4	2	1	1	1	0	0	6	5	5	6	7	5	5	5	5	6	6	2	4	3	2	6	2	6	2	2	3	3	6	5	2	7	7	5	6	5	6	5
9	9	9	432	2	36	4	3	1	3	6	4	2	1	1	1	0	0	6	5	5	6	7	5	5	5	5	6	6	2	4	3	2	6	2	6	2	2	3	3	6	5	2	7	7	5	6	5	6	5
9	9	9	432	2	36	4	3	1	3	6	4	2	1	1	1	0	0	6	5	5	6	7	5	5	5	5	6	6	2	4	3	2	6	2	6	2	2	3	3	6	5	2	7	7	5	6	5	6	5
9	9	9	432	2	36	4	3	1	3	6	4	2	1	1	1	0	0	6	5	5	6	7	5	5	5	5	6	6	2	4	3	2	6	2	6	2	2	3	3	6	5	2	7	7	5	6	5	6	5
9	9	9	432	2	36	4	3	1	3	6	4	2	1	1	1	0	0	6	5	5	6	7	5	5	5	5	6	6	2	4	3	2	6	2	6	2	2	3	3	6	5	2	7	7	5	6	5	6	5
9	9	9	432	2	36	4	3	1	3	6	4	2	1	1	1	0	0	6	5	5	6	7	5	5	5	5	6	6	2	4	3	2	6	2	6	2	2	3	3	6	5	2	7	7	5	6	5	6	5
9	9	9	432	2	36	4	3	1	3	6	4	2	1	1	1	0	0	6	5	5	6	7	5	5	5	5	6	6	2	4	3	2	6	2	6	2	2	3	3	6	5	2	7	7	5	6	5	6	5
9	9	9	432	2	36	4	3	1	3	6	4	2	1	1	1	0	0	6	5	5	6	7	5	5	5	5	6	6	2	4	3	2	6	2	6	2	2	3	3	6	5	2	7	7	5	6	5	6	5
9	9	9	432	2	36	4	3	1	3	6	4	2	1	1	1	0	0	6	5	5	6	7	5	5	5	5	6	6	2	4	3	2	6	2	6	2	2	3	3	6	5	2	7	7	5	6	5	6	5
9	9	9	432	2	36	4	3	1	3	6	4	2	1	1	1	0	0	6	5	5	6	7	5	5	5	5	6	6	2	4	3	2	6	2	6	2	2	3	3	6	5	2	7	7	5	6	5	6	5
9	9	9	432	2	36	4	3	1	3	6	4	2	1	1	1	0	0	6	5	5	6	7	5	5	5	5	6	6	2	4	3	2	6	2	6	2	2	3	3	6	5	2	7	7	5	6	5	6	5
9	9	9	432	2	36	4	3	1	3	6	4	2	1	1	1	0	0	6	5	5	6	7	5	5	5	5	6	6	2	4	3	2	6	2	6	2	2	3	3	6	5	2	7	7	5	6	5	6	5
9	9	9	432	2	36	4	3	1	3	6	4	2	1	1	1	0	0	6	5	5	6	7	5	5	5	5	6	6	2	4	3	2	6	2	6	2	2	3	3	6	5	2	7	7	5	6	5	6	5
9	9	9	432	2	36	4	3	1	3	6	4	2	1	1	1	0	0	6	5	5	6	7	5	5	5	5	6	6	2	4	3	2	6	2	6	2	2	3	3	6	5	2	7	7	5	6	5	6	5
9	9	9	432	2	36	4	3	1	3	6	4	2	1	1	1	0	0	6	5	5	6	7	5	5	5	5	6	6	2	4	3	2	6	2	6	2	2	3	3	6	5	2	7	7	5	6	5	6	5
9	9	9	432	2	36	4	3	1	3	6	4	2	1	1	1	0	0	6	5	5	6	7	5	5	5	5	6	6	2	4	3	2	6	2	6	2	2	3	3	6	5	2	7	7	5	6	5	6	5
9	9	9	432	2	36	4	3	1	3	6	4	2	1	1	1	0	0	6	5	5	6	7	5	5	5	5	6	6	2	4	3	2	6	2	6	2	2	3	3	6	5	2	7	7	5	6	5	6	5
9	9	10	433	2	35	4	2	5	2	7	4	1	1	1	1	0	1	7	7	7	7	7	7	7	7	7	6	7	5	6	5	7	6	4	6	2	2	5	4	2	6	1	6	6	6	7	7	7	5
9	9	10	433	2	35	4	2	5	2	7	4	1	1	1	1	0	1	7	7	7	7	7	7	7	7	7	6	7	5	6	5	7	6	4	6	2	2	5	4	2	6	1	6	6	6	7	7	7	5
9	9	10	433	2	35	4	2	5	2	7	4	1	1	1	1	0	1	7	7	7	7	7	7	7	7	7	6	7	5	6	5	7	6	4	6	2	2	5	4	2	6	1	6	6	6	7	7	7	5
9	9	10	433	2	35	4	2	5	2	7	4	1	1	1	1	0	1	7	7	7	7	7	7	7	7	7	6	7	5	6	5	7	6	4	6	2	2	5	4	2	6	1	6	6	6	7	7	7	5
9	9	10	433	2	35	4	2	5	2	7	4	1	1	1	1	0	1	7	7	7	7	7	7	7	7	7	6	7	5	6	5	7	6	4	6	2	2	5	4	2	6	1	6	6	6	7	7	7	5
9	9	10	433	2	35	4	2	5	2	7	4	1	1	1	1	0	1	7	7	7	7	7	7	7	7	7	6	7	5	6	5	7	6	4	6	2	2	5	4	2	6	1	6	6	6	7	7	7	5
9	9	10	433	2	35	4	2	5	2	7	4	1	1	1	1	0	1	7	7	7	7	7	7	7	7	7	6	7	5	6	5	7	6	4	6	2	2	5	4	2	6	1	6	6	6	7	7	7	5
9	9	10	433	2	35	4	2	5	2	7	4	1	1	1	1	0	1	7	7	7	7	7	7	7	7	7	6	7	5	6	5	7	6	4	6	2	2	5	4	2	6	1	6	6	6	7	7	7	5
9	9	10	433	2	35	4	2	5	2	7	4	1	1	1	1	0	1	7	7	7	7	7	7	7	7	7	6	7	5	6	5	7	6	4	6	2	2	5	4	2	6	1	6	6	6	7	7	7	5
9	9	10	433	2	35	4	2	5	2	7	4	1	1	1	1	0	1	7	7	7	7	7	7	7	7	7	6	7	5	6	5	7	6	4	6	2	2	5	4	2	6	1	6	6	6	7	7	7	5
9	9	10	433	2	35	4	2	5	2	7	4	1	1	1	1	0	1	7	7	7	7	7	7	7	7	7	6	7	5	6	5	7	6	4	6	2	2	5	4	2	6	1	6	6	6	7	7	7	5
9	9	10	433	2	35	4	2	5	2	7	4	1	1	1	1	0	1	7	7	7	7	7	7	7	7	7	6	7	5	6	5	7	6	4	6	2	2	5	4	2	6	1	6	6	6	7	7	7	5
9	9	10	433	2	35	4	2	5	2	7	4	1	1	1	1	0	1	7	7	7	7	7	7	7	7	7	6	7	5	6	5	7	6	4	6	2	2	5	4	2	6	1	6	6	6	7	7	7	5
9	9	10	433	2	35	4	2	5	2	7	4	1	1	1	1	0	1	7	7	7	7	7	7	7	7	7	6	7	5	6	5	7	6	4	6	2	2	5	4	2	6	1	6	6	6	7	7	7	5
9	9	10	433	2	35	4	2	5	2	7	4	1	1	1	1	0	1	7	7	7	7	7	7	7	7	7	6	7	5	6	5	7	6	4	6	2	2	5	4	2	6	1	6	6	6	7	7	7	5
9	9	10	433	2	35	4	2	5	2	7	4	1	1	1	1	0	1	7	7	7	7	7	7	7	7	7	6	7	5	6	5	7	6	4	6	2	2	5	4	2	6	1	6	6	6	7	7	7	5
9	9	10	433	2	35	4	2	5	2	7	4	1	1	1	1	0	1	7	7	7	7	7	7	7	7	7	6	7	5	6	5	7	6	4	6	2	2	5	4	2	6	1	6	6	6	7	7	7	5
9	9	10	433	2	35	4	2	5	2	7	4	1	1	1	1	0	1	7	7	7	7	7	7	7	7	7	6	7	5	6	5	7	6	4	6	2	2	5	4	2	6	1	6	6	6	7	7	7	5
9	9	10	433	2	35	4	2	5	2	7	4	1	1	1	1	0	1	7	7	7	7	7	7	7	7	7	6	7	5	6	5	7	6	4	6	2	2	5	4	2	6	1	6	6	6	7	7	7	5
9	9	10	433	2	35	4	2	5	2	7	4	1	1	1	1	0	1	7	7	7	7	7	7	7	7	7	6	7	5	6	5	7	6	4	6	2	2	5	4	2	6	1	6	6	6	7	7	7	5
9	9	11	434	2	48	4	3	11	3	11	5	1	1	1	0	0	0	4	4	4	4	6	5	4	4	4	6	6	5	5	3	2	3	3	5	3	3	3	3	3	5	2	6	7	6	4	4	4	5
9	9	11	434	2	48	4	3	11	3	11	5	1	1	1	0	0	0	4	4	4	4	6	5	4	4	4	6	6	5	5	3	2	3	3	5	3	3	3	3	3	5	2	6	7	6	4	4	4	5
9	9	11	434	2	48	4	3	11	3	11	5	1	1	1	0	0	0	4	4	4	4	6	5	4	4	4	6	6	5	5	3	2	3	3	5	3	3	3	3	3	5	2	6	7	6	4	4	4	5
9	9	11	434	2	48	4	3	11	3	11	5	1	1	1	0	0	0	4	4	4	4	6	5	4	4	4	6	6	5	5	3	2	3	3	5	3	3	3	3	3	5	2	6	7	6	4	4	4	5
9	9	11	434	2	48	4	3	11	3	11	5	1	1	1	0	0	0	4	4	4	4	6	5	4	4	4	6	6	5	5	3	2	3	3	5	3	3	3	3	3	5	2	6	7	6	4	4	4	5
9	9	11	434	2	48	4	3	11	3	11	5	1	1	1	0	0	0	4	4	4	4	6	5	4	4	4	6	6	5	5	3	2	3	3	5	3	3	3	3	3	5	2	6	7	6	4	4	4	5
9	9	11	434	2	48	4	3	11	3	11	5	1	1	1	0	0	0	4	4	4	4	6	5	4	4	4	6	6	5	5	3	2	3	3	5	3	3	3	3	3	5	2	6	7	6	4	4	4	5
9	9	11	434	2	48	4	3	11	3	11	5	1	1	1	0	0	0	4	4	4	4	6	5	4	4	4	6	6	5	5	3	2	3	3	5	3	3	3	3	3	5	2	6	7	6	4	4	4	5
9	9	11	434	2	48	4	3	11	3	11	5	1	1	1	0	0	0	4	4	4	4	6	5	4	4	4	6	6	5	5	3	2	3	3	5	3	3	3	3	3	5	2	6	7	6	4	4	4	5
9	9	11	434	2	48	4	3	11	3	11	5	1	1	1	0	0	0	4	4	4	4	6	5	4	4	4	6	6	5	5	3	2	3	3	5	3	3	3	3	3	5	2	6	7	6	4	4	4	5
9	9	11	434	2	48	4	3	11	3	11	5	1	1	1	0	0	0	4	4	4	4	6	5	4	4	4	6	6	5	5	3	2	3	3	5	3	3	3	3	3	5	2	6	7	6	4	4	4	5
9	9	11	434	2	48	4	3	11	3	11	5	1	1	1	0	0	0	4	4	4	4	6	5	4	4	4	6	6	5	5	3	2	3	3	5	3	3	3	3	3	5	2	6	7	6	4	4	4	5
9	9	11	434	2	48	4	3	11	3	11	5	1	1	1	0	0	0	4	4	4	4	6	5	4	4	4	6	6	5	5	3	2	3	3	5	3	3	3	3	3	5	2	6	7	6	4	4	4	5
9	9	11	434	2	48	4	3	11	3	11	5	1	1	1	0	0	0	4	4	4	4	6	5	4	4	4	6	6	5	5	3	2	3	3	5	3	3	3	3	3	5	2	6	7	6	4	4	4	5
9	9	11	434	2	48	4	3	11	3	11	5	1	1	1	0	0	0	4	4	4	4	6	5	4	4	4	6	6	5	5	3	2	3	3	5	3	3	3	3	3	5	2	6	7	6	4	4	4	5
9	9	11	434	2	48	4	3	11	3	11	5	1	1	1	0	0	0	4	4	4	4	6	5	4	4	4	6	6	5	5	3	2	3	3	5	3	3	3	3	3	5	2	6	7	6	4	4	4	5
9	9	11	434	2	48	4	3	11	3	11	5	1	1	1	0	0	0	4	4	4	4	6	5	4	4	4	6	6	5	5	3	2	3	3	5	3	3	3	3	3	5	2	6	7	6	4	4	4	5
9	9	11	434	2	48	4	3	11	3	11	5	1	1	1	0	0	0	4	4	4	4	6	5	4	4	4	6	6	5	5	3	2	3	3	5	3	3	3	3	3	5	2	6	7	6	4	4	4	5
9	9	11	434	2	48	4	3	11	3	11	5	1	1	1	0	0	0	4	4	4	4	6	5	4	4	4	6	6	5	5	3	2	3	3	5	3	3	3	3	3	5	2	6	7	6	4	4	4	5
9	9	11	434	2	48	4	3	11	3	11	5	1	1	1	0	0	0	4	4	4	4	6	5	4	4	4	6	6	5	5	3	2	3	3	5	3	3	3	3	3	5	2	6	7	6	4	4	4	5
9	9	12	435	1	24	4	3	11	3	4	5	1	1	1	0	0	1	4	3	3	3	7	6	4	2	2	6	6	1	5	3	3	2	2	5	2	2	3	3	5	5	1	5	5	5	2	2	2	2
9	9	12	435	1	24	4	3	11	3	4	5	1	1	1	0	0	1	4	3	3	3	7	6	4	2	2	6	6	1	5	3	3	2	2	5	2	2	3	3	5	5	1	5	5	5	2	2	2	2
9	9	12	435	1	24	4	3	11	3	4	5	1	1	1	0	0	1	4	3	3	3	7	6	4	2	2	6	6	1	5	3	3	2	2	5	2	2	3	3	5	5	1	5	5	5	2	2	2	2
9	9	12	435	1	24	4	3	11	3	4	5	1	1	1	0	0	1	4	3	3	3	7	6	4	2	2	6	6	1	5	3	3	2	2	5	2	2	3	3	5	5	1	5	5	5	2	2	2	2
9	9	12	435	1	24	4	3	11	3	4	5	1	1	1	0	0	1	4	3	3	3	7	6	4	2	2	6	6	1	5	3	3	2	2	5	2	2	3	3	5	5	1	5	5	5	2	2	2	2
9	9	12	435	1	24	4	3	11	3	4	5	1	1	1	0	0	1	4	3	3	3	7	6	4	2	2	6	6	1	5	3	3	2	2	5	2	2	3	3	5	5	1	5	5	5	2	2	2	2
9	9	12	435	1	24	4	3	11	3	4	5	1	1	1	0	0	1	4	3	3	3	7	6	4	2	2	6	6	1	5	3	3	2	2	5	2	2	3	3	5	5	1	5	5	5	2	2	2	2
9	9	12	435	1	24	4	3	11	3	4	5	1	1	1	0	0	1	4	3	3	3	7	6	4	2	2	6	6	1	5	3	3	2	2	5	2	2	3	3	5	5	1	5	5	5	2	2	2	2
9	9	12	435	1	24	4	3	11	3	4	5	1	1	1	0	0	1	4	3	3	3	7	6	4	2	2	6	6	1	5	3	3	2	2	5	2	2	3	3	5	5	1	5	5	5	2	2	2	2
9	9	12	435	1	24	4	3	11	3	4	5	1	1	1	0	0	1	4	3	3	3	7	6	4	2	2	6	6	1	5	3	3	2	2	5	2	2	3	3	5	5	1	5	5	5	2	2	2	2
9	9	12	435	1	24	4	3	11	3	4	5	1	1	1	0	0	1	4	3	3	3	7	6	4	2	2	6	6	1	5	3	3	2	2	5	2	2	3	3	5	5	1	5	5	5	2	2	2	2
9	9	12	435	1	24	4	3	11	3	4	5	1	1	1	0	0	1	4	3	3	3	7	6	4	2	2	6	6	1	5	3	3	2	2	5	2	2	3	3	5	5	1	5	5	5	2	2	2	2
9	9	12	435	1	24	4	3	11	3	4	5	1	1	1	0	0	1	4	3	3	3	7	6	4	2	2	6	6	1	5	3	3	2	2	5	2	2	3	3	5	5	1	5	5	5	2	2	2	2
9	9	12	435	1	24	4	3	11	3	4	5	1	1	1	0	0	1	4	3	3	3	7	6	4	2	2	6	6	1	5	3	3	2	2	5	2	2	3	3	5	5	1	5	5	5	2	2	2	2
9	9	12	435	1	24	4	3	11	3	4	5	1	1	1	0	0	1	4	3	3	3	7	6	4	2	2	6	6	1	5	3	3	2	2	5	2	2	3	3	5	5	1	5	5	5	2	2	2	2
9	9	12	435	1	24	4	3	11	3	4	5	1	1	1	0	0	1	4	3	3	3	7	6	4	2	2	6	6	1	5	3	3	2	2	5	2	2	3	3	5	5	1	5	5	5	2	2	2	2
9	9	12	435	1	24	4	3	11	3	4	5	1	1	1	0	0	1	4	3	3	3	7	6	4	2	2	6	6	1	5	3	3	2	2	5	2	2	3	3	5	5	1	5	5	5	2	2	2	2
9	9	12	435	1	24	4	3	11	3	4	5	1	1	1	0	0	1	4	3	3	3	7	6	4	2	2	6	6	1	5	3	3	2	2	5	2	2	3	3	5	5	1	5	5	5	2	2	2	2
9	9	12	435	1	24	4	3	11	3	4	5	1	1	1	0	0	1	4	3	3	3	7	6	4	2	2	6	6	1	5	3	3	2	2	5	2	2	3	3	5	5	1	5	5	5	2	2	2	2
9	9	12	435	1	24	4	3	11	3	4	5	1	1	1	0	0	1	4	3	3	3	7	6	4	2	2	6	6	1	5	3	3	2	2	5	2	2	3	3	5	5	1	5	5	5	2	2	2	2
9	9	13	436	1	24	4	3	11	3	7	5	1	1	1	0	0	0	6	6	6	6	7	6	6	4	5	6	6	2	4	2	5	2	4	3	4	4	6	5	5	6	3	6	6	6	6	6	6	6
9	9	13	436	1	24	4	3	11	3	7	5	1	1	1	0	0	0	6	6	6	6	7	6	6	4	5	6	6	2	4	2	5	2	4	3	4	4	6	5	5	6	3	6	6	6	6	6	6	6
9	9	13	436	1	24	4	3	11	3	7	5	1	1	1	0	0	0	6	6	6	6	7	6	6	4	5	6	6	2	4	2	5	2	4	3	4	4	6	5	5	6	3	6	6	6	6	6	6	6
9	9	13	436	1	24	4	3	11	3	7	5	1	1	1	0	0	0	6	6	6	6	7	6	6	4	5	6	6	2	4	2	5	2	4	3	4	4	6	5	5	6	3	6	6	6	6	6	6	6
9	9	13	436	1	24	4	3	11	3	7	5	1	1	1	0	0	0	6	6	6	6	7	6	6	4	5	6	6	2	4	2	5	2	4	3	4	4	6	5	5	6	3	6	6	6	6	6	6	6
9	9	13	436	1	24	4	3	11	3	7	5	1	1	1	0	0	0	6	6	6	6	7	6	6	4	5	6	6	2	4	2	5	2	4	3	4	4	6	5	5	6	3	6	6	6	6	6	6	6
9	9	13	436	1	24	4	3	11	3	7	5	1	1	1	0	0	0	6	6	6	6	7	6	6	4	5	6	6	2	4	2	5	2	4	3	4	4	6	5	5	6	3	6	6	6	6	6	6	6
9	9	13	436	1	24	4	3	11	3	7	5	1	1	1	0	0	0	6	6	6	6	7	6	6	4	5	6	6	2	4	2	5	2	4	3	4	4	6	5	5	6	3	6	6	6	6	6	6	6
9	9	13	436	1	24	4	3	11	3	7	5	1	1	1	0	0	0	6	6	6	6	7	6	6	4	5	6	6	2	4	2	5	2	4	3	4	4	6	5	5	6	3	6	6	6	6	6	6	6
9	9	13	436	1	24	4	3	11	3	7	5	1	1	1	0	0	0	6	6	6	6	7	6	6	4	5	6	6	2	4	2	5	2	4	3	4	4	6	5	5	6	3	6	6	6	6	6	6	6
9	9	13	436	1	24	4	3	11	3	7	5	1	1	1	0	0	0	6	6	6	6	7	6	6	4	5	6	6	2	4	2	5	2	4	3	4	4	6	5	5	6	3	6	6	6	6	6	6	6
9	9	13	436	1	24	4	3	11	3	7	5	1	1	1	0	0	0	6	6	6	6	7	6	6	4	5	6	6	2	4	2	5	2	4	3	4	4	6	5	5	6	3	6	6	6	6	6	6	6
9	9	13	436	1	24	4	3	11	3	7	5	1	1	1	0	0	0	6	6	6	6	7	6	6	4	5	6	6	2	4	2	5	2	4	3	4	4	6	5	5	6	3	6	6	6	6	6	6	6
9	9	13	436	1	24	4	3	11	3	7	5	1	1	1	0	0	0	6	6	6	6	7	6	6	4	5	6	6	2	4	2	5	2	4	3	4	4	6	5	5	6	3	6	6	6	6	6	6	6
9	9	13	436	1	24	4	3	11	3	7	5	1	1	1	0	0	0	6	6	6	6	7	6	6	4	5	6	6	2	4	2	5	2	4	3	4	4	6	5	5	6	3	6	6	6	6	6	6	6
9	9	13	436	1	24	4	3	11	3	7	5	1	1	1	0	0	0	6	6	6	6	7	6	6	4	5	6	6	2	4	2	5	2	4	3	4	4	6	5	5	6	3	6	6	6	6	6	6	6
9	9	13	436	1	24	4	3	11	3	7	5	1	1	1	0	0	0	6	6	6	6	7	6	6	4	5	6	6	2	4	2	5	2	4	3	4	4	6	5	5	6	3	6	6	6	6	6	6	6
9	9	13	436	1	24	4	3	11	3	7	5	1	1	1	0	0	0	6	6	6	6	7	6	6	4	5	6	6	2	4	2	5	2	4	3	4	4	6	5	5	6	3	6	6	6	6	6	6	6
9	9	13	436	1	24	4	3	11	3	7	5	1	1	1	0	0	0	6	6	6	6	7	6	6	4	5	6	6	2	4	2	5	2	4	3	4	4	6	5	5	6	3	6	6	6	6	6	6	6
9	9	13	436	1	24	4	3	11	3	7	5	1	1	1	0	0	0	6	6	6	6	7	6	6	4	5	6	6	2	4	2	5	2	4	3	4	4	6	5	5	6	3	6	6	6	6	6	6	6
9	9	14	437	1	21	4	2	1	4	6	2	1	1	1	1	0	0	5	5	2	2	7	7	5	1	1	5	7	1	3	3	7	7	1	7	1	1	1	1	6	6	1	2	2	2	7	7	7	7
9	9	14	437	1	21	4	2	1	4	6	2	1	1	1	1	0	0	5	5	2	2	7	7	5	1	1	5	7	1	3	3	7	7	1	7	1	1	1	1	6	6	1	2	2	2	7	7	7	7
9	9	14	437	1	21	4	2	1	4	6	2	1	1	1	1	0	0	5	5	2	2	7	7	5	1	1	5	7	1	3	3	7	7	1	7	1	1	1	1	6	6	1	2	2	2	7	7	7	7
9	9	14	437	1	21	4	2	1	4	6	2	1	1	1	1	0	0	5	5	2	2	7	7	5	1	1	5	7	1	3	3	7	7	1	7	1	1	1	1	6	6	1	2	2	2	7	7	7	7
9	9	14	437	1	21	4	2	1	4	6	2	1	1	1	1	0	0	5	5	2	2	7	7	5	1	1	5	7	1	3	3	7	7	1	7	1	1	1	1	6	6	1	2	2	2	7	7	7	7
9	9	14	437	1	21	4	2	1	4	6	2	1	1	1	1	0	0	5	5	2	2	7	7	5	1	1	5	7	1	3	3	7	7	1	7	1	1	1	1	6	6	1	2	2	2	7	7	7	7
9	9	14	437	1	21	4	2	1	4	6	2	1	1	1	1	0	0	5	5	2	2	7	7	5	1	1	5	7	1	3	3	7	7	1	7	1	1	1	1	6	6	1	2	2	2	7	7	7	7
9	9	14	437	1	21	4	2	1	4	6	2	1	1	1	1	0	0	5	5	2	2	7	7	5	1	1	5	7	1	3	3	7	7	1	7	1	1	1	1	6	6	1	2	2	2	7	7	7	7
9	9	14	437	1	21	4	2	1	4	6	2	1	1	1	1	0	0	5	5	2	2	7	7	5	1	1	5	7	1	3	3	7	7	1	7	1	1	1	1	6	6	1	2	2	2	7	7	7	7
9	9	14	437	1	21	4	2	1	4	6	2	1	1	1	1	0	0	5	5	2	2	7	7	5	1	1	5	7	1	3	3	7	7	1	7	1	1	1	1	6	6	1	2	2	2	7	7	7	7
9	9	14	437	1	21	4	2	1	4	6	2	1	1	1	1	0	0	5	5	2	2	7	7	5	1	1	5	7	1	3	3	7	7	1	7	1	1	1	1	6	6	1	2	2	2	7	7	7	7
9	9	14	437	1	21	4	2	1	4	6	2	1	1	1	1	0	0	5	5	2	2	7	7	5	1	1	5	7	1	3	3	7	7	1	7	1	1	1	1	6	6	1	2	2	2	7	7	7	7
9	9	14	437	1	21	4	2	1	4	6	2	1	1	1	1	0	0	5	5	2	2	7	7	5	1	1	5	7	1	3	3	7	7	1	7	1	1	1	1	6	6	1	2	2	2	7	7	7	7
9	9	14	437	1	21	4	2	1	4	6	2	1	1	1	1	0	0	5	5	2	2	7	7	5	1	1	5	7	1	3	3	7	7	1	7	1	1	1	1	6	6	1	2	2	2	7	7	7	7
9	9	14	437	1	21	4	2	1	4	6	2	1	1	1	1	0	0	5	5	2	2	7	7	5	1	1	5	7	1	3	3	7	7	1	7	1	1	1	1	6	6	1	2	2	2	7	7	7	7
9	9	14	437	1	21	4	2	1	4	6	2	1	1	1	1	0	0	5	5	2	2	7	7	5	1	1	5	7	1	3	3	7	7	1	7	1	1	1	1	6	6	1	2	2	2	7	7	7	7
9	9	14	437	1	21	4	2	1	4	6	2	1	1	1	1	0	0	5	5	2	2	7	7	5	1	1	5	7	1	3	3	7	7	1	7	1	1	1	1	6	6	1	2	2	2	7	7	7	7
9	9	14	437	1	21	4	2	1	4	6	2	1	1	1	1	0	0	5	5	2	2	7	7	5	1	1	5	7	1	3	3	7	7	1	7	1	1	1	1	6	6	1	2	2	2	7	7	7	7
9	9	14	437	1	21	4	2	1	4	6	2	1	1	1	1	0	0	5	5	2	2	7	7	5	1	1	5	7	1	3	3	7	7	1	7	1	1	1	1	6	6	1	2	2	2	7	7	7	7
9	9	14	437	1	21	4	2	1	4	6	2	1	1	1	1	0	0	5	5	2	2	7	7	5	1	1	5	7	1	3	3	7	7	1	7	1	1	1	1	6	6	1	2	2	2	7	7	7	7
9	9	15	438	1	22	3	4	11	4	5	3	1	1	1	0	0	1	7	7	4	4	7	7	5	1	1	7	7	4	5	1	4	7	2	6	2	1	4	4	3	4	2	6	6	6	7	7	2	3
9	9	15	438	1	22	3	4	11	4	5	3	1	1	1	0	0	1	7	7	4	4	7	7	5	1	1	7	7	4	5	1	4	7	2	6	2	1	4	4	3	4	2	6	6	6	7	7	2	3
9	9	15	438	1	22	3	4	11	4	5	3	1	1	1	0	0	1	7	7	4	4	7	7	5	1	1	7	7	4	5	1	4	7	2	6	2	1	4	4	3	4	2	6	6	6	7	7	2	3
9	9	15	438	1	22	3	4	11	4	5	3	1	1	1	0	0	1	7	7	4	4	7	7	5	1	1	7	7	4	5	1	4	7	2	6	2	1	4	4	3	4	2	6	6	6	7	7	2	3
9	9	15	438	1	22	3	4	11	4	5	3	1	1	1	0	0	1	7	7	4	4	7	7	5	1	1	7	7	4	5	1	4	7	2	6	2	1	4	4	3	4	2	6	6	6	7	7	2	3
9	9	15	438	1	22	3	4	11	4	5	3	1	1	1	0	0	1	7	7	4	4	7	7	5	1	1	7	7	4	5	1	4	7	2	6	2	1	4	4	3	4	2	6	6	6	7	7	2	3
9	9	15	438	1	22	3	4	11	4	5	3	1	1	1	0	0	1	7	7	4	4	7	7	5	1	1	7	7	4	5	1	4	7	2	6	2	1	4	4	3	4	2	6	6	6	7	7	2	3
9	9	15	438	1	22	3	4	11	4	5	3	1	1	1	0	0	1	7	7	4	4	7	7	5	1	1	7	7	4	5	1	4	7	2	6	2	1	4	4	3	4	2	6	6	6	7	7	2	3
9	9	15	438	1	22	3	4	11	4	5	3	1	1	1	0	0	1	7	7	4	4	7	7	5	1	1	7	7	4	5	1	4	7	2	6	2	1	4	4	3	4	2	6	6	6	7	7	2	3
9	9	15	438	1	22	3	4	11	4	5	3	1	1	1	0	0	1	7	7	4	4	7	7	5	1	1	7	7	4	5	1	4	7	2	6	2	1	4	4	3	4	2	6	6	6	7	7	2	3
9	9	15	438	1	22	3	4	11	4	5	3	1	1	1	0	0	1	7	7	4	4	7	7	5	1	1	7	7	4	5	1	4	7	2	6	2	1	4	4	3	4	2	6	6	6	7	7	2	3
9	9	15	438	1	22	3	4	11	4	5	3	1	1	1	0	0	1	7	7	4	4	7	7	5	1	1	7	7	4	5	1	4	7	2	6	2	1	4	4	3	4	2	6	6	6	7	7	2	3
9	9	15	438	1	22	3	4	11	4	5	3	1	1	1	0	0	1	7	7	4	4	7	7	5	1	1	7	7	4	5	1	4	7	2	6	2	1	4	4	3	4	2	6	6	6	7	7	2	3
9	9	15	438	1	22	3	4	11	4	5	3	1	1	1	0	0	1	7	7	4	4	7	7	5	1	1	7	7	4	5	1	4	7	2	6	2	1	4	4	3	4	2	6	6	6	7	7	2	3
9	9	15	438	1	22	3	4	11	4	5	3	1	1	1	0	0	1	7	7	4	4	7	7	5	1	1	7	7	4	5	1	4	7	2	6	2	1	4	4	3	4	2	6	6	6	7	7	2	3
9	9	15	438	1	22	3	4	11	4	5	3	1	1	1	0	0	1	7	7	4	4	7	7	5	1	1	7	7	4	5	1	4	7	2	6	2	1	4	4	3	4	2	6	6	6	7	7	2	3
9	9	15	438	1	22	3	4	11	4	5	3	1	1	1	0	0	1	7	7	4	4	7	7	5	1	1	7	7	4	5	1	4	7	2	6	2	1	4	4	3	4	2	6	6	6	7	7	2	3
9	9	15	438	1	22	3	4	11	4	5	3	1	1	1	0	0	1	7	7	4	4	7	7	5	1	1	7	7	4	5	1	4	7	2	6	2	1	4	4	3	4	2	6	6	6	7	7	2	3
9	9	15	438	1	22	3	4	11	4	5	3	1	1	1	0	0	1	7	7	4	4	7	7	5	1	1	7	7	4	5	1	4	7	2	6	2	1	4	4	3	4	2	6	6	6	7	7	2	3
9	9	15	438	1	22	3	4	11	4	5	3	1	1	1	0	0	1	7	7	4	4	7	7	5	1	1	7	7	4	5	1	4	7	2	6	2	1	4	4	3	4	2	6	6	6	7	7	2	3
9	9	16	439	2	51	3	3	11	2	11	5	4	1	1	1	0	0	4	5	3	3	7	7	6	5	4	6	5	7	7	6	5	7	6	6	7	7	5	7	6	6	7	6	7	7	6	6	6	6
9	9	16	439	2	51	3	3	11	2	11	5	4	1	1	1	0	0	4	5	3	3	7	7	6	5	4	6	5	7	7	6	5	7	6	6	7	7	5	7	6	6	7	6	7	7	6	6	6	6
9	9	16	439	2	51	3	3	11	2	11	5	4	1	1	1	0	0	4	5	3	3	7	7	6	5	4	6	5	7	7	6	5	7	6	6	7	7	5	7	6	6	7	6	7	7	6	6	6	6
9	9	16	439	2	51	3	3	11	2	11	5	4	1	1	1	0	0	4	5	3	3	7	7	6	5	4	6	5	7	7	6	5	7	6	6	7	7	5	7	6	6	7	6	7	7	6	6	6	6
9	9	16	439	2	51	3	3	11	2	11	5	4	1	1	1	0	0	4	5	3	3	7	7	6	5	4	6	5	7	7	6	5	7	6	6	7	7	5	7	6	6	7	6	7	7	6	6	6	6
9	9	16	439	2	51	3	3	11	2	11	5	4	1	1	1	0	0	4	5	3	3	7	7	6	5	4	6	5	7	7	6	5	7	6	6	7	7	5	7	6	6	7	6	7	7	6	6	6	6
9	9	16	439	2	51	3	3	11	2	11	5	4	1	1	1	0	0	4	5	3	3	7	7	6	5	4	6	5	7	7	6	5	7	6	6	7	7	5	7	6	6	7	6	7	7	6	6	6	6
9	9	16	439	2	51	3	3	11	2	11	5	4	1	1	1	0	0	4	5	3	3	7	7	6	5	4	6	5	7	7	6	5	7	6	6	7	7	5	7	6	6	7	6	7	7	6	6	6	6
9	9	16	439	2	51	3	3	11	2	11	5	4	1	1	1	0	0	4	5	3	3	7	7	6	5	4	6	5	7	7	6	5	7	6	6	7	7	5	7	6	6	7	6	7	7	6	6	6	6
9	9	16	439	2	51	3	3	11	2	11	5	4	1	1	1	0	0	4	5	3	3	7	7	6	5	4	6	5	7	7	6	5	7	6	6	7	7	5	7	6	6	7	6	7	7	6	6	6	6
9	9	16	439	2	51	3	3	11	2	11	5	4	1	1	1	0	0	4	5	3	3	7	7	6	5	4	6	5	7	7	6	5	7	6	6	7	7	5	7	6	6	7	6	7	7	6	6	6	6
9	9	16	439	2	51	3	3	11	2	11	5	4	1	1	1	0	0	4	5	3	3	7	7	6	5	4	6	5	7	7	6	5	7	6	6	7	7	5	7	6	6	7	6	7	7	6	6	6	6
9	9	16	439	2	51	3	3	11	2	11	5	4	1	1	1	0	0	4	5	3	3	7	7	6	5	4	6	5	7	7	6	5	7	6	6	7	7	5	7	6	6	7	6	7	7	6	6	6	6
9	9	16	439	2	51	3	3	11	2	11	5	4	1	1	1	0	0	4	5	3	3	7	7	6	5	4	6	5	7	7	6	5	7	6	6	7	7	5	7	6	6	7	6	7	7	6	6	6	6
9	9	16	439	2	51	3	3	11	2	11	5	4	1	1	1	0	0	4	5	3	3	7	7	6	5	4	6	5	7	7	6	5	7	6	6	7	7	5	7	6	6	7	6	7	7	6	6	6	6
9	9	16	439	2	51	3	3	11	2	11	5	4	1	1	1	0	0	4	5	3	3	7	7	6	5	4	6	5	7	7	6	5	7	6	6	7	7	5	7	6	6	7	6	7	7	6	6	6	6
9	9	16	439	2	51	3	3	11	2	11	5	4	1	1	1	0	0	4	5	3	3	7	7	6	5	4	6	5	7	7	6	5	7	6	6	7	7	5	7	6	6	7	6	7	7	6	6	6	6
9	9	16	439	2	51	3	3	11	2	11	5	4	1	1	1	0	0	4	5	3	3	7	7	6	5	4	6	5	7	7	6	5	7	6	6	7	7	5	7	6	6	7	6	7	7	6	6	6	6
9	9	16	439	2	51	3	3	11	2	11	5	4	1	1	1	0	0	4	5	3	3	7	7	6	5	4	6	5	7	7	6	5	7	6	6	7	7	5	7	6	6	7	6	7	7	6	6	6	6
9	9	16	439	2	51	3	3	11	2	11	5	4	1	1	1	0	0	4	5	3	3	7	7	6	5	4	6	5	7	7	6	5	7	6	6	7	7	5	7	6	6	7	6	7	7	6	6	6	6
9	9	17	440	2	50	4	2	6	4	6	5	2	1	1	1	0	0	4	4	5	4	4	4	4	5	5	6	5	4	4	4	6	6	6	3	4	4	6	4	6	3	6	1	1	1	4	3	1	5
9	9	17	440	2	50	4	2	6	4	6	5	2	1	1	1	0	0	4	4	5	4	4	4	4	5	5	6	5	4	4	4	6	6	6	3	4	4	6	4	6	3	6	1	1	1	4	3	1	5
9	9	17	440	2	50	4	2	6	4	6	5	2	1	1	1	0	0	4	4	5	4	4	4	4	5	5	6	5	4	4	4	6	6	6	3	4	4	6	4	6	3	6	1	1	1	4	3	1	5
9	9	17	440	2	50	4	2	6	4	6	5	2	1	1	1	0	0	4	4	5	4	4	4	4	5	5	6	5	4	4	4	6	6	6	3	4	4	6	4	6	3	6	1	1	1	4	3	1	5
9	9	17	440	2	50	4	2	6	4	6	5	2	1	1	1	0	0	4	4	5	4	4	4	4	5	5	6	5	4	4	4	6	6	6	3	4	4	6	4	6	3	6	1	1	1	4	3	1	5
9	9	17	440	2	50	4	2	6	4	6	5	2	1	1	1	0	0	4	4	5	4	4	4	4	5	5	6	5	4	4	4	6	6	6	3	4	4	6	4	6	3	6	1	1	1	4	3	1	5
9	9	17	440	2	50	4	2	6	4	6	5	2	1	1	1	0	0	4	4	5	4	4	4	4	5	5	6	5	4	4	4	6	6	6	3	4	4	6	4	6	3	6	1	1	1	4	3	1	5
9	9	17	440	2	50	4	2	6	4	6	5	2	1	1	1	0	0	4	4	5	4	4	4	4	5	5	6	5	4	4	4	6	6	6	3	4	4	6	4	6	3	6	1	1	1	4	3	1	5
9	9	17	440	2	50	4	2	6	4	6	5	2	1	1	1	0	0	4	4	5	4	4	4	4	5	5	6	5	4	4	4	6	6	6	3	4	4	6	4	6	3	6	1	1	1	4	3	1	5
9	9	17	440	2	50	4	2	6	4	6	5	2	1	1	1	0	0	4	4	5	4	4	4	4	5	5	6	5	4	4	4	6	6	6	3	4	4	6	4	6	3	6	1	1	1	4	3	1	5
9	9	17	440	2	50	4	2	6	4	6	5	2	1	1	1	0	0	4	4	5	4	4	4	4	5	5	6	5	4	4	4	6	6	6	3	4	4	6	4	6	3	6	1	1	1	4	3	1	5
9	9	17	440	2	50	4	2	6	4	6	5	2	1	1	1	0	0	4	4	5	4	4	4	4	5	5	6	5	4	4	4	6	6	6	3	4	4	6	4	6	3	6	1	1	1	4	3	1	5
9	9	17	440	2	50	4	2	6	4	6	5	2	1	1	1	0	0	4	4	5	4	4	4	4	5	5	6	5	4	4	4	6	6	6	3	4	4	6	4	6	3	6	1	1	1	4	3	1	5
9	9	17	440	2	50	4	2	6	4	6	5	2	1	1	1	0	0	4	4	5	4	4	4	4	5	5	6	5	4	4	4	6	6	6	3	4	4	6	4	6	3	6	1	1	1	4	3	1	5
9	9	17	440	2	50	4	2	6	4	6	5	2	1	1	1	0	0	4	4	5	4	4	4	4	5	5	6	5	4	4	4	6	6	6	3	4	4	6	4	6	3	6	1	1	1	4	3	1	5
9	9	17	440	2	50	4	2	6	4	6	5	2	1	1	1	0	0	4	4	5	4	4	4	4	5	5	6	5	4	4	4	6	6	6	3	4	4	6	4	6	3	6	1	1	1	4	3	1	5
9	9	17	440	2	50	4	2	6	4	6	5	2	1	1	1	0	0	4	4	5	4	4	4	4	5	5	6	5	4	4	4	6	6	6	3	4	4	6	4	6	3	6	1	1	1	4	3	1	5
9	9	17	440	2	50	4	2	6	4	6	5	2	1	1	1	0	0	4	4	5	4	4	4	4	5	5	6	5	4	4	4	6	6	6	3	4	4	6	4	6	3	6	1	1	1	4	3	1	5
9	9	17	440	2	50	4	2	6	4	6	5	2	1	1	1	0	0	4	4	5	4	4	4	4	5	5	6	5	4	4	4	6	6	6	3	4	4	6	4	6	3	6	1	1	1	4	3	1	5
9	9	17	440	2	50	4	2	6	4	6	5	2	1	1	1	0	0	4	4	5	4	4	4	4	5	5	6	5	4	4	4	6	6	6	3	4	4	6	4	6	3	6	1	1	1	4	3	1	5
9	9	18	441	2	41	4	3	4	1	4	4	1	1	1	0	0	1	7	5	4	4	7	7	7	4	4	7	7	6	6	4	2	6	1	7	1	1	7	1	4	6	1	7	7	7	7	7	7	6
9	9	18	441	2	41	4	3	4	1	4	4	1	1	1	0	0	1	7	5	4	4	7	7	7	4	4	7	7	6	6	4	2	6	1	7	1	1	7	1	4	6	1	7	7	7	7	7	7	6
9	9	18	441	2	41	4	3	4	1	4	4	1	1	1	0	0	1	7	5	4	4	7	7	7	4	4	7	7	6	6	4	2	6	1	7	1	1	7	1	4	6	1	7	7	7	7	7	7	6
9	9	18	441	2	41	4	3	4	1	4	4	1	1	1	0	0	1	7	5	4	4	7	7	7	4	4	7	7	6	6	4	2	6	1	7	1	1	7	1	4	6	1	7	7	7	7	7	7	6
9	9	18	441	2	41	4	3	4	1	4	4	1	1	1	0	0	1	7	5	4	4	7	7	7	4	4	7	7	6	6	4	2	6	1	7	1	1	7	1	4	6	1	7	7	7	7	7	7	6
9	9	18	441	2	41	4	3	4	1	4	4	1	1	1	0	0	1	7	5	4	4	7	7	7	4	4	7	7	6	6	4	2	6	1	7	1	1	7	1	4	6	1	7	7	7	7	7	7	6
9	9	18	441	2	41	4	3	4	1	4	4	1	1	1	0	0	1	7	5	4	4	7	7	7	4	4	7	7	6	6	4	2	6	1	7	1	1	7	1	4	6	1	7	7	7	7	7	7	6
9	9	18	441	2	41	4	3	4	1	4	4	1	1	1	0	0	1	7	5	4	4	7	7	7	4	4	7	7	6	6	4	2	6	1	7	1	1	7	1	4	6	1	7	7	7	7	7	7	6
9	9	18	441	2	41	4	3	4	1	4	4	1	1	1	0	0	1	7	5	4	4	7	7	7	4	4	7	7	6	6	4	2	6	1	7	1	1	7	1	4	6	1	7	7	7	7	7	7	6
9	9	18	441	2	41	4	3	4	1	4	4	1	1	1	0	0	1	7	5	4	4	7	7	7	4	4	7	7	6	6	4	2	6	1	7	1	1	7	1	4	6	1	7	7	7	7	7	7	6
9	9	18	441	2	41	4	3	4	1	4	4	1	1	1	0	0	1	7	5	4	4	7	7	7	4	4	7	7	6	6	4	2	6	1	7	1	1	7	1	4	6	1	7	7	7	7	7	7	6
9	9	18	441	2	41	4	3	4	1	4	4	1	1	1	0	0	1	7	5	4	4	7	7	7	4	4	7	7	6	6	4	2	6	1	7	1	1	7	1	4	6	1	7	7	7	7	7	7	6
9	9	18	441	2	41	4	3	4	1	4	4	1	1	1	0	0	1	7	5	4	4	7	7	7	4	4	7	7	6	6	4	2	6	1	7	1	1	7	1	4	6	1	7	7	7	7	7	7	6
9	9	18	441	2	41	4	3	4	1	4	4	1	1	1	0	0	1	7	5	4	4	7	7	7	4	4	7	7	6	6	4	2	6	1	7	1	1	7	1	4	6	1	7	7	7	7	7	7	6
9	9	18	441	2	41	4	3	4	1	4	4	1	1	1	0	0	1	7	5	4	4	7	7	7	4	4	7	7	6	6	4	2	6	1	7	1	1	7	1	4	6	1	7	7	7	7	7	7	6
9	9	18	441	2	41	4	3	4	1	4	4	1	1	1	0	0	1	7	5	4	4	7	7	7	4	4	7	7	6	6	4	2	6	1	7	1	1	7	1	4	6	1	7	7	7	7	7	7	6
9	9	18	441	2	41	4	3	4	1	4	4	1	1	1	0	0	1	7	5	4	4	7	7	7	4	4	7	7	6	6	4	2	6	1	7	1	1	7	1	4	6	1	7	7	7	7	7	7	6
9	9	18	441	2	41	4	3	4	1	4	4	1	1	1	0	0	1	7	5	4	4	7	7	7	4	4	7	7	6	6	4	2	6	1	7	1	1	7	1	4	6	1	7	7	7	7	7	7	6
9	9	18	441	2	41	4	3	4	1	4	4	1	1	1	0	0	1	7	5	4	4	7	7	7	4	4	7	7	6	6	4	2	6	1	7	1	1	7	1	4	6	1	7	7	7	7	7	7	6
9	9	18	441	2	41	4	3	4	1	4	4	1	1	1	0	0	1	7	5	4	4	7	7	7	4	4	7	7	6	6	4	2	6	1	7	1	1	7	1	4	6	1	7	7	7	7	7	7	6
9	9	19	442	2	56	4	2	5	4	5	4	2	1	1	1	1	1	6	4	5	5	5	7	5	7	6	5	5	4	5	6	4	6	4	5	2	2	3	3	6	4	2	6	6	6	6	6	5	6
9	9	19	442	2	56	4	2	5	4	5	4	2	1	1	1	1	1	6	4	5	5	5	7	5	7	6	5	5	4	5	6	4	6	4	5	2	2	3	3	6	4	2	6	6	6	6	6	5	6
9	9	19	442	2	56	4	2	5	4	5	4	2	1	1	1	1	1	6	4	5	5	5	7	5	7	6	5	5	4	5	6	4	6	4	5	2	2	3	3	6	4	2	6	6	6	6	6	5	6
9	9	19	442	2	56	4	2	5	4	5	4	2	1	1	1	1	1	6	4	5	5	5	7	5	7	6	5	5	4	5	6	4	6	4	5	2	2	3	3	6	4	2	6	6	6	6	6	5	6
9	9	19	442	2	56	4	2	5	4	5	4	2	1	1	1	1	1	6	4	5	5	5	7	5	7	6	5	5	4	5	6	4	6	4	5	2	2	3	3	6	4	2	6	6	6	6	6	5	6
9	9	19	442	2	56	4	2	5	4	5	4	2	1	1	1	1	1	6	4	5	5	5	7	5	7	6	5	5	4	5	6	4	6	4	5	2	2	3	3	6	4	2	6	6	6	6	6	5	6
9	9	19	442	2	56	4	2	5	4	5	4	2	1	1	1	1	1	6	4	5	5	5	7	5	7	6	5	5	4	5	6	4	6	4	5	2	2	3	3	6	4	2	6	6	6	6	6	5	6
9	9	19	442	2	56	4	2	5	4	5	4	2	1	1	1	1	1	6	4	5	5	5	7	5	7	6	5	5	4	5	6	4	6	4	5	2	2	3	3	6	4	2	6	6	6	6	6	5	6
9	9	19	442	2	56	4	2	5	4	5	4	2	1	1	1	1	1	6	4	5	5	5	7	5	7	6	5	5	4	5	6	4	6	4	5	2	2	3	3	6	4	2	6	6	6	6	6	5	6
9	9	19	442	2	56	4	2	5	4	5	4	2	1	1	1	1	1	6	4	5	5	5	7	5	7	6	5	5	4	5	6	4	6	4	5	2	2	3	3	6	4	2	6	6	6	6	6	5	6
9	9	19	442	2	56	4	2	5	4	5	4	2	1	1	1	1	1	6	4	5	5	5	7	5	7	6	5	5	4	5	6	4	6	4	5	2	2	3	3	6	4	2	6	6	6	6	6	5	6
9	9	19	442	2	56	4	2	5	4	5	4	2	1	1	1	1	1	6	4	5	5	5	7	5	7	6	5	5	4	5	6	4	6	4	5	2	2	3	3	6	4	2	6	6	6	6	6	5	6
9	9	19	442	2	56	4	2	5	4	5	4	2	1	1	1	1	1	6	4	5	5	5	7	5	7	6	5	5	4	5	6	4	6	4	5	2	2	3	3	6	4	2	6	6	6	6	6	5	6
9	9	19	442	2	56	4	2	5	4	5	4	2	1	1	1	1	1	6	4	5	5	5	7	5	7	6	5	5	4	5	6	4	6	4	5	2	2	3	3	6	4	2	6	6	6	6	6	5	6
9	9	19	442	2	56	4	2	5	4	5	4	2	1	1	1	1	1	6	4	5	5	5	7	5	7	6	5	5	4	5	6	4	6	4	5	2	2	3	3	6	4	2	6	6	6	6	6	5	6
9	9	19	442	2	56	4	2	5	4	5	4	2	1	1	1	1	1	6	4	5	5	5	7	5	7	6	5	5	4	5	6	4	6	4	5	2	2	3	3	6	4	2	6	6	6	6	6	5	6
9	9	19	442	2	56	4	2	5	4	5	4	2	1	1	1	1	1	6	4	5	5	5	7	5	7	6	5	5	4	5	6	4	6	4	5	2	2	3	3	6	4	2	6	6	6	6	6	5	6
9	9	19	442	2	56	4	2	5	4	5	4	2	1	1	1	1	1	6	4	5	5	5	7	5	7	6	5	5	4	5	6	4	6	4	5	2	2	3	3	6	4	2	6	6	6	6	6	5	6
9	9	19	442	2	56	4	2	5	4	5	4	2	1	1	1	1	1	6	4	5	5	5	7	5	7	6	5	5	4	5	6	4	6	4	5	2	2	3	3	6	4	2	6	6	6	6	6	5	6
9	9	19	442	2	56	4	2	5	4	5	4	2	1	1	1	1	1	6	4	5	5	5	7	5	7	6	5	5	4	5	6	4	6	4	5	2	2	3	3	6	4	2	6	6	6	6	6	5	6
9	9	20	443	1	21	4	4	11	3	3	3	1	1	1	1	1	1	7	6	6	6	7	7	7	5	5	6	4	2	5	2	5	7	1	7	1	1	3	5	3	4	1	5	7	5	7	6	4	4
9	9	20	443	1	21	4	4	11	3	3	3	1	1	1	1	1	1	7	6	6	6	7	7	7	5	5	6	4	2	5	2	5	7	1	7	1	1	3	5	3	4	1	5	7	5	7	6	4	4
9	9	20	443	1	21	4	4	11	3	3	3	1	1	1	1	1	1	7	6	6	6	7	7	7	5	5	6	4	2	5	2	5	7	1	7	1	1	3	5	3	4	1	5	7	5	7	6	4	4
9	9	20	443	1	21	4	4	11	3	3	3	1	1	1	1	1	1	7	6	6	6	7	7	7	5	5	6	4	2	5	2	5	7	1	7	1	1	3	5	3	4	1	5	7	5	7	6	4	4
9	9	20	443	1	21	4	4	11	3	3	3	1	1	1	1	1	1	7	6	6	6	7	7	7	5	5	6	4	2	5	2	5	7	1	7	1	1	3	5	3	4	1	5	7	5	7	6	4	4
9	9	20	443	1	21	4	4	11	3	3	3	1	1	1	1	1	1	7	6	6	6	7	7	7	5	5	6	4	2	5	2	5	7	1	7	1	1	3	5	3	4	1	5	7	5	7	6	4	4
9	9	20	443	1	21	4	4	11	3	3	3	1	1	1	1	1	1	7	6	6	6	7	7	7	5	5	6	4	2	5	2	5	7	1	7	1	1	3	5	3	4	1	5	7	5	7	6	4	4
9	9	20	443	1	21	4	4	11	3	3	3	1	1	1	1	1	1	7	6	6	6	7	7	7	5	5	6	4	2	5	2	5	7	1	7	1	1	3	5	3	4	1	5	7	5	7	6	4	4
9	9	20	443	1	21	4	4	11	3	3	3	1	1	1	1	1	1	7	6	6	6	7	7	7	5	5	6	4	2	5	2	5	7	1	7	1	1	3	5	3	4	1	5	7	5	7	6	4	4
9	9	20	443	1	21	4	4	11	3	3	3	1	1	1	1	1	1	7	6	6	6	7	7	7	5	5	6	4	2	5	2	5	7	1	7	1	1	3	5	3	4	1	5	7	5	7	6	4	4
9	9	20	443	1	21	4	4	11	3	3	3	1	1	1	1	1	1	7	6	6	6	7	7	7	5	5	6	4	2	5	2	5	7	1	7	1	1	3	5	3	4	1	5	7	5	7	6	4	4
9	9	20	443	1	21	4	4	11	3	3	3	1	1	1	1	1	1	7	6	6	6	7	7	7	5	5	6	4	2	5	2	5	7	1	7	1	1	3	5	3	4	1	5	7	5	7	6	4	4
9	9	20	443	1	21	4	4	11	3	3	3	1	1	1	1	1	1	7	6	6	6	7	7	7	5	5	6	4	2	5	2	5	7	1	7	1	1	3	5	3	4	1	5	7	5	7	6	4	4
9	9	20	443	1	21	4	4	11	3	3	3	1	1	1	1	1	1	7	6	6	6	7	7	7	5	5	6	4	2	5	2	5	7	1	7	1	1	3	5	3	4	1	5	7	5	7	6	4	4
9	9	20	443	1	21	4	4	11	3	3	3	1	1	1	1	1	1	7	6	6	6	7	7	7	5	5	6	4	2	5	2	5	7	1	7	1	1	3	5	3	4	1	5	7	5	7	6	4	4
9	9	20	443	1	21	4	4	11	3	3	3	1	1	1	1	1	1	7	6	6	6	7	7	7	5	5	6	4	2	5	2	5	7	1	7	1	1	3	5	3	4	1	5	7	5	7	6	4	4
9	9	20	443	1	21	4	4	11	3	3	3	1	1	1	1	1	1	7	6	6	6	7	7	7	5	5	6	4	2	5	2	5	7	1	7	1	1	3	5	3	4	1	5	7	5	7	6	4	4
9	9	20	443	1	21	4	4	11	3	3	3	1	1	1	1	1	1	7	6	6	6	7	7	7	5	5	6	4	2	5	2	5	7	1	7	1	1	3	5	3	4	1	5	7	5	7	6	4	4
9	9	20	443	1	21	4	4	11	3	3	3	1	1	1	1	1	1	7	6	6	6	7	7	7	5	5	6	4	2	5	2	5	7	1	7	1	1	3	5	3	4	1	5	7	5	7	6	4	4
9	9	20	443	1	21	4	4	11	3	3	3	1	1	1	1	1	1	7	6	6	6	7	7	7	5	5	6	4	2	5	2	5	7	1	7	1	1	3	5	3	4	1	5	7	5	7	6	4	4
9	9	21	444	1	21	3	4	11	4	4	4	1	1	1	0	1	1	6	6	6	6	7	7	6	7	7	5	6	2	5	5	1	3	5	4	4	4	6	6	3	4	1	6	6	6	6	4	2	6
9	9	21	444	1	21	3	4	11	4	4	4	1	1	1	0	1	1	6	6	6	6	7	7	6	7	7	5	6	2	5	5	1	3	5	4	4	4	6	6	3	4	1	6	6	6	6	4	2	6
9	9	21	444	1	21	3	4	11	4	4	4	1	1	1	0	1	1	6	6	6	6	7	7	6	7	7	5	6	2	5	5	1	3	5	4	4	4	6	6	3	4	1	6	6	6	6	4	2	6
9	9	21	444	1	21	3	4	11	4	4	4	1	1	1	0	1	1	6	6	6	6	7	7	6	7	7	5	6	2	5	5	1	3	5	4	4	4	6	6	3	4	1	6	6	6	6	4	2	6
9	9	21	444	1	21	3	4	11	4	4	4	1	1	1	0	1	1	6	6	6	6	7	7	6	7	7	5	6	2	5	5	1	3	5	4	4	4	6	6	3	4	1	6	6	6	6	4	2	6
9	9	21	444	1	21	3	4	11	4	4	4	1	1	1	0	1	1	6	6	6	6	7	7	6	7	7	5	6	2	5	5	1	3	5	4	4	4	6	6	3	4	1	6	6	6	6	4	2	6
9	9	21	444	1	21	3	4	11	4	4	4	1	1	1	0	1	1	6	6	6	6	7	7	6	7	7	5	6	2	5	5	1	3	5	4	4	4	6	6	3	4	1	6	6	6	6	4	2	6
9	9	21	444	1	21	3	4	11	4	4	4	1	1	1	0	1	1	6	6	6	6	7	7	6	7	7	5	6	2	5	5	1	3	5	4	4	4	6	6	3	4	1	6	6	6	6	4	2	6
9	9	21	444	1	21	3	4	11	4	4	4	1	1	1	0	1	1	6	6	6	6	7	7	6	7	7	5	6	2	5	5	1	3	5	4	4	4	6	6	3	4	1	6	6	6	6	4	2	6
9	9	21	444	1	21	3	4	11	4	4	4	1	1	1	0	1	1	6	6	6	6	7	7	6	7	7	5	6	2	5	5	1	3	5	4	4	4	6	6	3	4	1	6	6	6	6	4	2	6
9	9	21	444	1	21	3	4	11	4	4	4	1	1	1	0	1	1	6	6	6	6	7	7	6	7	7	5	6	2	5	5	1	3	5	4	4	4	6	6	3	4	1	6	6	6	6	4	2	6
9	9	21	444	1	21	3	4	11	4	4	4	1	1	1	0	1	1	6	6	6	6	7	7	6	7	7	5	6	2	5	5	1	3	5	4	4	4	6	6	3	4	1	6	6	6	6	4	2	6
9	9	21	444	1	21	3	4	11	4	4	4	1	1	1	0	1	1	6	6	6	6	7	7	6	7	7	5	6	2	5	5	1	3	5	4	4	4	6	6	3	4	1	6	6	6	6	4	2	6
9	9	21	444	1	21	3	4	11	4	4	4	1	1	1	0	1	1	6	6	6	6	7	7	6	7	7	5	6	2	5	5	1	3	5	4	4	4	6	6	3	4	1	6	6	6	6	4	2	6
9	9	21	444	1	21	3	4	11	4	4	4	1	1	1	0	1	1	6	6	6	6	7	7	6	7	7	5	6	2	5	5	1	3	5	4	4	4	6	6	3	4	1	6	6	6	6	4	2	6
9	9	21	444	1	21	3	4	11	4	4	4	1	1	1	0	1	1	6	6	6	6	7	7	6	7	7	5	6	2	5	5	1	3	5	4	4	4	6	6	3	4	1	6	6	6	6	4	2	6
9	9	21	444	1	21	3	4	11	4	4	4	1	1	1	0	1	1	6	6	6	6	7	7	6	7	7	5	6	2	5	5	1	3	5	4	4	4	6	6	3	4	1	6	6	6	6	4	2	6
9	9	21	444	1	21	3	4	11	4	4	4	1	1	1	0	1	1	6	6	6	6	7	7	6	7	7	5	6	2	5	5	1	3	5	4	4	4	6	6	3	4	1	6	6	6	6	4	2	6
9	9	21	444	1	21	3	4	11	4	4	4	1	1	1	0	1	1	6	6	6	6	7	7	6	7	7	5	6	2	5	5	1	3	5	4	4	4	6	6	3	4	1	6	6	6	6	4	2	6
9	9	21	444	1	21	3	4	11	4	4	4	1	1	1	0	1	1	6	6	6	6	7	7	6	7	7	5	6	2	5	5	1	3	5	4	4	4	6	6	3	4	1	6	6	6	6	4	2	6
9	9	22	445	1	30	4	3	11	2	4	3	2	1	0	1	0	0	7	5	5	5	7	7	5	4	4	7	7	6	7	3	7	2	4	4	5	5	5	6	5	5	1	1	1	1	5	4	1	2
9	9	22	445	1	30	4	3	11	2	4	3	2	1	0	1	0	0	7	5	5	5	7	7	5	4	4	7	7	6	7	3	7	2	4	4	5	5	5	6	5	5	1	1	1	1	5	4	1	2
9	9	22	445	1	30	4	3	11	2	4	3	2	1	0	1	0	0	7	5	5	5	7	7	5	4	4	7	7	6	7	3	7	2	4	4	5	5	5	6	5	5	1	1	1	1	5	4	1	2
9	9	22	445	1	30	4	3	11	2	4	3	2	1	0	1	0	0	7	5	5	5	7	7	5	4	4	7	7	6	7	3	7	2	4	4	5	5	5	6	5	5	1	1	1	1	5	4	1	2
9	9	22	445	1	30	4	3	11	2	4	3	2	1	0	1	0	0	7	5	5	5	7	7	5	4	4	7	7	6	7	3	7	2	4	4	5	5	5	6	5	5	1	1	1	1	5	4	1	2
9	9	22	445	1	30	4	3	11	2	4	3	2	1	0	1	0	0	7	5	5	5	7	7	5	4	4	7	7	6	7	3	7	2	4	4	5	5	5	6	5	5	1	1	1	1	5	4	1	2
9	9	22	445	1	30	4	3	11	2	4	3	2	1	0	1	0	0	7	5	5	5	7	7	5	4	4	7	7	6	7	3	7	2	4	4	5	5	5	6	5	5	1	1	1	1	5	4	1	2
9	9	22	445	1	30	4	3	11	2	4	3	2	1	0	1	0	0	7	5	5	5	7	7	5	4	4	7	7	6	7	3	7	2	4	4	5	5	5	6	5	5	1	1	1	1	5	4	1	2
9	9	22	445	1	30	4	3	11	2	4	3	2	1	0	1	0	0	7	5	5	5	7	7	5	4	4	7	7	6	7	3	7	2	4	4	5	5	5	6	5	5	1	1	1	1	5	4	1	2
9	9	22	445	1	30	4	3	11	2	4	3	2	1	0	1	0	0	7	5	5	5	7	7	5	4	4	7	7	6	7	3	7	2	4	4	5	5	5	6	5	5	1	1	1	1	5	4	1	2
9	9	22	445	1	30	4	3	11	2	4	3	2	1	0	1	0	0	7	5	5	5	7	7	5	4	4	7	7	6	7	3	7	2	4	4	5	5	5	6	5	5	1	1	1	1	5	4	1	2
9	9	22	445	1	30	4	3	11	2	4	3	2	1	0	1	0	0	7	5	5	5	7	7	5	4	4	7	7	6	7	3	7	2	4	4	5	5	5	6	5	5	1	1	1	1	5	4	1	2
9	9	22	445	1	30	4	3	11	2	4	3	2	1	0	1	0	0	7	5	5	5	7	7	5	4	4	7	7	6	7	3	7	2	4	4	5	5	5	6	5	5	1	1	1	1	5	4	1	2
9	9	22	445	1	30	4	3	11	2	4	3	2	1	0	1	0	0	7	5	5	5	7	7	5	4	4	7	7	6	7	3	7	2	4	4	5	5	5	6	5	5	1	1	1	1	5	4	1	2
9	9	22	445	1	30	4	3	11	2	4	3	2	1	0	1	0	0	7	5	5	5	7	7	5	4	4	7	7	6	7	3	7	2	4	4	5	5	5	6	5	5	1	1	1	1	5	4	1	2
9	9	22	445	1	30	4	3	11	2	4	3	2	1	0	1	0	0	7	5	5	5	7	7	5	4	4	7	7	6	7	3	7	2	4	4	5	5	5	6	5	5	1	1	1	1	5	4	1	2
9	9	22	445	1	30	4	3	11	2	4	3	2	1	0	1	0	0	7	5	5	5	7	7	5	4	4	7	7	6	7	3	7	2	4	4	5	5	5	6	5	5	1	1	1	1	5	4	1	2
9	9	22	445	1	30	4	3	11	2	4	3	2	1	0	1	0	0	7	5	5	5	7	7	5	4	4	7	7	6	7	3	7	2	4	4	5	5	5	6	5	5	1	1	1	1	5	4	1	2
9	9	22	445	1	30	4	3	11	2	4	3	2	1	0	1	0	0	7	5	5	5	7	7	5	4	4	7	7	6	7	3	7	2	4	4	5	5	5	6	5	5	1	1	1	1	5	4	1	2
9	9	22	445	1	30	4	3	11	2	4	3	2	1	0	1	0	0	7	5	5	5	7	7	5	4	4	7	7	6	7	3	7	2	4	4	5	5	5	6	5	5	1	1	1	1	5	4	1	2
9	9	23	446	1	28	4	3	1	2	2	5	2	1	1	0	0	0	7	7	4	3	7	6	3	3	3	6	6	2	7	3	5	3	2	5	2	2	5	3	6	5	5	2	3	2	5	3	5	5
9	9	23	446	1	28	4	3	1	2	2	5	2	1	1	0	0	0	7	7	4	3	7	6	3	3	3	6	6	2	7	3	5	3	2	5	2	2	5	3	6	5	5	2	3	2	5	3	5	5
9	9	23	446	1	28	4	3	1	2	2	5	2	1	1	0	0	0	7	7	4	3	7	6	3	3	3	6	6	2	7	3	5	3	2	5	2	2	5	3	6	5	5	2	3	2	5	3	5	5
9	9	23	446	1	28	4	3	1	2	2	5	2	1	1	0	0	0	7	7	4	3	7	6	3	3	3	6	6	2	7	3	5	3	2	5	2	2	5	3	6	5	5	2	3	2	5	3	5	5
9	9	23	446	1	28	4	3	1	2	2	5	2	1	1	0	0	0	7	7	4	3	7	6	3	3	3	6	6	2	7	3	5	3	2	5	2	2	5	3	6	5	5	2	3	2	5	3	5	5
9	9	23	446	1	28	4	3	1	2	2	5	2	1	1	0	0	0	7	7	4	3	7	6	3	3	3	6	6	2	7	3	5	3	2	5	2	2	5	3	6	5	5	2	3	2	5	3	5	5
9	9	23	446	1	28	4	3	1	2	2	5	2	1	1	0	0	0	7	7	4	3	7	6	3	3	3	6	6	2	7	3	5	3	2	5	2	2	5	3	6	5	5	2	3	2	5	3	5	5
9	9	23	446	1	28	4	3	1	2	2	5	2	1	1	0	0	0	7	7	4	3	7	6	3	3	3	6	6	2	7	3	5	3	2	5	2	2	5	3	6	5	5	2	3	2	5	3	5	5
9	9	23	446	1	28	4	3	1	2	2	5	2	1	1	0	0	0	7	7	4	3	7	6	3	3	3	6	6	2	7	3	5	3	2	5	2	2	5	3	6	5	5	2	3	2	5	3	5	5
9	9	23	446	1	28	4	3	1	2	2	5	2	1	1	0	0	0	7	7	4	3	7	6	3	3	3	6	6	2	7	3	5	3	2	5	2	2	5	3	6	5	5	2	3	2	5	3	5	5
9	9	23	446	1	28	4	3	1	2	2	5	2	1	1	0	0	0	7	7	4	3	7	6	3	3	3	6	6	2	7	3	5	3	2	5	2	2	5	3	6	5	5	2	3	2	5	3	5	5
9	9	23	446	1	28	4	3	1	2	2	5	2	1	1	0	0	0	7	7	4	3	7	6	3	3	3	6	6	2	7	3	5	3	2	5	2	2	5	3	6	5	5	2	3	2	5	3	5	5
9	9	23	446	1	28	4	3	1	2	2	5	2	1	1	0	0	0	7	7	4	3	7	6	3	3	3	6	6	2	7	3	5	3	2	5	2	2	5	3	6	5	5	2	3	2	5	3	5	5
9	9	23	446	1	28	4	3	1	2	2	5	2	1	1	0	0	0	7	7	4	3	7	6	3	3	3	6	6	2	7	3	5	3	2	5	2	2	5	3	6	5	5	2	3	2	5	3	5	5
9	9	23	446	1	28	4	3	1	2	2	5	2	1	1	0	0	0	7	7	4	3	7	6	3	3	3	6	6	2	7	3	5	3	2	5	2	2	5	3	6	5	5	2	3	2	5	3	5	5
9	9	23	446	1	28	4	3	1	2	2	5	2	1	1	0	0	0	7	7	4	3	7	6	3	3	3	6	6	2	7	3	5	3	2	5	2	2	5	3	6	5	5	2	3	2	5	3	5	5
9	9	23	446	1	28	4	3	1	2	2	5	2	1	1	0	0	0	7	7	4	3	7	6	3	3	3	6	6	2	7	3	5	3	2	5	2	2	5	3	6	5	5	2	3	2	5	3	5	5
9	9	23	446	1	28	4	3	1	2	2	5	2	1	1	0	0	0	7	7	4	3	7	6	3	3	3	6	6	2	7	3	5	3	2	5	2	2	5	3	6	5	5	2	3	2	5	3	5	5
9	9	23	446	1	28	4	3	1	2	2	5	2	1	1	0	0	0	7	7	4	3	7	6	3	3	3	6	6	2	7	3	5	3	2	5	2	2	5	3	6	5	5	2	3	2	5	3	5	5
9	9	23	446	1	28	4	3	1	2	2	5	2	1	1	0	0	0	7	7	4	3	7	6	3	3	3	6	6	2	7	3	5	3	2	5	2	2	5	3	6	5	5	2	3	2	5	3	5	5
9	9	24	447	2	40	4	2	3	3	5	5	4	1	1	0	0	1	5	6	4	1	7	7	5	5	5	6	6	1	6	4	6	5	4	5	2	1	6	6	3	5	6	6	6	6	5	6	7	7
9	9	24	447	2	40	4	2	3	3	5	5	4	1	1	0	0	1	5	6	4	1	7	7	5	5	5	6	6	1	6	4	6	5	4	5	2	1	6	6	3	5	6	6	6	6	5	6	7	7
9	9	24	447	2	40	4	2	3	3	5	5	4	1	1	0	0	1	5	6	4	1	7	7	5	5	5	6	6	1	6	4	6	5	4	5	2	1	6	6	3	5	6	6	6	6	5	6	7	7
9	9	24	447	2	40	4	2	3	3	5	5	4	1	1	0	0	1	5	6	4	1	7	7	5	5	5	6	6	1	6	4	6	5	4	5	2	1	6	6	3	5	6	6	6	6	5	6	7	7
9	9	24	447	2	40	4	2	3	3	5	5	4	1	1	0	0	1	5	6	4	1	7	7	5	5	5	6	6	1	6	4	6	5	4	5	2	1	6	6	3	5	6	6	6	6	5	6	7	7
9	9	24	447	2	40	4	2	3	3	5	5	4	1	1	0	0	1	5	6	4	1	7	7	5	5	5	6	6	1	6	4	6	5	4	5	2	1	6	6	3	5	6	6	6	6	5	6	7	7
9	9	24	447	2	40	4	2	3	3	5	5	4	1	1	0	0	1	5	6	4	1	7	7	5	5	5	6	6	1	6	4	6	5	4	5	2	1	6	6	3	5	6	6	6	6	5	6	7	7
9	9	24	447	2	40	4	2	3	3	5	5	4	1	1	0	0	1	5	6	4	1	7	7	5	5	5	6	6	1	6	4	6	5	4	5	2	1	6	6	3	5	6	6	6	6	5	6	7	7
9	9	24	447	2	40	4	2	3	3	5	5	4	1	1	0	0	1	5	6	4	1	7	7	5	5	5	6	6	1	6	4	6	5	4	5	2	1	6	6	3	5	6	6	6	6	5	6	7	7
9	9	24	447	2	40	4	2	3	3	5	5	4	1	1	0	0	1	5	6	4	1	7	7	5	5	5	6	6	1	6	4	6	5	4	5	2	1	6	6	3	5	6	6	6	6	5	6	7	7
9	9	24	447	2	40	4	2	3	3	5	5	4	1	1	0	0	1	5	6	4	1	7	7	5	5	5	6	6	1	6	4	6	5	4	5	2	1	6	6	3	5	6	6	6	6	5	6	7	7
9	9	24	447	2	40	4	2	3	3	5	5	4	1	1	0	0	1	5	6	4	1	7	7	5	5	5	6	6	1	6	4	6	5	4	5	2	1	6	6	3	5	6	6	6	6	5	6	7	7
9	9	24	447	2	40	4	2	3	3	5	5	4	1	1	0	0	1	5	6	4	1	7	7	5	5	5	6	6	1	6	4	6	5	4	5	2	1	6	6	3	5	6	6	6	6	5	6	7	7
9	9	24	447	2	40	4	2	3	3	5	5	4	1	1	0	0	1	5	6	4	1	7	7	5	5	5	6	6	1	6	4	6	5	4	5	2	1	6	6	3	5	6	6	6	6	5	6	7	7
9	9	24	447	2	40	4	2	3	3	5	5	4	1	1	0	0	1	5	6	4	1	7	7	5	5	5	6	6	1	6	4	6	5	4	5	2	1	6	6	3	5	6	6	6	6	5	6	7	7
9	9	24	447	2	40	4	2	3	3	5	5	4	1	1	0	0	1	5	6	4	1	7	7	5	5	5	6	6	1	6	4	6	5	4	5	2	1	6	6	3	5	6	6	6	6	5	6	7	7
9	9	24	447	2	40	4	2	3	3	5	5	4	1	1	0	0	1	5	6	4	1	7	7	5	5	5	6	6	1	6	4	6	5	4	5	2	1	6	6	3	5	6	6	6	6	5	6	7	7
9	9	24	447	2	40	4	2	3	3	5	5	4	1	1	0	0	1	5	6	4	1	7	7	5	5	5	6	6	1	6	4	6	5	4	5	2	1	6	6	3	5	6	6	6	6	5	6	7	7
9	9	24	447	2	40	4	2	3	3	5	5	4	1	1	0	0	1	5	6	4	1	7	7	5	5	5	6	6	1	6	4	6	5	4	5	2	1	6	6	3	5	6	6	6	6	5	6	7	7
9	9	24	447	2	40	4	2	3	3	5	5	4	1	1	0	0	1	5	6	4	1	7	7	5	5	5	6	6	1	6	4	6	5	4	5	2	1	6	6	3	5	6	6	6	6	5	6	7	7
9	9	25	448	1	23	4	4	1	4	5	3	2	1	1	1	0	0	6	4	5	5	7	7	7	4	7	6	4	4	5	4	3	4	5	4	5	4	7	7	6	4	3	4	5	2	7	3	3	3
9	9	25	448	1	23	4	4	1	4	5	3	2	1	1	1	0	0	6	4	5	5	7	7	7	4	7	6	4	4	5	4	3	4	5	4	5	4	7	7	6	4	3	4	5	2	7	3	3	3
9	9	25	448	1	23	4	4	1	4	5	3	2	1	1	1	0	0	6	4	5	5	7	7	7	4	7	6	4	4	5	4	3	4	5	4	5	4	7	7	6	4	3	4	5	2	7	3	3	3
9	9	25	448	1	23	4	4	1	4	5	3	2	1	1	1	0	0	6	4	5	5	7	7	7	4	7	6	4	4	5	4	3	4	5	4	5	4	7	7	6	4	3	4	5	2	7	3	3	3
9	9	25	448	1	23	4	4	1	4	5	3	2	1	1	1	0	0	6	4	5	5	7	7	7	4	7	6	4	4	5	4	3	4	5	4	5	4	7	7	6	4	3	4	5	2	7	3	3	3
9	9	25	448	1	23	4	4	1	4	5	3	2	1	1	1	0	0	6	4	5	5	7	7	7	4	7	6	4	4	5	4	3	4	5	4	5	4	7	7	6	4	3	4	5	2	7	3	3	3
9	9	25	448	1	23	4	4	1	4	5	3	2	1	1	1	0	0	6	4	5	5	7	7	7	4	7	6	4	4	5	4	3	4	5	4	5	4	7	7	6	4	3	4	5	2	7	3	3	3
9	9	25	448	1	23	4	4	1	4	5	3	2	1	1	1	0	0	6	4	5	5	7	7	7	4	7	6	4	4	5	4	3	4	5	4	5	4	7	7	6	4	3	4	5	2	7	3	3	3
9	9	25	448	1	23	4	4	1	4	5	3	2	1	1	1	0	0	6	4	5	5	7	7	7	4	7	6	4	4	5	4	3	4	5	4	5	4	7	7	6	4	3	4	5	2	7	3	3	3
9	9	25	448	1	23	4	4	1	4	5	3	2	1	1	1	0	0	6	4	5	5	7	7	7	4	7	6	4	4	5	4	3	4	5	4	5	4	7	7	6	4	3	4	5	2	7	3	3	3
9	9	25	448	1	23	4	4	1	4	5	3	2	1	1	1	0	0	6	4	5	5	7	7	7	4	7	6	4	4	5	4	3	4	5	4	5	4	7	7	6	4	3	4	5	2	7	3	3	3
9	9	25	448	1	23	4	4	1	4	5	3	2	1	1	1	0	0	6	4	5	5	7	7	7	4	7	6	4	4	5	4	3	4	5	4	5	4	7	7	6	4	3	4	5	2	7	3	3	3
9	9	25	448	1	23	4	4	1	4	5	3	2	1	1	1	0	0	6	4	5	5	7	7	7	4	7	6	4	4	5	4	3	4	5	4	5	4	7	7	6	4	3	4	5	2	7	3	3	3
9	9	25	448	1	23	4	4	1	4	5	3	2	1	1	1	0	0	6	4	5	5	7	7	7	4	7	6	4	4	5	4	3	4	5	4	5	4	7	7	6	4	3	4	5	2	7	3	3	3
9	9	25	448	1	23	4	4	1	4	5	3	2	1	1	1	0	0	6	4	5	5	7	7	7	4	7	6	4	4	5	4	3	4	5	4	5	4	7	7	6	4	3	4	5	2	7	3	3	3
9	9	25	448	1	23	4	4	1	4	5	3	2	1	1	1	0	0	6	4	5	5	7	7	7	4	7	6	4	4	5	4	3	4	5	4	5	4	7	7	6	4	3	4	5	2	7	3	3	3
9	9	25	448	1	23	4	4	1	4	5	3	2	1	1	1	0	0	6	4	5	5	7	7	7	4	7	6	4	4	5	4	3	4	5	4	5	4	7	7	6	4	3	4	5	2	7	3	3	3
9	9	25	448	1	23	4	4	1	4	5	3	2	1	1	1	0	0	6	4	5	5	7	7	7	4	7	6	4	4	5	4	3	4	5	4	5	4	7	7	6	4	3	4	5	2	7	3	3	3
9	9	25	448	1	23	4	4	1	4	5	3	2	1	1	1	0	0	6	4	5	5	7	7	7	4	7	6	4	4	5	4	3	4	5	4	5	4	7	7	6	4	3	4	5	2	7	3	3	3
9	9	25	448	1	23	4	4	1	4	5	3	2	1	1	1	0	0	6	4	5	5	7	7	7	4	7	6	4	4	5	4	3	4	5	4	5	4	7	7	6	4	3	4	5	2	7	3	3	3
9	9	26	449	1	29	4	2	5	4	6	3	2	1	1	0	0	1	6	5	5	6	6	5	7	5	5	4	6	4	5	5	7	6	5	6	4	3	4	5	7	5	2	6	6	6	6	7	6	6
9	9	26	449	1	29	4	2	5	4	6	3	2	1	1	0	0	1	6	5	5	6	6	5	7	5	5	4	6	4	5	5	7	6	5	6	4	3	4	5	7	5	2	6	6	6	6	7	6	6
9	9	26	449	1	29	4	2	5	4	6	3	2	1	1	0	0	1	6	5	5	6	6	5	7	5	5	4	6	4	5	5	7	6	5	6	4	3	4	5	7	5	2	6	6	6	6	7	6	6
9	9	26	449	1	29	4	2	5	4	6	3	2	1	1	0	0	1	6	5	5	6	6	5	7	5	5	4	6	4	5	5	7	6	5	6	4	3	4	5	7	5	2	6	6	6	6	7	6	6
9	9	26	449	1	29	4	2	5	4	6	3	2	1	1	0	0	1	6	5	5	6	6	5	7	5	5	4	6	4	5	5	7	6	5	6	4	3	4	5	7	5	2	6	6	6	6	7	6	6
9	9	26	449	1	29	4	2	5	4	6	3	2	1	1	0	0	1	6	5	5	6	6	5	7	5	5	4	6	4	5	5	7	6	5	6	4	3	4	5	7	5	2	6	6	6	6	7	6	6
9	9	26	449	1	29	4	2	5	4	6	3	2	1	1	0	0	1	6	5	5	6	6	5	7	5	5	4	6	4	5	5	7	6	5	6	4	3	4	5	7	5	2	6	6	6	6	7	6	6
9	9	26	449	1	29	4	2	5	4	6	3	2	1	1	0	0	1	6	5	5	6	6	5	7	5	5	4	6	4	5	5	7	6	5	6	4	3	4	5	7	5	2	6	6	6	6	7	6	6
9	9	26	449	1	29	4	2	5	4	6	3	2	1	1	0	0	1	6	5	5	6	6	5	7	5	5	4	6	4	5	5	7	6	5	6	4	3	4	5	7	5	2	6	6	6	6	7	6	6
9	9	26	449	1	29	4	2	5	4	6	3	2	1	1	0	0	1	6	5	5	6	6	5	7	5	5	4	6	4	5	5	7	6	5	6	4	3	4	5	7	5	2	6	6	6	6	7	6	6
9	9	26	449	1	29	4	2	5	4	6	3	2	1	1	0	0	1	6	5	5	6	6	5	7	5	5	4	6	4	5	5	7	6	5	6	4	3	4	5	7	5	2	6	6	6	6	7	6	6
9	9	26	449	1	29	4	2	5	4	6	3	2	1	1	0	0	1	6	5	5	6	6	5	7	5	5	4	6	4	5	5	7	6	5	6	4	3	4	5	7	5	2	6	6	6	6	7	6	6
9	9	26	449	1	29	4	2	5	4	6	3	2	1	1	0	0	1	6	5	5	6	6	5	7	5	5	4	6	4	5	5	7	6	5	6	4	3	4	5	7	5	2	6	6	6	6	7	6	6
9	9	26	449	1	29	4	2	5	4	6	3	2	1	1	0	0	1	6	5	5	6	6	5	7	5	5	4	6	4	5	5	7	6	5	6	4	3	4	5	7	5	2	6	6	6	6	7	6	6
9	9	26	449	1	29	4	2	5	4	6	3	2	1	1	0	0	1	6	5	5	6	6	5	7	5	5	4	6	4	5	5	7	6	5	6	4	3	4	5	7	5	2	6	6	6	6	7	6	6
9	9	26	449	1	29	4	2	5	4	6	3	2	1	1	0	0	1	6	5	5	6	6	5	7	5	5	4	6	4	5	5	7	6	5	6	4	3	4	5	7	5	2	6	6	6	6	7	6	6
9	9	26	449	1	29	4	2	5	4	6	3	2	1	1	0	0	1	6	5	5	6	6	5	7	5	5	4	6	4	5	5	7	6	5	6	4	3	4	5	7	5	2	6	6	6	6	7	6	6
9	9	26	449	1	29	4	2	5	4	6	3	2	1	1	0	0	1	6	5	5	6	6	5	7	5	5	4	6	4	5	5	7	6	5	6	4	3	4	5	7	5	2	6	6	6	6	7	6	6
9	9	26	449	1	29	4	2	5	4	6	3	2	1	1	0	0	1	6	5	5	6	6	5	7	5	5	4	6	4	5	5	7	6	5	6	4	3	4	5	7	5	2	6	6	6	6	7	6	6
9	9	26	449	1	29	4	2	5	4	6	3	2	1	1	0	0	1	6	5	5	6	6	5	7	5	5	4	6	4	5	5	7	6	5	6	4	3	4	5	7	5	2	6	6	6	6	7	6	6
9	9	27	450	2	37	4	3	2	1	2	4	2	1	1	0	1	1	7	6	6	6	7	7	5	6	6	6	6	2	7	2	6	4	3	6	1	4	4	4	3	4	1	6	6	6	5	6	4	6
9	9	27	450	2	37	4	3	2	1	2	4	2	1	1	0	1	1	7	6	6	6	7	7	5	6	6	6	6	2	7	2	6	4	3	6	1	4	4	4	3	4	1	6	6	6	5	6	4	6
9	9	27	450	2	37	4	3	2	1	2	4	2	1	1	0	1	1	7	6	6	6	7	7	5	6	6	6	6	2	7	2	6	4	3	6	1	4	4	4	3	4	1	6	6	6	5	6	4	6
9	9	27	450	2	37	4	3	2	1	2	4	2	1	1	0	1	1	7	6	6	6	7	7	5	6	6	6	6	2	7	2	6	4	3	6	1	4	4	4	3	4	1	6	6	6	5	6	4	6
9	9	27	450	2	37	4	3	2	1	2	4	2	1	1	0	1	1	7	6	6	6	7	7	5	6	6	6	6	2	7	2	6	4	3	6	1	4	4	4	3	4	1	6	6	6	5	6	4	6
9	9	27	450	2	37	4	3	2	1	2	4	2	1	1	0	1	1	7	6	6	6	7	7	5	6	6	6	6	2	7	2	6	4	3	6	1	4	4	4	3	4	1	6	6	6	5	6	4	6
9	9	27	450	2	37	4	3	2	1	2	4	2	1	1	0	1	1	7	6	6	6	7	7	5	6	6	6	6	2	7	2	6	4	3	6	1	4	4	4	3	4	1	6	6	6	5	6	4	6
9	9	27	450	2	37	4	3	2	1	2	4	2	1	1	0	1	1	7	6	6	6	7	7	5	6	6	6	6	2	7	2	6	4	3	6	1	4	4	4	3	4	1	6	6	6	5	6	4	6
9	9	27	450	2	37	4	3	2	1	2	4	2	1	1	0	1	1	7	6	6	6	7	7	5	6	6	6	6	2	7	2	6	4	3	6	1	4	4	4	3	4	1	6	6	6	5	6	4	6
9	9	27	450	2	37	4	3	2	1	2	4	2	1	1	0	1	1	7	6	6	6	7	7	5	6	6	6	6	2	7	2	6	4	3	6	1	4	4	4	3	4	1	6	6	6	5	6	4	6
9	9	27	450	2	37	4	3	2	1	2	4	2	1	1	0	1	1	7	6	6	6	7	7	5	6	6	6	6	2	7	2	6	4	3	6	1	4	4	4	3	4	1	6	6	6	5	6	4	6
9	9	27	450	2	37	4	3	2	1	2	4	2	1	1	0	1	1	7	6	6	6	7	7	5	6	6	6	6	2	7	2	6	4	3	6	1	4	4	4	3	4	1	6	6	6	5	6	4	6
9	9	27	450	2	37	4	3	2	1	2	4	2	1	1	0	1	1	7	6	6	6	7	7	5	6	6	6	6	2	7	2	6	4	3	6	1	4	4	4	3	4	1	6	6	6	5	6	4	6
9	9	27	450	2	37	4	3	2	1	2	4	2	1	1	0	1	1	7	6	6	6	7	7	5	6	6	6	6	2	7	2	6	4	3	6	1	4	4	4	3	4	1	6	6	6	5	6	4	6
9	9	27	450	2	37	4	3	2	1	2	4	2	1	1	0	1	1	7	6	6	6	7	7	5	6	6	6	6	2	7	2	6	4	3	6	1	4	4	4	3	4	1	6	6	6	5	6	4	6
9	9	27	450	2	37	4	3	2	1	2	4	2	1	1	0	1	1	7	6	6	6	7	7	5	6	6	6	6	2	7	2	6	4	3	6	1	4	4	4	3	4	1	6	6	6	5	6	4	6
9	9	27	450	2	37	4	3	2	1	2	4	2	1	1	0	1	1	7	6	6	6	7	7	5	6	6	6	6	2	7	2	6	4	3	6	1	4	4	4	3	4	1	6	6	6	5	6	4	6
9	9	27	450	2	37	4	3	2	1	2	4	2	1	1	0	1	1	7	6	6	6	7	7	5	6	6	6	6	2	7	2	6	4	3	6	1	4	4	4	3	4	1	6	6	6	5	6	4	6
9	9	27	450	2	37	4	3	2	1	2	4	2	1	1	0	1	1	7	6	6	6	7	7	5	6	6	6	6	2	7	2	6	4	3	6	1	4	4	4	3	4	1	6	6	6	5	6	4	6
9	9	27	450	2	37	4	3	2	1	2	4	2	1	1	0	1	1	7	6	6	6	7	7	5	6	6	6	6	2	7	2	6	4	3	6	1	4	4	4	3	4	1	6	6	6	5	6	4	6
9	9	28	451	2	53	4	2	7	3	7	3	3	1	1	1	0	0	7	7	7	7	7	7	7	4	7	5	4	5	4	4	4	4	4	4	4	3	3	4	5	4	1	4	4	7	7	1	1	1
9	9	28	451	2	53	4	2	7	3	7	3	3	1	1	1	0	0	7	7	7	7	7	7	7	4	7	5	4	5	4	4	4	4	4	4	4	3	3	4	5	4	1	4	4	7	7	1	1	1
9	9	28	451	2	53	4	2	7	3	7	3	3	1	1	1	0	0	7	7	7	7	7	7	7	4	7	5	4	5	4	4	4	4	4	4	4	3	3	4	5	4	1	4	4	7	7	1	1	1
9	9	28	451	2	53	4	2	7	3	7	3	3	1	1	1	0	0	7	7	7	7	7	7	7	4	7	5	4	5	4	4	4	4	4	4	4	3	3	4	5	4	1	4	4	7	7	1	1	1
9	9	28	451	2	53	4	2	7	3	7	3	3	1	1	1	0	0	7	7	7	7	7	7	7	4	7	5	4	5	4	4	4	4	4	4	4	3	3	4	5	4	1	4	4	7	7	1	1	1
9	9	28	451	2	53	4	2	7	3	7	3	3	1	1	1	0	0	7	7	7	7	7	7	7	4	7	5	4	5	4	4	4	4	4	4	4	3	3	4	5	4	1	4	4	7	7	1	1	1
9	9	28	451	2	53	4	2	7	3	7	3	3	1	1	1	0	0	7	7	7	7	7	7	7	4	7	5	4	5	4	4	4	4	4	4	4	3	3	4	5	4	1	4	4	7	7	1	1	1
9	9	28	451	2	53	4	2	7	3	7	3	3	1	1	1	0	0	7	7	7	7	7	7	7	4	7	5	4	5	4	4	4	4	4	4	4	3	3	4	5	4	1	4	4	7	7	1	1	1
9	9	28	451	2	53	4	2	7	3	7	3	3	1	1	1	0	0	7	7	7	7	7	7	7	4	7	5	4	5	4	4	4	4	4	4	4	3	3	4	5	4	1	4	4	7	7	1	1	1
9	9	28	451	2	53	4	2	7	3	7	3	3	1	1	1	0	0	7	7	7	7	7	7	7	4	7	5	4	5	4	4	4	4	4	4	4	3	3	4	5	4	1	4	4	7	7	1	1	1
9	9	28	451	2	53	4	2	7	3	7	3	3	1	1	1	0	0	7	7	7	7	7	7	7	4	7	5	4	5	4	4	4	4	4	4	4	3	3	4	5	4	1	4	4	7	7	1	1	1
9	9	28	451	2	53	4	2	7	3	7	3	3	1	1	1	0	0	7	7	7	7	7	7	7	4	7	5	4	5	4	4	4	4	4	4	4	3	3	4	5	4	1	4	4	7	7	1	1	1
9	9	28	451	2	53	4	2	7	3	7	3	3	1	1	1	0	0	7	7	7	7	7	7	7	4	7	5	4	5	4	4	4	4	4	4	4	3	3	4	5	4	1	4	4	7	7	1	1	1
9	9	28	451	2	53	4	2	7	3	7	3	3	1	1	1	0	0	7	7	7	7	7	7	7	4	7	5	4	5	4	4	4	4	4	4	4	3	3	4	5	4	1	4	4	7	7	1	1	1
9	9	28	451	2	53	4	2	7	3	7	3	3	1	1	1	0	0	7	7	7	7	7	7	7	4	7	5	4	5	4	4	4	4	4	4	4	3	3	4	5	4	1	4	4	7	7	1	1	1
9	9	28	451	2	53	4	2	7	3	7	3	3	1	1	1	0	0	7	7	7	7	7	7	7	4	7	5	4	5	4	4	4	4	4	4	4	3	3	4	5	4	1	4	4	7	7	1	1	1
9	9	28	451	2	53	4	2	7	3	7	3	3	1	1	1	0	0	7	7	7	7	7	7	7	4	7	5	4	5	4	4	4	4	4	4	4	3	3	4	5	4	1	4	4	7	7	1	1	1
9	9	28	451	2	53	4	2	7	3	7	3	3	1	1	1	0	0	7	7	7	7	7	7	7	4	7	5	4	5	4	4	4	4	4	4	4	3	3	4	5	4	1	4	4	7	7	1	1	1
9	9	28	451	2	53	4	2	7	3	7	3	3	1	1	1	0	0	7	7	7	7	7	7	7	4	7	5	4	5	4	4	4	4	4	4	4	3	3	4	5	4	1	4	4	7	7	1	1	1
9	9	28	451	2	53	4	2	7	3	7	3	3	1	1	1	0	0	7	7	7	7	7	7	7	4	7	5	4	5	4	4	4	4	4	4	4	3	3	4	5	4	1	4	4	7	7	1	1	1
9	9	29	452	1	28	3	4	11	2	3	3	1	1	1	0	1	1	4	5	3	4	7	7	6	6	6	6	6	2	7	4	7	4	3	6	2	1	1	1	7	6	3	7	4	7	6	3	4	5
9	9	29	452	1	28	3	4	11	2	3	3	1	1	1	0	1	1	4	5	3	4	7	7	6	6	6	6	6	2	7	4	7	4	3	6	2	1	1	1	7	6	3	7	4	7	6	3	4	5
9	9	29	452	1	28	3	4	11	2	3	3	1	1	1	0	1	1	4	5	3	4	7	7	6	6	6	6	6	2	7	4	7	4	3	6	2	1	1	1	7	6	3	7	4	7	6	3	4	5
9	9	29	452	1	28	3	4	11	2	3	3	1	1	1	0	1	1	4	5	3	4	7	7	6	6	6	6	6	2	7	4	7	4	3	6	2	1	1	1	7	6	3	7	4	7	6	3	4	5
9	9	29	452	1	28	3	4	11	2	3	3	1	1	1	0	1	1	4	5	3	4	7	7	6	6	6	6	6	2	7	4	7	4	3	6	2	1	1	1	7	6	3	7	4	7	6	3	4	5
9	9	29	452	1	28	3	4	11	2	3	3	1	1	1	0	1	1	4	5	3	4	7	7	6	6	6	6	6	2	7	4	7	4	3	6	2	1	1	1	7	6	3	7	4	7	6	3	4	5
9	9	29	452	1	28	3	4	11	2	3	3	1	1	1	0	1	1	4	5	3	4	7	7	6	6	6	6	6	2	7	4	7	4	3	6	2	1	1	1	7	6	3	7	4	7	6	3	4	5
9	9	29	452	1	28	3	4	11	2	3	3	1	1	1	0	1	1	4	5	3	4	7	7	6	6	6	6	6	2	7	4	7	4	3	6	2	1	1	1	7	6	3	7	4	7	6	3	4	5
9	9	29	452	1	28	3	4	11	2	3	3	1	1	1	0	1	1	4	5	3	4	7	7	6	6	6	6	6	2	7	4	7	4	3	6	2	1	1	1	7	6	3	7	4	7	6	3	4	5
9	9	29	452	1	28	3	4	11	2	3	3	1	1	1	0	1	1	4	5	3	4	7	7	6	6	6	6	6	2	7	4	7	4	3	6	2	1	1	1	7	6	3	7	4	7	6	3	4	5
9	9	29	452	1	28	3	4	11	2	3	3	1	1	1	0	1	1	4	5	3	4	7	7	6	6	6	6	6	2	7	4	7	4	3	6	2	1	1	1	7	6	3	7	4	7	6	3	4	5
9	9	29	452	1	28	3	4	11	2	3	3	1	1	1	0	1	1	4	5	3	4	7	7	6	6	6	6	6	2	7	4	7	4	3	6	2	1	1	1	7	6	3	7	4	7	6	3	4	5
9	9	29	452	1	28	3	4	11	2	3	3	1	1	1	0	1	1	4	5	3	4	7	7	6	6	6	6	6	2	7	4	7	4	3	6	2	1	1	1	7	6	3	7	4	7	6	3	4	5
9	9	29	452	1	28	3	4	11	2	3	3	1	1	1	0	1	1	4	5	3	4	7	7	6	6	6	6	6	2	7	4	7	4	3	6	2	1	1	1	7	6	3	7	4	7	6	3	4	5
9	9	29	452	1	28	3	4	11	2	3	3	1	1	1	0	1	1	4	5	3	4	7	7	6	6	6	6	6	2	7	4	7	4	3	6	2	1	1	1	7	6	3	7	4	7	6	3	4	5
9	9	29	452	1	28	3	4	11	2	3	3	1	1	1	0	1	1	4	5	3	4	7	7	6	6	6	6	6	2	7	4	7	4	3	6	2	1	1	1	7	6	3	7	4	7	6	3	4	5
9	9	29	452	1	28	3	4	11	2	3	3	1	1	1	0	1	1	4	5	3	4	7	7	6	6	6	6	6	2	7	4	7	4	3	6	2	1	1	1	7	6	3	7	4	7	6	3	4	5
9	9	29	452	1	28	3	4	11	2	3	3	1	1	1	0	1	1	4	5	3	4	7	7	6	6	6	6	6	2	7	4	7	4	3	6	2	1	1	1	7	6	3	7	4	7	6	3	4	5
9	9	29	452	1	28	3	4	11	2	3	3	1	1	1	0	1	1	4	5	3	4	7	7	6	6	6	6	6	2	7	4	7	4	3	6	2	1	1	1	7	6	3	7	4	7	6	3	4	5
9	9	29	452	1	28	3	4	11	2	3	3	1	1	1	0	1	1	4	5	3	4	7	7	6	6	6	6	6	2	7	4	7	4	3	6	2	1	1	1	7	6	3	7	4	7	6	3	4	5
9	9	30	453	2	58	4	2	6	3	6	5	5	1	1	0	0	0	6	6	6	5	3	7	4	7	7	7	7	1	7	2	6	4	1	4	3	2	2	2	6	6	1	2	2	2	2	1	1	1
9	9	30	453	2	58	4	2	6	3	6	5	5	1	1	0	0	0	6	6	6	5	3	7	4	7	7	7	7	1	7	2	6	4	1	4	3	2	2	2	6	6	1	2	2	2	2	1	1	1
9	9	30	453	2	58	4	2	6	3	6	5	5	1	1	0	0	0	6	6	6	5	3	7	4	7	7	7	7	1	7	2	6	4	1	4	3	2	2	2	6	6	1	2	2	2	2	1	1	1
9	9	30	453	2	58	4	2	6	3	6	5	5	1	1	0	0	0	6	6	6	5	3	7	4	7	7	7	7	1	7	2	6	4	1	4	3	2	2	2	6	6	1	2	2	2	2	1	1	1
9	9	30	453	2	58	4	2	6	3	6	5	5	1	1	0	0	0	6	6	6	5	3	7	4	7	7	7	7	1	7	2	6	4	1	4	3	2	2	2	6	6	1	2	2	2	2	1	1	1
9	9	30	453	2	58	4	2	6	3	6	5	5	1	1	0	0	0	6	6	6	5	3	7	4	7	7	7	7	1	7	2	6	4	1	4	3	2	2	2	6	6	1	2	2	2	2	1	1	1
9	9	30	453	2	58	4	2	6	3	6	5	5	1	1	0	0	0	6	6	6	5	3	7	4	7	7	7	7	1	7	2	6	4	1	4	3	2	2	2	6	6	1	2	2	2	2	1	1	1
9	9	30	453	2	58	4	2	6	3	6	5	5	1	1	0	0	0	6	6	6	5	3	7	4	7	7	7	7	1	7	2	6	4	1	4	3	2	2	2	6	6	1	2	2	2	2	1	1	1
9	9	30	453	2	58	4	2	6	3	6	5	5	1	1	0	0	0	6	6	6	5	3	7	4	7	7	7	7	1	7	2	6	4	1	4	3	2	2	2	6	6	1	2	2	2	2	1	1	1
9	9	30	453	2	58	4	2	6	3	6	5	5	1	1	0	0	0	6	6	6	5	3	7	4	7	7	7	7	1	7	2	6	4	1	4	3	2	2	2	6	6	1	2	2	2	2	1	1	1
9	9	30	453	2	58	4	2	6	3	6	5	5	1	1	0	0	0	6	6	6	5	3	7	4	7	7	7	7	1	7	2	6	4	1	4	3	2	2	2	6	6	1	2	2	2	2	1	1	1
9	9	30	453	2	58	4	2	6	3	6	5	5	1	1	0	0	0	6	6	6	5	3	7	4	7	7	7	7	1	7	2	6	4	1	4	3	2	2	2	6	6	1	2	2	2	2	1	1	1
9	9	30	453	2	58	4	2	6	3	6	5	5	1	1	0	0	0	6	6	6	5	3	7	4	7	7	7	7	1	7	2	6	4	1	4	3	2	2	2	6	6	1	2	2	2	2	1	1	1
9	9	30	453	2	58	4	2	6	3	6	5	5	1	1	0	0	0	6	6	6	5	3	7	4	7	7	7	7	1	7	2	6	4	1	4	3	2	2	2	6	6	1	2	2	2	2	1	1	1
9	9	30	453	2	58	4	2	6	3	6	5	5	1	1	0	0	0	6	6	6	5	3	7	4	7	7	7	7	1	7	2	6	4	1	4	3	2	2	2	6	6	1	2	2	2	2	1	1	1
9	9	30	453	2	58	4	2	6	3	6	5	5	1	1	0	0	0	6	6	6	5	3	7	4	7	7	7	7	1	7	2	6	4	1	4	3	2	2	2	6	6	1	2	2	2	2	1	1	1
9	9	30	453	2	58	4	2	6	3	6	5	5	1	1	0	0	0	6	6	6	5	3	7	4	7	7	7	7	1	7	2	6	4	1	4	3	2	2	2	6	6	1	2	2	2	2	1	1	1
9	9	30	453	2	58	4	2	6	3	6	5	5	1	1	0	0	0	6	6	6	5	3	7	4	7	7	7	7	1	7	2	6	4	1	4	3	2	2	2	6	6	1	2	2	2	2	1	1	1
9	9	30	453	2	58	4	2	6	3	6	5	5	1	1	0	0	0	6	6	6	5	3	7	4	7	7	7	7	1	7	2	6	4	1	4	3	2	2	2	6	6	1	2	2	2	2	1	1	1
9	9	30	453	2	58	4	2	6	3	6	5	5	1	1	0	0	0	6	6	6	5	3	7	4	7	7	7	7	1	7	2	6	4	1	4	3	2	2	2	6	6	1	2	2	2	2	1	1	1
9	9	31	454	1	22	3	2	4	4	10	4	1	1	1	0	0	1	7	7	7	7	7	7	7	6	6	6	7	5	7	1	5	3	7	4	7	7	7	2	7	7	1	7	7	7	7	1	2	1
9	9	31	454	1	22	3	2	4	4	10	4	1	1	1	0	0	1	7	7	7	7	7	7	7	6	6	6	7	5	7	1	5	3	7	4	7	7	7	2	7	7	1	7	7	7	7	1	2	1
9	9	31	454	1	22	3	2	4	4	10	4	1	1	1	0	0	1	7	7	7	7	7	7	7	6	6	6	7	5	7	1	5	3	7	4	7	7	7	2	7	7	1	7	7	7	7	1	2	1
9	9	31	454	1	22	3	2	4	4	10	4	1	1	1	0	0	1	7	7	7	7	7	7	7	6	6	6	7	5	7	1	5	3	7	4	7	7	7	2	7	7	1	7	7	7	7	1	2	1
9	9	31	454	1	22	3	2	4	4	10	4	1	1	1	0	0	1	7	7	7	7	7	7	7	6	6	6	7	5	7	1	5	3	7	4	7	7	7	2	7	7	1	7	7	7	7	1	2	1
9	9	31	454	1	22	3	2	4	4	10	4	1	1	1	0	0	1	7	7	7	7	7	7	7	6	6	6	7	5	7	1	5	3	7	4	7	7	7	2	7	7	1	7	7	7	7	1	2	1
9	9	31	454	1	22	3	2	4	4	10	4	1	1	1	0	0	1	7	7	7	7	7	7	7	6	6	6	7	5	7	1	5	3	7	4	7	7	7	2	7	7	1	7	7	7	7	1	2	1
9	9	31	454	1	22	3	2	4	4	10	4	1	1	1	0	0	1	7	7	7	7	7	7	7	6	6	6	7	5	7	1	5	3	7	4	7	7	7	2	7	7	1	7	7	7	7	1	2	1
9	9	31	454	1	22	3	2	4	4	10	4	1	1	1	0	0	1	7	7	7	7	7	7	7	6	6	6	7	5	7	1	5	3	7	4	7	7	7	2	7	7	1	7	7	7	7	1	2	1
9	9	31	454	1	22	3	2	4	4	10	4	1	1	1	0	0	1	7	7	7	7	7	7	7	6	6	6	7	5	7	1	5	3	7	4	7	7	7	2	7	7	1	7	7	7	7	1	2	1
9	9	31	454	1	22	3	2	4	4	10	4	1	1	1	0	0	1	7	7	7	7	7	7	7	6	6	6	7	5	7	1	5	3	7	4	7	7	7	2	7	7	1	7	7	7	7	1	2	1
9	9	31	454	1	22	3	2	4	4	10	4	1	1	1	0	0	1	7	7	7	7	7	7	7	6	6	6	7	5	7	1	5	3	7	4	7	7	7	2	7	7	1	7	7	7	7	1	2	1
9	9	31	454	1	22	3	2	4	4	10	4	1	1	1	0	0	1	7	7	7	7	7	7	7	6	6	6	7	5	7	1	5	3	7	4	7	7	7	2	7	7	1	7	7	7	7	1	2	1
9	9	31	454	1	22	3	2	4	4	10	4	1	1	1	0	0	1	7	7	7	7	7	7	7	6	6	6	7	5	7	1	5	3	7	4	7	7	7	2	7	7	1	7	7	7	7	1	2	1
9	9	31	454	1	22	3	2	4	4	10	4	1	1	1	0	0	1	7	7	7	7	7	7	7	6	6	6	7	5	7	1	5	3	7	4	7	7	7	2	7	7	1	7	7	7	7	1	2	1
9	9	31	454	1	22	3	2	4	4	10	4	1	1	1	0	0	1	7	7	7	7	7	7	7	6	6	6	7	5	7	1	5	3	7	4	7	7	7	2	7	7	1	7	7	7	7	1	2	1
9	9	31	454	1	22	3	2	4	4	10	4	1	1	1	0	0	1	7	7	7	7	7	7	7	6	6	6	7	5	7	1	5	3	7	4	7	7	7	2	7	7	1	7	7	7	7	1	2	1
9	9	31	454	1	22	3	2	4	4	10	4	1	1	1	0	0	1	7	7	7	7	7	7	7	6	6	6	7	5	7	1	5	3	7	4	7	7	7	2	7	7	1	7	7	7	7	1	2	1
9	9	31	454	1	22	3	2	4	4	10	4	1	1	1	0	0	1	7	7	7	7	7	7	7	6	6	6	7	5	7	1	5	3	7	4	7	7	7	2	7	7	1	7	7	7	7	1	2	1
9	9	31	454	1	22	3	2	4	4	10	4	1	1	1	0	0	1	7	7	7	7	7	7	7	6	6	6	7	5	7	1	5	3	7	4	7	7	7	2	7	7	1	7	7	7	7	1	2	1
9	9	32	455	1	21	4	4	11	4	6	3	2	1	1	0	0	1	6	5	6	6	7	5	3	4	4	6	7	2	6	5	6	5	5	4	5	3	6	5	7	3	1	1	1	1	6	2	2	2
9	9	32	455	1	21	4	4	11	4	6	3	2	1	1	0	0	1	6	5	6	6	7	5	3	4	4	6	7	2	6	5	6	5	5	4	5	3	6	5	7	3	1	1	1	1	6	2	2	2
9	9	32	455	1	21	4	4	11	4	6	3	2	1	1	0	0	1	6	5	6	6	7	5	3	4	4	6	7	2	6	5	6	5	5	4	5	3	6	5	7	3	1	1	1	1	6	2	2	2
9	9	32	455	1	21	4	4	11	4	6	3	2	1	1	0	0	1	6	5	6	6	7	5	3	4	4	6	7	2	6	5	6	5	5	4	5	3	6	5	7	3	1	1	1	1	6	2	2	2
9	9	32	455	1	21	4	4	11	4	6	3	2	1	1	0	0	1	6	5	6	6	7	5	3	4	4	6	7	2	6	5	6	5	5	4	5	3	6	5	7	3	1	1	1	1	6	2	2	2
9	9	32	455	1	21	4	4	11	4	6	3	2	1	1	0	0	1	6	5	6	6	7	5	3	4	4	6	7	2	6	5	6	5	5	4	5	3	6	5	7	3	1	1	1	1	6	2	2	2
9	9	32	455	1	21	4	4	11	4	6	3	2	1	1	0	0	1	6	5	6	6	7	5	3	4	4	6	7	2	6	5	6	5	5	4	5	3	6	5	7	3	1	1	1	1	6	2	2	2
9	9	32	455	1	21	4	4	11	4	6	3	2	1	1	0	0	1	6	5	6	6	7	5	3	4	4	6	7	2	6	5	6	5	5	4	5	3	6	5	7	3	1	1	1	1	6	2	2	2
9	9	32	455	1	21	4	4	11	4	6	3	2	1	1	0	0	1	6	5	6	6	7	5	3	4	4	6	7	2	6	5	6	5	5	4	5	3	6	5	7	3	1	1	1	1	6	2	2	2
9	9	32	455	1	21	4	4	11	4	6	3	2	1	1	0	0	1	6	5	6	6	7	5	3	4	4	6	7	2	6	5	6	5	5	4	5	3	6	5	7	3	1	1	1	1	6	2	2	2
9	9	32	455	1	21	4	4	11	4	6	3	2	1	1	0	0	1	6	5	6	6	7	5	3	4	4	6	7	2	6	5	6	5	5	4	5	3	6	5	7	3	1	1	1	1	6	2	2	2
9	9	32	455	1	21	4	4	11	4	6	3	2	1	1	0	0	1	6	5	6	6	7	5	3	4	4	6	7	2	6	5	6	5	5	4	5	3	6	5	7	3	1	1	1	1	6	2	2	2
9	9	32	455	1	21	4	4	11	4	6	3	2	1	1	0	0	1	6	5	6	6	7	5	3	4	4	6	7	2	6	5	6	5	5	4	5	3	6	5	7	3	1	1	1	1	6	2	2	2
9	9	32	455	1	21	4	4	11	4	6	3	2	1	1	0	0	1	6	5	6	6	7	5	3	4	4	6	7	2	6	5	6	5	5	4	5	3	6	5	7	3	1	1	1	1	6	2	2	2
9	9	32	455	1	21	4	4	11	4	6	3	2	1	1	0	0	1	6	5	6	6	7	5	3	4	4	6	7	2	6	5	6	5	5	4	5	3	6	5	7	3	1	1	1	1	6	2	2	2
9	9	32	455	1	21	4	4	11	4	6	3	2	1	1	0	0	1	6	5	6	6	7	5	3	4	4	6	7	2	6	5	6	5	5	4	5	3	6	5	7	3	1	1	1	1	6	2	2	2
9	9	32	455	1	21	4	4	11	4	6	3	2	1	1	0	0	1	6	5	6	6	7	5	3	4	4	6	7	2	6	5	6	5	5	4	5	3	6	5	7	3	1	1	1	1	6	2	2	2
9	9	32	455	1	21	4	4	11	4	6	3	2	1	1	0	0	1	6	5	6	6	7	5	3	4	4	6	7	2	6	5	6	5	5	4	5	3	6	5	7	3	1	1	1	1	6	2	2	2
9	9	32	455	1	21	4	4	11	4	6	3	2	1	1	0	0	1	6	5	6	6	7	5	3	4	4	6	7	2	6	5	6	5	5	4	5	3	6	5	7	3	1	1	1	1	6	2	2	2
9	9	32	455	1	21	4	4	11	4	6	3	2	1	1	0	0	1	6	5	6	6	7	5	3	4	4	6	7	2	6	5	6	5	5	4	5	3	6	5	7	3	1	1	1	1	6	2	2	2
9	9	33	456	1	37	3	2	4	2	6	5	1	0	1	0	0	0	4	5	7	6	7	7	6	7	6	7	6	2	7	4	1	6	4	5	4	2	7	6	5	6	2	2	3	2	4	5	4	5
9	9	33	456	1	37	3	2	4	2	6	5	1	0	1	0	0	0	4	5	7	6	7	7	6	7	6	7	6	2	7	4	1	6	4	5	4	2	7	6	5	6	2	2	3	2	4	5	4	5
9	9	33	456	1	37	3	2	4	2	6	5	1	0	1	0	0	0	4	5	7	6	7	7	6	7	6	7	6	2	7	4	1	6	4	5	4	2	7	6	5	6	2	2	3	2	4	5	4	5
9	9	33	456	1	37	3	2	4	2	6	5	1	0	1	0	0	0	4	5	7	6	7	7	6	7	6	7	6	2	7	4	1	6	4	5	4	2	7	6	5	6	2	2	3	2	4	5	4	5
9	9	33	456	1	37	3	2	4	2	6	5	1	0	1	0	0	0	4	5	7	6	7	7	6	7	6	7	6	2	7	4	1	6	4	5	4	2	7	6	5	6	2	2	3	2	4	5	4	5
9	9	33	456	1	37	3	2	4	2	6	5	1	0	1	0	0	0	4	5	7	6	7	7	6	7	6	7	6	2	7	4	1	6	4	5	4	2	7	6	5	6	2	2	3	2	4	5	4	5
9	9	33	456	1	37	3	2	4	2	6	5	1	0	1	0	0	0	4	5	7	6	7	7	6	7	6	7	6	2	7	4	1	6	4	5	4	2	7	6	5	6	2	2	3	2	4	5	4	5
9	9	33	456	1	37	3	2	4	2	6	5	1	0	1	0	0	0	4	5	7	6	7	7	6	7	6	7	6	2	7	4	1	6	4	5	4	2	7	6	5	6	2	2	3	2	4	5	4	5
9	9	33	456	1	37	3	2	4	2	6	5	1	0	1	0	0	0	4	5	7	6	7	7	6	7	6	7	6	2	7	4	1	6	4	5	4	2	7	6	5	6	2	2	3	2	4	5	4	5
9	9	33	456	1	37	3	2	4	2	6	5	1	0	1	0	0	0	4	5	7	6	7	7	6	7	6	7	6	2	7	4	1	6	4	5	4	2	7	6	5	6	2	2	3	2	4	5	4	5
9	9	33	456	1	37	3	2	4	2	6	5	1	0	1	0	0	0	4	5	7	6	7	7	6	7	6	7	6	2	7	4	1	6	4	5	4	2	7	6	5	6	2	2	3	2	4	5	4	5
9	9	33	456	1	37	3	2	4	2	6	5	1	0	1	0	0	0	4	5	7	6	7	7	6	7	6	7	6	2	7	4	1	6	4	5	4	2	7	6	5	6	2	2	3	2	4	5	4	5
9	9	33	456	1	37	3	2	4	2	6	5	1	0	1	0	0	0	4	5	7	6	7	7	6	7	6	7	6	2	7	4	1	6	4	5	4	2	7	6	5	6	2	2	3	2	4	5	4	5
9	9	33	456	1	37	3	2	4	2	6	5	1	0	1	0	0	0	4	5	7	6	7	7	6	7	6	7	6	2	7	4	1	6	4	5	4	2	7	6	5	6	2	2	3	2	4	5	4	5
9	9	33	456	1	37	3	2	4	2	6	5	1	0	1	0	0	0	4	5	7	6	7	7	6	7	6	7	6	2	7	4	1	6	4	5	4	2	7	6	5	6	2	2	3	2	4	5	4	5
9	9	33	456	1	37	3	2	4	2	6	5	1	0	1	0	0	0	4	5	7	6	7	7	6	7	6	7	6	2	7	4	1	6	4	5	4	2	7	6	5	6	2	2	3	2	4	5	4	5
9	9	33	456	1	37	3	2	4	2	6	5	1	0	1	0	0	0	4	5	7	6	7	7	6	7	6	7	6	2	7	4	1	6	4	5	4	2	7	6	5	6	2	2	3	2	4	5	4	5
9	9	33	456	1	37	3	2	4	2	6	5	1	0	1	0	0	0	4	5	7	6	7	7	6	7	6	7	6	2	7	4	1	6	4	5	4	2	7	6	5	6	2	2	3	2	4	5	4	5
9	9	33	456	1	37	3	2	4	2	6	5	1	0	1	0	0	0	4	5	7	6	7	7	6	7	6	7	6	2	7	4	1	6	4	5	4	2	7	6	5	6	2	2	3	2	4	5	4	5
9	9	33	456	1	37	3	2	4	2	6	5	1	0	1	0	0	0	4	5	7	6	7	7	6	7	6	7	6	2	7	4	1	6	4	5	4	2	7	6	5	6	2	2	3	2	4	5	4	5
9	9	34	457	1	27	4	4	11	3	11	5	2	1	1	0	0	0	7	6	4	1	7	7	5	4	4	7	3	5	2	3	7	7	1	5	1	1	3	2	1	5	2	7	7	1	5	7	6	6
9	9	34	457	1	27	4	4	11	3	11	5	2	1	1	0	0	0	7	6	4	1	7	7	5	4	4	7	3	5	2	3	7	7	1	5	1	1	3	2	1	5	2	7	7	1	5	7	6	6
9	9	34	457	1	27	4	4	11	3	11	5	2	1	1	0	0	0	7	6	4	1	7	7	5	4	4	7	3	5	2	3	7	7	1	5	1	1	3	2	1	5	2	7	7	1	5	7	6	6
9	9	34	457	1	27	4	4	11	3	11	5	2	1	1	0	0	0	7	6	4	1	7	7	5	4	4	7	3	5	2	3	7	7	1	5	1	1	3	2	1	5	2	7	7	1	5	7	6	6
9	9	34	457	1	27	4	4	11	3	11	5	2	1	1	0	0	0	7	6	4	1	7	7	5	4	4	7	3	5	2	3	7	7	1	5	1	1	3	2	1	5	2	7	7	1	5	7	6	6
9	9	34	457	1	27	4	4	11	3	11	5	2	1	1	0	0	0	7	6	4	1	7	7	5	4	4	7	3	5	2	3	7	7	1	5	1	1	3	2	1	5	2	7	7	1	5	7	6	6
9	9	34	457	1	27	4	4	11	3	11	5	2	1	1	0	0	0	7	6	4	1	7	7	5	4	4	7	3	5	2	3	7	7	1	5	1	1	3	2	1	5	2	7	7	1	5	7	6	6
9	9	34	457	1	27	4	4	11	3	11	5	2	1	1	0	0	0	7	6	4	1	7	7	5	4	4	7	3	5	2	3	7	7	1	5	1	1	3	2	1	5	2	7	7	1	5	7	6	6
9	9	34	457	1	27	4	4	11	3	11	5	2	1	1	0	0	0	7	6	4	1	7	7	5	4	4	7	3	5	2	3	7	7	1	5	1	1	3	2	1	5	2	7	7	1	5	7	6	6
9	9	34	457	1	27	4	4	11	3	11	5	2	1	1	0	0	0	7	6	4	1	7	7	5	4	4	7	3	5	2	3	7	7	1	5	1	1	3	2	1	5	2	7	7	1	5	7	6	6
9	9	34	457	1	27	4	4	11	3	11	5	2	1	1	0	0	0	7	6	4	1	7	7	5	4	4	7	3	5	2	3	7	7	1	5	1	1	3	2	1	5	2	7	7	1	5	7	6	6
9	9	34	457	1	27	4	4	11	3	11	5	2	1	1	0	0	0	7	6	4	1	7	7	5	4	4	7	3	5	2	3	7	7	1	5	1	1	3	2	1	5	2	7	7	1	5	7	6	6
9	9	34	457	1	27	4	4	11	3	11	5	2	1	1	0	0	0	7	6	4	1	7	7	5	4	4	7	3	5	2	3	7	7	1	5	1	1	3	2	1	5	2	7	7	1	5	7	6	6
9	9	34	457	1	27	4	4	11	3	11	5	2	1	1	0	0	0	7	6	4	1	7	7	5	4	4	7	3	5	2	3	7	7	1	5	1	1	3	2	1	5	2	7	7	1	5	7	6	6
9	9	34	457	1	27	4	4	11	3	11	5	2	1	1	0	0	0	7	6	4	1	7	7	5	4	4	7	3	5	2	3	7	7	1	5	1	1	3	2	1	5	2	7	7	1	5	7	6	6
9	9	34	457	1	27	4	4	11	3	11	5	2	1	1	0	0	0	7	6	4	1	7	7	5	4	4	7	3	5	2	3	7	7	1	5	1	1	3	2	1	5	2	7	7	1	5	7	6	6
9	9	34	457	1	27	4	4	11	3	11	5	2	1	1	0	0	0	7	6	4	1	7	7	5	4	4	7	3	5	2	3	7	7	1	5	1	1	3	2	1	5	2	7	7	1	5	7	6	6
9	9	34	457	1	27	4	4	11	3	11	5	2	1	1	0	0	0	7	6	4	1	7	7	5	4	4	7	3	5	2	3	7	7	1	5	1	1	3	2	1	5	2	7	7	1	5	7	6	6
9	9	34	457	1	27	4	4	11	3	11	5	2	1	1	0	0	0	7	6	4	1	7	7	5	4	4	7	3	5	2	3	7	7	1	5	1	1	3	2	1	5	2	7	7	1	5	7	6	6
9	9	34	457	1	27	4	4	11	3	11	5	2	1	1	0	0	0	7	6	4	1	7	7	5	4	4	7	3	5	2	3	7	7	1	5	1	1	3	2	1	5	2	7	7	1	5	7	6	6
9	9	35	458	2	45	4	2	7	4	9	5	5	1	1	0	0	0	5	4	7	5	5	7	4	7	5	4	5	3	5	4	2	2	5	2	5	4	2	2	7	6	1	1	1	1	2	2	2	2
9	9	35	458	2	45	4	2	7	4	9	5	5	1	1	0	0	0	5	4	7	5	5	7	4	7	5	4	5	3	5	4	2	2	5	2	5	4	2	2	7	6	1	1	1	1	2	2	2	2
9	9	35	458	2	45	4	2	7	4	9	5	5	1	1	0	0	0	5	4	7	5	5	7	4	7	5	4	5	3	5	4	2	2	5	2	5	4	2	2	7	6	1	1	1	1	2	2	2	2
9	9	35	458	2	45	4	2	7	4	9	5	5	1	1	0	0	0	5	4	7	5	5	7	4	7	5	4	5	3	5	4	2	2	5	2	5	4	2	2	7	6	1	1	1	1	2	2	2	2
9	9	35	458	2	45	4	2	7	4	9	5	5	1	1	0	0	0	5	4	7	5	5	7	4	7	5	4	5	3	5	4	2	2	5	2	5	4	2	2	7	6	1	1	1	1	2	2	2	2
9	9	35	458	2	45	4	2	7	4	9	5	5	1	1	0	0	0	5	4	7	5	5	7	4	7	5	4	5	3	5	4	2	2	5	2	5	4	2	2	7	6	1	1	1	1	2	2	2	2
9	9	35	458	2	45	4	2	7	4	9	5	5	1	1	0	0	0	5	4	7	5	5	7	4	7	5	4	5	3	5	4	2	2	5	2	5	4	2	2	7	6	1	1	1	1	2	2	2	2
9	9	35	458	2	45	4	2	7	4	9	5	5	1	1	0	0	0	5	4	7	5	5	7	4	7	5	4	5	3	5	4	2	2	5	2	5	4	2	2	7	6	1	1	1	1	2	2	2	2
9	9	35	458	2	45	4	2	7	4	9	5	5	1	1	0	0	0	5	4	7	5	5	7	4	7	5	4	5	3	5	4	2	2	5	2	5	4	2	2	7	6	1	1	1	1	2	2	2	2
9	9	35	458	2	45	4	2	7	4	9	5	5	1	1	0	0	0	5	4	7	5	5	7	4	7	5	4	5	3	5	4	2	2	5	2	5	4	2	2	7	6	1	1	1	1	2	2	2	2
9	9	35	458	2	45	4	2	7	4	9	5	5	1	1	0	0	0	5	4	7	5	5	7	4	7	5	4	5	3	5	4	2	2	5	2	5	4	2	2	7	6	1	1	1	1	2	2	2	2
9	9	35	458	2	45	4	2	7	4	9	5	5	1	1	0	0	0	5	4	7	5	5	7	4	7	5	4	5	3	5	4	2	2	5	2	5	4	2	2	7	6	1	1	1	1	2	2	2	2
9	9	35	458	2	45	4	2	7	4	9	5	5	1	1	0	0	0	5	4	7	5	5	7	4	7	5	4	5	3	5	4	2	2	5	2	5	4	2	2	7	6	1	1	1	1	2	2	2	2
9	9	35	458	2	45	4	2	7	4	9	5	5	1	1	0	0	0	5	4	7	5	5	7	4	7	5	4	5	3	5	4	2	2	5	2	5	4	2	2	7	6	1	1	1	1	2	2	2	2
9	9	35	458	2	45	4	2	7	4	9	5	5	1	1	0	0	0	5	4	7	5	5	7	4	7	5	4	5	3	5	4	2	2	5	2	5	4	2	2	7	6	1	1	1	1	2	2	2	2
9	9	35	458	2	45	4	2	7	4	9	5	5	1	1	0	0	0	5	4	7	5	5	7	4	7	5	4	5	3	5	4	2	2	5	2	5	4	2	2	7	6	1	1	1	1	2	2	2	2
9	9	35	458	2	45	4	2	7	4	9	5	5	1	1	0	0	0	5	4	7	5	5	7	4	7	5	4	5	3	5	4	2	2	5	2	5	4	2	2	7	6	1	1	1	1	2	2	2	2
9	9	35	458	2	45	4	2	7	4	9	5	5	1	1	0	0	0	5	4	7	5	5	7	4	7	5	4	5	3	5	4	2	2	5	2	5	4	2	2	7	6	1	1	1	1	2	2	2	2
9	9	35	458	2	45	4	2	7	4	9	5	5	1	1	0	0	0	5	4	7	5	5	7	4	7	5	4	5	3	5	4	2	2	5	2	5	4	2	2	7	6	1	1	1	1	2	2	2	2
9	9	35	458	2	45	4	2	7	4	9	5	5	1	1	0	0	0	5	4	7	5	5	7	4	7	5	4	5	3	5	4	2	2	5	2	5	4	2	2	7	6	1	1	1	1	2	2	2	2
9	9	36	459	2	50	4	2	6	1	6	5	3	1	1	0	0	1	6	6	2	2	6	1	5	3	3	6	6	3	5	2	3	3	2	2	2	2	3	3	6	6	1	5	6	5	6	3	3	2
9	9	36	459	2	50	4	2	6	1	6	5	3	1	1	0	0	1	6	6	2	2	6	1	5	3	3	6	6	3	5	2	3	3	2	2	2	2	3	3	6	6	1	5	6	5	6	3	3	2
9	9	36	459	2	50	4	2	6	1	6	5	3	1	1	0	0	1	6	6	2	2	6	1	5	3	3	6	6	3	5	2	3	3	2	2	2	2	3	3	6	6	1	5	6	5	6	3	3	2
9	9	36	459	2	50	4	2	6	1	6	5	3	1	1	0	0	1	6	6	2	2	6	1	5	3	3	6	6	3	5	2	3	3	2	2	2	2	3	3	6	6	1	5	6	5	6	3	3	2
9	9	36	459	2	50	4	2	6	1	6	5	3	1	1	0	0	1	6	6	2	2	6	1	5	3	3	6	6	3	5	2	3	3	2	2	2	2	3	3	6	6	1	5	6	5	6	3	3	2
9	9	36	459	2	50	4	2	6	1	6	5	3	1	1	0	0	1	6	6	2	2	6	1	5	3	3	6	6	3	5	2	3	3	2	2	2	2	3	3	6	6	1	5	6	5	6	3	3	2
9	9	36	459	2	50	4	2	6	1	6	5	3	1	1	0	0	1	6	6	2	2	6	1	5	3	3	6	6	3	5	2	3	3	2	2	2	2	3	3	6	6	1	5	6	5	6	3	3	2
9	9	36	459	2	50	4	2	6	1	6	5	3	1	1	0	0	1	6	6	2	2	6	1	5	3	3	6	6	3	5	2	3	3	2	2	2	2	3	3	6	6	1	5	6	5	6	3	3	2
9	9	36	459	2	50	4	2	6	1	6	5	3	1	1	0	0	1	6	6	2	2	6	1	5	3	3	6	6	3	5	2	3	3	2	2	2	2	3	3	6	6	1	5	6	5	6	3	3	2
9	9	36	459	2	50	4	2	6	1	6	5	3	1	1	0	0	1	6	6	2	2	6	1	5	3	3	6	6	3	5	2	3	3	2	2	2	2	3	3	6	6	1	5	6	5	6	3	3	2
9	9	36	459	2	50	4	2	6	1	6	5	3	1	1	0	0	1	6	6	2	2	6	1	5	3	3	6	6	3	5	2	3	3	2	2	2	2	3	3	6	6	1	5	6	5	6	3	3	2
9	9	36	459	2	50	4	2	6	1	6	5	3	1	1	0	0	1	6	6	2	2	6	1	5	3	3	6	6	3	5	2	3	3	2	2	2	2	3	3	6	6	1	5	6	5	6	3	3	2
9	9	36	459	2	50	4	2	6	1	6	5	3	1	1	0	0	1	6	6	2	2	6	1	5	3	3	6	6	3	5	2	3	3	2	2	2	2	3	3	6	6	1	5	6	5	6	3	3	2
9	9	36	459	2	50	4	2	6	1	6	5	3	1	1	0	0	1	6	6	2	2	6	1	5	3	3	6	6	3	5	2	3	3	2	2	2	2	3	3	6	6	1	5	6	5	6	3	3	2
9	9	36	459	2	50	4	2	6	1	6	5	3	1	1	0	0	1	6	6	2	2	6	1	5	3	3	6	6	3	5	2	3	3	2	2	2	2	3	3	6	6	1	5	6	5	6	3	3	2
9	9	36	459	2	50	4	2	6	1	6	5	3	1	1	0	0	1	6	6	2	2	6	1	5	3	3	6	6	3	5	2	3	3	2	2	2	2	3	3	6	6	1	5	6	5	6	3	3	2
9	9	36	459	2	50	4	2	6	1	6	5	3	1	1	0	0	1	6	6	2	2	6	1	5	3	3	6	6	3	5	2	3	3	2	2	2	2	3	3	6	6	1	5	6	5	6	3	3	2
9	9	36	459	2	50	4	2	6	1	6	5	3	1	1	0	0	1	6	6	2	2	6	1	5	3	3	6	6	3	5	2	3	3	2	2	2	2	3	3	6	6	1	5	6	5	6	3	3	2
9	9	36	459	2	50	4	2	6	1	6	5	3	1	1	0	0	1	6	6	2	2	6	1	5	3	3	6	6	3	5	2	3	3	2	2	2	2	3	3	6	6	1	5	6	5	6	3	3	2
9	9	36	459	2	50	4	2	6	1	6	5	3	1	1	0	0	1	6	6	2	2	6	1	5	3	3	6	6	3	5	2	3	3	2	2	2	2	3	3	6	6	1	5	6	5	6	3	3	2
9	9	37	460	1	68	4	5	6	2	6	5	4	1	0	0	0	0	5	5	5	5	6	6	5	6	5	6	6	1	6	5	2	2	2	4	4	4	4	4	6	6	2	6	6	6	5	4	4	4
9	9	37	460	1	68	4	5	6	2	6	5	4	1	0	0	0	0	5	5	5	5	6	6	5	6	5	6	6	1	6	5	2	2	2	4	4	4	4	4	6	6	2	6	6	6	5	4	4	4
9	9	37	460	1	68	4	5	6	2	6	5	4	1	0	0	0	0	5	5	5	5	6	6	5	6	5	6	6	1	6	5	2	2	2	4	4	4	4	4	6	6	2	6	6	6	5	4	4	4
9	9	37	460	1	68	4	5	6	2	6	5	4	1	0	0	0	0	5	5	5	5	6	6	5	6	5	6	6	1	6	5	2	2	2	4	4	4	4	4	6	6	2	6	6	6	5	4	4	4
9	9	37	460	1	68	4	5	6	2	6	5	4	1	0	0	0	0	5	5	5	5	6	6	5	6	5	6	6	1	6	5	2	2	2	4	4	4	4	4	6	6	2	6	6	6	5	4	4	4
9	9	37	460	1	68	4	5	6	2	6	5	4	1	0	0	0	0	5	5	5	5	6	6	5	6	5	6	6	1	6	5	2	2	2	4	4	4	4	4	6	6	2	6	6	6	5	4	4	4
9	9	37	460	1	68	4	5	6	2	6	5	4	1	0	0	0	0	5	5	5	5	6	6	5	6	5	6	6	1	6	5	2	2	2	4	4	4	4	4	6	6	2	6	6	6	5	4	4	4
9	9	37	460	1	68	4	5	6	2	6	5	4	1	0	0	0	0	5	5	5	5	6	6	5	6	5	6	6	1	6	5	2	2	2	4	4	4	4	4	6	6	2	6	6	6	5	4	4	4
9	9	37	460	1	68	4	5	6	2	6	5	4	1	0	0	0	0	5	5	5	5	6	6	5	6	5	6	6	1	6	5	2	2	2	4	4	4	4	4	6	6	2	6	6	6	5	4	4	4
9	9	37	460	1	68	4	5	6	2	6	5	4	1	0	0	0	0	5	5	5	5	6	6	5	6	5	6	6	1	6	5	2	2	2	4	4	4	4	4	6	6	2	6	6	6	5	4	4	4
9	9	37	460	1	68	4	5	6	2	6	5	4	1	0	0	0	0	5	5	5	5	6	6	5	6	5	6	6	1	6	5	2	2	2	4	4	4	4	4	6	6	2	6	6	6	5	4	4	4
9	9	37	460	1	68	4	5	6	2	6	5	4	1	0	0	0	0	5	5	5	5	6	6	5	6	5	6	6	1	6	5	2	2	2	4	4	4	4	4	6	6	2	6	6	6	5	4	4	4
9	9	37	460	1	68	4	5	6	2	6	5	4	1	0	0	0	0	5	5	5	5	6	6	5	6	5	6	6	1	6	5	2	2	2	4	4	4	4	4	6	6	2	6	6	6	5	4	4	4
9	9	37	460	1	68	4	5	6	2	6	5	4	1	0	0	0	0	5	5	5	5	6	6	5	6	5	6	6	1	6	5	2	2	2	4	4	4	4	4	6	6	2	6	6	6	5	4	4	4
9	9	37	460	1	68	4	5	6	2	6	5	4	1	0	0	0	0	5	5	5	5	6	6	5	6	5	6	6	1	6	5	2	2	2	4	4	4	4	4	6	6	2	6	6	6	5	4	4	4
9	9	37	460	1	68	4	5	6	2	6	5	4	1	0	0	0	0	5	5	5	5	6	6	5	6	5	6	6	1	6	5	2	2	2	4	4	4	4	4	6	6	2	6	6	6	5	4	4	4
9	9	37	460	1	68	4	5	6	2	6	5	4	1	0	0	0	0	5	5	5	5	6	6	5	6	5	6	6	1	6	5	2	2	2	4	4	4	4	4	6	6	2	6	6	6	5	4	4	4
9	9	37	460	1	68	4	5	6	2	6	5	4	1	0	0	0	0	5	5	5	5	6	6	5	6	5	6	6	1	6	5	2	2	2	4	4	4	4	4	6	6	2	6	6	6	5	4	4	4
9	9	37	460	1	68	4	5	6	2	6	5	4	1	0	0	0	0	5	5	5	5	6	6	5	6	5	6	6	1	6	5	2	2	2	4	4	4	4	4	6	6	2	6	6	6	5	4	4	4
9	9	37	460	1	68	4	5	6	2	6	5	4	1	0	0	0	0	5	5	5	5	6	6	5	6	5	6	6	1	6	5	2	2	2	4	4	4	4	4	6	6	2	6	6	6	5	4	4	4
9	9	38	461	1	23	4	4	11	4	1	4	2	1	1	1	0	0	6	5	6	6	7	7	7	7	7	6	6	5	7	6	7	4	1	5	1	1	5	6	4	6	1	1	1	1	7	6	6	7
9	9	38	461	1	23	4	4	11	4	1	4	2	1	1	1	0	0	6	5	6	6	7	7	7	7	7	6	6	5	7	6	7	4	1	5	1	1	5	6	4	6	1	1	1	1	7	6	6	7
9	9	38	461	1	23	4	4	11	4	1	4	2	1	1	1	0	0	6	5	6	6	7	7	7	7	7	6	6	5	7	6	7	4	1	5	1	1	5	6	4	6	1	1	1	1	7	6	6	7
9	9	38	461	1	23	4	4	11	4	1	4	2	1	1	1	0	0	6	5	6	6	7	7	7	7	7	6	6	5	7	6	7	4	1	5	1	1	5	6	4	6	1	1	1	1	7	6	6	7
9	9	38	461	1	23	4	4	11	4	1	4	2	1	1	1	0	0	6	5	6	6	7	7	7	7	7	6	6	5	7	6	7	4	1	5	1	1	5	6	4	6	1	1	1	1	7	6	6	7
9	9	38	461	1	23	4	4	11	4	1	4	2	1	1	1	0	0	6	5	6	6	7	7	7	7	7	6	6	5	7	6	7	4	1	5	1	1	5	6	4	6	1	1	1	1	7	6	6	7
9	9	38	461	1	23	4	4	11	4	1	4	2	1	1	1	0	0	6	5	6	6	7	7	7	7	7	6	6	5	7	6	7	4	1	5	1	1	5	6	4	6	1	1	1	1	7	6	6	7
9	9	38	461	1	23	4	4	11	4	1	4	2	1	1	1	0	0	6	5	6	6	7	7	7	7	7	6	6	5	7	6	7	4	1	5	1	1	5	6	4	6	1	1	1	1	7	6	6	7
9	9	38	461	1	23	4	4	11	4	1	4	2	1	1	1	0	0	6	5	6	6	7	7	7	7	7	6	6	5	7	6	7	4	1	5	1	1	5	6	4	6	1	1	1	1	7	6	6	7
9	9	38	461	1	23	4	4	11	4	1	4	2	1	1	1	0	0	6	5	6	6	7	7	7	7	7	6	6	5	7	6	7	4	1	5	1	1	5	6	4	6	1	1	1	1	7	6	6	7
9	9	38	461	1	23	4	4	11	4	1	4	2	1	1	1	0	0	6	5	6	6	7	7	7	7	7	6	6	5	7	6	7	4	1	5	1	1	5	6	4	6	1	1	1	1	7	6	6	7
9	9	38	461	1	23	4	4	11	4	1	4	2	1	1	1	0	0	6	5	6	6	7	7	7	7	7	6	6	5	7	6	7	4	1	5	1	1	5	6	4	6	1	1	1	1	7	6	6	7
9	9	38	461	1	23	4	4	11	4	1	4	2	1	1	1	0	0	6	5	6	6	7	7	7	7	7	6	6	5	7	6	7	4	1	5	1	1	5	6	4	6	1	1	1	1	7	6	6	7
9	9	38	461	1	23	4	4	11	4	1	4	2	1	1	1	0	0	6	5	6	6	7	7	7	7	7	6	6	5	7	6	7	4	1	5	1	1	5	6	4	6	1	1	1	1	7	6	6	7
9	9	38	461	1	23	4	4	11	4	1	4	2	1	1	1	0	0	6	5	6	6	7	7	7	7	7	6	6	5	7	6	7	4	1	5	1	1	5	6	4	6	1	1	1	1	7	6	6	7
9	9	38	461	1	23	4	4	11	4	1	4	2	1	1	1	0	0	6	5	6	6	7	7	7	7	7	6	6	5	7	6	7	4	1	5	1	1	5	6	4	6	1	1	1	1	7	6	6	7
9	9	38	461	1	23	4	4	11	4	1	4	2	1	1	1	0	0	6	5	6	6	7	7	7	7	7	6	6	5	7	6	7	4	1	5	1	1	5	6	4	6	1	1	1	1	7	6	6	7
9	9	38	461	1	23	4	4	11	4	1	4	2	1	1	1	0	0	6	5	6	6	7	7	7	7	7	6	6	5	7	6	7	4	1	5	1	1	5	6	4	6	1	1	1	1	7	6	6	7
9	9	38	461	1	23	4	4	11	4	1	4	2	1	1	1	0	0	6	5	6	6	7	7	7	7	7	6	6	5	7	6	7	4	1	5	1	1	5	6	4	6	1	1	1	1	7	6	6	7
9	9	38	461	1	23	4	4	11	4	1	4	2	1	1	1	0	0	6	5	6	6	7	7	7	7	7	6	6	5	7	6	7	4	1	5	1	1	5	6	4	6	1	1	1	1	7	6	6	7
9	9	39	462	2	55	3	2	2	4	3	4	4	1	1	0	0	0	5	6	3	3	7	7	2	2	2	5	5	5	5	5	5	5	5	4	5	5	4	5	4	4	5	5	5	5	5	4	3	4
9	9	39	462	2	55	3	2	2	4	3	4	4	1	1	0	0	0	5	6	3	3	7	7	2	2	2	5	5	5	5	5	5	5	5	4	5	5	4	5	4	4	5	5	5	5	5	4	3	4
9	9	39	462	2	55	3	2	2	4	3	4	4	1	1	0	0	0	5	6	3	3	7	7	2	2	2	5	5	5	5	5	5	5	5	4	5	5	4	5	4	4	5	5	5	5	5	4	3	4
9	9	39	462	2	55	3	2	2	4	3	4	4	1	1	0	0	0	5	6	3	3	7	7	2	2	2	5	5	5	5	5	5	5	5	4	5	5	4	5	4	4	5	5	5	5	5	4	3	4
9	9	39	462	2	55	3	2	2	4	3	4	4	1	1	0	0	0	5	6	3	3	7	7	2	2	2	5	5	5	5	5	5	5	5	4	5	5	4	5	4	4	5	5	5	5	5	4	3	4
9	9	39	462	2	55	3	2	2	4	3	4	4	1	1	0	0	0	5	6	3	3	7	7	2	2	2	5	5	5	5	5	5	5	5	4	5	5	4	5	4	4	5	5	5	5	5	4	3	4
9	9	39	462	2	55	3	2	2	4	3	4	4	1	1	0	0	0	5	6	3	3	7	7	2	2	2	5	5	5	5	5	5	5	5	4	5	5	4	5	4	4	5	5	5	5	5	4	3	4
9	9	39	462	2	55	3	2	2	4	3	4	4	1	1	0	0	0	5	6	3	3	7	7	2	2	2	5	5	5	5	5	5	5	5	4	5	5	4	5	4	4	5	5	5	5	5	4	3	4
9	9	39	462	2	55	3	2	2	4	3	4	4	1	1	0	0	0	5	6	3	3	7	7	2	2	2	5	5	5	5	5	5	5	5	4	5	5	4	5	4	4	5	5	5	5	5	4	3	4
9	9	39	462	2	55	3	2	2	4	3	4	4	1	1	0	0	0	5	6	3	3	7	7	2	2	2	5	5	5	5	5	5	5	5	4	5	5	4	5	4	4	5	5	5	5	5	4	3	4
9	9	39	462	2	55	3	2	2	4	3	4	4	1	1	0	0	0	5	6	3	3	7	7	2	2	2	5	5	5	5	5	5	5	5	4	5	5	4	5	4	4	5	5	5	5	5	4	3	4
9	9	39	462	2	55	3	2	2	4	3	4	4	1	1	0	0	0	5	6	3	3	7	7	2	2	2	5	5	5	5	5	5	5	5	4	5	5	4	5	4	4	5	5	5	5	5	4	3	4
9	9	39	462	2	55	3	2	2	4	3	4	4	1	1	0	0	0	5	6	3	3	7	7	2	2	2	5	5	5	5	5	5	5	5	4	5	5	4	5	4	4	5	5	5	5	5	4	3	4
9	9	39	462	2	55	3	2	2	4	3	4	4	1	1	0	0	0	5	6	3	3	7	7	2	2	2	5	5	5	5	5	5	5	5	4	5	5	4	5	4	4	5	5	5	5	5	4	3	4
9	9	39	462	2	55	3	2	2	4	3	4	4	1	1	0	0	0	5	6	3	3	7	7	2	2	2	5	5	5	5	5	5	5	5	4	5	5	4	5	4	4	5	5	5	5	5	4	3	4
9	9	39	462	2	55	3	2	2	4	3	4	4	1	1	0	0	0	5	6	3	3	7	7	2	2	2	5	5	5	5	5	5	5	5	4	5	5	4	5	4	4	5	5	5	5	5	4	3	4
9	9	39	462	2	55	3	2	2	4	3	4	4	1	1	0	0	0	5	6	3	3	7	7	2	2	2	5	5	5	5	5	5	5	5	4	5	5	4	5	4	4	5	5	5	5	5	4	3	4
9	9	39	462	2	55	3	2	2	4	3	4	4	1	1	0	0	0	5	6	3	3	7	7	2	2	2	5	5	5	5	5	5	5	5	4	5	5	4	5	4	4	5	5	5	5	5	4	3	4
9	9	39	462	2	55	3	2	2	4	3	4	4	1	1	0	0	0	5	6	3	3	7	7	2	2	2	5	5	5	5	5	5	5	5	4	5	5	4	5	4	4	5	5	5	5	5	4	3	4
9	9	39	462	2	55	3	2	2	4	3	4	4	1	1	0	0	0	5	6	3	3	7	7	2	2	2	5	5	5	5	5	5	5	5	4	5	5	4	5	4	4	5	5	5	5	5	4	3	4
9	9	40	463	2	43	3	3	1	3	4	5	4	1	0	0	0	1	5	5	4	3	5	5	6	5	5	5	4	4	4	2	7	5	4	4	3	4	5	3	5	5	2	3	4	3	4	5	4	5
9	9	40	463	2	43	3	3	1	3	4	5	4	1	0	0	0	1	5	5	4	3	5	5	6	5	5	5	4	4	4	2	7	5	4	4	3	4	5	3	5	5	2	3	4	3	4	5	4	5
9	9	40	463	2	43	3	3	1	3	4	5	4	1	0	0	0	1	5	5	4	3	5	5	6	5	5	5	4	4	4	2	7	5	4	4	3	4	5	3	5	5	2	3	4	3	4	5	4	5
9	9	40	463	2	43	3	3	1	3	4	5	4	1	0	0	0	1	5	5	4	3	5	5	6	5	5	5	4	4	4	2	7	5	4	4	3	4	5	3	5	5	2	3	4	3	4	5	4	5
9	9	40	463	2	43	3	3	1	3	4	5	4	1	0	0	0	1	5	5	4	3	5	5	6	5	5	5	4	4	4	2	7	5	4	4	3	4	5	3	5	5	2	3	4	3	4	5	4	5
9	9	40	463	2	43	3	3	1	3	4	5	4	1	0	0	0	1	5	5	4	3	5	5	6	5	5	5	4	4	4	2	7	5	4	4	3	4	5	3	5	5	2	3	4	3	4	5	4	5
9	9	40	463	2	43	3	3	1	3	4	5	4	1	0	0	0	1	5	5	4	3	5	5	6	5	5	5	4	4	4	2	7	5	4	4	3	4	5	3	5	5	2	3	4	3	4	5	4	5
9	9	40	463	2	43	3	3	1	3	4	5	4	1	0	0	0	1	5	5	4	3	5	5	6	5	5	5	4	4	4	2	7	5	4	4	3	4	5	3	5	5	2	3	4	3	4	5	4	5
9	9	40	463	2	43	3	3	1	3	4	5	4	1	0	0	0	1	5	5	4	3	5	5	6	5	5	5	4	4	4	2	7	5	4	4	3	4	5	3	5	5	2	3	4	3	4	5	4	5
9	9	40	463	2	43	3	3	1	3	4	5	4	1	0	0	0	1	5	5	4	3	5	5	6	5	5	5	4	4	4	2	7	5	4	4	3	4	5	3	5	5	2	3	4	3	4	5	4	5
9	9	40	463	2	43	3	3	1	3	4	5	4	1	0	0	0	1	5	5	4	3	5	5	6	5	5	5	4	4	4	2	7	5	4	4	3	4	5	3	5	5	2	3	4	3	4	5	4	5
9	9	40	463	2	43	3	3	1	3	4	5	4	1	0	0	0	1	5	5	4	3	5	5	6	5	5	5	4	4	4	2	7	5	4	4	3	4	5	3	5	5	2	3	4	3	4	5	4	5
9	9	40	463	2	43	3	3	1	3	4	5	4	1	0	0	0	1	5	5	4	3	5	5	6	5	5	5	4	4	4	2	7	5	4	4	3	4	5	3	5	5	2	3	4	3	4	5	4	5
9	9	40	463	2	43	3	3	1	3	4	5	4	1	0	0	0	1	5	5	4	3	5	5	6	5	5	5	4	4	4	2	7	5	4	4	3	4	5	3	5	5	2	3	4	3	4	5	4	5
9	9	40	463	2	43	3	3	1	3	4	5	4	1	0	0	0	1	5	5	4	3	5	5	6	5	5	5	4	4	4	2	7	5	4	4	3	4	5	3	5	5	2	3	4	3	4	5	4	5
9	9	40	463	2	43	3	3	1	3	4	5	4	1	0	0	0	1	5	5	4	3	5	5	6	5	5	5	4	4	4	2	7	5	4	4	3	4	5	3	5	5	2	3	4	3	4	5	4	5
9	9	40	463	2	43	3	3	1	3	4	5	4	1	0	0	0	1	5	5	4	3	5	5	6	5	5	5	4	4	4	2	7	5	4	4	3	4	5	3	5	5	2	3	4	3	4	5	4	5
9	9	40	463	2	43	3	3	1	3	4	5	4	1	0	0	0	1	5	5	4	3	5	5	6	5	5	5	4	4	4	2	7	5	4	4	3	4	5	3	5	5	2	3	4	3	4	5	4	5
9	9	40	463	2	43	3	3	1	3	4	5	4	1	0	0	0	1	5	5	4	3	5	5	6	5	5	5	4	4	4	2	7	5	4	4	3	4	5	3	5	5	2	3	4	3	4	5	4	5
9	9	40	463	2	43	3	3	1	3	4	5	4	1	0	0	0	1	5	5	4	3	5	5	6	5	5	5	4	4	4	2	7	5	4	4	3	4	5	3	5	5	2	3	4	3	4	5	4	5
9	9	41	464	1	54	3	3	5	2	6	4	3	1	0	0	0	1	3	3	3	5	4	6	5	5	6	4	4	4	4	4	2	4	2	3	3	2	2	4	6	4	4	6	6	3	4	4	2	4
9	9	41	464	1	54	3	3	5	2	6	4	3	1	0	0	0	1	3	3	3	5	4	6	5	5	6	4	4	4	4	4	2	4	2	3	3	2	2	4	6	4	4	6	6	3	4	4	2	4
9	9	41	464	1	54	3	3	5	2	6	4	3	1	0	0	0	1	3	3	3	5	4	6	5	5	6	4	4	4	4	4	2	4	2	3	3	2	2	4	6	4	4	6	6	3	4	4	2	4
9	9	41	464	1	54	3	3	5	2	6	4	3	1	0	0	0	1	3	3	3	5	4	6	5	5	6	4	4	4	4	4	2	4	2	3	3	2	2	4	6	4	4	6	6	3	4	4	2	4
9	9	41	464	1	54	3	3	5	2	6	4	3	1	0	0	0	1	3	3	3	5	4	6	5	5	6	4	4	4	4	4	2	4	2	3	3	2	2	4	6	4	4	6	6	3	4	4	2	4
9	9	41	464	1	54	3	3	5	2	6	4	3	1	0	0	0	1	3	3	3	5	4	6	5	5	6	4	4	4	4	4	2	4	2	3	3	2	2	4	6	4	4	6	6	3	4	4	2	4
9	9	41	464	1	54	3	3	5	2	6	4	3	1	0	0	0	1	3	3	3	5	4	6	5	5	6	4	4	4	4	4	2	4	2	3	3	2	2	4	6	4	4	6	6	3	4	4	2	4
9	9	41	464	1	54	3	3	5	2	6	4	3	1	0	0	0	1	3	3	3	5	4	6	5	5	6	4	4	4	4	4	2	4	2	3	3	2	2	4	6	4	4	6	6	3	4	4	2	4
9	9	41	464	1	54	3	3	5	2	6	4	3	1	0	0	0	1	3	3	3	5	4	6	5	5	6	4	4	4	4	4	2	4	2	3	3	2	2	4	6	4	4	6	6	3	4	4	2	4
9	9	41	464	1	54	3	3	5	2	6	4	3	1	0	0	0	1	3	3	3	5	4	6	5	5	6	4	4	4	4	4	2	4	2	3	3	2	2	4	6	4	4	6	6	3	4	4	2	4
9	9	41	464	1	54	3	3	5	2	6	4	3	1	0	0	0	1	3	3	3	5	4	6	5	5	6	4	4	4	4	4	2	4	2	3	3	2	2	4	6	4	4	6	6	3	4	4	2	4
9	9	41	464	1	54	3	3	5	2	6	4	3	1	0	0	0	1	3	3	3	5	4	6	5	5	6	4	4	4	4	4	2	4	2	3	3	2	2	4	6	4	4	6	6	3	4	4	2	4
9	9	41	464	1	54	3	3	5	2	6	4	3	1	0	0	0	1	3	3	3	5	4	6	5	5	6	4	4	4	4	4	2	4	2	3	3	2	2	4	6	4	4	6	6	3	4	4	2	4
9	9	41	464	1	54	3	3	5	2	6	4	3	1	0	0	0	1	3	3	3	5	4	6	5	5	6	4	4	4	4	4	2	4	2	3	3	2	2	4	6	4	4	6	6	3	4	4	2	4
9	9	41	464	1	54	3	3	5	2	6	4	3	1	0	0	0	1	3	3	3	5	4	6	5	5	6	4	4	4	4	4	2	4	2	3	3	2	2	4	6	4	4	6	6	3	4	4	2	4
9	9	41	464	1	54	3	3	5	2	6	4	3	1	0	0	0	1	3	3	3	5	4	6	5	5	6	4	4	4	4	4	2	4	2	3	3	2	2	4	6	4	4	6	6	3	4	4	2	4
9	9	41	464	1	54	3	3	5	2	6	4	3	1	0	0	0	1	3	3	3	5	4	6	5	5	6	4	4	4	4	4	2	4	2	3	3	2	2	4	6	4	4	6	6	3	4	4	2	4
9	9	41	464	1	54	3	3	5	2	6	4	3	1	0	0	0	1	3	3	3	5	4	6	5	5	6	4	4	4	4	4	2	4	2	3	3	2	2	4	6	4	4	6	6	3	4	4	2	4
9	9	41	464	1	54	3	3	5	2	6	4	3	1	0	0	0	1	3	3	3	5	4	6	5	5	6	4	4	4	4	4	2	4	2	3	3	2	2	4	6	4	4	6	6	3	4	4	2	4
9	9	41	464	1	54	3	3	5	2	6	4	3	1	0	0	0	1	3	3	3	5	4	6	5	5	6	4	4	4	4	4	2	4	2	3	3	2	2	4	6	4	4	6	6	3	4	4	2	4
9	9	42	465	1	40	3	3	11	2	11	4	2	1	1	0	0	1	6	6	5	6	7	6	6	1	4	6	5	2	6	2	4	2	3	6	4	2	1	1	5	4	1	1	3	2	6	7	6	2
9	9	42	465	1	40	3	3	11	2	11	4	2	1	1	0	0	1	6	6	5	6	7	6	6	1	4	6	5	2	6	2	4	2	3	6	4	2	1	1	5	4	1	1	3	2	6	7	6	2
9	9	42	465	1	40	3	3	11	2	11	4	2	1	1	0	0	1	6	6	5	6	7	6	6	1	4	6	5	2	6	2	4	2	3	6	4	2	1	1	5	4	1	1	3	2	6	7	6	2
9	9	42	465	1	40	3	3	11	2	11	4	2	1	1	0	0	1	6	6	5	6	7	6	6	1	4	6	5	2	6	2	4	2	3	6	4	2	1	1	5	4	1	1	3	2	6	7	6	2
9	9	42	465	1	40	3	3	11	2	11	4	2	1	1	0	0	1	6	6	5	6	7	6	6	1	4	6	5	2	6	2	4	2	3	6	4	2	1	1	5	4	1	1	3	2	6	7	6	2
9	9	42	465	1	40	3	3	11	2	11	4	2	1	1	0	0	1	6	6	5	6	7	6	6	1	4	6	5	2	6	2	4	2	3	6	4	2	1	1	5	4	1	1	3	2	6	7	6	2
9	9	42	465	1	40	3	3	11	2	11	4	2	1	1	0	0	1	6	6	5	6	7	6	6	1	4	6	5	2	6	2	4	2	3	6	4	2	1	1	5	4	1	1	3	2	6	7	6	2
9	9	42	465	1	40	3	3	11	2	11	4	2	1	1	0	0	1	6	6	5	6	7	6	6	1	4	6	5	2	6	2	4	2	3	6	4	2	1	1	5	4	1	1	3	2	6	7	6	2
9	9	42	465	1	40	3	3	11	2	11	4	2	1	1	0	0	1	6	6	5	6	7	6	6	1	4	6	5	2	6	2	4	2	3	6	4	2	1	1	5	4	1	1	3	2	6	7	6	2
9	9	42	465	1	40	3	3	11	2	11	4	2	1	1	0	0	1	6	6	5	6	7	6	6	1	4	6	5	2	6	2	4	2	3	6	4	2	1	1	5	4	1	1	3	2	6	7	6	2
9	9	42	465	1	40	3	3	11	2	11	4	2	1	1	0	0	1	6	6	5	6	7	6	6	1	4	6	5	2	6	2	4	2	3	6	4	2	1	1	5	4	1	1	3	2	6	7	6	2
9	9	42	465	1	40	3	3	11	2	11	4	2	1	1	0	0	1	6	6	5	6	7	6	6	1	4	6	5	2	6	2	4	2	3	6	4	2	1	1	5	4	1	1	3	2	6	7	6	2
9	9	42	465	1	40	3	3	11	2	11	4	2	1	1	0	0	1	6	6	5	6	7	6	6	1	4	6	5	2	6	2	4	2	3	6	4	2	1	1	5	4	1	1	3	2	6	7	6	2
9	9	42	465	1	40	3	3	11	2	11	4	2	1	1	0	0	1	6	6	5	6	7	6	6	1	4	6	5	2	6	2	4	2	3	6	4	2	1	1	5	4	1	1	3	2	6	7	6	2
9	9	42	465	1	40	3	3	11	2	11	4	2	1	1	0	0	1	6	6	5	6	7	6	6	1	4	6	5	2	6	2	4	2	3	6	4	2	1	1	5	4	1	1	3	2	6	7	6	2
9	9	42	465	1	40	3	3	11	2	11	4	2	1	1	0	0	1	6	6	5	6	7	6	6	1	4	6	5	2	6	2	4	2	3	6	4	2	1	1	5	4	1	1	3	2	6	7	6	2
9	9	42	465	1	40	3	3	11	2	11	4	2	1	1	0	0	1	6	6	5	6	7	6	6	1	4	6	5	2	6	2	4	2	3	6	4	2	1	1	5	4	1	1	3	2	6	7	6	2
9	9	42	465	1	40	3	3	11	2	11	4	2	1	1	0	0	1	6	6	5	6	7	6	6	1	4	6	5	2	6	2	4	2	3	6	4	2	1	1	5	4	1	1	3	2	6	7	6	2
9	9	42	465	1	40	3	3	11	2	11	4	2	1	1	0	0	1	6	6	5	6	7	6	6	1	4	6	5	2	6	2	4	2	3	6	4	2	1	1	5	4	1	1	3	2	6	7	6	2
9	9	42	465	1	40	3	3	11	2	11	4	2	1	1	0	0	1	6	6	5	6	7	6	6	1	4	6	5	2	6	2	4	2	3	6	4	2	1	1	5	4	1	1	3	2	6	7	6	2
9	9	43	466	1	22	4	4	11	5	11	4	1	1	1	0	1	1	7	6	7	7	7	7	6	7	7	5	7	2	5	6	4	6	3	6	3	2	2	6	7	2	1	5	6	6	7	2	1	4
9	9	43	466	1	22	4	4	11	5	11	4	1	1	1	0	1	1	7	6	7	7	7	7	6	7	7	5	7	2	5	6	4	6	3	6	3	2	2	6	7	2	1	5	6	6	7	2	1	4
9	9	43	466	1	22	4	4	11	5	11	4	1	1	1	0	1	1	7	6	7	7	7	7	6	7	7	5	7	2	5	6	4	6	3	6	3	2	2	6	7	2	1	5	6	6	7	2	1	4
9	9	43	466	1	22	4	4	11	5	11	4	1	1	1	0	1	1	7	6	7	7	7	7	6	7	7	5	7	2	5	6	4	6	3	6	3	2	2	6	7	2	1	5	6	6	7	2	1	4
9	9	43	466	1	22	4	4	11	5	11	4	1	1	1	0	1	1	7	6	7	7	7	7	6	7	7	5	7	2	5	6	4	6	3	6	3	2	2	6	7	2	1	5	6	6	7	2	1	4
9	9	43	466	1	22	4	4	11	5	11	4	1	1	1	0	1	1	7	6	7	7	7	7	6	7	7	5	7	2	5	6	4	6	3	6	3	2	2	6	7	2	1	5	6	6	7	2	1	4
9	9	43	466	1	22	4	4	11	5	11	4	1	1	1	0	1	1	7	6	7	7	7	7	6	7	7	5	7	2	5	6	4	6	3	6	3	2	2	6	7	2	1	5	6	6	7	2	1	4
9	9	43	466	1	22	4	4	11	5	11	4	1	1	1	0	1	1	7	6	7	7	7	7	6	7	7	5	7	2	5	6	4	6	3	6	3	2	2	6	7	2	1	5	6	6	7	2	1	4
9	9	43	466	1	22	4	4	11	5	11	4	1	1	1	0	1	1	7	6	7	7	7	7	6	7	7	5	7	2	5	6	4	6	3	6	3	2	2	6	7	2	1	5	6	6	7	2	1	4
9	9	43	466	1	22	4	4	11	5	11	4	1	1	1	0	1	1	7	6	7	7	7	7	6	7	7	5	7	2	5	6	4	6	3	6	3	2	2	6	7	2	1	5	6	6	7	2	1	4
9	9	43	466	1	22	4	4	11	5	11	4	1	1	1	0	1	1	7	6	7	7	7	7	6	7	7	5	7	2	5	6	4	6	3	6	3	2	2	6	7	2	1	5	6	6	7	2	1	4
9	9	43	466	1	22	4	4	11	5	11	4	1	1	1	0	1	1	7	6	7	7	7	7	6	7	7	5	7	2	5	6	4	6	3	6	3	2	2	6	7	2	1	5	6	6	7	2	1	4
9	9	43	466	1	22	4	4	11	5	11	4	1	1	1	0	1	1	7	6	7	7	7	7	6	7	7	5	7	2	5	6	4	6	3	6	3	2	2	6	7	2	1	5	6	6	7	2	1	4
9	9	43	466	1	22	4	4	11	5	11	4	1	1	1	0	1	1	7	6	7	7	7	7	6	7	7	5	7	2	5	6	4	6	3	6	3	2	2	6	7	2	1	5	6	6	7	2	1	4
9	9	43	466	1	22	4	4	11	5	11	4	1	1	1	0	1	1	7	6	7	7	7	7	6	7	7	5	7	2	5	6	4	6	3	6	3	2	2	6	7	2	1	5	6	6	7	2	1	4
9	9	43	466	1	22	4	4	11	5	11	4	1	1	1	0	1	1	7	6	7	7	7	7	6	7	7	5	7	2	5	6	4	6	3	6	3	2	2	6	7	2	1	5	6	6	7	2	1	4
9	9	43	466	1	22	4	4	11	5	11	4	1	1	1	0	1	1	7	6	7	7	7	7	6	7	7	5	7	2	5	6	4	6	3	6	3	2	2	6	7	2	1	5	6	6	7	2	1	4
9	9	43	466	1	22	4	4	11	5	11	4	1	1	1	0	1	1	7	6	7	7	7	7	6	7	7	5	7	2	5	6	4	6	3	6	3	2	2	6	7	2	1	5	6	6	7	2	1	4
9	9	43	466	1	22	4	4	11	5	11	4	1	1	1	0	1	1	7	6	7	7	7	7	6	7	7	5	7	2	5	6	4	6	3	6	3	2	2	6	7	2	1	5	6	6	7	2	1	4
9	9	43	466	1	22	4	4	11	5	11	4	1	1	1	0	1	1	7	6	7	7	7	7	6	7	7	5	7	2	5	6	4	6	3	6	3	2	2	6	7	2	1	5	6	6	7	2	1	4
9	9	44	467	1	45	4	5	3	2	2	5	4	1	1	0	0	1	7	7	2	2	7	7	6	3	3	5	6	2	4	3	2	6	3	5	1	1	7	7	3	4	2	6	6	6	5	4	2	1
9	9	44	467	1	45	4	5	3	2	2	5	4	1	1	0	0	1	7	7	2	2	7	7	6	3	3	5	6	2	4	3	2	6	3	5	1	1	7	7	3	4	2	6	6	6	5	4	2	1
9	9	44	467	1	45	4	5	3	2	2	5	4	1	1	0	0	1	7	7	2	2	7	7	6	3	3	5	6	2	4	3	2	6	3	5	1	1	7	7	3	4	2	6	6	6	5	4	2	1
9	9	44	467	1	45	4	5	3	2	2	5	4	1	1	0	0	1	7	7	2	2	7	7	6	3	3	5	6	2	4	3	2	6	3	5	1	1	7	7	3	4	2	6	6	6	5	4	2	1
9	9	44	467	1	45	4	5	3	2	2	5	4	1	1	0	0	1	7	7	2	2	7	7	6	3	3	5	6	2	4	3	2	6	3	5	1	1	7	7	3	4	2	6	6	6	5	4	2	1
9	9	44	467	1	45	4	5	3	2	2	5	4	1	1	0	0	1	7	7	2	2	7	7	6	3	3	5	6	2	4	3	2	6	3	5	1	1	7	7	3	4	2	6	6	6	5	4	2	1
9	9	44	467	1	45	4	5	3	2	2	5	4	1	1	0	0	1	7	7	2	2	7	7	6	3	3	5	6	2	4	3	2	6	3	5	1	1	7	7	3	4	2	6	6	6	5	4	2	1
9	9	44	467	1	45	4	5	3	2	2	5	4	1	1	0	0	1	7	7	2	2	7	7	6	3	3	5	6	2	4	3	2	6	3	5	1	1	7	7	3	4	2	6	6	6	5	4	2	1
9	9	44	467	1	45	4	5	3	2	2	5	4	1	1	0	0	1	7	7	2	2	7	7	6	3	3	5	6	2	4	3	2	6	3	5	1	1	7	7	3	4	2	6	6	6	5	4	2	1
9	9	44	467	1	45	4	5	3	2	2	5	4	1	1	0	0	1	7	7	2	2	7	7	6	3	3	5	6	2	4	3	2	6	3	5	1	1	7	7	3	4	2	6	6	6	5	4	2	1
9	9	44	467	1	45	4	5	3	2	2	5	4	1	1	0	0	1	7	7	2	2	7	7	6	3	3	5	6	2	4	3	2	6	3	5	1	1	7	7	3	4	2	6	6	6	5	4	2	1
9	9	44	467	1	45	4	5	3	2	2	5	4	1	1	0	0	1	7	7	2	2	7	7	6	3	3	5	6	2	4	3	2	6	3	5	1	1	7	7	3	4	2	6	6	6	5	4	2	1
9	9	44	467	1	45	4	5	3	2	2	5	4	1	1	0	0	1	7	7	2	2	7	7	6	3	3	5	6	2	4	3	2	6	3	5	1	1	7	7	3	4	2	6	6	6	5	4	2	1
9	9	44	467	1	45	4	5	3	2	2	5	4	1	1	0	0	1	7	7	2	2	7	7	6	3	3	5	6	2	4	3	2	6	3	5	1	1	7	7	3	4	2	6	6	6	5	4	2	1
9	9	44	467	1	45	4	5	3	2	2	5	4	1	1	0	0	1	7	7	2	2	7	7	6	3	3	5	6	2	4	3	2	6	3	5	1	1	7	7	3	4	2	6	6	6	5	4	2	1
9	9	44	467	1	45	4	5	3	2	2	5	4	1	1	0	0	1	7	7	2	2	7	7	6	3	3	5	6	2	4	3	2	6	3	5	1	1	7	7	3	4	2	6	6	6	5	4	2	1
9	9	44	467	1	45	4	5	3	2	2	5	4	1	1	0	0	1	7	7	2	2	7	7	6	3	3	5	6	2	4	3	2	6	3	5	1	1	7	7	3	4	2	6	6	6	5	4	2	1
9	9	44	467	1	45	4	5	3	2	2	5	4	1	1	0	0	1	7	7	2	2	7	7	6	3	3	5	6	2	4	3	2	6	3	5	1	1	7	7	3	4	2	6	6	6	5	4	2	1
9	9	44	467	1	45	4	5	3	2	2	5	4	1	1	0	0	1	7	7	2	2	7	7	6	3	3	5	6	2	4	3	2	6	3	5	1	1	7	7	3	4	2	6	6	6	5	4	2	1
9	9	44	467	1	45	4	5	3	2	2	5	4	1	1	0	0	1	7	7	2	2	7	7	6	3	3	5	6	2	4	3	2	6	3	5	1	1	7	7	3	4	2	6	6	6	5	4	2	1
9	9	45	468	1	41	4	2	5	3	5	4	3	1	1	0	1	1	5	5	5	3	6	6	4	4	4	4	4	6	3	5	4	3	3	3	5	4	3	6	4	3	5	2	6	1	5	3	3	2
9	9	45	468	1	41	4	2	5	3	5	4	3	1	1	0	1	1	5	5	5	3	6	6	4	4	4	4	4	6	3	5	4	3	3	3	5	4	3	6	4	3	5	2	6	1	5	3	3	2
9	9	45	468	1	41	4	2	5	3	5	4	3	1	1	0	1	1	5	5	5	3	6	6	4	4	4	4	4	6	3	5	4	3	3	3	5	4	3	6	4	3	5	2	6	1	5	3	3	2
9	9	45	468	1	41	4	2	5	3	5	4	3	1	1	0	1	1	5	5	5	3	6	6	4	4	4	4	4	6	3	5	4	3	3	3	5	4	3	6	4	3	5	2	6	1	5	3	3	2
9	9	45	468	1	41	4	2	5	3	5	4	3	1	1	0	1	1	5	5	5	3	6	6	4	4	4	4	4	6	3	5	4	3	3	3	5	4	3	6	4	3	5	2	6	1	5	3	3	2
9	9	45	468	1	41	4	2	5	3	5	4	3	1	1	0	1	1	5	5	5	3	6	6	4	4	4	4	4	6	3	5	4	3	3	3	5	4	3	6	4	3	5	2	6	1	5	3	3	2
9	9	45	468	1	41	4	2	5	3	5	4	3	1	1	0	1	1	5	5	5	3	6	6	4	4	4	4	4	6	3	5	4	3	3	3	5	4	3	6	4	3	5	2	6	1	5	3	3	2
9	9	45	468	1	41	4	2	5	3	5	4	3	1	1	0	1	1	5	5	5	3	6	6	4	4	4	4	4	6	3	5	4	3	3	3	5	4	3	6	4	3	5	2	6	1	5	3	3	2
9	9	45	468	1	41	4	2	5	3	5	4	3	1	1	0	1	1	5	5	5	3	6	6	4	4	4	4	4	6	3	5	4	3	3	3	5	4	3	6	4	3	5	2	6	1	5	3	3	2
9	9	45	468	1	41	4	2	5	3	5	4	3	1	1	0	1	1	5	5	5	3	6	6	4	4	4	4	4	6	3	5	4	3	3	3	5	4	3	6	4	3	5	2	6	1	5	3	3	2
9	9	45	468	1	41	4	2	5	3	5	4	3	1	1	0	1	1	5	5	5	3	6	6	4	4	4	4	4	6	3	5	4	3	3	3	5	4	3	6	4	3	5	2	6	1	5	3	3	2
9	9	45	468	1	41	4	2	5	3	5	4	3	1	1	0	1	1	5	5	5	3	6	6	4	4	4	4	4	6	3	5	4	3	3	3	5	4	3	6	4	3	5	2	6	1	5	3	3	2
9	9	45	468	1	41	4	2	5	3	5	4	3	1	1	0	1	1	5	5	5	3	6	6	4	4	4	4	4	6	3	5	4	3	3	3	5	4	3	6	4	3	5	2	6	1	5	3	3	2
9	9	45	468	1	41	4	2	5	3	5	4	3	1	1	0	1	1	5	5	5	3	6	6	4	4	4	4	4	6	3	5	4	3	3	3	5	4	3	6	4	3	5	2	6	1	5	3	3	2
9	9	45	468	1	41	4	2	5	3	5	4	3	1	1	0	1	1	5	5	5	3	6	6	4	4	4	4	4	6	3	5	4	3	3	3	5	4	3	6	4	3	5	2	6	1	5	3	3	2
9	9	45	468	1	41	4	2	5	3	5	4	3	1	1	0	1	1	5	5	5	3	6	6	4	4	4	4	4	6	3	5	4	3	3	3	5	4	3	6	4	3	5	2	6	1	5	3	3	2
9	9	45	468	1	41	4	2	5	3	5	4	3	1	1	0	1	1	5	5	5	3	6	6	4	4	4	4	4	6	3	5	4	3	3	3	5	4	3	6	4	3	5	2	6	1	5	3	3	2
9	9	45	468	1	41	4	2	5	3	5	4	3	1	1	0	1	1	5	5	5	3	6	6	4	4	4	4	4	6	3	5	4	3	3	3	5	4	3	6	4	3	5	2	6	1	5	3	3	2
9	9	45	468	1	41	4	2	5	3	5	4	3	1	1	0	1	1	5	5	5	3	6	6	4	4	4	4	4	6	3	5	4	3	3	3	5	4	3	6	4	3	5	2	6	1	5	3	3	2
9	9	45	468	1	41	4	2	5	3	5	4	3	1	1	0	1	1	5	5	5	3	6	6	4	4	4	4	4	6	3	5	4	3	3	3	5	4	3	6	4	3	5	2	6	1	5	3	3	2
9	9	46	469	1	20	4	4	11	4	6	4	1	1	1	1	0	0	6	6	1	1	7	7	5	4	3	6	6	2	5	2	6	6	2	5	2	2	2	2	6	6	2	5	4	5	5	5	4	4
9	9	46	469	1	20	4	4	11	4	6	4	1	1	1	1	0	0	6	6	1	1	7	7	5	4	3	6	6	2	5	2	6	6	2	5	2	2	2	2	6	6	2	5	4	5	5	5	4	4
9	9	46	469	1	20	4	4	11	4	6	4	1	1	1	1	0	0	6	6	1	1	7	7	5	4	3	6	6	2	5	2	6	6	2	5	2	2	2	2	6	6	2	5	4	5	5	5	4	4
9	9	46	469	1	20	4	4	11	4	6	4	1	1	1	1	0	0	6	6	1	1	7	7	5	4	3	6	6	2	5	2	6	6	2	5	2	2	2	2	6	6	2	5	4	5	5	5	4	4
9	9	46	469	1	20	4	4	11	4	6	4	1	1	1	1	0	0	6	6	1	1	7	7	5	4	3	6	6	2	5	2	6	6	2	5	2	2	2	2	6	6	2	5	4	5	5	5	4	4
9	9	46	469	1	20	4	4	11	4	6	4	1	1	1	1	0	0	6	6	1	1	7	7	5	4	3	6	6	2	5	2	6	6	2	5	2	2	2	2	6	6	2	5	4	5	5	5	4	4
9	9	46	469	1	20	4	4	11	4	6	4	1	1	1	1	0	0	6	6	1	1	7	7	5	4	3	6	6	2	5	2	6	6	2	5	2	2	2	2	6	6	2	5	4	5	5	5	4	4
9	9	46	469	1	20	4	4	11	4	6	4	1	1	1	1	0	0	6	6	1	1	7	7	5	4	3	6	6	2	5	2	6	6	2	5	2	2	2	2	6	6	2	5	4	5	5	5	4	4
9	9	46	469	1	20	4	4	11	4	6	4	1	1	1	1	0	0	6	6	1	1	7	7	5	4	3	6	6	2	5	2	6	6	2	5	2	2	2	2	6	6	2	5	4	5	5	5	4	4
9	9	46	469	1	20	4	4	11	4	6	4	1	1	1	1	0	0	6	6	1	1	7	7	5	4	3	6	6	2	5	2	6	6	2	5	2	2	2	2	6	6	2	5	4	5	5	5	4	4
9	9	46	469	1	20	4	4	11	4	6	4	1	1	1	1	0	0	6	6	1	1	7	7	5	4	3	6	6	2	5	2	6	6	2	5	2	2	2	2	6	6	2	5	4	5	5	5	4	4
9	9	46	469	1	20	4	4	11	4	6	4	1	1	1	1	0	0	6	6	1	1	7	7	5	4	3	6	6	2	5	2	6	6	2	5	2	2	2	2	6	6	2	5	4	5	5	5	4	4
9	9	46	469	1	20	4	4	11	4	6	4	1	1	1	1	0	0	6	6	1	1	7	7	5	4	3	6	6	2	5	2	6	6	2	5	2	2	2	2	6	6	2	5	4	5	5	5	4	4
9	9	46	469	1	20	4	4	11	4	6	4	1	1	1	1	0	0	6	6	1	1	7	7	5	4	3	6	6	2	5	2	6	6	2	5	2	2	2	2	6	6	2	5	4	5	5	5	4	4
9	9	46	469	1	20	4	4	11	4	6	4	1	1	1	1	0	0	6	6	1	1	7	7	5	4	3	6	6	2	5	2	6	6	2	5	2	2	2	2	6	6	2	5	4	5	5	5	4	4
9	9	46	469	1	20	4	4	11	4	6	4	1	1	1	1	0	0	6	6	1	1	7	7	5	4	3	6	6	2	5	2	6	6	2	5	2	2	2	2	6	6	2	5	4	5	5	5	4	4
9	9	46	469	1	20	4	4	11	4	6	4	1	1	1	1	0	0	6	6	1	1	7	7	5	4	3	6	6	2	5	2	6	6	2	5	2	2	2	2	6	6	2	5	4	5	5	5	4	4
9	9	46	469	1	20	4	4	11	4	6	4	1	1	1	1	0	0	6	6	1	1	7	7	5	4	3	6	6	2	5	2	6	6	2	5	2	2	2	2	6	6	2	5	4	5	5	5	4	4
9	9	46	469	1	20	4	4	11	4	6	4	1	1	1	1	0	0	6	6	1	1	7	7	5	4	3	6	6	2	5	2	6	6	2	5	2	2	2	2	6	6	2	5	4	5	5	5	4	4
9	9	46	469	1	20	4	4	11	4	6	4	1	1	1	1	0	0	6	6	1	1	7	7	5	4	3	6	6	2	5	2	6	6	2	5	2	2	2	2	6	6	2	5	4	5	5	5	4	4
9	9	47	470	1	19	3	4	11	5	4	5	1	1	1	1	0	0	7	7	4	5	7	7	6	3	2	6	6	3	6	2	3	1	1	7	1	1	2	2	6	7	1	1	1	1	5	1	1	1
9	9	47	470	1	19	3	4	11	5	4	5	1	1	1	1	0	0	7	7	4	5	7	7	6	3	2	6	6	3	6	2	3	1	1	7	1	1	2	2	6	7	1	1	1	1	5	1	1	1
9	9	47	470	1	19	3	4	11	5	4	5	1	1	1	1	0	0	7	7	4	5	7	7	6	3	2	6	6	3	6	2	3	1	1	7	1	1	2	2	6	7	1	1	1	1	5	1	1	1
9	9	47	470	1	19	3	4	11	5	4	5	1	1	1	1	0	0	7	7	4	5	7	7	6	3	2	6	6	3	6	2	3	1	1	7	1	1	2	2	6	7	1	1	1	1	5	1	1	1
9	9	47	470	1	19	3	4	11	5	4	5	1	1	1	1	0	0	7	7	4	5	7	7	6	3	2	6	6	3	6	2	3	1	1	7	1	1	2	2	6	7	1	1	1	1	5	1	1	1
9	9	47	470	1	19	3	4	11	5	4	5	1	1	1	1	0	0	7	7	4	5	7	7	6	3	2	6	6	3	6	2	3	1	1	7	1	1	2	2	6	7	1	1	1	1	5	1	1	1
9	9	47	470	1	19	3	4	11	5	4	5	1	1	1	1	0	0	7	7	4	5	7	7	6	3	2	6	6	3	6	2	3	1	1	7	1	1	2	2	6	7	1	1	1	1	5	1	1	1
9	9	47	470	1	19	3	4	11	5	4	5	1	1	1	1	0	0	7	7	4	5	7	7	6	3	2	6	6	3	6	2	3	1	1	7	1	1	2	2	6	7	1	1	1	1	5	1	1	1
9	9	47	470	1	19	3	4	11	5	4	5	1	1	1	1	0	0	7	7	4	5	7	7	6	3	2	6	6	3	6	2	3	1	1	7	1	1	2	2	6	7	1	1	1	1	5	1	1	1
9	9	47	470	1	19	3	4	11	5	4	5	1	1	1	1	0	0	7	7	4	5	7	7	6	3	2	6	6	3	6	2	3	1	1	7	1	1	2	2	6	7	1	1	1	1	5	1	1	1
9	9	47	470	1	19	3	4	11	5	4	5	1	1	1	1	0	0	7	7	4	5	7	7	6	3	2	6	6	3	6	2	3	1	1	7	1	1	2	2	6	7	1	1	1	1	5	1	1	1
9	9	47	470	1	19	3	4	11	5	4	5	1	1	1	1	0	0	7	7	4	5	7	7	6	3	2	6	6	3	6	2	3	1	1	7	1	1	2	2	6	7	1	1	1	1	5	1	1	1
9	9	47	470	1	19	3	4	11	5	4	5	1	1	1	1	0	0	7	7	4	5	7	7	6	3	2	6	6	3	6	2	3	1	1	7	1	1	2	2	6	7	1	1	1	1	5	1	1	1
9	9	47	470	1	19	3	4	11	5	4	5	1	1	1	1	0	0	7	7	4	5	7	7	6	3	2	6	6	3	6	2	3	1	1	7	1	1	2	2	6	7	1	1	1	1	5	1	1	1
9	9	47	470	1	19	3	4	11	5	4	5	1	1	1	1	0	0	7	7	4	5	7	7	6	3	2	6	6	3	6	2	3	1	1	7	1	1	2	2	6	7	1	1	1	1	5	1	1	1
9	9	47	470	1	19	3	4	11	5	4	5	1	1	1	1	0	0	7	7	4	5	7	7	6	3	2	6	6	3	6	2	3	1	1	7	1	1	2	2	6	7	1	1	1	1	5	1	1	1
9	9	47	470	1	19	3	4	11	5	4	5	1	1	1	1	0	0	7	7	4	5	7	7	6	3	2	6	6	3	6	2	3	1	1	7	1	1	2	2	6	7	1	1	1	1	5	1	1	1
9	9	47	470	1	19	3	4	11	5	4	5	1	1	1	1	0	0	7	7	4	5	7	7	6	3	2	6	6	3	6	2	3	1	1	7	1	1	2	2	6	7	1	1	1	1	5	1	1	1
9	9	47	470	1	19	3	4	11	5	4	5	1	1	1	1	0	0	7	7	4	5	7	7	6	3	2	6	6	3	6	2	3	1	1	7	1	1	2	2	6	7	1	1	1	1	5	1	1	1
9	9	47	470	1	19	3	4	11	5	4	5	1	1	1	1	0	0	7	7	4	5	7	7	6	3	2	6	6	3	6	2	3	1	1	7	1	1	2	2	6	7	1	1	1	1	5	1	1	1
9	9	48	471	1	20	4	4	11	4	11	4	2	1	0	0	0	1	6	5	5	5	7	6	4	5	4	6	6	5	4	2	3	2	3	5	2	2	5	5	6	5	3	6	6	6	4	2	2	4
9	9	48	471	1	20	4	4	11	4	11	4	2	1	0	0	0	1	6	5	5	5	7	6	4	5	4	6	6	5	4	2	3	2	3	5	2	2	5	5	6	5	3	6	6	6	4	2	2	4
9	9	48	471	1	20	4	4	11	4	11	4	2	1	0	0	0	1	6	5	5	5	7	6	4	5	4	6	6	5	4	2	3	2	3	5	2	2	5	5	6	5	3	6	6	6	4	2	2	4
9	9	48	471	1	20	4	4	11	4	11	4	2	1	0	0	0	1	6	5	5	5	7	6	4	5	4	6	6	5	4	2	3	2	3	5	2	2	5	5	6	5	3	6	6	6	4	2	2	4
9	9	48	471	1	20	4	4	11	4	11	4	2	1	0	0	0	1	6	5	5	5	7	6	4	5	4	6	6	5	4	2	3	2	3	5	2	2	5	5	6	5	3	6	6	6	4	2	2	4
9	9	48	471	1	20	4	4	11	4	11	4	2	1	0	0	0	1	6	5	5	5	7	6	4	5	4	6	6	5	4	2	3	2	3	5	2	2	5	5	6	5	3	6	6	6	4	2	2	4
9	9	48	471	1	20	4	4	11	4	11	4	2	1	0	0	0	1	6	5	5	5	7	6	4	5	4	6	6	5	4	2	3	2	3	5	2	2	5	5	6	5	3	6	6	6	4	2	2	4
9	9	48	471	1	20	4	4	11	4	11	4	2	1	0	0	0	1	6	5	5	5	7	6	4	5	4	6	6	5	4	2	3	2	3	5	2	2	5	5	6	5	3	6	6	6	4	2	2	4
9	9	48	471	1	20	4	4	11	4	11	4	2	1	0	0	0	1	6	5	5	5	7	6	4	5	4	6	6	5	4	2	3	2	3	5	2	2	5	5	6	5	3	6	6	6	4	2	2	4
9	9	48	471	1	20	4	4	11	4	11	4	2	1	0	0	0	1	6	5	5	5	7	6	4	5	4	6	6	5	4	2	3	2	3	5	2	2	5	5	6	5	3	6	6	6	4	2	2	4
9	9	48	471	1	20	4	4	11	4	11	4	2	1	0	0	0	1	6	5	5	5	7	6	4	5	4	6	6	5	4	2	3	2	3	5	2	2	5	5	6	5	3	6	6	6	4	2	2	4
9	9	48	471	1	20	4	4	11	4	11	4	2	1	0	0	0	1	6	5	5	5	7	6	4	5	4	6	6	5	4	2	3	2	3	5	2	2	5	5	6	5	3	6	6	6	4	2	2	4
9	9	48	471	1	20	4	4	11	4	11	4	2	1	0	0	0	1	6	5	5	5	7	6	4	5	4	6	6	5	4	2	3	2	3	5	2	2	5	5	6	5	3	6	6	6	4	2	2	4
9	9	48	471	1	20	4	4	11	4	11	4	2	1	0	0	0	1	6	5	5	5	7	6	4	5	4	6	6	5	4	2	3	2	3	5	2	2	5	5	6	5	3	6	6	6	4	2	2	4
9	9	48	471	1	20	4	4	11	4	11	4	2	1	0	0	0	1	6	5	5	5	7	6	4	5	4	6	6	5	4	2	3	2	3	5	2	2	5	5	6	5	3	6	6	6	4	2	2	4
9	9	48	471	1	20	4	4	11	4	11	4	2	1	0	0	0	1	6	5	5	5	7	6	4	5	4	6	6	5	4	2	3	2	3	5	2	2	5	5	6	5	3	6	6	6	4	2	2	4
9	9	48	471	1	20	4	4	11	4	11	4	2	1	0	0	0	1	6	5	5	5	7	6	4	5	4	6	6	5	4	2	3	2	3	5	2	2	5	5	6	5	3	6	6	6	4	2	2	4
9	9	48	471	1	20	4	4	11	4	11	4	2	1	0	0	0	1	6	5	5	5	7	6	4	5	4	6	6	5	4	2	3	2	3	5	2	2	5	5	6	5	3	6	6	6	4	2	2	4
9	9	48	471	1	20	4	4	11	4	11	4	2	1	0	0	0	1	6	5	5	5	7	6	4	5	4	6	6	5	4	2	3	2	3	5	2	2	5	5	6	5	3	6	6	6	4	2	2	4
9	9	48	471	1	20	4	4	11	4	11	4	2	1	0	0	0	1	6	5	5	5	7	6	4	5	4	6	6	5	4	2	3	2	3	5	2	2	5	5	6	5	3	6	6	6	4	2	2	4
9	9	49	472	1	20	4	4	11	4	3	3	2	1	1	1	0	1	6	7	3	4	7	7	7	6	4	7	7	6	6	1	5	7	6	6	5	6	7	7	2	6	7	4	3	3	7	5	4	2
9	9	49	472	1	20	4	4	11	4	3	3	2	1	1	1	0	1	6	7	3	4	7	7	7	6	4	7	7	6	6	1	5	7	6	6	5	6	7	7	2	6	7	4	3	3	7	5	4	2
9	9	49	472	1	20	4	4	11	4	3	3	2	1	1	1	0	1	6	7	3	4	7	7	7	6	4	7	7	6	6	1	5	7	6	6	5	6	7	7	2	6	7	4	3	3	7	5	4	2
9	9	49	472	1	20	4	4	11	4	3	3	2	1	1	1	0	1	6	7	3	4	7	7	7	6	4	7	7	6	6	1	5	7	6	6	5	6	7	7	2	6	7	4	3	3	7	5	4	2
9	9	49	472	1	20	4	4	11	4	3	3	2	1	1	1	0	1	6	7	3	4	7	7	7	6	4	7	7	6	6	1	5	7	6	6	5	6	7	7	2	6	7	4	3	3	7	5	4	2
9	9	49	472	1	20	4	4	11	4	3	3	2	1	1	1	0	1	6	7	3	4	7	7	7	6	4	7	7	6	6	1	5	7	6	6	5	6	7	7	2	6	7	4	3	3	7	5	4	2
9	9	49	472	1	20	4	4	11	4	3	3	2	1	1	1	0	1	6	7	3	4	7	7	7	6	4	7	7	6	6	1	5	7	6	6	5	6	7	7	2	6	7	4	3	3	7	5	4	2
9	9	49	472	1	20	4	4	11	4	3	3	2	1	1	1	0	1	6	7	3	4	7	7	7	6	4	7	7	6	6	1	5	7	6	6	5	6	7	7	2	6	7	4	3	3	7	5	4	2
9	9	49	472	1	20	4	4	11	4	3	3	2	1	1	1	0	1	6	7	3	4	7	7	7	6	4	7	7	6	6	1	5	7	6	6	5	6	7	7	2	6	7	4	3	3	7	5	4	2
9	9	49	472	1	20	4	4	11	4	3	3	2	1	1	1	0	1	6	7	3	4	7	7	7	6	4	7	7	6	6	1	5	7	6	6	5	6	7	7	2	6	7	4	3	3	7	5	4	2
9	9	49	472	1	20	4	4	11	4	3	3	2	1	1	1	0	1	6	7	3	4	7	7	7	6	4	7	7	6	6	1	5	7	6	6	5	6	7	7	2	6	7	4	3	3	7	5	4	2
9	9	49	472	1	20	4	4	11	4	3	3	2	1	1	1	0	1	6	7	3	4	7	7	7	6	4	7	7	6	6	1	5	7	6	6	5	6	7	7	2	6	7	4	3	3	7	5	4	2
9	9	49	472	1	20	4	4	11	4	3	3	2	1	1	1	0	1	6	7	3	4	7	7	7	6	4	7	7	6	6	1	5	7	6	6	5	6	7	7	2	6	7	4	3	3	7	5	4	2
9	9	49	472	1	20	4	4	11	4	3	3	2	1	1	1	0	1	6	7	3	4	7	7	7	6	4	7	7	6	6	1	5	7	6	6	5	6	7	7	2	6	7	4	3	3	7	5	4	2
9	9	49	472	1	20	4	4	11	4	3	3	2	1	1	1	0	1	6	7	3	4	7	7	7	6	4	7	7	6	6	1	5	7	6	6	5	6	7	7	2	6	7	4	3	3	7	5	4	2
9	9	49	472	1	20	4	4	11	4	3	3	2	1	1	1	0	1	6	7	3	4	7	7	7	6	4	7	7	6	6	1	5	7	6	6	5	6	7	7	2	6	7	4	3	3	7	5	4	2
9	9	49	472	1	20	4	4	11	4	3	3	2	1	1	1	0	1	6	7	3	4	7	7	7	6	4	7	7	6	6	1	5	7	6	6	5	6	7	7	2	6	7	4	3	3	7	5	4	2
9	9	49	472	1	20	4	4	11	4	3	3	2	1	1	1	0	1	6	7	3	4	7	7	7	6	4	7	7	6	6	1	5	7	6	6	5	6	7	7	2	6	7	4	3	3	7	5	4	2
9	9	49	472	1	20	4	4	11	4	3	3	2	1	1	1	0	1	6	7	3	4	7	7	7	6	4	7	7	6	6	1	5	7	6	6	5	6	7	7	2	6	7	4	3	3	7	5	4	2
9	9	49	472	1	20	4	4	11	4	3	3	2	1	1	1	0	1	6	7	3	4	7	7	7	6	4	7	7	6	6	1	5	7	6	6	5	6	7	7	2	6	7	4	3	3	7	5	4	2
9	9	50	473	2	28	4	2	1	3	11	5	1	1	1	0	0	0	4	3	2	2	4	6	1	1	2	5	5	3	3	4	5	6	3	5	2	2	2	2	2	4	2	4	4	4	1	5	3	6
9	9	50	473	2	28	4	2	1	3	11	5	1	1	1	0	0	0	4	3	2	2	4	6	1	1	2	5	5	3	3	4	5	6	3	5	2	2	2	2	2	4	2	4	4	4	1	5	3	6
9	9	50	473	2	28	4	2	1	3	11	5	1	1	1	0	0	0	4	3	2	2	4	6	1	1	2	5	5	3	3	4	5	6	3	5	2	2	2	2	2	4	2	4	4	4	1	5	3	6
9	9	50	473	2	28	4	2	1	3	11	5	1	1	1	0	0	0	4	3	2	2	4	6	1	1	2	5	5	3	3	4	5	6	3	5	2	2	2	2	2	4	2	4	4	4	1	5	3	6
9	9	50	473	2	28	4	2	1	3	11	5	1	1	1	0	0	0	4	3	2	2	4	6	1	1	2	5	5	3	3	4	5	6	3	5	2	2	2	2	2	4	2	4	4	4	1	5	3	6
9	9	50	473	2	28	4	2	1	3	11	5	1	1	1	0	0	0	4	3	2	2	4	6	1	1	2	5	5	3	3	4	5	6	3	5	2	2	2	2	2	4	2	4	4	4	1	5	3	6
9	9	50	473	2	28	4	2	1	3	11	5	1	1	1	0	0	0	4	3	2	2	4	6	1	1	2	5	5	3	3	4	5	6	3	5	2	2	2	2	2	4	2	4	4	4	1	5	3	6
9	9	50	473	2	28	4	2	1	3	11	5	1	1	1	0	0	0	4	3	2	2	4	6	1	1	2	5	5	3	3	4	5	6	3	5	2	2	2	2	2	4	2	4	4	4	1	5	3	6
9	9	50	473	2	28	4	2	1	3	11	5	1	1	1	0	0	0	4	3	2	2	4	6	1	1	2	5	5	3	3	4	5	6	3	5	2	2	2	2	2	4	2	4	4	4	1	5	3	6
9	9	50	473	2	28	4	2	1	3	11	5	1	1	1	0	0	0	4	3	2	2	4	6	1	1	2	5	5	3	3	4	5	6	3	5	2	2	2	2	2	4	2	4	4	4	1	5	3	6
9	9	50	473	2	28	4	2	1	3	11	5	1	1	1	0	0	0	4	3	2	2	4	6	1	1	2	5	5	3	3	4	5	6	3	5	2	2	2	2	2	4	2	4	4	4	1	5	3	6
9	9	50	473	2	28	4	2	1	3	11	5	1	1	1	0	0	0	4	3	2	2	4	6	1	1	2	5	5	3	3	4	5	6	3	5	2	2	2	2	2	4	2	4	4	4	1	5	3	6
9	9	50	473	2	28	4	2	1	3	11	5	1	1	1	0	0	0	4	3	2	2	4	6	1	1	2	5	5	3	3	4	5	6	3	5	2	2	2	2	2	4	2	4	4	4	1	5	3	6
9	9	50	473	2	28	4	2	1	3	11	5	1	1	1	0	0	0	4	3	2	2	4	6	1	1	2	5	5	3	3	4	5	6	3	5	2	2	2	2	2	4	2	4	4	4	1	5	3	6
9	9	50	473	2	28	4	2	1	3	11	5	1	1	1	0	0	0	4	3	2	2	4	6	1	1	2	5	5	3	3	4	5	6	3	5	2	2	2	2	2	4	2	4	4	4	1	5	3	6
9	9	50	473	2	28	4	2	1	3	11	5	1	1	1	0	0	0	4	3	2	2	4	6	1	1	2	5	5	3	3	4	5	6	3	5	2	2	2	2	2	4	2	4	4	4	1	5	3	6
9	9	50	473	2	28	4	2	1	3	11	5	1	1	1	0	0	0	4	3	2	2	4	6	1	1	2	5	5	3	3	4	5	6	3	5	2	2	2	2	2	4	2	4	4	4	1	5	3	6
9	9	50	473	2	28	4	2	1	3	11	5	1	1	1	0	0	0	4	3	2	2	4	6	1	1	2	5	5	3	3	4	5	6	3	5	2	2	2	2	2	4	2	4	4	4	1	5	3	6
9	9	50	473	2	28	4	2	1	3	11	5	1	1	1	0	0	0	4	3	2	2	4	6	1	1	2	5	5	3	3	4	5	6	3	5	2	2	2	2	2	4	2	4	4	4	1	5	3	6
9	9	50	473	2	28	4	2	1	3	11	5	1	1	1	0	0	0	4	3	2	2	4	6	1	1	2	5	5	3	3	4	5	6	3	5	2	2	2	2	2	4	2	4	4	4	1	5	3	6
[truncated: 75 more columns]
