# Supplementary material for: Nudging to prevent the purchase of incompatible digital products online: An experimental study
Source: PLoS One. 2017 Mar 10;12(3):e0173333. doi: 10.1371/journal.pone.0173333 (PMC5345791; doi:10.1371/journal.pone.0173333)
Supplement: S1 Dataset — (ZIP) [file pone.0173333.s001.zip › data_treat10_53Ss.xlsx]

## Sheet: data_treat10_53Ss
id_session	id_treatment	subject_session	id_subject	q0_sex	q0_age	q0_education	q0_employment	q0_income	q0_people	q0_avg_income	q0_products	q0_freeproducts	q0_plat_pc	q0_plat_mob	q0_plat_tablet	q0_plat_app	q0_plat_web	q0_p11	q0_p12	q0_p13	q0_p14	q0_p15	q0_p16	q0_p17	q0_p18	q0_p19	q1_p1	q1_p2	q1_p3	q1_p4	q1_p5	q1_p6	q1_p7	q1_p8	q1_p9	q1_p10	q1_p11	q1_p12	q1_p13	q1_p14	q1_p15	q1_p16	q1_p17	q1_p18	q1_p19	q1_p20	q2_p1	q2_p2	q2_p3
9	10	1	474	1	19	4	4	11	4	8	5	2	1	1	0	0	0	2	5	3	2	2	6	1	4	4	6	5	2	4	2	5	6	2	4	3	1	5	1	3	5	4	2	6	3	2	2	2	2
9	10	1	474	1	19	4	4	11	4	8	5	2	1	1	0	0	0	2	5	3	2	2	6	1	4	4	6	5	2	4	2	5	6	2	4	3	1	5	1	3	5	4	2	6	3	2	2	2	2
9	10	1	474	1	19	4	4	11	4	8	5	2	1	1	0	0	0	2	5	3	2	2	6	1	4	4	6	5	2	4	2	5	6	2	4	3	1	5	1	3	5	4	2	6	3	2	2	2	2
9	10	1	474	1	19	4	4	11	4	8	5	2	1	1	0	0	0	2	5	3	2	2	6	1	4	4	6	5	2	4	2	5	6	2	4	3	1	5	1	3	5	4	2	6	3	2	2	2	2
9	10	1	474	1	19	4	4	11	4	8	5	2	1	1	0	0	0	2	5	3	2	2	6	1	4	4	6	5	2	4	2	5	6	2	4	3	1	5	1	3	5	4	2	6	3	2	2	2	2
9	10	1	474	1	19	4	4	11	4	8	5	2	1	1	0	0	0	2	5	3	2	2	6	1	4	4	6	5	2	4	2	5	6	2	4	3	1	5	1	3	5	4	2	6	3	2	2	2	2
9	10	1	474	1	19	4	4	11	4	8	5	2	1	1	0	0	0	2	5	3	2	2	6	1	4	4	6	5	2	4	2	5	6	2	4	3	1	5	1	3	5	4	2	6	3	2	2	2	2
9	10	1	474	1	19	4	4	11	4	8	5	2	1	1	0	0	0	2	5	3	2	2	6	1	4	4	6	5	2	4	2	5	6	2	4	3	1	5	1	3	5	4	2	6	3	2	2	2	2
9	10	1	474	1	19	4	4	11	4	8	5	2	1	1	0	0	0	2	5	3	2	2	6	1	4	4	6	5	2	4	2	5	6	2	4	3	1	5	1	3	5	4	2	6	3	2	2	2	2
9	10	1	474	1	19	4	4	11	4	8	5	2	1	1	0	0	0	2	5	3	2	2	6	1	4	4	6	5	2	4	2	5	6	2	4	3	1	5	1	3	5	4	2	6	3	2	2	2	2
9	10	1	474	1	19	4	4	11	4	8	5	2	1	1	0	0	0	2	5	3	2	2	6	1	4	4	6	5	2	4	2	5	6	2	4	3	1	5	1	3	5	4	2	6	3	2	2	2	2
9	10	1	474	1	19	4	4	11	4	8	5	2	1	1	0	0	0	2	5	3	2	2	6	1	4	4	6	5	2	4	2	5	6	2	4	3	1	5	1	3	5	4	2	6	3	2	2	2	2
9	10	1	474	1	19	4	4	11	4	8	5	2	1	1	0	0	0	2	5	3	2	2	6	1	4	4	6	5	2	4	2	5	6	2	4	3	1	5	1	3	5	4	2	6	3	2	2	2	2
9	10	1	474	1	19	4	4	11	4	8	5	2	1	1	0	0	0	2	5	3	2	2	6	1	4	4	6	5	2	4	2	5	6	2	4	3	1	5	1	3	5	4	2	6	3	2	2	2	2
9	10	1	474	1	19	4	4	11	4	8	5	2	1	1	0	0	0	2	5	3	2	2	6	1	4	4	6	5	2	4	2	5	6	2	4	3	1	5	1	3	5	4	2	6	3	2	2	2	2
9	10	1	474	1	19	4	4	11	4	8	5	2	1	1	0	0	0	2	5	3	2	2	6	1	4	4	6	5	2	4	2	5	6	2	4	3	1	5	1	3	5	4	2	6	3	2	2	2	2
9	10	1	474	1	19	4	4	11	4	8	5	2	1	1	0	0	0	2	5	3	2	2	6	1	4	4	6	5	2	4	2	5	6	2	4	3	1	5	1	3	5	4	2	6	3	2	2	2	2
9	10	1	474	1	19	4	4	11	4	8	5	2	1	1	0	0	0	2	5	3	2	2	6	1	4	4	6	5	2	4	2	5	6	2	4	3	1	5	1	3	5	4	2	6	3	2	2	2	2
9	10	1	474	1	19	4	4	11	4	8	5	2	1	1	0	0	0	2	5	3	2	2	6	1	4	4	6	5	2	4	2	5	6	2	4	3	1	5	1	3	5	4	2	6	3	2	2	2	2
9	10	1	474	1	19	4	4	11	4	8	5	2	1	1	0	0	0	2	5	3	2	2	6	1	4	4	6	5	2	4	2	5	6	2	4	3	1	5	1	3	5	4	2	6	3	2	2	2	2
9	10	2	475	1	20	3	3	11	4	5	5	1	1	1	0	0	1	5	7	3	6	7	7	5	6	7	6	7	5	6	3	7	5	1	4	1	1	3	1	1	4	1	1	7	1	5	7	7	7
9	10	2	475	1	20	3	3	11	4	5	5	1	1	1	0	0	1	5	7	3	6	7	7	5	6	7	6	7	5	6	3	7	5	1	4	1	1	3	1	1	4	1	1	7	1	5	7	7	7
9	10	2	475	1	20	3	3	11	4	5	5	1	1	1	0	0	1	5	7	3	6	7	7	5	6	7	6	7	5	6	3	7	5	1	4	1	1	3	1	1	4	1	1	7	1	5	7	7	7
9	10	2	475	1	20	3	3	11	4	5	5	1	1	1	0	0	1	5	7	3	6	7	7	5	6	7	6	7	5	6	3	7	5	1	4	1	1	3	1	1	4	1	1	7	1	5	7	7	7
9	10	2	475	1	20	3	3	11	4	5	5	1	1	1	0	0	1	5	7	3	6	7	7	5	6	7	6	7	5	6	3	7	5	1	4	1	1	3	1	1	4	1	1	7	1	5	7	7	7
9	10	2	475	1	20	3	3	11	4	5	5	1	1	1	0	0	1	5	7	3	6	7	7	5	6	7	6	7	5	6	3	7	5	1	4	1	1	3	1	1	4	1	1	7	1	5	7	7	7
9	10	2	475	1	20	3	3	11	4	5	5	1	1	1	0	0	1	5	7	3	6	7	7	5	6	7	6	7	5	6	3	7	5	1	4	1	1	3	1	1	4	1	1	7	1	5	7	7	7
9	10	2	475	1	20	3	3	11	4	5	5	1	1	1	0	0	1	5	7	3	6	7	7	5	6	7	6	7	5	6	3	7	5	1	4	1	1	3	1	1	4	1	1	7	1	5	7	7	7
9	10	2	475	1	20	3	3	11	4	5	5	1	1	1	0	0	1	5	7	3	6	7	7	5	6	7	6	7	5	6	3	7	5	1	4	1	1	3	1	1	4	1	1	7	1	5	7	7	7
9	10	2	475	1	20	3	3	11	4	5	5	1	1	1	0	0	1	5	7	3	6	7	7	5	6	7	6	7	5	6	3	7	5	1	4	1	1	3	1	1	4	1	1	7	1	5	7	7	7
9	10	2	475	1	20	3	3	11	4	5	5	1	1	1	0	0	1	5	7	3	6	7	7	5	6	7	6	7	5	6	3	7	5	1	4	1	1	3	1	1	4	1	1	7	1	5	7	7	7
9	10	2	475	1	20	3	3	11	4	5	5	1	1	1	0	0	1	5	7	3	6	7	7	5	6	7	6	7	5	6	3	7	5	1	4	1	1	3	1	1	4	1	1	7	1	5	7	7	7
9	10	2	475	1	20	3	3	11	4	5	5	1	1	1	0	0	1	5	7	3	6	7	7	5	6	7	6	7	5	6	3	7	5	1	4	1	1	3	1	1	4	1	1	7	1	5	7	7	7
9	10	2	475	1	20	3	3	11	4	5	5	1	1	1	0	0	1	5	7	3	6	7	7	5	6	7	6	7	5	6	3	7	5	1	4	1	1	3	1	1	4	1	1	7	1	5	7	7	7
9	10	2	475	1	20	3	3	11	4	5	5	1	1	1	0	0	1	5	7	3	6	7	7	5	6	7	6	7	5	6	3	7	5	1	4	1	1	3	1	1	4	1	1	7	1	5	7	7	7
9	10	2	475	1	20	3	3	11	4	5	5	1	1	1	0	0	1	5	7	3	6	7	7	5	6	7	6	7	5	6	3	7	5	1	4	1	1	3	1	1	4	1	1	7	1	5	7	7	7
9	10	2	475	1	20	3	3	11	4	5	5	1	1	1	0	0	1	5	7	3	6	7	7	5	6	7	6	7	5	6	3	7	5	1	4	1	1	3	1	1	4	1	1	7	1	5	7	7	7
9	10	2	475	1	20	3	3	11	4	5	5	1	1	1	0	0	1	5	7	3	6	7	7	5	6	7	6	7	5	6	3	7	5	1	4	1	1	3	1	1	4	1	1	7	1	5	7	7	7
9	10	2	475	1	20	3	3	11	4	5	5	1	1	1	0	0	1	5	7	3	6	7	7	5	6	7	6	7	5	6	3	7	5	1	4	1	1	3	1	1	4	1	1	7	1	5	7	7	7
9	10	2	475	1	20	3	3	11	4	5	5	1	1	1	0	0	1	5	7	3	6	7	7	5	6	7	6	7	5	6	3	7	5	1	4	1	1	3	1	1	4	1	1	7	1	5	7	7	7
9	10	3	476	1	19	4	4	1	3	3	3	1	1	1	0	0	1	6	6	4	3	5	7	7	3	3	7	7	5	6	2	2	5	7	5	7	7	6	6	6	2	3	2	3	6	6	5	2	4
9	10	3	476	1	19	4	4	1	3	3	3	1	1	1	0	0	1	6	6	4	3	5	7	7	3	3	7	7	5	6	2	2	5	7	5	7	7	6	6	6	2	3	2	3	6	6	5	2	4
9	10	3	476	1	19	4	4	1	3	3	3	1	1	1	0	0	1	6	6	4	3	5	7	7	3	3	7	7	5	6	2	2	5	7	5	7	7	6	6	6	2	3	2	3	6	6	5	2	4
9	10	3	476	1	19	4	4	1	3	3	3	1	1	1	0	0	1	6	6	4	3	5	7	7	3	3	7	7	5	6	2	2	5	7	5	7	7	6	6	6	2	3	2	3	6	6	5	2	4
9	10	3	476	1	19	4	4	1	3	3	3	1	1	1	0	0	1	6	6	4	3	5	7	7	3	3	7	7	5	6	2	2	5	7	5	7	7	6	6	6	2	3	2	3	6	6	5	2	4
9	10	3	476	1	19	4	4	1	3	3	3	1	1	1	0	0	1	6	6	4	3	5	7	7	3	3	7	7	5	6	2	2	5	7	5	7	7	6	6	6	2	3	2	3	6	6	5	2	4
9	10	3	476	1	19	4	4	1	3	3	3	1	1	1	0	0	1	6	6	4	3	5	7	7	3	3	7	7	5	6	2	2	5	7	5	7	7	6	6	6	2	3	2	3	6	6	5	2	4
9	10	3	476	1	19	4	4	1	3	3	3	1	1	1	0	0	1	6	6	4	3	5	7	7	3	3	7	7	5	6	2	2	5	7	5	7	7	6	6	6	2	3	2	3	6	6	5	2	4
9	10	3	476	1	19	4	4	1	3	3	3	1	1	1	0	0	1	6	6	4	3	5	7	7	3	3	7	7	5	6	2	2	5	7	5	7	7	6	6	6	2	3	2	3	6	6	5	2	4
9	10	3	476	1	19	4	4	1	3	3	3	1	1	1	0	0	1	6	6	4	3	5	7	7	3	3	7	7	5	6	2	2	5	7	5	7	7	6	6	6	2	3	2	3	6	6	5	2	4
9	10	3	476	1	19	4	4	1	3	3	3	1	1	1	0	0	1	6	6	4	3	5	7	7	3	3	7	7	5	6	2	2	5	7	5	7	7	6	6	6	2	3	2	3	6	6	5	2	4
9	10	3	476	1	19	4	4	1	3	3	3	1	1	1	0	0	1	6	6	4	3	5	7	7	3	3	7	7	5	6	2	2	5	7	5	7	7	6	6	6	2	3	2	3	6	6	5	2	4
9	10	3	476	1	19	4	4	1	3	3	3	1	1	1	0	0	1	6	6	4	3	5	7	7	3	3	7	7	5	6	2	2	5	7	5	7	7	6	6	6	2	3	2	3	6	6	5	2	4
9	10	3	476	1	19	4	4	1	3	3	3	1	1	1	0	0	1	6	6	4	3	5	7	7	3	3	7	7	5	6	2	2	5	7	5	7	7	6	6	6	2	3	2	3	6	6	5	2	4
9	10	3	476	1	19	4	4	1	3	3	3	1	1	1	0	0	1	6	6	4	3	5	7	7	3	3	7	7	5	6	2	2	5	7	5	7	7	6	6	6	2	3	2	3	6	6	5	2	4
9	10	3	476	1	19	4	4	1	3	3	3	1	1	1	0	0	1	6	6	4	3	5	7	7	3	3	7	7	5	6	2	2	5	7	5	7	7	6	6	6	2	3	2	3	6	6	5	2	4
9	10	3	476	1	19	4	4	1	3	3	3	1	1	1	0	0	1	6	6	4	3	5	7	7	3	3	7	7	5	6	2	2	5	7	5	7	7	6	6	6	2	3	2	3	6	6	5	2	4
9	10	3	476	1	19	4	4	1	3	3	3	1	1	1	0	0	1	6	6	4	3	5	7	7	3	3	7	7	5	6	2	2	5	7	5	7	7	6	6	6	2	3	2	3	6	6	5	2	4
9	10	3	476	1	19	4	4	1	3	3	3	1	1	1	0	0	1	6	6	4	3	5	7	7	3	3	7	7	5	6	2	2	5	7	5	7	7	6	6	6	2	3	2	3	6	6	5	2	4
9	10	3	476	1	19	4	4	1	3	3	3	1	1	1	0	0	1	6	6	4	3	5	7	7	3	3	7	7	5	6	2	2	5	7	5	7	7	6	6	6	2	3	2	3	6	6	5	2	4
9	10	4	477	1	32	4	2	3	1	3	5	1	1	1	0	0	0	6	5	3	3	7	7	6	4	4	5	5	3	5	2	6	5	3	6	2	2	2	2	5	5	2	5	5	2	5	5	5	3
9	10	4	477	1	32	4	2	3	1	3	5	1	1	1	0	0	0	6	5	3	3	7	7	6	4	4	5	5	3	5	2	6	5	3	6	2	2	2	2	5	5	2	5	5	2	5	5	5	3
9	10	4	477	1	32	4	2	3	1	3	5	1	1	1	0	0	0	6	5	3	3	7	7	6	4	4	5	5	3	5	2	6	5	3	6	2	2	2	2	5	5	2	5	5	2	5	5	5	3
9	10	4	477	1	32	4	2	3	1	3	5	1	1	1	0	0	0	6	5	3	3	7	7	6	4	4	5	5	3	5	2	6	5	3	6	2	2	2	2	5	5	2	5	5	2	5	5	5	3
9	10	4	477	1	32	4	2	3	1	3	5	1	1	1	0	0	0	6	5	3	3	7	7	6	4	4	5	5	3	5	2	6	5	3	6	2	2	2	2	5	5	2	5	5	2	5	5	5	3
9	10	4	477	1	32	4	2	3	1	3	5	1	1	1	0	0	0	6	5	3	3	7	7	6	4	4	5	5	3	5	2	6	5	3	6	2	2	2	2	5	5	2	5	5	2	5	5	5	3
9	10	4	477	1	32	4	2	3	1	3	5	1	1	1	0	0	0	6	5	3	3	7	7	6	4	4	5	5	3	5	2	6	5	3	6	2	2	2	2	5	5	2	5	5	2	5	5	5	3
9	10	4	477	1	32	4	2	3	1	3	5	1	1	1	0	0	0	6	5	3	3	7	7	6	4	4	5	5	3	5	2	6	5	3	6	2	2	2	2	5	5	2	5	5	2	5	5	5	3
9	10	4	477	1	32	4	2	3	1	3	5	1	1	1	0	0	0	6	5	3	3	7	7	6	4	4	5	5	3	5	2	6	5	3	6	2	2	2	2	5	5	2	5	5	2	5	5	5	3
9	10	4	477	1	32	4	2	3	1	3	5	1	1	1	0	0	0	6	5	3	3	7	7	6	4	4	5	5	3	5	2	6	5	3	6	2	2	2	2	5	5	2	5	5	2	5	5	5	3
9	10	4	477	1	32	4	2	3	1	3	5	1	1	1	0	0	0	6	5	3	3	7	7	6	4	4	5	5	3	5	2	6	5	3	6	2	2	2	2	5	5	2	5	5	2	5	5	5	3
9	10	4	477	1	32	4	2	3	1	3	5	1	1	1	0	0	0	6	5	3	3	7	7	6	4	4	5	5	3	5	2	6	5	3	6	2	2	2	2	5	5	2	5	5	2	5	5	5	3
9	10	4	477	1	32	4	2	3	1	3	5	1	1	1	0	0	0	6	5	3	3	7	7	6	4	4	5	5	3	5	2	6	5	3	6	2	2	2	2	5	5	2	5	5	2	5	5	5	3
9	10	4	477	1	32	4	2	3	1	3	5	1	1	1	0	0	0	6	5	3	3	7	7	6	4	4	5	5	3	5	2	6	5	3	6	2	2	2	2	5	5	2	5	5	2	5	5	5	3
9	10	4	477	1	32	4	2	3	1	3	5	1	1	1	0	0	0	6	5	3	3	7	7	6	4	4	5	5	3	5	2	6	5	3	6	2	2	2	2	5	5	2	5	5	2	5	5	5	3
9	10	4	477	1	32	4	2	3	1	3	5	1	1	1	0	0	0	6	5	3	3	7	7	6	4	4	5	5	3	5	2	6	5	3	6	2	2	2	2	5	5	2	5	5	2	5	5	5	3
9	10	4	477	1	32	4	2	3	1	3	5	1	1	1	0	0	0	6	5	3	3	7	7	6	4	4	5	5	3	5	2	6	5	3	6	2	2	2	2	5	5	2	5	5	2	5	5	5	3
9	10	4	477	1	32	4	2	3	1	3	5	1	1	1	0	0	0	6	5	3	3	7	7	6	4	4	5	5	3	5	2	6	5	3	6	2	2	2	2	5	5	2	5	5	2	5	5	5	3
9	10	4	477	1	32	4	2	3	1	3	5	1	1	1	0	0	0	6	5	3	3	7	7	6	4	4	5	5	3	5	2	6	5	3	6	2	2	2	2	5	5	2	5	5	2	5	5	5	3
9	10	4	477	1	32	4	2	3	1	3	5	1	1	1	0	0	0	6	5	3	3	7	7	6	4	4	5	5	3	5	2	6	5	3	6	2	2	2	2	5	5	2	5	5	2	5	5	5	3
9	10	5	478	1	18	3	4	11	6	6	5	1	1	1	0	0	0	6	3	4	4	6	6	6	4	4	6	6	4	6	4	6	2	4	4	4	3	4	3	6	4	3	2	2	2	5	1	2	4
9	10	5	478	1	18	3	4	11	6	6	5	1	1	1	0	0	0	6	3	4	4	6	6	6	4	4	6	6	4	6	4	6	2	4	4	4	3	4	3	6	4	3	2	2	2	5	1	2	4
9	10	5	478	1	18	3	4	11	6	6	5	1	1	1	0	0	0	6	3	4	4	6	6	6	4	4	6	6	4	6	4	6	2	4	4	4	3	4	3	6	4	3	2	2	2	5	1	2	4
9	10	5	478	1	18	3	4	11	6	6	5	1	1	1	0	0	0	6	3	4	4	6	6	6	4	4	6	6	4	6	4	6	2	4	4	4	3	4	3	6	4	3	2	2	2	5	1	2	4
9	10	5	478	1	18	3	4	11	6	6	5	1	1	1	0	0	0	6	3	4	4	6	6	6	4	4	6	6	4	6	4	6	2	4	4	4	3	4	3	6	4	3	2	2	2	5	1	2	4
9	10	5	478	1	18	3	4	11	6	6	5	1	1	1	0	0	0	6	3	4	4	6	6	6	4	4	6	6	4	6	4	6	2	4	4	4	3	4	3	6	4	3	2	2	2	5	1	2	4
9	10	5	478	1	18	3	4	11	6	6	5	1	1	1	0	0	0	6	3	4	4	6	6	6	4	4	6	6	4	6	4	6	2	4	4	4	3	4	3	6	4	3	2	2	2	5	1	2	4
9	10	5	478	1	18	3	4	11	6	6	5	1	1	1	0	0	0	6	3	4	4	6	6	6	4	4	6	6	4	6	4	6	2	4	4	4	3	4	3	6	4	3	2	2	2	5	1	2	4
9	10	5	478	1	18	3	4	11	6	6	5	1	1	1	0	0	0	6	3	4	4	6	6	6	4	4	6	6	4	6	4	6	2	4	4	4	3	4	3	6	4	3	2	2	2	5	1	2	4
9	10	5	478	1	18	3	4	11	6	6	5	1	1	1	0	0	0	6	3	4	4	6	6	6	4	4	6	6	4	6	4	6	2	4	4	4	3	4	3	6	4	3	2	2	2	5	1	2	4
9	10	5	478	1	18	3	4	11	6	6	5	1	1	1	0	0	0	6	3	4	4	6	6	6	4	4	6	6	4	6	4	6	2	4	4	4	3	4	3	6	4	3	2	2	2	5	1	2	4
9	10	5	478	1	18	3	4	11	6	6	5	1	1	1	0	0	0	6	3	4	4	6	6	6	4	4	6	6	4	6	4	6	2	4	4	4	3	4	3	6	4	3	2	2	2	5	1	2	4
9	10	5	478	1	18	3	4	11	6	6	5	1	1	1	0	0	0	6	3	4	4	6	6	6	4	4	6	6	4	6	4	6	2	4	4	4	3	4	3	6	4	3	2	2	2	5	1	2	4
9	10	5	478	1	18	3	4	11	6	6	5	1	1	1	0	0	0	6	3	4	4	6	6	6	4	4	6	6	4	6	4	6	2	4	4	4	3	4	3	6	4	3	2	2	2	5	1	2	4
9	10	5	478	1	18	3	4	11	6	6	5	1	1	1	0	0	0	6	3	4	4	6	6	6	4	4	6	6	4	6	4	6	2	4	4	4	3	4	3	6	4	3	2	2	2	5	1	2	4
9	10	5	478	1	18	3	4	11	6	6	5	1	1	1	0	0	0	6	3	4	4	6	6	6	4	4	6	6	4	6	4	6	2	4	4	4	3	4	3	6	4	3	2	2	2	5	1	2	4
9	10	5	478	1	18	3	4	11	6	6	5	1	1	1	0	0	0	6	3	4	4	6	6	6	4	4	6	6	4	6	4	6	2	4	4	4	3	4	3	6	4	3	2	2	2	5	1	2	4
9	10	5	478	1	18	3	4	11	6	6	5	1	1	1	0	0	0	6	3	4	4	6	6	6	4	4	6	6	4	6	4	6	2	4	4	4	3	4	3	6	4	3	2	2	2	5	1	2	4
9	10	5	478	1	18	3	4	11	6	6	5	1	1	1	0	0	0	6	3	4	4	6	6	6	4	4	6	6	4	6	4	6	2	4	4	4	3	4	3	6	4	3	2	2	2	5	1	2	4
9	10	5	478	1	18	3	4	11	6	6	5	1	1	1	0	0	0	6	3	4	4	6	6	6	4	4	6	6	4	6	4	6	2	4	4	4	3	4	3	6	4	3	2	2	2	5	1	2	4
9	10	6	479	2	38	3	1	1	2	1	3	2	1	1	1	0	0	5	5	4	4	5	5	5	4	4	4	2	4	2	5	5	5	2	3	5	2	3	3	4	4	1	1	1	1	5	6	4	5
9	10	6	479	2	38	3	1	1	2	1	3	2	1	1	1	0	0	5	5	4	4	5	5	5	4	4	4	2	4	2	5	5	5	2	3	5	2	3	3	4	4	1	1	1	1	5	6	4	5
9	10	6	479	2	38	3	1	1	2	1	3	2	1	1	1	0	0	5	5	4	4	5	5	5	4	4	4	2	4	2	5	5	5	2	3	5	2	3	3	4	4	1	1	1	1	5	6	4	5
9	10	6	479	2	38	3	1	1	2	1	3	2	1	1	1	0	0	5	5	4	4	5	5	5	4	4	4	2	4	2	5	5	5	2	3	5	2	3	3	4	4	1	1	1	1	5	6	4	5
9	10	6	479	2	38	3	1	1	2	1	3	2	1	1	1	0	0	5	5	4	4	5	5	5	4	4	4	2	4	2	5	5	5	2	3	5	2	3	3	4	4	1	1	1	1	5	6	4	5
9	10	6	479	2	38	3	1	1	2	1	3	2	1	1	1	0	0	5	5	4	4	5	5	5	4	4	4	2	4	2	5	5	5	2	3	5	2	3	3	4	4	1	1	1	1	5	6	4	5
9	10	6	479	2	38	3	1	1	2	1	3	2	1	1	1	0	0	5	5	4	4	5	5	5	4	4	4	2	4	2	5	5	5	2	3	5	2	3	3	4	4	1	1	1	1	5	6	4	5
9	10	6	479	2	38	3	1	1	2	1	3	2	1	1	1	0	0	5	5	4	4	5	5	5	4	4	4	2	4	2	5	5	5	2	3	5	2	3	3	4	4	1	1	1	1	5	6	4	5
9	10	6	479	2	38	3	1	1	2	1	3	2	1	1	1	0	0	5	5	4	4	5	5	5	4	4	4	2	4	2	5	5	5	2	3	5	2	3	3	4	4	1	1	1	1	5	6	4	5
9	10	6	479	2	38	3	1	1	2	1	3	2	1	1	1	0	0	5	5	4	4	5	5	5	4	4	4	2	4	2	5	5	5	2	3	5	2	3	3	4	4	1	1	1	1	5	6	4	5
9	10	6	479	2	38	3	1	1	2	1	3	2	1	1	1	0	0	5	5	4	4	5	5	5	4	4	4	2	4	2	5	5	5	2	3	5	2	3	3	4	4	1	1	1	1	5	6	4	5
9	10	6	479	2	38	3	1	1	2	1	3	2	1	1	1	0	0	5	5	4	4	5	5	5	4	4	4	2	4	2	5	5	5	2	3	5	2	3	3	4	4	1	1	1	1	5	6	4	5
9	10	6	479	2	38	3	1	1	2	1	3	2	1	1	1	0	0	5	5	4	4	5	5	5	4	4	4	2	4	2	5	5	5	2	3	5	2	3	3	4	4	1	1	1	1	5	6	4	5
9	10	6	479	2	38	3	1	1	2	1	3	2	1	1	1	0	0	5	5	4	4	5	5	5	4	4	4	2	4	2	5	5	5	2	3	5	2	3	3	4	4	1	1	1	1	5	6	4	5
9	10	6	479	2	38	3	1	1	2	1	3	2	1	1	1	0	0	5	5	4	4	5	5	5	4	4	4	2	4	2	5	5	5	2	3	5	2	3	3	4	4	1	1	1	1	5	6	4	5
9	10	6	479	2	38	3	1	1	2	1	3	2	1	1	1	0	0	5	5	4	4	5	5	5	4	4	4	2	4	2	5	5	5	2	3	5	2	3	3	4	4	1	1	1	1	5	6	4	5
9	10	6	479	2	38	3	1	1	2	1	3	2	1	1	1	0	0	5	5	4	4	5	5	5	4	4	4	2	4	2	5	5	5	2	3	5	2	3	3	4	4	1	1	1	1	5	6	4	5
9	10	6	479	2	38	3	1	1	2	1	3	2	1	1	1	0	0	5	5	4	4	5	5	5	4	4	4	2	4	2	5	5	5	2	3	5	2	3	3	4	4	1	1	1	1	5	6	4	5
9	10	6	479	2	38	3	1	1	2	1	3	2	1	1	1	0	0	5	5	4	4	5	5	5	4	4	4	2	4	2	5	5	5	2	3	5	2	3	3	4	4	1	1	1	1	5	6	4	5
9	10	6	479	2	38	3	1	1	2	1	3	2	1	1	1	0	0	5	5	4	4	5	5	5	4	4	4	2	4	2	5	5	5	2	3	5	2	3	3	4	4	1	1	1	1	5	6	4	5
9	10	7	480	1	18	3	4	11	3	6	4	1	1	1	0	0	0	7	7	5	4	6	6	6	5	4	7	6	2	5	4	4	6	3	4	3	3	7	7	7	7	2	3	7	3	6	7	7	7
9	10	7	480	1	18	3	4	11	3	6	4	1	1	1	0	0	0	7	7	5	4	6	6	6	5	4	7	6	2	5	4	4	6	3	4	3	3	7	7	7	7	2	3	7	3	6	7	7	7
9	10	7	480	1	18	3	4	11	3	6	4	1	1	1	0	0	0	7	7	5	4	6	6	6	5	4	7	6	2	5	4	4	6	3	4	3	3	7	7	7	7	2	3	7	3	6	7	7	7
9	10	7	480	1	18	3	4	11	3	6	4	1	1	1	0	0	0	7	7	5	4	6	6	6	5	4	7	6	2	5	4	4	6	3	4	3	3	7	7	7	7	2	3	7	3	6	7	7	7
9	10	7	480	1	18	3	4	11	3	6	4	1	1	1	0	0	0	7	7	5	4	6	6	6	5	4	7	6	2	5	4	4	6	3	4	3	3	7	7	7	7	2	3	7	3	6	7	7	7
9	10	7	480	1	18	3	4	11	3	6	4	1	1	1	0	0	0	7	7	5	4	6	6	6	5	4	7	6	2	5	4	4	6	3	4	3	3	7	7	7	7	2	3	7	3	6	7	7	7
9	10	7	480	1	18	3	4	11	3	6	4	1	1	1	0	0	0	7	7	5	4	6	6	6	5	4	7	6	2	5	4	4	6	3	4	3	3	7	7	7	7	2	3	7	3	6	7	7	7
9	10	7	480	1	18	3	4	11	3	6	4	1	1	1	0	0	0	7	7	5	4	6	6	6	5	4	7	6	2	5	4	4	6	3	4	3	3	7	7	7	7	2	3	7	3	6	7	7	7
9	10	7	480	1	18	3	4	11	3	6	4	1	1	1	0	0	0	7	7	5	4	6	6	6	5	4	7	6	2	5	4	4	6	3	4	3	3	7	7	7	7	2	3	7	3	6	7	7	7
9	10	7	480	1	18	3	4	11	3	6	4	1	1	1	0	0	0	7	7	5	4	6	6	6	5	4	7	6	2	5	4	4	6	3	4	3	3	7	7	7	7	2	3	7	3	6	7	7	7
9	10	7	480	1	18	3	4	11	3	6	4	1	1	1	0	0	0	7	7	5	4	6	6	6	5	4	7	6	2	5	4	4	6	3	4	3	3	7	7	7	7	2	3	7	3	6	7	7	7
9	10	7	480	1	18	3	4	11	3	6	4	1	1	1	0	0	0	7	7	5	4	6	6	6	5	4	7	6	2	5	4	4	6	3	4	3	3	7	7	7	7	2	3	7	3	6	7	7	7
9	10	7	480	1	18	3	4	11	3	6	4	1	1	1	0	0	0	7	7	5	4	6	6	6	5	4	7	6	2	5	4	4	6	3	4	3	3	7	7	7	7	2	3	7	3	6	7	7	7
9	10	7	480	1	18	3	4	11	3	6	4	1	1	1	0	0	0	7	7	5	4	6	6	6	5	4	7	6	2	5	4	4	6	3	4	3	3	7	7	7	7	2	3	7	3	6	7	7	7
9	10	7	480	1	18	3	4	11	3	6	4	1	1	1	0	0	0	7	7	5	4	6	6	6	5	4	7	6	2	5	4	4	6	3	4	3	3	7	7	7	7	2	3	7	3	6	7	7	7
9	10	7	480	1	18	3	4	11	3	6	4	1	1	1	0	0	0	7	7	5	4	6	6	6	5	4	7	6	2	5	4	4	6	3	4	3	3	7	7	7	7	2	3	7	3	6	7	7	7
9	10	7	480	1	18	3	4	11	3	6	4	1	1	1	0	0	0	7	7	5	4	6	6	6	5	4	7	6	2	5	4	4	6	3	4	3	3	7	7	7	7	2	3	7	3	6	7	7	7
9	10	7	480	1	18	3	4	11	3	6	4	1	1	1	0	0	0	7	7	5	4	6	6	6	5	4	7	6	2	5	4	4	6	3	4	3	3	7	7	7	7	2	3	7	3	6	7	7	7
9	10	7	480	1	18	3	4	11	3	6	4	1	1	1	0	0	0	7	7	5	4	6	6	6	5	4	7	6	2	5	4	4	6	3	4	3	3	7	7	7	7	2	3	7	3	6	7	7	7
9	10	7	480	1	18	3	4	11	3	6	4	1	1	1	0	0	0	7	7	5	4	6	6	6	5	4	7	6	2	5	4	4	6	3	4	3	3	7	7	7	7	2	3	7	3	6	7	7	7
9	10	8	481	1	19	4	4	11	4	3	4	2	1	1	0	0	1	6	7	4	3	7	2	5	3	2	7	6	1	5	2	1	2	5	3	1	1	7	2	2	6	1	1	7	2	3	4	5	5
9	10	8	481	1	19	4	4	11	4	3	4	2	1	1	0	0	1	6	7	4	3	7	2	5	3	2	7	6	1	5	2	1	2	5	3	1	1	7	2	2	6	1	1	7	2	3	4	5	5
9	10	8	481	1	19	4	4	11	4	3	4	2	1	1	0	0	1	6	7	4	3	7	2	5	3	2	7	6	1	5	2	1	2	5	3	1	1	7	2	2	6	1	1	7	2	3	4	5	5
9	10	8	481	1	19	4	4	11	4	3	4	2	1	1	0	0	1	6	7	4	3	7	2	5	3	2	7	6	1	5	2	1	2	5	3	1	1	7	2	2	6	1	1	7	2	3	4	5	5
9	10	8	481	1	19	4	4	11	4	3	4	2	1	1	0	0	1	6	7	4	3	7	2	5	3	2	7	6	1	5	2	1	2	5	3	1	1	7	2	2	6	1	1	7	2	3	4	5	5
9	10	8	481	1	19	4	4	11	4	3	4	2	1	1	0	0	1	6	7	4	3	7	2	5	3	2	7	6	1	5	2	1	2	5	3	1	1	7	2	2	6	1	1	7	2	3	4	5	5
9	10	8	481	1	19	4	4	11	4	3	4	2	1	1	0	0	1	6	7	4	3	7	2	5	3	2	7	6	1	5	2	1	2	5	3	1	1	7	2	2	6	1	1	7	2	3	4	5	5
9	10	8	481	1	19	4	4	11	4	3	4	2	1	1	0	0	1	6	7	4	3	7	2	5	3	2	7	6	1	5	2	1	2	5	3	1	1	7	2	2	6	1	1	7	2	3	4	5	5
9	10	8	481	1	19	4	4	11	4	3	4	2	1	1	0	0	1	6	7	4	3	7	2	5	3	2	7	6	1	5	2	1	2	5	3	1	1	7	2	2	6	1	1	7	2	3	4	5	5
9	10	8	481	1	19	4	4	11	4	3	4	2	1	1	0	0	1	6	7	4	3	7	2	5	3	2	7	6	1	5	2	1	2	5	3	1	1	7	2	2	6	1	1	7	2	3	4	5	5
9	10	8	481	1	19	4	4	11	4	3	4	2	1	1	0	0	1	6	7	4	3	7	2	5	3	2	7	6	1	5	2	1	2	5	3	1	1	7	2	2	6	1	1	7	2	3	4	5	5
9	10	8	481	1	19	4	4	11	4	3	4	2	1	1	0	0	1	6	7	4	3	7	2	5	3	2	7	6	1	5	2	1	2	5	3	1	1	7	2	2	6	1	1	7	2	3	4	5	5
9	10	8	481	1	19	4	4	11	4	3	4	2	1	1	0	0	1	6	7	4	3	7	2	5	3	2	7	6	1	5	2	1	2	5	3	1	1	7	2	2	6	1	1	7	2	3	4	5	5
9	10	8	481	1	19	4	4	11	4	3	4	2	1	1	0	0	1	6	7	4	3	7	2	5	3	2	7	6	1	5	2	1	2	5	3	1	1	7	2	2	6	1	1	7	2	3	4	5	5
9	10	8	481	1	19	4	4	11	4	3	4	2	1	1	0	0	1	6	7	4	3	7	2	5	3	2	7	6	1	5	2	1	2	5	3	1	1	7	2	2	6	1	1	7	2	3	4	5	5
9	10	8	481	1	19	4	4	11	4	3	4	2	1	1	0	0	1	6	7	4	3	7	2	5	3	2	7	6	1	5	2	1	2	5	3	1	1	7	2	2	6	1	1	7	2	3	4	5	5
9	10	8	481	1	19	4	4	11	4	3	4	2	1	1	0	0	1	6	7	4	3	7	2	5	3	2	7	6	1	5	2	1	2	5	3	1	1	7	2	2	6	1	1	7	2	3	4	5	5
9	10	8	481	1	19	4	4	11	4	3	4	2	1	1	0	0	1	6	7	4	3	7	2	5	3	2	7	6	1	5	2	1	2	5	3	1	1	7	2	2	6	1	1	7	2	3	4	5	5
9	10	8	481	1	19	4	4	11	4	3	4	2	1	1	0	0	1	6	7	4	3	7	2	5	3	2	7	6	1	5	2	1	2	5	3	1	1	7	2	2	6	1	1	7	2	3	4	5	5
9	10	8	481	1	19	4	4	11	4	3	4	2	1	1	0	0	1	6	7	4	3	7	2	5	3	2	7	6	1	5	2	1	2	5	3	1	1	7	2	2	6	1	1	7	2	3	4	5	5
9	10	9	482	1	20	4	4	11	3	5	3	1	1	1	0	0	1	6	6	3	3	7	7	7	3	4	7	7	5	5	3	7	1	1	7	1	1	1	1	7	5	2	7	7	7	7	2	1	6
9	10	9	482	1	20	4	4	11	3	5	3	1	1	1	0	0	1	6	6	3	3	7	7	7	3	4	7	7	5	5	3	7	1	1	7	1	1	1	1	7	5	2	7	7	7	7	2	1	6
9	10	9	482	1	20	4	4	11	3	5	3	1	1	1	0	0	1	6	6	3	3	7	7	7	3	4	7	7	5	5	3	7	1	1	7	1	1	1	1	7	5	2	7	7	7	7	2	1	6
9	10	9	482	1	20	4	4	11	3	5	3	1	1	1	0	0	1	6	6	3	3	7	7	7	3	4	7	7	5	5	3	7	1	1	7	1	1	1	1	7	5	2	7	7	7	7	2	1	6
9	10	9	482	1	20	4	4	11	3	5	3	1	1	1	0	0	1	6	6	3	3	7	7	7	3	4	7	7	5	5	3	7	1	1	7	1	1	1	1	7	5	2	7	7	7	7	2	1	6
9	10	9	482	1	20	4	4	11	3	5	3	1	1	1	0	0	1	6	6	3	3	7	7	7	3	4	7	7	5	5	3	7	1	1	7	1	1	1	1	7	5	2	7	7	7	7	2	1	6
9	10	9	482	1	20	4	4	11	3	5	3	1	1	1	0	0	1	6	6	3	3	7	7	7	3	4	7	7	5	5	3	7	1	1	7	1	1	1	1	7	5	2	7	7	7	7	2	1	6
9	10	9	482	1	20	4	4	11	3	5	3	1	1	1	0	0	1	6	6	3	3	7	7	7	3	4	7	7	5	5	3	7	1	1	7	1	1	1	1	7	5	2	7	7	7	7	2	1	6
9	10	9	482	1	20	4	4	11	3	5	3	1	1	1	0	0	1	6	6	3	3	7	7	7	3	4	7	7	5	5	3	7	1	1	7	1	1	1	1	7	5	2	7	7	7	7	2	1	6
9	10	9	482	1	20	4	4	11	3	5	3	1	1	1	0	0	1	6	6	3	3	7	7	7	3	4	7	7	5	5	3	7	1	1	7	1	1	1	1	7	5	2	7	7	7	7	2	1	6
9	10	9	482	1	20	4	4	11	3	5	3	1	1	1	0	0	1	6	6	3	3	7	7	7	3	4	7	7	5	5	3	7	1	1	7	1	1	1	1	7	5	2	7	7	7	7	2	1	6
9	10	9	482	1	20	4	4	11	3	5	3	1	1	1	0	0	1	6	6	3	3	7	7	7	3	4	7	7	5	5	3	7	1	1	7	1	1	1	1	7	5	2	7	7	7	7	2	1	6
9	10	9	482	1	20	4	4	11	3	5	3	1	1	1	0	0	1	6	6	3	3	7	7	7	3	4	7	7	5	5	3	7	1	1	7	1	1	1	1	7	5	2	7	7	7	7	2	1	6
9	10	9	482	1	20	4	4	11	3	5	3	1	1	1	0	0	1	6	6	3	3	7	7	7	3	4	7	7	5	5	3	7	1	1	7	1	1	1	1	7	5	2	7	7	7	7	2	1	6
9	10	9	482	1	20	4	4	11	3	5	3	1	1	1	0	0	1	6	6	3	3	7	7	7	3	4	7	7	5	5	3	7	1	1	7	1	1	1	1	7	5	2	7	7	7	7	2	1	6
9	10	9	482	1	20	4	4	11	3	5	3	1	1	1	0	0	1	6	6	3	3	7	7	7	3	4	7	7	5	5	3	7	1	1	7	1	1	1	1	7	5	2	7	7	7	7	2	1	6
9	10	9	482	1	20	4	4	11	3	5	3	1	1	1	0	0	1	6	6	3	3	7	7	7	3	4	7	7	5	5	3	7	1	1	7	1	1	1	1	7	5	2	7	7	7	7	2	1	6
9	10	9	482	1	20	4	4	11	3	5	3	1	1	1	0	0	1	6	6	3	3	7	7	7	3	4	7	7	5	5	3	7	1	1	7	1	1	1	1	7	5	2	7	7	7	7	2	1	6
9	10	9	482	1	20	4	4	11	3	5	3	1	1	1	0	0	1	6	6	3	3	7	7	7	3	4	7	7	5	5	3	7	1	1	7	1	1	1	1	7	5	2	7	7	7	7	2	1	6
9	10	9	482	1	20	4	4	11	3	5	3	1	1	1	0	0	1	6	6	3	3	7	7	7	3	4	7	7	5	5	3	7	1	1	7	1	1	1	1	7	5	2	7	7	7	7	2	1	6
10	10	10	483	1	26	4	4	1	2	4	5	1	1	1	0	1	1	5	5	2	2	7	7	6	5	5	7	7	1	7	2	5	5	1	7	1	1	2	1	5	5	1	4	1	4	7	7	6	7
10	10	10	483	1	26	4	4	1	2	4	5	1	1	1	0	1	1	5	5	2	2	7	7	6	5	5	7	7	1	7	2	5	5	1	7	1	1	2	1	5	5	1	4	1	4	7	7	6	7
10	10	10	483	1	26	4	4	1	2	4	5	1	1	1	0	1	1	5	5	2	2	7	7	6	5	5	7	7	1	7	2	5	5	1	7	1	1	2	1	5	5	1	4	1	4	7	7	6	7
10	10	10	483	1	26	4	4	1	2	4	5	1	1	1	0	1	1	5	5	2	2	7	7	6	5	5	7	7	1	7	2	5	5	1	7	1	1	2	1	5	5	1	4	1	4	7	7	6	7
10	10	10	483	1	26	4	4	1	2	4	5	1	1	1	0	1	1	5	5	2	2	7	7	6	5	5	7	7	1	7	2	5	5	1	7	1	1	2	1	5	5	1	4	1	4	7	7	6	7
10	10	10	483	1	26	4	4	1	2	4	5	1	1	1	0	1	1	5	5	2	2	7	7	6	5	5	7	7	1	7	2	5	5	1	7	1	1	2	1	5	5	1	4	1	4	7	7	6	7
10	10	10	483	1	26	4	4	1	2	4	5	1	1	1	0	1	1	5	5	2	2	7	7	6	5	5	7	7	1	7	2	5	5	1	7	1	1	2	1	5	5	1	4	1	4	7	7	6	7
10	10	10	483	1	26	4	4	1	2	4	5	1	1	1	0	1	1	5	5	2	2	7	7	6	5	5	7	7	1	7	2	5	5	1	7	1	1	2	1	5	5	1	4	1	4	7	7	6	7
10	10	10	483	1	26	4	4	1	2	4	5	1	1	1	0	1	1	5	5	2	2	7	7	6	5	5	7	7	1	7	2	5	5	1	7	1	1	2	1	5	5	1	4	1	4	7	7	6	7
10	10	10	483	1	26	4	4	1	2	4	5	1	1	1	0	1	1	5	5	2	2	7	7	6	5	5	7	7	1	7	2	5	5	1	7	1	1	2	1	5	5	1	4	1	4	7	7	6	7
10	10	10	483	1	26	4	4	1	2	4	5	1	1	1	0	1	1	5	5	2	2	7	7	6	5	5	7	7	1	7	2	5	5	1	7	1	1	2	1	5	5	1	4	1	4	7	7	6	7
10	10	10	483	1	26	4	4	1	2	4	5	1	1	1	0	1	1	5	5	2	2	7	7	6	5	5	7	7	1	7	2	5	5	1	7	1	1	2	1	5	5	1	4	1	4	7	7	6	7
10	10	10	483	1	26	4	4	1	2	4	5	1	1	1	0	1	1	5	5	2	2	7	7	6	5	5	7	7	1	7	2	5	5	1	7	1	1	2	1	5	5	1	4	1	4	7	7	6	7
10	10	10	483	1	26	4	4	1	2	4	5	1	1	1	0	1	1	5	5	2	2	7	7	6	5	5	7	7	1	7	2	5	5	1	7	1	1	2	1	5	5	1	4	1	4	7	7	6	7
10	10	10	483	1	26	4	4	1	2	4	5	1	1	1	0	1	1	5	5	2	2	7	7	6	5	5	7	7	1	7	2	5	5	1	7	1	1	2	1	5	5	1	4	1	4	7	7	6	7
10	10	10	483	1	26	4	4	1	2	4	5	1	1	1	0	1	1	5	5	2	2	7	7	6	5	5	7	7	1	7	2	5	5	1	7	1	1	2	1	5	5	1	4	1	4	7	7	6	7
10	10	10	483	1	26	4	4	1	2	4	5	1	1	1	0	1	1	5	5	2	2	7	7	6	5	5	7	7	1	7	2	5	5	1	7	1	1	2	1	5	5	1	4	1	4	7	7	6	7
10	10	10	483	1	26	4	4	1	2	4	5	1	1	1	0	1	1	5	5	2	2	7	7	6	5	5	7	7	1	7	2	5	5	1	7	1	1	2	1	5	5	1	4	1	4	7	7	6	7
10	10	10	483	1	26	4	4	1	2	4	5	1	1	1	0	1	1	5	5	2	2	7	7	6	5	5	7	7	1	7	2	5	5	1	7	1	1	2	1	5	5	1	4	1	4	7	7	6	7
10	10	10	483	1	26	4	4	1	2	4	5	1	1	1	0	1	1	5	5	2	2	7	7	6	5	5	7	7	1	7	2	5	5	1	7	1	1	2	1	5	5	1	4	1	4	7	7	6	7
10	10	11	484	1	23	4	4	11	3	3	4	1	1	1	1	1	0	7	7	7	5	7	7	7	4	4	6	6	4	6	5	3	3	3	6	1	1	4	2	4	4	1	3	2	2	7	6	6	7
10	10	11	484	1	23	4	4	11	3	3	4	1	1	1	1	1	0	7	7	7	5	7	7	7	4	4	6	6	4	6	5	3	3	3	6	1	1	4	2	4	4	1	3	2	2	7	6	6	7
10	10	11	484	1	23	4	4	11	3	3	4	1	1	1	1	1	0	7	7	7	5	7	7	7	4	4	6	6	4	6	5	3	3	3	6	1	1	4	2	4	4	1	3	2	2	7	6	6	7
10	10	11	484	1	23	4	4	11	3	3	4	1	1	1	1	1	0	7	7	7	5	7	7	7	4	4	6	6	4	6	5	3	3	3	6	1	1	4	2	4	4	1	3	2	2	7	6	6	7
10	10	11	484	1	23	4	4	11	3	3	4	1	1	1	1	1	0	7	7	7	5	7	7	7	4	4	6	6	4	6	5	3	3	3	6	1	1	4	2	4	4	1	3	2	2	7	6	6	7
10	10	11	484	1	23	4	4	11	3	3	4	1	1	1	1	1	0	7	7	7	5	7	7	7	4	4	6	6	4	6	5	3	3	3	6	1	1	4	2	4	4	1	3	2	2	7	6	6	7
10	10	11	484	1	23	4	4	11	3	3	4	1	1	1	1	1	0	7	7	7	5	7	7	7	4	4	6	6	4	6	5	3	3	3	6	1	1	4	2	4	4	1	3	2	2	7	6	6	7
10	10	11	484	1	23	4	4	11	3	3	4	1	1	1	1	1	0	7	7	7	5	7	7	7	4	4	6	6	4	6	5	3	3	3	6	1	1	4	2	4	4	1	3	2	2	7	6	6	7
10	10	11	484	1	23	4	4	11	3	3	4	1	1	1	1	1	0	7	7	7	5	7	7	7	4	4	6	6	4	6	5	3	3	3	6	1	1	4	2	4	4	1	3	2	2	7	6	6	7
10	10	11	484	1	23	4	4	11	3	3	4	1	1	1	1	1	0	7	7	7	5	7	7	7	4	4	6	6	4	6	5	3	3	3	6	1	1	4	2	4	4	1	3	2	2	7	6	6	7
10	10	11	484	1	23	4	4	11	3	3	4	1	1	1	1	1	0	7	7	7	5	7	7	7	4	4	6	6	4	6	5	3	3	3	6	1	1	4	2	4	4	1	3	2	2	7	6	6	7
10	10	11	484	1	23	4	4	11	3	3	4	1	1	1	1	1	0	7	7	7	5	7	7	7	4	4	6	6	4	6	5	3	3	3	6	1	1	4	2	4	4	1	3	2	2	7	6	6	7
10	10	11	484	1	23	4	4	11	3	3	4	1	1	1	1	1	0	7	7	7	5	7	7	7	4	4	6	6	4	6	5	3	3	3	6	1	1	4	2	4	4	1	3	2	2	7	6	6	7
10	10	11	484	1	23	4	4	11	3	3	4	1	1	1	1	1	0	7	7	7	5	7	7	7	4	4	6	6	4	6	5	3	3	3	6	1	1	4	2	4	4	1	3	2	2	7	6	6	7
10	10	11	484	1	23	4	4	11	3	3	4	1	1	1	1	1	0	7	7	7	5	7	7	7	4	4	6	6	4	6	5	3	3	3	6	1	1	4	2	4	4	1	3	2	2	7	6	6	7
10	10	11	484	1	23	4	4	11	3	3	4	1	1	1	1	1	0	7	7	7	5	7	7	7	4	4	6	6	4	6	5	3	3	3	6	1	1	4	2	4	4	1	3	2	2	7	6	6	7
10	10	11	484	1	23	4	4	11	3	3	4	1	1	1	1	1	0	7	7	7	5	7	7	7	4	4	6	6	4	6	5	3	3	3	6	1	1	4	2	4	4	1	3	2	2	7	6	6	7
10	10	11	484	1	23	4	4	11	3	3	4	1	1	1	1	1	0	7	7	7	5	7	7	7	4	4	6	6	4	6	5	3	3	3	6	1	1	4	2	4	4	1	3	2	2	7	6	6	7
10	10	11	484	1	23	4	4	11	3	3	4	1	1	1	1	1	0	7	7	7	5	7	7	7	4	4	6	6	4	6	5	3	3	3	6	1	1	4	2	4	4	1	3	2	2	7	6	6	7
10	10	11	484	1	23	4	4	11	3	3	4	1	1	1	1	1	0	7	7	7	5	7	7	7	4	4	6	6	4	6	5	3	3	3	6	1	1	4	2	4	4	1	3	2	2	7	6	6	7
10	10	12	485	2	51	3	3	11	4	2	5	1	1	1	0	0	1	5	5	3	4	7	7	6	5	5	6	6	1	4	2	3	1	3	5	2	4	2	2	6	6	2	3	6	4	6	5	5	6
10	10	12	485	2	51	3	3	11	4	2	5	1	1	1	0	0	1	5	5	3	4	7	7	6	5	5	6	6	1	4	2	3	1	3	5	2	4	2	2	6	6	2	3	6	4	6	5	5	6
10	10	12	485	2	51	3	3	11	4	2	5	1	1	1	0	0	1	5	5	3	4	7	7	6	5	5	6	6	1	4	2	3	1	3	5	2	4	2	2	6	6	2	3	6	4	6	5	5	6
10	10	12	485	2	51	3	3	11	4	2	5	1	1	1	0	0	1	5	5	3	4	7	7	6	5	5	6	6	1	4	2	3	1	3	5	2	4	2	2	6	6	2	3	6	4	6	5	5	6
10	10	12	485	2	51	3	3	11	4	2	5	1	1	1	0	0	1	5	5	3	4	7	7	6	5	5	6	6	1	4	2	3	1	3	5	2	4	2	2	6	6	2	3	6	4	6	5	5	6
10	10	12	485	2	51	3	3	11	4	2	5	1	1	1	0	0	1	5	5	3	4	7	7	6	5	5	6	6	1	4	2	3	1	3	5	2	4	2	2	6	6	2	3	6	4	6	5	5	6
10	10	12	485	2	51	3	3	11	4	2	5	1	1	1	0	0	1	5	5	3	4	7	7	6	5	5	6	6	1	4	2	3	1	3	5	2	4	2	2	6	6	2	3	6	4	6	5	5	6
10	10	12	485	2	51	3	3	11	4	2	5	1	1	1	0	0	1	5	5	3	4	7	7	6	5	5	6	6	1	4	2	3	1	3	5	2	4	2	2	6	6	2	3	6	4	6	5	5	6
10	10	12	485	2	51	3	3	11	4	2	5	1	1	1	0	0	1	5	5	3	4	7	7	6	5	5	6	6	1	4	2	3	1	3	5	2	4	2	2	6	6	2	3	6	4	6	5	5	6
10	10	12	485	2	51	3	3	11	4	2	5	1	1	1	0	0	1	5	5	3	4	7	7	6	5	5	6	6	1	4	2	3	1	3	5	2	4	2	2	6	6	2	3	6	4	6	5	5	6
10	10	12	485	2	51	3	3	11	4	2	5	1	1	1	0	0	1	5	5	3	4	7	7	6	5	5	6	6	1	4	2	3	1	3	5	2	4	2	2	6	6	2	3	6	4	6	5	5	6
10	10	12	485	2	51	3	3	11	4	2	5	1	1	1	0	0	1	5	5	3	4	7	7	6	5	5	6	6	1	4	2	3	1	3	5	2	4	2	2	6	6	2	3	6	4	6	5	5	6
10	10	12	485	2	51	3	3	11	4	2	5	1	1	1	0	0	1	5	5	3	4	7	7	6	5	5	6	6	1	4	2	3	1	3	5	2	4	2	2	6	6	2	3	6	4	6	5	5	6
10	10	12	485	2	51	3	3	11	4	2	5	1	1	1	0	0	1	5	5	3	4	7	7	6	5	5	6	6	1	4	2	3	1	3	5	2	4	2	2	6	6	2	3	6	4	6	5	5	6
10	10	12	485	2	51	3	3	11	4	2	5	1	1	1	0	0	1	5	5	3	4	7	7	6	5	5	6	6	1	4	2	3	1	3	5	2	4	2	2	6	6	2	3	6	4	6	5	5	6
10	10	12	485	2	51	3	3	11	4	2	5	1	1	1	0	0	1	5	5	3	4	7	7	6	5	5	6	6	1	4	2	3	1	3	5	2	4	2	2	6	6	2	3	6	4	6	5	5	6
10	10	12	485	2	51	3	3	11	4	2	5	1	1	1	0	0	1	5	5	3	4	7	7	6	5	5	6	6	1	4	2	3	1	3	5	2	4	2	2	6	6	2	3	6	4	6	5	5	6
10	10	12	485	2	51	3	3	11	4	2	5	1	1	1	0	0	1	5	5	3	4	7	7	6	5	5	6	6	1	4	2	3	1	3	5	2	4	2	2	6	6	2	3	6	4	6	5	5	6
10	10	12	485	2	51	3	3	11	4	2	5	1	1	1	0	0	1	5	5	3	4	7	7	6	5	5	6	6	1	4	2	3	1	3	5	2	4	2	2	6	6	2	3	6	4	6	5	5	6
10	10	12	485	2	51	3	3	11	4	2	5	1	1	1	0	0	1	5	5	3	4	7	7	6	5	5	6	6	1	4	2	3	1	3	5	2	4	2	2	6	6	2	3	6	4	6	5	5	6
10	10	13	486	1	35	4	2	1	2	4	4	2	1	1	1	1	0	7	7	4	4	7	7	6	7	4	7	6	2	4	4	1	4	1	7	1	1	1	2	1	7	1	7	4	4	6	2	1	7
10	10	13	486	1	35	4	2	1	2	4	4	2	1	1	1	1	0	7	7	4	4	7	7	6	7	4	7	6	2	4	4	1	4	1	7	1	1	1	2	1	7	1	7	4	4	6	2	1	7
10	10	13	486	1	35	4	2	1	2	4	4	2	1	1	1	1	0	7	7	4	4	7	7	6	7	4	7	6	2	4	4	1	4	1	7	1	1	1	2	1	7	1	7	4	4	6	2	1	7
10	10	13	486	1	35	4	2	1	2	4	4	2	1	1	1	1	0	7	7	4	4	7	7	6	7	4	7	6	2	4	4	1	4	1	7	1	1	1	2	1	7	1	7	4	4	6	2	1	7
10	10	13	486	1	35	4	2	1	2	4	4	2	1	1	1	1	0	7	7	4	4	7	7	6	7	4	7	6	2	4	4	1	4	1	7	1	1	1	2	1	7	1	7	4	4	6	2	1	7
10	10	13	486	1	35	4	2	1	2	4	4	2	1	1	1	1	0	7	7	4	4	7	7	6	7	4	7	6	2	4	4	1	4	1	7	1	1	1	2	1	7	1	7	4	4	6	2	1	7
10	10	13	486	1	35	4	2	1	2	4	4	2	1	1	1	1	0	7	7	4	4	7	7	6	7	4	7	6	2	4	4	1	4	1	7	1	1	1	2	1	7	1	7	4	4	6	2	1	7
10	10	13	486	1	35	4	2	1	2	4	4	2	1	1	1	1	0	7	7	4	4	7	7	6	7	4	7	6	2	4	4	1	4	1	7	1	1	1	2	1	7	1	7	4	4	6	2	1	7
10	10	13	486	1	35	4	2	1	2	4	4	2	1	1	1	1	0	7	7	4	4	7	7	6	7	4	7	6	2	4	4	1	4	1	7	1	1	1	2	1	7	1	7	4	4	6	2	1	7
10	10	13	486	1	35	4	2	1	2	4	4	2	1	1	1	1	0	7	7	4	4	7	7	6	7	4	7	6	2	4	4	1	4	1	7	1	1	1	2	1	7	1	7	4	4	6	2	1	7
10	10	13	486	1	35	4	2	1	2	4	4	2	1	1	1	1	0	7	7	4	4	7	7	6	7	4	7	6	2	4	4	1	4	1	7	1	1	1	2	1	7	1	7	4	4	6	2	1	7
10	10	13	486	1	35	4	2	1	2	4	4	2	1	1	1	1	0	7	7	4	4	7	7	6	7	4	7	6	2	4	4	1	4	1	7	1	1	1	2	1	7	1	7	4	4	6	2	1	7
10	10	13	486	1	35	4	2	1	2	4	4	2	1	1	1	1	0	7	7	4	4	7	7	6	7	4	7	6	2	4	4	1	4	1	7	1	1	1	2	1	7	1	7	4	4	6	2	1	7
10	10	13	486	1	35	4	2	1	2	4	4	2	1	1	1	1	0	7	7	4	4	7	7	6	7	4	7	6	2	4	4	1	4	1	7	1	1	1	2	1	7	1	7	4	4	6	2	1	7
10	10	13	486	1	35	4	2	1	2	4	4	2	1	1	1	1	0	7	7	4	4	7	7	6	7	4	7	6	2	4	4	1	4	1	7	1	1	1	2	1	7	1	7	4	4	6	2	1	7
10	10	13	486	1	35	4	2	1	2	4	4	2	1	1	1	1	0	7	7	4	4	7	7	6	7	4	7	6	2	4	4	1	4	1	7	1	1	1	2	1	7	1	7	4	4	6	2	1	7
10	10	13	486	1	35	4	2	1	2	4	4	2	1	1	1	1	0	7	7	4	4	7	7	6	7	4	7	6	2	4	4	1	4	1	7	1	1	1	2	1	7	1	7	4	4	6	2	1	7
10	10	13	486	1	35	4	2	1	2	4	4	2	1	1	1	1	0	7	7	4	4	7	7	6	7	4	7	6	2	4	4	1	4	1	7	1	1	1	2	1	7	1	7	4	4	6	2	1	7
10	10	13	486	1	35	4	2	1	2	4	4	2	1	1	1	1	0	7	7	4	4	7	7	6	7	4	7	6	2	4	4	1	4	1	7	1	1	1	2	1	7	1	7	4	4	6	2	1	7
10	10	13	486	1	35	4	2	1	2	4	4	2	1	1	1	1	0	7	7	4	4	7	7	6	7	4	7	6	2	4	4	1	4	1	7	1	1	1	2	1	7	1	7	4	4	6	2	1	7
10	10	14	487	1	55	4	3	1	4	4	4	1	1	1	1	0	0	7	6	4	4	7	7	6	6	5	6	5	4	5	5	3	4	3	5	3	3	3	4	5	5	2	3	3	3	6	3	2	3
10	10	14	487	1	55	4	3	1	4	4	4	1	1	1	1	0	0	7	6	4	4	7	7	6	6	5	6	5	4	5	5	3	4	3	5	3	3	3	4	5	5	2	3	3	3	6	3	2	3
10	10	14	487	1	55	4	3	1	4	4	4	1	1	1	1	0	0	7	6	4	4	7	7	6	6	5	6	5	4	5	5	3	4	3	5	3	3	3	4	5	5	2	3	3	3	6	3	2	3
10	10	14	487	1	55	4	3	1	4	4	4	1	1	1	1	0	0	7	6	4	4	7	7	6	6	5	6	5	4	5	5	3	4	3	5	3	3	3	4	5	5	2	3	3	3	6	3	2	3
10	10	14	487	1	55	4	3	1	4	4	4	1	1	1	1	0	0	7	6	4	4	7	7	6	6	5	6	5	4	5	5	3	4	3	5	3	3	3	4	5	5	2	3	3	3	6	3	2	3
10	10	14	487	1	55	4	3	1	4	4	4	1	1	1	1	0	0	7	6	4	4	7	7	6	6	5	6	5	4	5	5	3	4	3	5	3	3	3	4	5	5	2	3	3	3	6	3	2	3
10	10	14	487	1	55	4	3	1	4	4	4	1	1	1	1	0	0	7	6	4	4	7	7	6	6	5	6	5	4	5	5	3	4	3	5	3	3	3	4	5	5	2	3	3	3	6	3	2	3
10	10	14	487	1	55	4	3	1	4	4	4	1	1	1	1	0	0	7	6	4	4	7	7	6	6	5	6	5	4	5	5	3	4	3	5	3	3	3	4	5	5	2	3	3	3	6	3	2	3
10	10	14	487	1	55	4	3	1	4	4	4	1	1	1	1	0	0	7	6	4	4	7	7	6	6	5	6	5	4	5	5	3	4	3	5	3	3	3	4	5	5	2	3	3	3	6	3	2	3
10	10	14	487	1	55	4	3	1	4	4	4	1	1	1	1	0	0	7	6	4	4	7	7	6	6	5	6	5	4	5	5	3	4	3	5	3	3	3	4	5	5	2	3	3	3	6	3	2	3
10	10	14	487	1	55	4	3	1	4	4	4	1	1	1	1	0	0	7	6	4	4	7	7	6	6	5	6	5	4	5	5	3	4	3	5	3	3	3	4	5	5	2	3	3	3	6	3	2	3
10	10	14	487	1	55	4	3	1	4	4	4	1	1	1	1	0	0	7	6	4	4	7	7	6	6	5	6	5	4	5	5	3	4	3	5	3	3	3	4	5	5	2	3	3	3	6	3	2	3
10	10	14	487	1	55	4	3	1	4	4	4	1	1	1	1	0	0	7	6	4	4	7	7	6	6	5	6	5	4	5	5	3	4	3	5	3	3	3	4	5	5	2	3	3	3	6	3	2	3
10	10	14	487	1	55	4	3	1	4	4	4	1	1	1	1	0	0	7	6	4	4	7	7	6	6	5	6	5	4	5	5	3	4	3	5	3	3	3	4	5	5	2	3	3	3	6	3	2	3
10	10	14	487	1	55	4	3	1	4	4	4	1	1	1	1	0	0	7	6	4	4	7	7	6	6	5	6	5	4	5	5	3	4	3	5	3	3	3	4	5	5	2	3	3	3	6	3	2	3
10	10	14	487	1	55	4	3	1	4	4	4	1	1	1	1	0	0	7	6	4	4	7	7	6	6	5	6	5	4	5	5	3	4	3	5	3	3	3	4	5	5	2	3	3	3	6	3	2	3
10	10	14	487	1	55	4	3	1	4	4	4	1	1	1	1	0	0	7	6	4	4	7	7	6	6	5	6	5	4	5	5	3	4	3	5	3	3	3	4	5	5	2	3	3	3	6	3	2	3
10	10	14	487	1	55	4	3	1	4	4	4	1	1	1	1	0	0	7	6	4	4	7	7	6	6	5	6	5	4	5	5	3	4	3	5	3	3	3	4	5	5	2	3	3	3	6	3	2	3
10	10	14	487	1	55	4	3	1	4	4	4	1	1	1	1	0	0	7	6	4	4	7	7	6	6	5	6	5	4	5	5	3	4	3	5	3	3	3	4	5	5	2	3	3	3	6	3	2	3
10	10	14	487	1	55	4	3	1	4	4	4	1	1	1	1	0	0	7	6	4	4	7	7	6	6	5	6	5	4	5	5	3	4	3	5	3	3	3	4	5	5	2	3	3	3	6	3	2	3
10	10	15	488	2	34	4	3	11	3	11	5	1	1	1	0	1	1	7	6	6	6	7	7	6	7	7	4	5	3	3	4	1	6	1	7	1	1	1	1	4	6	1	2	2	2	6	6	7	7
10	10	15	488	2	34	4	3	11	3	11	5	1	1	1	0	1	1	7	6	6	6	7	7	6	7	7	4	5	3	3	4	1	6	1	7	1	1	1	1	4	6	1	2	2	2	6	6	7	7
10	10	15	488	2	34	4	3	11	3	11	5	1	1	1	0	1	1	7	6	6	6	7	7	6	7	7	4	5	3	3	4	1	6	1	7	1	1	1	1	4	6	1	2	2	2	6	6	7	7
10	10	15	488	2	34	4	3	11	3	11	5	1	1	1	0	1	1	7	6	6	6	7	7	6	7	7	4	5	3	3	4	1	6	1	7	1	1	1	1	4	6	1	2	2	2	6	6	7	7
10	10	15	488	2	34	4	3	11	3	11	5	1	1	1	0	1	1	7	6	6	6	7	7	6	7	7	4	5	3	3	4	1	6	1	7	1	1	1	1	4	6	1	2	2	2	6	6	7	7
10	10	15	488	2	34	4	3	11	3	11	5	1	1	1	0	1	1	7	6	6	6	7	7	6	7	7	4	5	3	3	4	1	6	1	7	1	1	1	1	4	6	1	2	2	2	6	6	7	7
10	10	15	488	2	34	4	3	11	3	11	5	1	1	1	0	1	1	7	6	6	6	7	7	6	7	7	4	5	3	3	4	1	6	1	7	1	1	1	1	4	6	1	2	2	2	6	6	7	7
10	10	15	488	2	34	4	3	11	3	11	5	1	1	1	0	1	1	7	6	6	6	7	7	6	7	7	4	5	3	3	4	1	6	1	7	1	1	1	1	4	6	1	2	2	2	6	6	7	7
10	10	15	488	2	34	4	3	11	3	11	5	1	1	1	0	1	1	7	6	6	6	7	7	6	7	7	4	5	3	3	4	1	6	1	7	1	1	1	1	4	6	1	2	2	2	6	6	7	7
10	10	15	488	2	34	4	3	11	3	11	5	1	1	1	0	1	1	7	6	6	6	7	7	6	7	7	4	5	3	3	4	1	6	1	7	1	1	1	1	4	6	1	2	2	2	6	6	7	7
10	10	15	488	2	34	4	3	11	3	11	5	1	1	1	0	1	1	7	6	6	6	7	7	6	7	7	4	5	3	3	4	1	6	1	7	1	1	1	1	4	6	1	2	2	2	6	6	7	7
10	10	15	488	2	34	4	3	11	3	11	5	1	1	1	0	1	1	7	6	6	6	7	7	6	7	7	4	5	3	3	4	1	6	1	7	1	1	1	1	4	6	1	2	2	2	6	6	7	7
10	10	15	488	2	34	4	3	11	3	11	5	1	1	1	0	1	1	7	6	6	6	7	7	6	7	7	4	5	3	3	4	1	6	1	7	1	1	1	1	4	6	1	2	2	2	6	6	7	7
10	10	15	488	2	34	4	3	11	3	11	5	1	1	1	0	1	1	7	6	6	6	7	7	6	7	7	4	5	3	3	4	1	6	1	7	1	1	1	1	4	6	1	2	2	2	6	6	7	7
10	10	15	488	2	34	4	3	11	3	11	5	1	1	1	0	1	1	7	6	6	6	7	7	6	7	7	4	5	3	3	4	1	6	1	7	1	1	1	1	4	6	1	2	2	2	6	6	7	7
10	10	15	488	2	34	4	3	11	3	11	5	1	1	1	0	1	1	7	6	6	6	7	7	6	7	7	4	5	3	3	4	1	6	1	7	1	1	1	1	4	6	1	2	2	2	6	6	7	7
10	10	15	488	2	34	4	3	11	3	11	5	1	1	1	0	1	1	7	6	6	6	7	7	6	7	7	4	5	3	3	4	1	6	1	7	1	1	1	1	4	6	1	2	2	2	6	6	7	7
10	10	15	488	2	34	4	3	11	3	11	5	1	1	1	0	1	1	7	6	6	6	7	7	6	7	7	4	5	3	3	4	1	6	1	7	1	1	1	1	4	6	1	2	2	2	6	6	7	7
10	10	15	488	2	34	4	3	11	3	11	5	1	1	1	0	1	1	7	6	6	6	7	7	6	7	7	4	5	3	3	4	1	6	1	7	1	1	1	1	4	6	1	2	2	2	6	6	7	7
10	10	15	488	2	34	4	3	11	3	11	5	1	1	1	0	1	1	7	6	6	6	7	7	6	7	7	4	5	3	3	4	1	6	1	7	1	1	1	1	4	6	1	2	2	2	6	6	7	7
10	10	16	489	1	23	4	4	11	5	5	3	1	1	1	0	0	1	5	5	4	5	7	6	7	5	5	7	6	4	6	3	6	7	3	5	2	2	7	3	5	5	2	7	7	7	7	7	7	7
10	10	16	489	1	23	4	4	11	5	5	3	1	1	1	0	0	1	5	5	4	5	7	6	7	5	5	7	6	4	6	3	6	7	3	5	2	2	7	3	5	5	2	7	7	7	7	7	7	7
10	10	16	489	1	23	4	4	11	5	5	3	1	1	1	0	0	1	5	5	4	5	7	6	7	5	5	7	6	4	6	3	6	7	3	5	2	2	7	3	5	5	2	7	7	7	7	7	7	7
10	10	16	489	1	23	4	4	11	5	5	3	1	1	1	0	0	1	5	5	4	5	7	6	7	5	5	7	6	4	6	3	6	7	3	5	2	2	7	3	5	5	2	7	7	7	7	7	7	7
10	10	16	489	1	23	4	4	11	5	5	3	1	1	1	0	0	1	5	5	4	5	7	6	7	5	5	7	6	4	6	3	6	7	3	5	2	2	7	3	5	5	2	7	7	7	7	7	7	7
10	10	16	489	1	23	4	4	11	5	5	3	1	1	1	0	0	1	5	5	4	5	7	6	7	5	5	7	6	4	6	3	6	7	3	5	2	2	7	3	5	5	2	7	7	7	7	7	7	7
10	10	16	489	1	23	4	4	11	5	5	3	1	1	1	0	0	1	5	5	4	5	7	6	7	5	5	7	6	4	6	3	6	7	3	5	2	2	7	3	5	5	2	7	7	7	7	7	7	7
10	10	16	489	1	23	4	4	11	5	5	3	1	1	1	0	0	1	5	5	4	5	7	6	7	5	5	7	6	4	6	3	6	7	3	5	2	2	7	3	5	5	2	7	7	7	7	7	7	7
10	10	16	489	1	23	4	4	11	5	5	3	1	1	1	0	0	1	5	5	4	5	7	6	7	5	5	7	6	4	6	3	6	7	3	5	2	2	7	3	5	5	2	7	7	7	7	7	7	7
10	10	16	489	1	23	4	4	11	5	5	3	1	1	1	0	0	1	5	5	4	5	7	6	7	5	5	7	6	4	6	3	6	7	3	5	2	2	7	3	5	5	2	7	7	7	7	7	7	7
10	10	16	489	1	23	4	4	11	5	5	3	1	1	1	0	0	1	5	5	4	5	7	6	7	5	5	7	6	4	6	3	6	7	3	5	2	2	7	3	5	5	2	7	7	7	7	7	7	7
10	10	16	489	1	23	4	4	11	5	5	3	1	1	1	0	0	1	5	5	4	5	7	6	7	5	5	7	6	4	6	3	6	7	3	5	2	2	7	3	5	5	2	7	7	7	7	7	7	7
10	10	16	489	1	23	4	4	11	5	5	3	1	1	1	0	0	1	5	5	4	5	7	6	7	5	5	7	6	4	6	3	6	7	3	5	2	2	7	3	5	5	2	7	7	7	7	7	7	7
10	10	16	489	1	23	4	4	11	5	5	3	1	1	1	0	0	1	5	5	4	5	7	6	7	5	5	7	6	4	6	3	6	7	3	5	2	2	7	3	5	5	2	7	7	7	7	7	7	7
10	10	16	489	1	23	4	4	11	5	5	3	1	1	1	0	0	1	5	5	4	5	7	6	7	5	5	7	6	4	6	3	6	7	3	5	2	2	7	3	5	5	2	7	7	7	7	7	7	7
10	10	16	489	1	23	4	4	11	5	5	3	1	1	1	0	0	1	5	5	4	5	7	6	7	5	5	7	6	4	6	3	6	7	3	5	2	2	7	3	5	5	2	7	7	7	7	7	7	7
10	10	16	489	1	23	4	4	11	5	5	3	1	1	1	0	0	1	5	5	4	5	7	6	7	5	5	7	6	4	6	3	6	7	3	5	2	2	7	3	5	5	2	7	7	7	7	7	7	7
10	10	16	489	1	23	4	4	11	5	5	3	1	1	1	0	0	1	5	5	4	5	7	6	7	5	5	7	6	4	6	3	6	7	3	5	2	2	7	3	5	5	2	7	7	7	7	7	7	7
10	10	16	489	1	23	4	4	11	5	5	3	1	1	1	0	0	1	5	5	4	5	7	6	7	5	5	7	6	4	6	3	6	7	3	5	2	2	7	3	5	5	2	7	7	7	7	7	7	7
10	10	16	489	1	23	4	4	11	5	5	3	1	1	1	0	0	1	5	5	4	5	7	6	7	5	5	7	6	4	6	3	6	7	3	5	2	2	7	3	5	5	2	7	7	7	7	7	7	7
10	10	17	490	1	34	4	2	3	2	5	4	2	1	1	0	0	1	6	5	4	4	7	7	6	4	4	6	5	3	5	5	5	2	5	3	4	4	6	6	4	5	3	2	5	5	6	6	5	5
10	10	17	490	1	34	4	2	3	2	5	4	2	1	1	0	0	1	6	5	4	4	7	7	6	4	4	6	5	3	5	5	5	2	5	3	4	4	6	6	4	5	3	2	5	5	6	6	5	5
10	10	17	490	1	34	4	2	3	2	5	4	2	1	1	0	0	1	6	5	4	4	7	7	6	4	4	6	5	3	5	5	5	2	5	3	4	4	6	6	4	5	3	2	5	5	6	6	5	5
10	10	17	490	1	34	4	2	3	2	5	4	2	1	1	0	0	1	6	5	4	4	7	7	6	4	4	6	5	3	5	5	5	2	5	3	4	4	6	6	4	5	3	2	5	5	6	6	5	5
10	10	17	490	1	34	4	2	3	2	5	4	2	1	1	0	0	1	6	5	4	4	7	7	6	4	4	6	5	3	5	5	5	2	5	3	4	4	6	6	4	5	3	2	5	5	6	6	5	5
10	10	17	490	1	34	4	2	3	2	5	4	2	1	1	0	0	1	6	5	4	4	7	7	6	4	4	6	5	3	5	5	5	2	5	3	4	4	6	6	4	5	3	2	5	5	6	6	5	5
10	10	17	490	1	34	4	2	3	2	5	4	2	1	1	0	0	1	6	5	4	4	7	7	6	4	4	6	5	3	5	5	5	2	5	3	4	4	6	6	4	5	3	2	5	5	6	6	5	5
10	10	17	490	1	34	4	2	3	2	5	4	2	1	1	0	0	1	6	5	4	4	7	7	6	4	4	6	5	3	5	5	5	2	5	3	4	4	6	6	4	5	3	2	5	5	6	6	5	5
10	10	17	490	1	34	4	2	3	2	5	4	2	1	1	0	0	1	6	5	4	4	7	7	6	4	4	6	5	3	5	5	5	2	5	3	4	4	6	6	4	5	3	2	5	5	6	6	5	5
10	10	17	490	1	34	4	2	3	2	5	4	2	1	1	0	0	1	6	5	4	4	7	7	6	4	4	6	5	3	5	5	5	2	5	3	4	4	6	6	4	5	3	2	5	5	6	6	5	5
10	10	17	490	1	34	4	2	3	2	5	4	2	1	1	0	0	1	6	5	4	4	7	7	6	4	4	6	5	3	5	5	5	2	5	3	4	4	6	6	4	5	3	2	5	5	6	6	5	5
10	10	17	490	1	34	4	2	3	2	5	4	2	1	1	0	0	1	6	5	4	4	7	7	6	4	4	6	5	3	5	5	5	2	5	3	4	4	6	6	4	5	3	2	5	5	6	6	5	5
10	10	17	490	1	34	4	2	3	2	5	4	2	1	1	0	0	1	6	5	4	4	7	7	6	4	4	6	5	3	5	5	5	2	5	3	4	4	6	6	4	5	3	2	5	5	6	6	5	5
10	10	17	490	1	34	4	2	3	2	5	4	2	1	1	0	0	1	6	5	4	4	7	7	6	4	4	6	5	3	5	5	5	2	5	3	4	4	6	6	4	5	3	2	5	5	6	6	5	5
10	10	17	490	1	34	4	2	3	2	5	4	2	1	1	0	0	1	6	5	4	4	7	7	6	4	4	6	5	3	5	5	5	2	5	3	4	4	6	6	4	5	3	2	5	5	6	6	5	5
10	10	17	490	1	34	4	2	3	2	5	4	2	1	1	0	0	1	6	5	4	4	7	7	6	4	4	6	5	3	5	5	5	2	5	3	4	4	6	6	4	5	3	2	5	5	6	6	5	5
10	10	17	490	1	34	4	2	3	2	5	4	2	1	1	0	0	1	6	5	4	4	7	7	6	4	4	6	5	3	5	5	5	2	5	3	4	4	6	6	4	5	3	2	5	5	6	6	5	5
10	10	17	490	1	34	4	2	3	2	5	4	2	1	1	0	0	1	6	5	4	4	7	7	6	4	4	6	5	3	5	5	5	2	5	3	4	4	6	6	4	5	3	2	5	5	6	6	5	5
10	10	17	490	1	34	4	2	3	2	5	4	2	1	1	0	0	1	6	5	4	4	7	7	6	4	4	6	5	3	5	5	5	2	5	3	4	4	6	6	4	5	3	2	5	5	6	6	5	5
10	10	17	490	1	34	4	2	3	2	5	4	2	1	1	0	0	1	6	5	4	4	7	7	6	4	4	6	5	3	5	5	5	2	5	3	4	4	6	6	4	5	3	2	5	5	6	6	5	5
10	10	18	491	2	43	4	2	4	4	6	5	2	1	1	0	0	1	7	7	7	5	7	7	7	5	5	5	6	5	5	6	4	6	5	6	5	5	7	5	6	7	1	5	5	5	7	7	7	7
10	10	18	491	2	43	4	2	4	4	6	5	2	1	1	0	0	1	7	7	7	5	7	7	7	5	5	5	6	5	5	6	4	6	5	6	5	5	7	5	6	7	1	5	5	5	7	7	7	7
10	10	18	491	2	43	4	2	4	4	6	5	2	1	1	0	0	1	7	7	7	5	7	7	7	5	5	5	6	5	5	6	4	6	5	6	5	5	7	5	6	7	1	5	5	5	7	7	7	7
10	10	18	491	2	43	4	2	4	4	6	5	2	1	1	0	0	1	7	7	7	5	7	7	7	5	5	5	6	5	5	6	4	6	5	6	5	5	7	5	6	7	1	5	5	5	7	7	7	7
10	10	18	491	2	43	4	2	4	4	6	5	2	1	1	0	0	1	7	7	7	5	7	7	7	5	5	5	6	5	5	6	4	6	5	6	5	5	7	5	6	7	1	5	5	5	7	7	7	7
10	10	18	491	2	43	4	2	4	4	6	5	2	1	1	0	0	1	7	7	7	5	7	7	7	5	5	5	6	5	5	6	4	6	5	6	5	5	7	5	6	7	1	5	5	5	7	7	7	7
10	10	18	491	2	43	4	2	4	4	6	5	2	1	1	0	0	1	7	7	7	5	7	7	7	5	5	5	6	5	5	6	4	6	5	6	5	5	7	5	6	7	1	5	5	5	7	7	7	7
10	10	18	491	2	43	4	2	4	4	6	5	2	1	1	0	0	1	7	7	7	5	7	7	7	5	5	5	6	5	5	6	4	6	5	6	5	5	7	5	6	7	1	5	5	5	7	7	7	7
10	10	18	491	2	43	4	2	4	4	6	5	2	1	1	0	0	1	7	7	7	5	7	7	7	5	5	5	6	5	5	6	4	6	5	6	5	5	7	5	6	7	1	5	5	5	7	7	7	7
10	10	18	491	2	43	4	2	4	4	6	5	2	1	1	0	0	1	7	7	7	5	7	7	7	5	5	5	6	5	5	6	4	6	5	6	5	5	7	5	6	7	1	5	5	5	7	7	7	7
10	10	18	491	2	43	4	2	4	4	6	5	2	1	1	0	0	1	7	7	7	5	7	7	7	5	5	5	6	5	5	6	4	6	5	6	5	5	7	5	6	7	1	5	5	5	7	7	7	7
10	10	18	491	2	43	4	2	4	4	6	5	2	1	1	0	0	1	7	7	7	5	7	7	7	5	5	5	6	5	5	6	4	6	5	6	5	5	7	5	6	7	1	5	5	5	7	7	7	7
10	10	18	491	2	43	4	2	4	4	6	5	2	1	1	0	0	1	7	7	7	5	7	7	7	5	5	5	6	5	5	6	4	6	5	6	5	5	7	5	6	7	1	5	5	5	7	7	7	7
10	10	18	491	2	43	4	2	4	4	6	5	2	1	1	0	0	1	7	7	7	5	7	7	7	5	5	5	6	5	5	6	4	6	5	6	5	5	7	5	6	7	1	5	5	5	7	7	7	7
10	10	18	491	2	43	4	2	4	4	6	5	2	1	1	0	0	1	7	7	7	5	7	7	7	5	5	5	6	5	5	6	4	6	5	6	5	5	7	5	6	7	1	5	5	5	7	7	7	7
10	10	18	491	2	43	4	2	4	4	6	5	2	1	1	0	0	1	7	7	7	5	7	7	7	5	5	5	6	5	5	6	4	6	5	6	5	5	7	5	6	7	1	5	5	5	7	7	7	7
10	10	18	491	2	43	4	2	4	4	6	5	2	1	1	0	0	1	7	7	7	5	7	7	7	5	5	5	6	5	5	6	4	6	5	6	5	5	7	5	6	7	1	5	5	5	7	7	7	7
10	10	18	491	2	43	4	2	4	4	6	5	2	1	1	0	0	1	7	7	7	5	7	7	7	5	5	5	6	5	5	6	4	6	5	6	5	5	7	5	6	7	1	5	5	5	7	7	7	7
10	10	18	491	2	43	4	2	4	4	6	5	2	1	1	0	0	1	7	7	7	5	7	7	7	5	5	5	6	5	5	6	4	6	5	6	5	5	7	5	6	7	1	5	5	5	7	7	7	7
10	10	18	491	2	43	4	2	4	4	6	5	2	1	1	0	0	1	7	7	7	5	7	7	7	5	5	5	6	5	5	6	4	6	5	6	5	5	7	5	6	7	1	5	5	5	7	7	7	7
10	10	19	492	2	57	4	1	5	4	8	4	4	1	1	1	0	0	4	4	5	5	4	3	5	6	6	4	2	6	4	4	6	3	3	4	4	3	4	6	3	2	6	2	7	2	5	5	3	4
10	10	19	492	2	57	4	1	5	4	8	4	4	1	1	1	0	0	4	4	5	5	4	3	5	6	6	4	2	6	4	4	6	3	3	4	4	3	4	6	3	2	6	2	7	2	5	5	3	4
10	10	19	492	2	57	4	1	5	4	8	4	4	1	1	1	0	0	4	4	5	5	4	3	5	6	6	4	2	6	4	4	6	3	3	4	4	3	4	6	3	2	6	2	7	2	5	5	3	4
10	10	19	492	2	57	4	1	5	4	8	4	4	1	1	1	0	0	4	4	5	5	4	3	5	6	6	4	2	6	4	4	6	3	3	4	4	3	4	6	3	2	6	2	7	2	5	5	3	4
10	10	19	492	2	57	4	1	5	4	8	4	4	1	1	1	0	0	4	4	5	5	4	3	5	6	6	4	2	6	4	4	6	3	3	4	4	3	4	6	3	2	6	2	7	2	5	5	3	4
10	10	19	492	2	57	4	1	5	4	8	4	4	1	1	1	0	0	4	4	5	5	4	3	5	6	6	4	2	6	4	4	6	3	3	4	4	3	4	6	3	2	6	2	7	2	5	5	3	4
10	10	19	492	2	57	4	1	5	4	8	4	4	1	1	1	0	0	4	4	5	5	4	3	5	6	6	4	2	6	4	4	6	3	3	4	4	3	4	6	3	2	6	2	7	2	5	5	3	4
10	10	19	492	2	57	4	1	5	4	8	4	4	1	1	1	0	0	4	4	5	5	4	3	5	6	6	4	2	6	4	4	6	3	3	4	4	3	4	6	3	2	6	2	7	2	5	5	3	4
10	10	19	492	2	57	4	1	5	4	8	4	4	1	1	1	0	0	4	4	5	5	4	3	5	6	6	4	2	6	4	4	6	3	3	4	4	3	4	6	3	2	6	2	7	2	5	5	3	4
10	10	19	492	2	57	4	1	5	4	8	4	4	1	1	1	0	0	4	4	5	5	4	3	5	6	6	4	2	6	4	4	6	3	3	4	4	3	4	6	3	2	6	2	7	2	5	5	3	4
10	10	19	492	2	57	4	1	5	4	8	4	4	1	1	1	0	0	4	4	5	5	4	3	5	6	6	4	2	6	4	4	6	3	3	4	4	3	4	6	3	2	6	2	7	2	5	5	3	4
10	10	19	492	2	57	4	1	5	4	8	4	4	1	1	1	0	0	4	4	5	5	4	3	5	6	6	4	2	6	4	4	6	3	3	4	4	3	4	6	3	2	6	2	7	2	5	5	3	4
10	10	19	492	2	57	4	1	5	4	8	4	4	1	1	1	0	0	4	4	5	5	4	3	5	6	6	4	2	6	4	4	6	3	3	4	4	3	4	6	3	2	6	2	7	2	5	5	3	4
10	10	19	492	2	57	4	1	5	4	8	4	4	1	1	1	0	0	4	4	5	5	4	3	5	6	6	4	2	6	4	4	6	3	3	4	4	3	4	6	3	2	6	2	7	2	5	5	3	4
10	10	19	492	2	57	4	1	5	4	8	4	4	1	1	1	0	0	4	4	5	5	4	3	5	6	6	4	2	6	4	4	6	3	3	4	4	3	4	6	3	2	6	2	7	2	5	5	3	4
10	10	19	492	2	57	4	1	5	4	8	4	4	1	1	1	0	0	4	4	5	5	4	3	5	6	6	4	2	6	4	4	6	3	3	4	4	3	4	6	3	2	6	2	7	2	5	5	3	4
10	10	19	492	2	57	4	1	5	4	8	4	4	1	1	1	0	0	4	4	5	5	4	3	5	6	6	4	2	6	4	4	6	3	3	4	4	3	4	6	3	2	6	2	7	2	5	5	3	4
10	10	19	492	2	57	4	1	5	4	8	4	4	1	1	1	0	0	4	4	5	5	4	3	5	6	6	4	2	6	4	4	6	3	3	4	4	3	4	6	3	2	6	2	7	2	5	5	3	4
10	10	19	492	2	57	4	1	5	4	8	4	4	1	1	1	0	0	4	4	5	5	4	3	5	6	6	4	2	6	4	4	6	3	3	4	4	3	4	6	3	2	6	2	7	2	5	5	3	4
10	10	19	492	2	57	4	1	5	4	8	4	4	1	1	1	0	0	4	4	5	5	4	3	5	6	6	4	2	6	4	4	6	3	3	4	4	3	4	6	3	2	6	2	7	2	5	5	3	4
10	10	20	493	2	38	3	3	1	4	3	5	4	1	1	0	0	0	7	7	4	4	5	3	4	6	1	7	7	5	6	4	3	5	7	6	6	6	7	6	6	5	6	6	6	5	4	6	6	5
10	10	20	493	2	38	3	3	1	4	3	5	4	1	1	0	0	0	7	7	4	4	5	3	4	6	1	7	7	5	6	4	3	5	7	6	6	6	7	6	6	5	6	6	6	5	4	6	6	5
10	10	20	493	2	38	3	3	1	4	3	5	4	1	1	0	0	0	7	7	4	4	5	3	4	6	1	7	7	5	6	4	3	5	7	6	6	6	7	6	6	5	6	6	6	5	4	6	6	5
10	10	20	493	2	38	3	3	1	4	3	5	4	1	1	0	0	0	7	7	4	4	5	3	4	6	1	7	7	5	6	4	3	5	7	6	6	6	7	6	6	5	6	6	6	5	4	6	6	5
10	10	20	493	2	38	3	3	1	4	3	5	4	1	1	0	0	0	7	7	4	4	5	3	4	6	1	7	7	5	6	4	3	5	7	6	6	6	7	6	6	5	6	6	6	5	4	6	6	5
10	10	20	493	2	38	3	3	1	4	3	5	4	1	1	0	0	0	7	7	4	4	5	3	4	6	1	7	7	5	6	4	3	5	7	6	6	6	7	6	6	5	6	6	6	5	4	6	6	5
10	10	20	493	2	38	3	3	1	4	3	5	4	1	1	0	0	0	7	7	4	4	5	3	4	6	1	7	7	5	6	4	3	5	7	6	6	6	7	6	6	5	6	6	6	5	4	6	6	5
10	10	20	493	2	38	3	3	1	4	3	5	4	1	1	0	0	0	7	7	4	4	5	3	4	6	1	7	7	5	6	4	3	5	7	6	6	6	7	6	6	5	6	6	6	5	4	6	6	5
10	10	20	493	2	38	3	3	1	4	3	5	4	1	1	0	0	0	7	7	4	4	5	3	4	6	1	7	7	5	6	4	3	5	7	6	6	6	7	6	6	5	6	6	6	5	4	6	6	5
10	10	20	493	2	38	3	3	1	4	3	5	4	1	1	0	0	0	7	7	4	4	5	3	4	6	1	7	7	5	6	4	3	5	7	6	6	6	7	6	6	5	6	6	6	5	4	6	6	5
10	10	20	493	2	38	3	3	1	4	3	5	4	1	1	0	0	0	7	7	4	4	5	3	4	6	1	7	7	5	6	4	3	5	7	6	6	6	7	6	6	5	6	6	6	5	4	6	6	5
10	10	20	493	2	38	3	3	1	4	3	5	4	1	1	0	0	0	7	7	4	4	5	3	4	6	1	7	7	5	6	4	3	5	7	6	6	6	7	6	6	5	6	6	6	5	4	6	6	5
10	10	20	493	2	38	3	3	1	4	3	5	4	1	1	0	0	0	7	7	4	4	5	3	4	6	1	7	7	5	6	4	3	5	7	6	6	6	7	6	6	5	6	6	6	5	4	6	6	5
10	10	20	493	2	38	3	3	1	4	3	5	4	1	1	0	0	0	7	7	4	4	5	3	4	6	1	7	7	5	6	4	3	5	7	6	6	6	7	6	6	5	6	6	6	5	4	6	6	5
10	10	20	493	2	38	3	3	1	4	3	5	4	1	1	0	0	0	7	7	4	4	5	3	4	6	1	7	7	5	6	4	3	5	7	6	6	6	7	6	6	5	6	6	6	5	4	6	6	5
10	10	20	493	2	38	3	3	1	4	3	5	4	1	1	0	0	0	7	7	4	4	5	3	4	6	1	7	7	5	6	4	3	5	7	6	6	6	7	6	6	5	6	6	6	5	4	6	6	5
10	10	20	493	2	38	3	3	1	4	3	5	4	1	1	0	0	0	7	7	4	4	5	3	4	6	1	7	7	5	6	4	3	5	7	6	6	6	7	6	6	5	6	6	6	5	4	6	6	5
10	10	20	493	2	38	3	3	1	4	3	5	4	1	1	0	0	0	7	7	4	4	5	3	4	6	1	7	7	5	6	4	3	5	7	6	6	6	7	6	6	5	6	6	6	5	4	6	6	5
10	10	20	493	2	38	3	3	1	4	3	5	4	1	1	0	0	0	7	7	4	4	5	3	4	6	1	7	7	5	6	4	3	5	7	6	6	6	7	6	6	5	6	6	6	5	4	6	6	5
10	10	20	493	2	38	3	3	1	4	3	5	4	1	1	0	0	0	7	7	4	4	5	3	4	6	1	7	7	5	6	4	3	5	7	6	6	6	7	6	6	5	6	6	6	5	4	6	6	5
10	10	21	494	1	26	4	2	1	3	4	5	3	1	1	0	0	0	5	5	4	4	6	6	4	2	2	7	5	2	5	3	6	5	2	6	2	2	4	4	3	5	1	3	3	3	3	6	3	6
10	10	21	494	1	26	4	2	1	3	4	5	3	1	1	0	0	0	5	5	4	4	6	6	4	2	2	7	5	2	5	3	6	5	2	6	2	2	4	4	3	5	1	3	3	3	3	6	3	6
10	10	21	494	1	26	4	2	1	3	4	5	3	1	1	0	0	0	5	5	4	4	6	6	4	2	2	7	5	2	5	3	6	5	2	6	2	2	4	4	3	5	1	3	3	3	3	6	3	6
10	10	21	494	1	26	4	2	1	3	4	5	3	1	1	0	0	0	5	5	4	4	6	6	4	2	2	7	5	2	5	3	6	5	2	6	2	2	4	4	3	5	1	3	3	3	3	6	3	6
10	10	21	494	1	26	4	2	1	3	4	5	3	1	1	0	0	0	5	5	4	4	6	6	4	2	2	7	5	2	5	3	6	5	2	6	2	2	4	4	3	5	1	3	3	3	3	6	3	6
10	10	21	494	1	26	4	2	1	3	4	5	3	1	1	0	0	0	5	5	4	4	6	6	4	2	2	7	5	2	5	3	6	5	2	6	2	2	4	4	3	5	1	3	3	3	3	6	3	6
10	10	21	494	1	26	4	2	1	3	4	5	3	1	1	0	0	0	5	5	4	4	6	6	4	2	2	7	5	2	5	3	6	5	2	6	2	2	4	4	3	5	1	3	3	3	3	6	3	6
10	10	21	494	1	26	4	2	1	3	4	5	3	1	1	0	0	0	5	5	4	4	6	6	4	2	2	7	5	2	5	3	6	5	2	6	2	2	4	4	3	5	1	3	3	3	3	6	3	6
10	10	21	494	1	26	4	2	1	3	4	5	3	1	1	0	0	0	5	5	4	4	6	6	4	2	2	7	5	2	5	3	6	5	2	6	2	2	4	4	3	5	1	3	3	3	3	6	3	6
10	10	21	494	1	26	4	2	1	3	4	5	3	1	1	0	0	0	5	5	4	4	6	6	4	2	2	7	5	2	5	3	6	5	2	6	2	2	4	4	3	5	1	3	3	3	3	6	3	6
10	10	21	494	1	26	4	2	1	3	4	5	3	1	1	0	0	0	5	5	4	4	6	6	4	2	2	7	5	2	5	3	6	5	2	6	2	2	4	4	3	5	1	3	3	3	3	6	3	6
10	10	21	494	1	26	4	2	1	3	4	5	3	1	1	0	0	0	5	5	4	4	6	6	4	2	2	7	5	2	5	3	6	5	2	6	2	2	4	4	3	5	1	3	3	3	3	6	3	6
10	10	21	494	1	26	4	2	1	3	4	5	3	1	1	0	0	0	5	5	4	4	6	6	4	2	2	7	5	2	5	3	6	5	2	6	2	2	4	4	3	5	1	3	3	3	3	6	3	6
10	10	21	494	1	26	4	2	1	3	4	5	3	1	1	0	0	0	5	5	4	4	6	6	4	2	2	7	5	2	5	3	6	5	2	6	2	2	4	4	3	5	1	3	3	3	3	6	3	6
10	10	21	494	1	26	4	2	1	3	4	5	3	1	1	0	0	0	5	5	4	4	6	6	4	2	2	7	5	2	5	3	6	5	2	6	2	2	4	4	3	5	1	3	3	3	3	6	3	6
10	10	21	494	1	26	4	2	1	3	4	5	3	1	1	0	0	0	5	5	4	4	6	6	4	2	2	7	5	2	5	3	6	5	2	6	2	2	4	4	3	5	1	3	3	3	3	6	3	6
10	10	21	494	1	26	4	2	1	3	4	5	3	1	1	0	0	0	5	5	4	4	6	6	4	2	2	7	5	2	5	3	6	5	2	6	2	2	4	4	3	5	1	3	3	3	3	6	3	6
10	10	21	494	1	26	4	2	1	3	4	5	3	1	1	0	0	0	5	5	4	4	6	6	4	2	2	7	5	2	5	3	6	5	2	6	2	2	4	4	3	5	1	3	3	3	3	6	3	6
10	10	21	494	1	26	4	2	1	3	4	5	3	1	1	0	0	0	5	5	4	4	6	6	4	2	2	7	5	2	5	3	6	5	2	6	2	2	4	4	3	5	1	3	3	3	3	6	3	6
10	10	21	494	1	26	4	2	1	3	4	5	3	1	1	0	0	0	5	5	4	4	6	6	4	2	2	7	5	2	5	3	6	5	2	6	2	2	4	4	3	5	1	3	3	3	3	6	3	6
10	10	22	495	1	25	4	1	1	3	11	5	1	1	1	1	1	1	7	7	5	5	7	7	4	5	5	7	7	2	6	1	5	2	1	7	1	1	1	1	1	7	1	1	7	2	4	5	2	5
10	10	22	495	1	25	4	1	1	3	11	5	1	1	1	1	1	1	7	7	5	5	7	7	4	5	5	7	7	2	6	1	5	2	1	7	1	1	1	1	1	7	1	1	7	2	4	5	2	5
10	10	22	495	1	25	4	1	1	3	11	5	1	1	1	1	1	1	7	7	5	5	7	7	4	5	5	7	7	2	6	1	5	2	1	7	1	1	1	1	1	7	1	1	7	2	4	5	2	5
10	10	22	495	1	25	4	1	1	3	11	5	1	1	1	1	1	1	7	7	5	5	7	7	4	5	5	7	7	2	6	1	5	2	1	7	1	1	1	1	1	7	1	1	7	2	4	5	2	5
10	10	22	495	1	25	4	1	1	3	11	5	1	1	1	1	1	1	7	7	5	5	7	7	4	5	5	7	7	2	6	1	5	2	1	7	1	1	1	1	1	7	1	1	7	2	4	5	2	5
10	10	22	495	1	25	4	1	1	3	11	5	1	1	1	1	1	1	7	7	5	5	7	7	4	5	5	7	7	2	6	1	5	2	1	7	1	1	1	1	1	7	1	1	7	2	4	5	2	5
10	10	22	495	1	25	4	1	1	3	11	5	1	1	1	1	1	1	7	7	5	5	7	7	4	5	5	7	7	2	6	1	5	2	1	7	1	1	1	1	1	7	1	1	7	2	4	5	2	5
10	10	22	495	1	25	4	1	1	3	11	5	1	1	1	1	1	1	7	7	5	5	7	7	4	5	5	7	7	2	6	1	5	2	1	7	1	1	1	1	1	7	1	1	7	2	4	5	2	5
10	10	22	495	1	25	4	1	1	3	11	5	1	1	1	1	1	1	7	7	5	5	7	7	4	5	5	7	7	2	6	1	5	2	1	7	1	1	1	1	1	7	1	1	7	2	4	5	2	5
10	10	22	495	1	25	4	1	1	3	11	5	1	1	1	1	1	1	7	7	5	5	7	7	4	5	5	7	7	2	6	1	5	2	1	7	1	1	1	1	1	7	1	1	7	2	4	5	2	5
10	10	22	495	1	25	4	1	1	3	11	5	1	1	1	1	1	1	7	7	5	5	7	7	4	5	5	7	7	2	6	1	5	2	1	7	1	1	1	1	1	7	1	1	7	2	4	5	2	5
10	10	22	495	1	25	4	1	1	3	11	5	1	1	1	1	1	1	7	7	5	5	7	7	4	5	5	7	7	2	6	1	5	2	1	7	1	1	1	1	1	7	1	1	7	2	4	5	2	5
10	10	22	495	1	25	4	1	1	3	11	5	1	1	1	1	1	1	7	7	5	5	7	7	4	5	5	7	7	2	6	1	5	2	1	7	1	1	1	1	1	7	1	1	7	2	4	5	2	5
10	10	22	495	1	25	4	1	1	3	11	5	1	1	1	1	1	1	7	7	5	5	7	7	4	5	5	7	7	2	6	1	5	2	1	7	1	1	1	1	1	7	1	1	7	2	4	5	2	5
10	10	22	495	1	25	4	1	1	3	11	5	1	1	1	1	1	1	7	7	5	5	7	7	4	5	5	7	7	2	6	1	5	2	1	7	1	1	1	1	1	7	1	1	7	2	4	5	2	5
10	10	22	495	1	25	4	1	1	3	11	5	1	1	1	1	1	1	7	7	5	5	7	7	4	5	5	7	7	2	6	1	5	2	1	7	1	1	1	1	1	7	1	1	7	2	4	5	2	5
10	10	22	495	1	25	4	1	1	3	11	5	1	1	1	1	1	1	7	7	5	5	7	7	4	5	5	7	7	2	6	1	5	2	1	7	1	1	1	1	1	7	1	1	7	2	4	5	2	5
10	10	22	495	1	25	4	1	1	3	11	5	1	1	1	1	1	1	7	7	5	5	7	7	4	5	5	7	7	2	6	1	5	2	1	7	1	1	1	1	1	7	1	1	7	2	4	5	2	5
10	10	22	495	1	25	4	1	1	3	11	5	1	1	1	1	1	1	7	7	5	5	7	7	4	5	5	7	7	2	6	1	5	2	1	7	1	1	1	1	1	7	1	1	7	2	4	5	2	5
10	10	22	495	1	25	4	1	1	3	11	5	1	1	1	1	1	1	7	7	5	5	7	7	4	5	5	7	7	2	6	1	5	2	1	7	1	1	1	1	1	7	1	1	7	2	4	5	2	5
10	10	23	496	2	55	4	3	1	1	1	5	4	1	1	0	0	0	5	5	4	4	7	7	4	4	4	5	5	3	5	5	5	3	3	4	4	2	5	5	6	5	6	1	7	1	3	2	2	2
10	10	23	496	2	55	4	3	1	1	1	5	4	1	1	0	0	0	5	5	4	4	7	7	4	4	4	5	5	3	5	5	5	3	3	4	4	2	5	5	6	5	6	1	7	1	3	2	2	2
10	10	23	496	2	55	4	3	1	1	1	5	4	1	1	0	0	0	5	5	4	4	7	7	4	4	4	5	5	3	5	5	5	3	3	4	4	2	5	5	6	5	6	1	7	1	3	2	2	2
10	10	23	496	2	55	4	3	1	1	1	5	4	1	1	0	0	0	5	5	4	4	7	7	4	4	4	5	5	3	5	5	5	3	3	4	4	2	5	5	6	5	6	1	7	1	3	2	2	2
10	10	23	496	2	55	4	3	1	1	1	5	4	1	1	0	0	0	5	5	4	4	7	7	4	4	4	5	5	3	5	5	5	3	3	4	4	2	5	5	6	5	6	1	7	1	3	2	2	2
10	10	23	496	2	55	4	3	1	1	1	5	4	1	1	0	0	0	5	5	4	4	7	7	4	4	4	5	5	3	5	5	5	3	3	4	4	2	5	5	6	5	6	1	7	1	3	2	2	2
10	10	23	496	2	55	4	3	1	1	1	5	4	1	1	0	0	0	5	5	4	4	7	7	4	4	4	5	5	3	5	5	5	3	3	4	4	2	5	5	6	5	6	1	7	1	3	2	2	2
10	10	23	496	2	55	4	3	1	1	1	5	4	1	1	0	0	0	5	5	4	4	7	7	4	4	4	5	5	3	5	5	5	3	3	4	4	2	5	5	6	5	6	1	7	1	3	2	2	2
10	10	23	496	2	55	4	3	1	1	1	5	4	1	1	0	0	0	5	5	4	4	7	7	4	4	4	5	5	3	5	5	5	3	3	4	4	2	5	5	6	5	6	1	7	1	3	2	2	2
10	10	23	496	2	55	4	3	1	1	1	5	4	1	1	0	0	0	5	5	4	4	7	7	4	4	4	5	5	3	5	5	5	3	3	4	4	2	5	5	6	5	6	1	7	1	3	2	2	2
10	10	23	496	2	55	4	3	1	1	1	5	4	1	1	0	0	0	5	5	4	4	7	7	4	4	4	5	5	3	5	5	5	3	3	4	4	2	5	5	6	5	6	1	7	1	3	2	2	2
10	10	23	496	2	55	4	3	1	1	1	5	4	1	1	0	0	0	5	5	4	4	7	7	4	4	4	5	5	3	5	5	5	3	3	4	4	2	5	5	6	5	6	1	7	1	3	2	2	2
10	10	23	496	2	55	4	3	1	1	1	5	4	1	1	0	0	0	5	5	4	4	7	7	4	4	4	5	5	3	5	5	5	3	3	4	4	2	5	5	6	5	6	1	7	1	3	2	2	2
10	10	23	496	2	55	4	3	1	1	1	5	4	1	1	0	0	0	5	5	4	4	7	7	4	4	4	5	5	3	5	5	5	3	3	4	4	2	5	5	6	5	6	1	7	1	3	2	2	2
10	10	23	496	2	55	4	3	1	1	1	5	4	1	1	0	0	0	5	5	4	4	7	7	4	4	4	5	5	3	5	5	5	3	3	4	4	2	5	5	6	5	6	1	7	1	3	2	2	2
10	10	23	496	2	55	4	3	1	1	1	5	4	1	1	0	0	0	5	5	4	4	7	7	4	4	4	5	5	3	5	5	5	3	3	4	4	2	5	5	6	5	6	1	7	1	3	2	2	2
10	10	23	496	2	55	4	3	1	1	1	5	4	1	1	0	0	0	5	5	4	4	7	7	4	4	4	5	5	3	5	5	5	3	3	4	4	2	5	5	6	5	6	1	7	1	3	2	2	2
10	10	23	496	2	55	4	3	1	1	1	5	4	1	1	0	0	0	5	5	4	4	7	7	4	4	4	5	5	3	5	5	5	3	3	4	4	2	5	5	6	5	6	1	7	1	3	2	2	2
10	10	23	496	2	55	4	3	1	1	1	5	4	1	1	0	0	0	5	5	4	4	7	7	4	4	4	5	5	3	5	5	5	3	3	4	4	2	5	5	6	5	6	1	7	1	3	2	2	2
10	10	23	496	2	55	4	3	1	1	1	5	4	1	1	0	0	0	5	5	4	4	7	7	4	4	4	5	5	3	5	5	5	3	3	4	4	2	5	5	6	5	6	1	7	1	3	2	2	2
10	10	24	497	2	52	2	5	3	2	3	5	5	1	0	0	0	0	1	1	4	4	1	4	5	7	7	6	6	4	4	3	7	2	5	5	5	4	4	6	6	6	5	6	7	6	2	2	3	6
10	10	24	497	2	52	2	5	3	2	3	5	5	1	0	0	0	0	1	1	4	4	1	4	5	7	7	6	6	4	4	3	7	2	5	5	5	4	4	6	6	6	5	6	7	6	2	2	3	6
10	10	24	497	2	52	2	5	3	2	3	5	5	1	0	0	0	0	1	1	4	4	1	4	5	7	7	6	6	4	4	3	7	2	5	5	5	4	4	6	6	6	5	6	7	6	2	2	3	6
10	10	24	497	2	52	2	5	3	2	3	5	5	1	0	0	0	0	1	1	4	4	1	4	5	7	7	6	6	4	4	3	7	2	5	5	5	4	4	6	6	6	5	6	7	6	2	2	3	6
10	10	24	497	2	52	2	5	3	2	3	5	5	1	0	0	0	0	1	1	4	4	1	4	5	7	7	6	6	4	4	3	7	2	5	5	5	4	4	6	6	6	5	6	7	6	2	2	3	6
10	10	24	497	2	52	2	5	3	2	3	5	5	1	0	0	0	0	1	1	4	4	1	4	5	7	7	6	6	4	4	3	7	2	5	5	5	4	4	6	6	6	5	6	7	6	2	2	3	6
10	10	24	497	2	52	2	5	3	2	3	5	5	1	0	0	0	0	1	1	4	4	1	4	5	7	7	6	6	4	4	3	7	2	5	5	5	4	4	6	6	6	5	6	7	6	2	2	3	6
10	10	24	497	2	52	2	5	3	2	3	5	5	1	0	0	0	0	1	1	4	4	1	4	5	7	7	6	6	4	4	3	7	2	5	5	5	4	4	6	6	6	5	6	7	6	2	2	3	6
10	10	24	497	2	52	2	5	3	2	3	5	5	1	0	0	0	0	1	1	4	4	1	4	5	7	7	6	6	4	4	3	7	2	5	5	5	4	4	6	6	6	5	6	7	6	2	2	3	6
10	10	24	497	2	52	2	5	3	2	3	5	5	1	0	0	0	0	1	1	4	4	1	4	5	7	7	6	6	4	4	3	7	2	5	5	5	4	4	6	6	6	5	6	7	6	2	2	3	6
10	10	24	497	2	52	2	5	3	2	3	5	5	1	0	0	0	0	1	1	4	4	1	4	5	7	7	6	6	4	4	3	7	2	5	5	5	4	4	6	6	6	5	6	7	6	2	2	3	6
10	10	24	497	2	52	2	5	3	2	3	5	5	1	0	0	0	0	1	1	4	4	1	4	5	7	7	6	6	4	4	3	7	2	5	5	5	4	4	6	6	6	5	6	7	6	2	2	3	6
10	10	24	497	2	52	2	5	3	2	3	5	5	1	0	0	0	0	1	1	4	4	1	4	5	7	7	6	6	4	4	3	7	2	5	5	5	4	4	6	6	6	5	6	7	6	2	2	3	6
10	10	24	497	2	52	2	5	3	2	3	5	5	1	0	0	0	0	1	1	4	4	1	4	5	7	7	6	6	4	4	3	7	2	5	5	5	4	4	6	6	6	5	6	7	6	2	2	3	6
10	10	24	497	2	52	2	5	3	2	3	5	5	1	0	0	0	0	1	1	4	4	1	4	5	7	7	6	6	4	4	3	7	2	5	5	5	4	4	6	6	6	5	6	7	6	2	2	3	6
10	10	24	497	2	52	2	5	3	2	3	5	5	1	0	0	0	0	1	1	4	4	1	4	5	7	7	6	6	4	4	3	7	2	5	5	5	4	4	6	6	6	5	6	7	6	2	2	3	6
10	10	24	497	2	52	2	5	3	2	3	5	5	1	0	0	0	0	1	1	4	4	1	4	5	7	7	6	6	4	4	3	7	2	5	5	5	4	4	6	6	6	5	6	7	6	2	2	3	6
10	10	24	497	2	52	2	5	3	2	3	5	5	1	0	0	0	0	1	1	4	4	1	4	5	7	7	6	6	4	4	3	7	2	5	5	5	4	4	6	6	6	5	6	7	6	2	2	3	6
10	10	24	497	2	52	2	5	3	2	3	5	5	1	0	0	0	0	1	1	4	4	1	4	5	7	7	6	6	4	4	3	7	2	5	5	5	4	4	6	6	6	5	6	7	6	2	2	3	6
10	10	24	497	2	52	2	5	3	2	3	5	5	1	0	0	0	0	1	1	4	4	1	4	5	7	7	6	6	4	4	3	7	2	5	5	5	4	4	6	6	6	5	6	7	6	2	2	3	6
10	10	25	498	2	40	4	3	11	3	5	5	1	1	0	0	0	0	6	6	3	4	7	7	6	4	4	6	5	2	5	4	4	4	1	7	1	1	1	1	1	7	1	1	1	2	5	7	4	6
10	10	25	498	2	40	4	3	11	3	5	5	1	1	0	0	0	0	6	6	3	4	7	7	6	4	4	6	5	2	5	4	4	4	1	7	1	1	1	1	1	7	1	1	1	2	5	7	4	6
10	10	25	498	2	40	4	3	11	3	5	5	1	1	0	0	0	0	6	6	3	4	7	7	6	4	4	6	5	2	5	4	4	4	1	7	1	1	1	1	1	7	1	1	1	2	5	7	4	6
10	10	25	498	2	40	4	3	11	3	5	5	1	1	0	0	0	0	6	6	3	4	7	7	6	4	4	6	5	2	5	4	4	4	1	7	1	1	1	1	1	7	1	1	1	2	5	7	4	6
10	10	25	498	2	40	4	3	11	3	5	5	1	1	0	0	0	0	6	6	3	4	7	7	6	4	4	6	5	2	5	4	4	4	1	7	1	1	1	1	1	7	1	1	1	2	5	7	4	6
10	10	25	498	2	40	4	3	11	3	5	5	1	1	0	0	0	0	6	6	3	4	7	7	6	4	4	6	5	2	5	4	4	4	1	7	1	1	1	1	1	7	1	1	1	2	5	7	4	6
10	10	25	498	2	40	4	3	11	3	5	5	1	1	0	0	0	0	6	6	3	4	7	7	6	4	4	6	5	2	5	4	4	4	1	7	1	1	1	1	1	7	1	1	1	2	5	7	4	6
10	10	25	498	2	40	4	3	11	3	5	5	1	1	0	0	0	0	6	6	3	4	7	7	6	4	4	6	5	2	5	4	4	4	1	7	1	1	1	1	1	7	1	1	1	2	5	7	4	6
10	10	25	498	2	40	4	3	11	3	5	5	1	1	0	0	0	0	6	6	3	4	7	7	6	4	4	6	5	2	5	4	4	4	1	7	1	1	1	1	1	7	1	1	1	2	5	7	4	6
10	10	25	498	2	40	4	3	11	3	5	5	1	1	0	0	0	0	6	6	3	4	7	7	6	4	4	6	5	2	5	4	4	4	1	7	1	1	1	1	1	7	1	1	1	2	5	7	4	6
10	10	25	498	2	40	4	3	11	3	5	5	1	1	0	0	0	0	6	6	3	4	7	7	6	4	4	6	5	2	5	4	4	4	1	7	1	1	1	1	1	7	1	1	1	2	5	7	4	6
10	10	25	498	2	40	4	3	11	3	5	5	1	1	0	0	0	0	6	6	3	4	7	7	6	4	4	6	5	2	5	4	4	4	1	7	1	1	1	1	1	7	1	1	1	2	5	7	4	6
10	10	25	498	2	40	4	3	11	3	5	5	1	1	0	0	0	0	6	6	3	4	7	7	6	4	4	6	5	2	5	4	4	4	1	7	1	1	1	1	1	7	1	1	1	2	5	7	4	6
10	10	25	498	2	40	4	3	11	3	5	5	1	1	0	0	0	0	6	6	3	4	7	7	6	4	4	6	5	2	5	4	4	4	1	7	1	1	1	1	1	7	1	1	1	2	5	7	4	6
10	10	25	498	2	40	4	3	11	3	5	5	1	1	0	0	0	0	6	6	3	4	7	7	6	4	4	6	5	2	5	4	4	4	1	7	1	1	1	1	1	7	1	1	1	2	5	7	4	6
10	10	25	498	2	40	4	3	11	3	5	5	1	1	0	0	0	0	6	6	3	4	7	7	6	4	4	6	5	2	5	4	4	4	1	7	1	1	1	1	1	7	1	1	1	2	5	7	4	6
10	10	25	498	2	40	4	3	11	3	5	5	1	1	0	0	0	0	6	6	3	4	7	7	6	4	4	6	5	2	5	4	4	4	1	7	1	1	1	1	1	7	1	1	1	2	5	7	4	6
10	10	25	498	2	40	4	3	11	3	5	5	1	1	0	0	0	0	6	6	3	4	7	7	6	4	4	6	5	2	5	4	4	4	1	7	1	1	1	1	1	7	1	1	1	2	5	7	4	6
10	10	25	498	2	40	4	3	11	3	5	5	1	1	0	0	0	0	6	6	3	4	7	7	6	4	4	6	5	2	5	4	4	4	1	7	1	1	1	1	1	7	1	1	1	2	5	7	4	6
10	10	25	498	2	40	4	3	11	3	5	5	1	1	0	0	0	0	6	6	3	4	7	7	6	4	4	6	5	2	5	4	4	4	1	7	1	1	1	1	1	7	1	1	1	2	5	7	4	6
10	10	26	499	1	24	4	3	3	3	6	3	1	1	1	1	0	1	6	7	5	5	7	7	6	5	5	7	6	4	5	5	6	7	4	7	3	3	3	3	7	6	1	7	7	7	6	6	7	6
10	10	26	499	1	24	4	3	3	3	6	3	1	1	1	1	0	1	6	7	5	5	7	7	6	5	5	7	6	4	5	5	6	7	4	7	3	3	3	3	7	6	1	7	7	7	6	6	7	6
10	10	26	499	1	24	4	3	3	3	6	3	1	1	1	1	0	1	6	7	5	5	7	7	6	5	5	7	6	4	5	5	6	7	4	7	3	3	3	3	7	6	1	7	7	7	6	6	7	6
10	10	26	499	1	24	4	3	3	3	6	3	1	1	1	1	0	1	6	7	5	5	7	7	6	5	5	7	6	4	5	5	6	7	4	7	3	3	3	3	7	6	1	7	7	7	6	6	7	6
10	10	26	499	1	24	4	3	3	3	6	3	1	1	1	1	0	1	6	7	5	5	7	7	6	5	5	7	6	4	5	5	6	7	4	7	3	3	3	3	7	6	1	7	7	7	6	6	7	6
10	10	26	499	1	24	4	3	3	3	6	3	1	1	1	1	0	1	6	7	5	5	7	7	6	5	5	7	6	4	5	5	6	7	4	7	3	3	3	3	7	6	1	7	7	7	6	6	7	6
10	10	26	499	1	24	4	3	3	3	6	3	1	1	1	1	0	1	6	7	5	5	7	7	6	5	5	7	6	4	5	5	6	7	4	7	3	3	3	3	7	6	1	7	7	7	6	6	7	6
10	10	26	499	1	24	4	3	3	3	6	3	1	1	1	1	0	1	6	7	5	5	7	7	6	5	5	7	6	4	5	5	6	7	4	7	3	3	3	3	7	6	1	7	7	7	6	6	7	6
10	10	26	499	1	24	4	3	3	3	6	3	1	1	1	1	0	1	6	7	5	5	7	7	6	5	5	7	6	4	5	5	6	7	4	7	3	3	3	3	7	6	1	7	7	7	6	6	7	6
10	10	26	499	1	24	4	3	3	3	6	3	1	1	1	1	0	1	6	7	5	5	7	7	6	5	5	7	6	4	5	5	6	7	4	7	3	3	3	3	7	6	1	7	7	7	6	6	7	6
10	10	26	499	1	24	4	3	3	3	6	3	1	1	1	1	0	1	6	7	5	5	7	7	6	5	5	7	6	4	5	5	6	7	4	7	3	3	3	3	7	6	1	7	7	7	6	6	7	6
10	10	26	499	1	24	4	3	3	3	6	3	1	1	1	1	0	1	6	7	5	5	7	7	6	5	5	7	6	4	5	5	6	7	4	7	3	3	3	3	7	6	1	7	7	7	6	6	7	6
10	10	26	499	1	24	4	3	3	3	6	3	1	1	1	1	0	1	6	7	5	5	7	7	6	5	5	7	6	4	5	5	6	7	4	7	3	3	3	3	7	6	1	7	7	7	6	6	7	6
10	10	26	499	1	24	4	3	3	3	6	3	1	1	1	1	0	1	6	7	5	5	7	7	6	5	5	7	6	4	5	5	6	7	4	7	3	3	3	3	7	6	1	7	7	7	6	6	7	6
10	10	26	499	1	24	4	3	3	3	6	3	1	1	1	1	0	1	6	7	5	5	7	7	6	5	5	7	6	4	5	5	6	7	4	7	3	3	3	3	7	6	1	7	7	7	6	6	7	6
10	10	26	499	1	24	4	3	3	3	6	3	1	1	1	1	0	1	6	7	5	5	7	7	6	5	5	7	6	4	5	5	6	7	4	7	3	3	3	3	7	6	1	7	7	7	6	6	7	6
10	10	26	499	1	24	4	3	3	3	6	3	1	1	1	1	0	1	6	7	5	5	7	7	6	5	5	7	6	4	5	5	6	7	4	7	3	3	3	3	7	6	1	7	7	7	6	6	7	6
10	10	26	499	1	24	4	3	3	3	6	3	1	1	1	1	0	1	6	7	5	5	7	7	6	5	5	7	6	4	5	5	6	7	4	7	3	3	3	3	7	6	1	7	7	7	6	6	7	6
10	10	26	499	1	24	4	3	3	3	6	3	1	1	1	1	0	1	6	7	5	5	7	7	6	5	5	7	6	4	5	5	6	7	4	7	3	3	3	3	7	6	1	7	7	7	6	6	7	6
10	10	26	499	1	24	4	3	3	3	6	3	1	1	1	1	0	1	6	7	5	5	7	7	6	5	5	7	6	4	5	5	6	7	4	7	3	3	3	3	7	6	1	7	7	7	6	6	7	6
10	10	27	500	1	24	4	2	1	4	5	4	1	1	1	1	0	0	6	6	5	5	7	7	6	5	4	5	5	2	5	4	6	3	1	5	2	1	2	2	7	5	1	1	3	3	6	1	2	5
10	10	27	500	1	24	4	2	1	4	5	4	1	1	1	1	0	0	6	6	5	5	7	7	6	5	4	5	5	2	5	4	6	3	1	5	2	1	2	2	7	5	1	1	3	3	6	1	2	5
10	10	27	500	1	24	4	2	1	4	5	4	1	1	1	1	0	0	6	6	5	5	7	7	6	5	4	5	5	2	5	4	6	3	1	5	2	1	2	2	7	5	1	1	3	3	6	1	2	5
10	10	27	500	1	24	4	2	1	4	5	4	1	1	1	1	0	0	6	6	5	5	7	7	6	5	4	5	5	2	5	4	6	3	1	5	2	1	2	2	7	5	1	1	3	3	6	1	2	5
10	10	27	500	1	24	4	2	1	4	5	4	1	1	1	1	0	0	6	6	5	5	7	7	6	5	4	5	5	2	5	4	6	3	1	5	2	1	2	2	7	5	1	1	3	3	6	1	2	5
10	10	27	500	1	24	4	2	1	4	5	4	1	1	1	1	0	0	6	6	5	5	7	7	6	5	4	5	5	2	5	4	6	3	1	5	2	1	2	2	7	5	1	1	3	3	6	1	2	5
10	10	27	500	1	24	4	2	1	4	5	4	1	1	1	1	0	0	6	6	5	5	7	7	6	5	4	5	5	2	5	4	6	3	1	5	2	1	2	2	7	5	1	1	3	3	6	1	2	5
10	10	27	500	1	24	4	2	1	4	5	4	1	1	1	1	0	0	6	6	5	5	7	7	6	5	4	5	5	2	5	4	6	3	1	5	2	1	2	2	7	5	1	1	3	3	6	1	2	5
10	10	27	500	1	24	4	2	1	4	5	4	1	1	1	1	0	0	6	6	5	5	7	7	6	5	4	5	5	2	5	4	6	3	1	5	2	1	2	2	7	5	1	1	3	3	6	1	2	5
10	10	27	500	1	24	4	2	1	4	5	4	1	1	1	1	0	0	6	6	5	5	7	7	6	5	4	5	5	2	5	4	6	3	1	5	2	1	2	2	7	5	1	1	3	3	6	1	2	5
10	10	27	500	1	24	4	2	1	4	5	4	1	1	1	1	0	0	6	6	5	5	7	7	6	5	4	5	5	2	5	4	6	3	1	5	2	1	2	2	7	5	1	1	3	3	6	1	2	5
10	10	27	500	1	24	4	2	1	4	5	4	1	1	1	1	0	0	6	6	5	5	7	7	6	5	4	5	5	2	5	4	6	3	1	5	2	1	2	2	7	5	1	1	3	3	6	1	2	5
10	10	27	500	1	24	4	2	1	4	5	4	1	1	1	1	0	0	6	6	5	5	7	7	6	5	4	5	5	2	5	4	6	3	1	5	2	1	2	2	7	5	1	1	3	3	6	1	2	5
10	10	27	500	1	24	4	2	1	4	5	4	1	1	1	1	0	0	6	6	5	5	7	7	6	5	4	5	5	2	5	4	6	3	1	5	2	1	2	2	7	5	1	1	3	3	6	1	2	5
10	10	27	500	1	24	4	2	1	4	5	4	1	1	1	1	0	0	6	6	5	5	7	7	6	5	4	5	5	2	5	4	6	3	1	5	2	1	2	2	7	5	1	1	3	3	6	1	2	5
10	10	27	500	1	24	4	2	1	4	5	4	1	1	1	1	0	0	6	6	5	5	7	7	6	5	4	5	5	2	5	4	6	3	1	5	2	1	2	2	7	5	1	1	3	3	6	1	2	5
10	10	27	500	1	24	4	2	1	4	5	4	1	1	1	1	0	0	6	6	5	5	7	7	6	5	4	5	5	2	5	4	6	3	1	5	2	1	2	2	7	5	1	1	3	3	6	1	2	5
10	10	27	500	1	24	4	2	1	4	5	4	1	1	1	1	0	0	6	6	5	5	7	7	6	5	4	5	5	2	5	4	6	3	1	5	2	1	2	2	7	5	1	1	3	3	6	1	2	5
10	10	27	500	1	24	4	2	1	4	5	4	1	1	1	1	0	0	6	6	5	5	7	7	6	5	4	5	5	2	5	4	6	3	1	5	2	1	2	2	7	5	1	1	3	3	6	1	2	5
10	10	27	500	1	24	4	2	1	4	5	4	1	1	1	1	0	0	6	6	5	5	7	7	6	5	4	5	5	2	5	4	6	3	1	5	2	1	2	2	7	5	1	1	3	3	6	1	2	5
10	10	28	501	1	23	4	3	1	3	3	5	1	1	1	1	1	1	5	6	4	5	7	6	6	5	4	6	5	2	5	4	5	3	6	5	4	2	6	2	5	6	1	6	7	7	6	3	6	5
10	10	28	501	1	23	4	3	1	3	3	5	1	1	1	1	1	1	5	6	4	5	7	6	6	5	4	6	5	2	5	4	5	3	6	5	4	2	6	2	5	6	1	6	7	7	6	3	6	5
10	10	28	501	1	23	4	3	1	3	3	5	1	1	1	1	1	1	5	6	4	5	7	6	6	5	4	6	5	2	5	4	5	3	6	5	4	2	6	2	5	6	1	6	7	7	6	3	6	5
10	10	28	501	1	23	4	3	1	3	3	5	1	1	1	1	1	1	5	6	4	5	7	6	6	5	4	6	5	2	5	4	5	3	6	5	4	2	6	2	5	6	1	6	7	7	6	3	6	5
10	10	28	501	1	23	4	3	1	3	3	5	1	1	1	1	1	1	5	6	4	5	7	6	6	5	4	6	5	2	5	4	5	3	6	5	4	2	6	2	5	6	1	6	7	7	6	3	6	5
10	10	28	501	1	23	4	3	1	3	3	5	1	1	1	1	1	1	5	6	4	5	7	6	6	5	4	6	5	2	5	4	5	3	6	5	4	2	6	2	5	6	1	6	7	7	6	3	6	5
10	10	28	501	1	23	4	3	1	3	3	5	1	1	1	1	1	1	5	6	4	5	7	6	6	5	4	6	5	2	5	4	5	3	6	5	4	2	6	2	5	6	1	6	7	7	6	3	6	5
10	10	28	501	1	23	4	3	1	3	3	5	1	1	1	1	1	1	5	6	4	5	7	6	6	5	4	6	5	2	5	4	5	3	6	5	4	2	6	2	5	6	1	6	7	7	6	3	6	5
10	10	28	501	1	23	4	3	1	3	3	5	1	1	1	1	1	1	5	6	4	5	7	6	6	5	4	6	5	2	5	4	5	3	6	5	4	2	6	2	5	6	1	6	7	7	6	3	6	5
10	10	28	501	1	23	4	3	1	3	3	5	1	1	1	1	1	1	5	6	4	5	7	6	6	5	4	6	5	2	5	4	5	3	6	5	4	2	6	2	5	6	1	6	7	7	6	3	6	5
10	10	28	501	1	23	4	3	1	3	3	5	1	1	1	1	1	1	5	6	4	5	7	6	6	5	4	6	5	2	5	4	5	3	6	5	4	2	6	2	5	6	1	6	7	7	6	3	6	5
10	10	28	501	1	23	4	3	1	3	3	5	1	1	1	1	1	1	5	6	4	5	7	6	6	5	4	6	5	2	5	4	5	3	6	5	4	2	6	2	5	6	1	6	7	7	6	3	6	5
10	10	28	501	1	23	4	3	1	3	3	5	1	1	1	1	1	1	5	6	4	5	7	6	6	5	4	6	5	2	5	4	5	3	6	5	4	2	6	2	5	6	1	6	7	7	6	3	6	5
10	10	28	501	1	23	4	3	1	3	3	5	1	1	1	1	1	1	5	6	4	5	7	6	6	5	4	6	5	2	5	4	5	3	6	5	4	2	6	2	5	6	1	6	7	7	6	3	6	5
10	10	28	501	1	23	4	3	1	3	3	5	1	1	1	1	1	1	5	6	4	5	7	6	6	5	4	6	5	2	5	4	5	3	6	5	4	2	6	2	5	6	1	6	7	7	6	3	6	5
10	10	28	501	1	23	4	3	1	3	3	5	1	1	1	1	1	1	5	6	4	5	7	6	6	5	4	6	5	2	5	4	5	3	6	5	4	2	6	2	5	6	1	6	7	7	6	3	6	5
10	10	28	501	1	23	4	3	1	3	3	5	1	1	1	1	1	1	5	6	4	5	7	6	6	5	4	6	5	2	5	4	5	3	6	5	4	2	6	2	5	6	1	6	7	7	6	3	6	5
10	10	28	501	1	23	4	3	1	3	3	5	1	1	1	1	1	1	5	6	4	5	7	6	6	5	4	6	5	2	5	4	5	3	6	5	4	2	6	2	5	6	1	6	7	7	6	3	6	5
10	10	28	501	1	23	4	3	1	3	3	5	1	1	1	1	1	1	5	6	4	5	7	6	6	5	4	6	5	2	5	4	5	3	6	5	4	2	6	2	5	6	1	6	7	7	6	3	6	5
10	10	28	501	1	23	4	3	1	3	3	5	1	1	1	1	1	1	5	6	4	5	7	6	6	5	4	6	5	2	5	4	5	3	6	5	4	2	6	2	5	6	1	6	7	7	6	3	6	5
10	10	29	502	1	55	4	3	1	3	2	5	5	1	0	0	0	1	7	3	1	1	7	7	7	4	4	7	7	1	4	2	2	4	1	7	1	1	7	7	4	6	1	7	7	7	7	1	1	1
10	10	29	502	1	55	4	3	1	3	2	5	5	1	0	0	0	1	7	3	1	1	7	7	7	4	4	7	7	1	4	2	2	4	1	7	1	1	7	7	4	6	1	7	7	7	7	1	1	1
10	10	29	502	1	55	4	3	1	3	2	5	5	1	0	0	0	1	7	3	1	1	7	7	7	4	4	7	7	1	4	2	2	4	1	7	1	1	7	7	4	6	1	7	7	7	7	1	1	1
10	10	29	502	1	55	4	3	1	3	2	5	5	1	0	0	0	1	7	3	1	1	7	7	7	4	4	7	7	1	4	2	2	4	1	7	1	1	7	7	4	6	1	7	7	7	7	1	1	1
10	10	29	502	1	55	4	3	1	3	2	5	5	1	0	0	0	1	7	3	1	1	7	7	7	4	4	7	7	1	4	2	2	4	1	7	1	1	7	7	4	6	1	7	7	7	7	1	1	1
10	10	29	502	1	55	4	3	1	3	2	5	5	1	0	0	0	1	7	3	1	1	7	7	7	4	4	7	7	1	4	2	2	4	1	7	1	1	7	7	4	6	1	7	7	7	7	1	1	1
10	10	29	502	1	55	4	3	1	3	2	5	5	1	0	0	0	1	7	3	1	1	7	7	7	4	4	7	7	1	4	2	2	4	1	7	1	1	7	7	4	6	1	7	7	7	7	1	1	1
10	10	29	502	1	55	4	3	1	3	2	5	5	1	0	0	0	1	7	3	1	1	7	7	7	4	4	7	7	1	4	2	2	4	1	7	1	1	7	7	4	6	1	7	7	7	7	1	1	1
10	10	29	502	1	55	4	3	1	3	2	5	5	1	0	0	0	1	7	3	1	1	7	7	7	4	4	7	7	1	4	2	2	4	1	7	1	1	7	7	4	6	1	7	7	7	7	1	1	1
10	10	29	502	1	55	4	3	1	3	2	5	5	1	0	0	0	1	7	3	1	1	7	7	7	4	4	7	7	1	4	2	2	4	1	7	1	1	7	7	4	6	1	7	7	7	7	1	1	1
10	10	29	502	1	55	4	3	1	3	2	5	5	1	0	0	0	1	7	3	1	1	7	7	7	4	4	7	7	1	4	2	2	4	1	7	1	1	7	7	4	6	1	7	7	7	7	1	1	1
10	10	29	502	1	55	4	3	1	3	2	5	5	1	0	0	0	1	7	3	1	1	7	7	7	4	4	7	7	1	4	2	2	4	1	7	1	1	7	7	4	6	1	7	7	7	7	1	1	1
10	10	29	502	1	55	4	3	1	3	2	5	5	1	0	0	0	1	7	3	1	1	7	7	7	4	4	7	7	1	4	2	2	4	1	7	1	1	7	7	4	6	1	7	7	7	7	1	1	1
10	10	29	502	1	55	4	3	1	3	2	5	5	1	0	0	0	1	7	3	1	1	7	7	7	4	4	7	7	1	4	2	2	4	1	7	1	1	7	7	4	6	1	7	7	7	7	1	1	1
10	10	29	502	1	55	4	3	1	3	2	5	5	1	0	0	0	1	7	3	1	1	7	7	7	4	4	7	7	1	4	2	2	4	1	7	1	1	7	7	4	6	1	7	7	7	7	1	1	1
10	10	29	502	1	55	4	3	1	3	2	5	5	1	0	0	0	1	7	3	1	1	7	7	7	4	4	7	7	1	4	2	2	4	1	7	1	1	7	7	4	6	1	7	7	7	7	1	1	1
10	10	29	502	1	55	4	3	1	3	2	5	5	1	0	0	0	1	7	3	1	1	7	7	7	4	4	7	7	1	4	2	2	4	1	7	1	1	7	7	4	6	1	7	7	7	7	1	1	1
10	10	29	502	1	55	4	3	1	3	2	5	5	1	0	0	0	1	7	3	1	1	7	7	7	4	4	7	7	1	4	2	2	4	1	7	1	1	7	7	4	6	1	7	7	7	7	1	1	1
10	10	29	502	1	55	4	3	1	3	2	5	5	1	0	0	0	1	7	3	1	1	7	7	7	4	4	7	7	1	4	2	2	4	1	7	1	1	7	7	4	6	1	7	7	7	7	1	1	1
10	10	29	502	1	55	4	3	1	3	2	5	5	1	0	0	0	1	7	3	1	1	7	7	7	4	4	7	7	1	4	2	2	4	1	7	1	1	7	7	4	6	1	7	7	7	7	1	1	1
10	10	30	503	1	26	4	4	11	5	3	4	1	1	0	0	1	1	7	7	6	7	7	7	7	4	7	5	4	4	5	4	4	1	2	6	2	6	7	7	5	4	3	1	3	3	7	2	1	6
10	10	30	503	1	26	4	4	11	5	3	4	1	1	0	0	1	1	7	7	6	7	7	7	7	4	7	5	4	4	5	4	4	1	2	6	2	6	7	7	5	4	3	1	3	3	7	2	1	6
10	10	30	503	1	26	4	4	11	5	3	4	1	1	0	0	1	1	7	7	6	7	7	7	7	4	7	5	4	4	5	4	4	1	2	6	2	6	7	7	5	4	3	1	3	3	7	2	1	6
10	10	30	503	1	26	4	4	11	5	3	4	1	1	0	0	1	1	7	7	6	7	7	7	7	4	7	5	4	4	5	4	4	1	2	6	2	6	7	7	5	4	3	1	3	3	7	2	1	6
10	10	30	503	1	26	4	4	11	5	3	4	1	1	0	0	1	1	7	7	6	7	7	7	7	4	7	5	4	4	5	4	4	1	2	6	2	6	7	7	5	4	3	1	3	3	7	2	1	6
10	10	30	503	1	26	4	4	11	5	3	4	1	1	0	0	1	1	7	7	6	7	7	7	7	4	7	5	4	4	5	4	4	1	2	6	2	6	7	7	5	4	3	1	3	3	7	2	1	6
10	10	30	503	1	26	4	4	11	5	3	4	1	1	0	0	1	1	7	7	6	7	7	7	7	4	7	5	4	4	5	4	4	1	2	6	2	6	7	7	5	4	3	1	3	3	7	2	1	6
10	10	30	503	1	26	4	4	11	5	3	4	1	1	0	0	1	1	7	7	6	7	7	7	7	4	7	5	4	4	5	4	4	1	2	6	2	6	7	7	5	4	3	1	3	3	7	2	1	6
10	10	30	503	1	26	4	4	11	5	3	4	1	1	0	0	1	1	7	7	6	7	7	7	7	4	7	5	4	4	5	4	4	1	2	6	2	6	7	7	5	4	3	1	3	3	7	2	1	6
10	10	30	503	1	26	4	4	11	5	3	4	1	1	0	0	1	1	7	7	6	7	7	7	7	4	7	5	4	4	5	4	4	1	2	6	2	6	7	7	5	4	3	1	3	3	7	2	1	6
10	10	30	503	1	26	4	4	11	5	3	4	1	1	0	0	1	1	7	7	6	7	7	7	7	4	7	5	4	4	5	4	4	1	2	6	2	6	7	7	5	4	3	1	3	3	7	2	1	6
10	10	30	503	1	26	4	4	11	5	3	4	1	1	0	0	1	1	7	7	6	7	7	7	7	4	7	5	4	4	5	4	4	1	2	6	2	6	7	7	5	4	3	1	3	3	7	2	1	6
10	10	30	503	1	26	4	4	11	5	3	4	1	1	0	0	1	1	7	7	6	7	7	7	7	4	7	5	4	4	5	4	4	1	2	6	2	6	7	7	5	4	3	1	3	3	7	2	1	6
10	10	30	503	1	26	4	4	11	5	3	4	1	1	0	0	1	1	7	7	6	7	7	7	7	4	7	5	4	4	5	4	4	1	2	6	2	6	7	7	5	4	3	1	3	3	7	2	1	6
10	10	30	503	1	26	4	4	11	5	3	4	1	1	0	0	1	1	7	7	6	7	7	7	7	4	7	5	4	4	5	4	4	1	2	6	2	6	7	7	5	4	3	1	3	3	7	2	1	6
10	10	30	503	1	26	4	4	11	5	3	4	1	1	0	0	1	1	7	7	6	7	7	7	7	4	7	5	4	4	5	4	4	1	2	6	2	6	7	7	5	4	3	1	3	3	7	2	1	6
10	10	30	503	1	26	4	4	11	5	3	4	1	1	0	0	1	1	7	7	6	7	7	7	7	4	7	5	4	4	5	4	4	1	2	6	2	6	7	7	5	4	3	1	3	3	7	2	1	6
10	10	30	503	1	26	4	4	11	5	3	4	1	1	0	0	1	1	7	7	6	7	7	7	7	4	7	5	4	4	5	4	4	1	2	6	2	6	7	7	5	4	3	1	3	3	7	2	1	6
10	10	30	503	1	26	4	4	11	5	3	4	1	1	0	0	1	1	7	7	6	7	7	7	7	4	7	5	4	4	5	4	4	1	2	6	2	6	7	7	5	4	3	1	3	3	7	2	1	6
10	10	30	503	1	26	4	4	11	5	3	4	1	1	0	0	1	1	7	7	6	7	7	7	7	4	7	5	4	4	5	4	4	1	2	6	2	6	7	7	5	4	3	1	3	3	7	2	1	6
10	10	31	504	1	25	4	4	11	2	3	4	3	1	1	0	0	1	6	5	6	5	7	7	6	3	4	5	4	6	4	3	4	5	2	4	4	4	7	5	2	3	3	3	5	4	6	4	2	2
10	10	31	504	1	25	4	4	11	2	3	4	3	1	1	0	0	1	6	5	6	5	7	7	6	3	4	5	4	6	4	3	4	5	2	4	4	4	7	5	2	3	3	3	5	4	6	4	2	2
10	10	31	504	1	25	4	4	11	2	3	4	3	1	1	0	0	1	6	5	6	5	7	7	6	3	4	5	4	6	4	3	4	5	2	4	4	4	7	5	2	3	3	3	5	4	6	4	2	2
10	10	31	504	1	25	4	4	11	2	3	4	3	1	1	0	0	1	6	5	6	5	7	7	6	3	4	5	4	6	4	3	4	5	2	4	4	4	7	5	2	3	3	3	5	4	6	4	2	2
10	10	31	504	1	25	4	4	11	2	3	4	3	1	1	0	0	1	6	5	6	5	7	7	6	3	4	5	4	6	4	3	4	5	2	4	4	4	7	5	2	3	3	3	5	4	6	4	2	2
10	10	31	504	1	25	4	4	11	2	3	4	3	1	1	0	0	1	6	5	6	5	7	7	6	3	4	5	4	6	4	3	4	5	2	4	4	4	7	5	2	3	3	3	5	4	6	4	2	2
10	10	31	504	1	25	4	4	11	2	3	4	3	1	1	0	0	1	6	5	6	5	7	7	6	3	4	5	4	6	4	3	4	5	2	4	4	4	7	5	2	3	3	3	5	4	6	4	2	2
10	10	31	504	1	25	4	4	11	2	3	4	3	1	1	0	0	1	6	5	6	5	7	7	6	3	4	5	4	6	4	3	4	5	2	4	4	4	7	5	2	3	3	3	5	4	6	4	2	2
10	10	31	504	1	25	4	4	11	2	3	4	3	1	1	0	0	1	6	5	6	5	7	7	6	3	4	5	4	6	4	3	4	5	2	4	4	4	7	5	2	3	3	3	5	4	6	4	2	2
10	10	31	504	1	25	4	4	11	2	3	4	3	1	1	0	0	1	6	5	6	5	7	7	6	3	4	5	4	6	4	3	4	5	2	4	4	4	7	5	2	3	3	3	5	4	6	4	2	2
10	10	31	504	1	25	4	4	11	2	3	4	3	1	1	0	0	1	6	5	6	5	7	7	6	3	4	5	4	6	4	3	4	5	2	4	4	4	7	5	2	3	3	3	5	4	6	4	2	2
10	10	31	504	1	25	4	4	11	2	3	4	3	1	1	0	0	1	6	5	6	5	7	7	6	3	4	5	4	6	4	3	4	5	2	4	4	4	7	5	2	3	3	3	5	4	6	4	2	2
10	10	31	504	1	25	4	4	11	2	3	4	3	1	1	0	0	1	6	5	6	5	7	7	6	3	4	5	4	6	4	3	4	5	2	4	4	4	7	5	2	3	3	3	5	4	6	4	2	2
10	10	31	504	1	25	4	4	11	2	3	4	3	1	1	0	0	1	6	5	6	5	7	7	6	3	4	5	4	6	4	3	4	5	2	4	4	4	7	5	2	3	3	3	5	4	6	4	2	2
10	10	31	504	1	25	4	4	11	2	3	4	3	1	1	0	0	1	6	5	6	5	7	7	6	3	4	5	4	6	4	3	4	5	2	4	4	4	7	5	2	3	3	3	5	4	6	4	2	2
10	10	31	504	1	25	4	4	11	2	3	4	3	1	1	0	0	1	6	5	6	5	7	7	6	3	4	5	4	6	4	3	4	5	2	4	4	4	7	5	2	3	3	3	5	4	6	4	2	2
10	10	31	504	1	25	4	4	11	2	3	4	3	1	1	0	0	1	6	5	6	5	7	7	6	3	4	5	4	6	4	3	4	5	2	4	4	4	7	5	2	3	3	3	5	4	6	4	2	2
10	10	31	504	1	25	4	4	11	2	3	4	3	1	1	0	0	1	6	5	6	5	7	7	6	3	4	5	4	6	4	3	4	5	2	4	4	4	7	5	2	3	3	3	5	4	6	4	2	2
10	10	31	504	1	25	4	4	11	2	3	4	3	1	1	0	0	1	6	5	6	5	7	7	6	3	4	5	4	6	4	3	4	5	2	4	4	4	7	5	2	3	3	3	5	4	6	4	2	2
10	10	31	504	1	25	4	4	11	2	3	4	3	1	1	0	0	1	6	5	6	5	7	7	6	3	4	5	4	6	4	3	4	5	2	4	4	4	7	5	2	3	3	3	5	4	6	4	2	2
10	10	32	505	1	24	4	2	1	4	3	4	2	1	0	0	1	1	6	6	6	7	7	7	6	5	7	6	7	1	7	6	6	3	2	6	6	6	4	5	5	6	2	3	5	3	5	4	3	3
10	10	32	505	1	24	4	2	1	4	3	4	2	1	0	0	1	1	6	6	6	7	7	7	6	5	7	6	7	1	7	6	6	3	2	6	6	6	4	5	5	6	2	3	5	3	5	4	3	3
10	10	32	505	1	24	4	2	1	4	3	4	2	1	0	0	1	1	6	6	6	7	7	7	6	5	7	6	7	1	7	6	6	3	2	6	6	6	4	5	5	6	2	3	5	3	5	4	3	3
10	10	32	505	1	24	4	2	1	4	3	4	2	1	0	0	1	1	6	6	6	7	7	7	6	5	7	6	7	1	7	6	6	3	2	6	6	6	4	5	5	6	2	3	5	3	5	4	3	3
10	10	32	505	1	24	4	2	1	4	3	4	2	1	0	0	1	1	6	6	6	7	7	7	6	5	7	6	7	1	7	6	6	3	2	6	6	6	4	5	5	6	2	3	5	3	5	4	3	3
10	10	32	505	1	24	4	2	1	4	3	4	2	1	0	0	1	1	6	6	6	7	7	7	6	5	7	6	7	1	7	6	6	3	2	6	6	6	4	5	5	6	2	3	5	3	5	4	3	3
10	10	32	505	1	24	4	2	1	4	3	4	2	1	0	0	1	1	6	6	6	7	7	7	6	5	7	6	7	1	7	6	6	3	2	6	6	6	4	5	5	6	2	3	5	3	5	4	3	3
10	10	32	505	1	24	4	2	1	4	3	4	2	1	0	0	1	1	6	6	6	7	7	7	6	5	7	6	7	1	7	6	6	3	2	6	6	6	4	5	5	6	2	3	5	3	5	4	3	3
10	10	32	505	1	24	4	2	1	4	3	4	2	1	0	0	1	1	6	6	6	7	7	7	6	5	7	6	7	1	7	6	6	3	2	6	6	6	4	5	5	6	2	3	5	3	5	4	3	3
10	10	32	505	1	24	4	2	1	4	3	4	2	1	0	0	1	1	6	6	6	7	7	7	6	5	7	6	7	1	7	6	6	3	2	6	6	6	4	5	5	6	2	3	5	3	5	4	3	3
10	10	32	505	1	24	4	2	1	4	3	4	2	1	0	0	1	1	6	6	6	7	7	7	6	5	7	6	7	1	7	6	6	3	2	6	6	6	4	5	5	6	2	3	5	3	5	4	3	3
10	10	32	505	1	24	4	2	1	4	3	4	2	1	0	0	1	1	6	6	6	7	7	7	6	5	7	6	7	1	7	6	6	3	2	6	6	6	4	5	5	6	2	3	5	3	5	4	3	3
10	10	32	505	1	24	4	2	1	4	3	4	2	1	0	0	1	1	6	6	6	7	7	7	6	5	7	6	7	1	7	6	6	3	2	6	6	6	4	5	5	6	2	3	5	3	5	4	3	3
10	10	32	505	1	24	4	2	1	4	3	4	2	1	0	0	1	1	6	6	6	7	7	7	6	5	7	6	7	1	7	6	6	3	2	6	6	6	4	5	5	6	2	3	5	3	5	4	3	3
10	10	32	505	1	24	4	2	1	4	3	4	2	1	0	0	1	1	6	6	6	7	7	7	6	5	7	6	7	1	7	6	6	3	2	6	6	6	4	5	5	6	2	3	5	3	5	4	3	3
10	10	32	505	1	24	4	2	1	4	3	4	2	1	0	0	1	1	6	6	6	7	7	7	6	5	7	6	7	1	7	6	6	3	2	6	6	6	4	5	5	6	2	3	5	3	5	4	3	3
10	10	32	505	1	24	4	2	1	4	3	4	2	1	0	0	1	1	6	6	6	7	7	7	6	5	7	6	7	1	7	6	6	3	2	6	6	6	4	5	5	6	2	3	5	3	5	4	3	3
10	10	32	505	1	24	4	2	1	4	3	4	2	1	0	0	1	1	6	6	6	7	7	7	6	5	7	6	7	1	7	6	6	3	2	6	6	6	4	5	5	6	2	3	5	3	5	4	3	3
10	10	32	505	1	24	4	2	1	4	3	4	2	1	0	0	1	1	6	6	6	7	7	7	6	5	7	6	7	1	7	6	6	3	2	6	6	6	4	5	5	6	2	3	5	3	5	4	3	3
10	10	32	505	1	24	4	2	1	4	3	4	2	1	0	0	1	1	6	6	6	7	7	7	6	5	7	6	7	1	7	6	6	3	2	6	6	6	4	5	5	6	2	3	5	3	5	4	3	3
10	10	33	506	1	23	4	4	11	4	8	3	2	0	1	1	0	0	7	7	4	4	5	7	5	4	4	6	5	6	5	5	7	7	3	6	2	2	4	5	4	5	1	7	1	1	5	7	3	2
10	10	33	506	1	23	4	4	11	4	8	3	2	0	1	1	0	0	7	7	4	4	5	7	5	4	4	6	5	6	5	5	7	7	3	6	2	2	4	5	4	5	1	7	1	1	5	7	3	2
10	10	33	506	1	23	4	4	11	4	8	3	2	0	1	1	0	0	7	7	4	4	5	7	5	4	4	6	5	6	5	5	7	7	3	6	2	2	4	5	4	5	1	7	1	1	5	7	3	2
10	10	33	506	1	23	4	4	11	4	8	3	2	0	1	1	0	0	7	7	4	4	5	7	5	4	4	6	5	6	5	5	7	7	3	6	2	2	4	5	4	5	1	7	1	1	5	7	3	2
10	10	33	506	1	23	4	4	11	4	8	3	2	0	1	1	0	0	7	7	4	4	5	7	5	4	4	6	5	6	5	5	7	7	3	6	2	2	4	5	4	5	1	7	1	1	5	7	3	2
10	10	33	506	1	23	4	4	11	4	8	3	2	0	1	1	0	0	7	7	4	4	5	7	5	4	4	6	5	6	5	5	7	7	3	6	2	2	4	5	4	5	1	7	1	1	5	7	3	2
10	10	33	506	1	23	4	4	11	4	8	3	2	0	1	1	0	0	7	7	4	4	5	7	5	4	4	6	5	6	5	5	7	7	3	6	2	2	4	5	4	5	1	7	1	1	5	7	3	2
10	10	33	506	1	23	4	4	11	4	8	3	2	0	1	1	0	0	7	7	4	4	5	7	5	4	4	6	5	6	5	5	7	7	3	6	2	2	4	5	4	5	1	7	1	1	5	7	3	2
10	10	33	506	1	23	4	4	11	4	8	3	2	0	1	1	0	0	7	7	4	4	5	7	5	4	4	6	5	6	5	5	7	7	3	6	2	2	4	5	4	5	1	7	1	1	5	7	3	2
10	10	33	506	1	23	4	4	11	4	8	3	2	0	1	1	0	0	7	7	4	4	5	7	5	4	4	6	5	6	5	5	7	7	3	6	2	2	4	5	4	5	1	7	1	1	5	7	3	2
10	10	33	506	1	23	4	4	11	4	8	3	2	0	1	1	0	0	7	7	4	4	5	7	5	4	4	6	5	6	5	5	7	7	3	6	2	2	4	5	4	5	1	7	1	1	5	7	3	2
10	10	33	506	1	23	4	4	11	4	8	3	2	0	1	1	0	0	7	7	4	4	5	7	5	4	4	6	5	6	5	5	7	7	3	6	2	2	4	5	4	5	1	7	1	1	5	7	3	2
10	10	33	506	1	23	4	4	11	4	8	3	2	0	1	1	0	0	7	7	4	4	5	7	5	4	4	6	5	6	5	5	7	7	3	6	2	2	4	5	4	5	1	7	1	1	5	7	3	2
10	10	33	506	1	23	4	4	11	4	8	3	2	0	1	1	0	0	7	7	4	4	5	7	5	4	4	6	5	6	5	5	7	7	3	6	2	2	4	5	4	5	1	7	1	1	5	7	3	2
10	10	33	506	1	23	4	4	11	4	8	3	2	0	1	1	0	0	7	7	4	4	5	7	5	4	4	6	5	6	5	5	7	7	3	6	2	2	4	5	4	5	1	7	1	1	5	7	3	2
10	10	33	506	1	23	4	4	11	4	8	3	2	0	1	1	0	0	7	7	4	4	5	7	5	4	4	6	5	6	5	5	7	7	3	6	2	2	4	5	4	5	1	7	1	1	5	7	3	2
10	10	33	506	1	23	4	4	11	4	8	3	2	0	1	1	0	0	7	7	4	4	5	7	5	4	4	6	5	6	5	5	7	7	3	6	2	2	4	5	4	5	1	7	1	1	5	7	3	2
10	10	33	506	1	23	4	4	11	4	8	3	2	0	1	1	0	0	7	7	4	4	5	7	5	4	4	6	5	6	5	5	7	7	3	6	2	2	4	5	4	5	1	7	1	1	5	7	3	2
10	10	33	506	1	23	4	4	11	4	8	3	2	0	1	1	0	0	7	7	4	4	5	7	5	4	4	6	5	6	5	5	7	7	3	6	2	2	4	5	4	5	1	7	1	1	5	7	3	2
10	10	33	506	1	23	4	4	11	4	8	3	2	0	1	1	0	0	7	7	4	4	5	7	5	4	4	6	5	6	5	5	7	7	3	6	2	2	4	5	4	5	1	7	1	1	5	7	3	2
10	10	34	507	1	38	2	3	11	2	3	4	2	1	1	0	0	1	6	7	4	3	6	7	7	4	2	5	4	2	5	5	7	5	3	6	2	2	5	6	3	3	1	5	3	3	7	6	7	7
10	10	34	507	1	38	2	3	11	2	3	4	2	1	1	0	0	1	6	7	4	3	6	7	7	4	2	5	4	2	5	5	7	5	3	6	2	2	5	6	3	3	1	5	3	3	7	6	7	7
10	10	34	507	1	38	2	3	11	2	3	4	2	1	1	0	0	1	6	7	4	3	6	7	7	4	2	5	4	2	5	5	7	5	3	6	2	2	5	6	3	3	1	5	3	3	7	6	7	7
10	10	34	507	1	38	2	3	11	2	3	4	2	1	1	0	0	1	6	7	4	3	6	7	7	4	2	5	4	2	5	5	7	5	3	6	2	2	5	6	3	3	1	5	3	3	7	6	7	7
10	10	34	507	1	38	2	3	11	2	3	4	2	1	1	0	0	1	6	7	4	3	6	7	7	4	2	5	4	2	5	5	7	5	3	6	2	2	5	6	3	3	1	5	3	3	7	6	7	7
10	10	34	507	1	38	2	3	11	2	3	4	2	1	1	0	0	1	6	7	4	3	6	7	7	4	2	5	4	2	5	5	7	5	3	6	2	2	5	6	3	3	1	5	3	3	7	6	7	7
10	10	34	507	1	38	2	3	11	2	3	4	2	1	1	0	0	1	6	7	4	3	6	7	7	4	2	5	4	2	5	5	7	5	3	6	2	2	5	6	3	3	1	5	3	3	7	6	7	7
10	10	34	507	1	38	2	3	11	2	3	4	2	1	1	0	0	1	6	7	4	3	6	7	7	4	2	5	4	2	5	5	7	5	3	6	2	2	5	6	3	3	1	5	3	3	7	6	7	7
10	10	34	507	1	38	2	3	11	2	3	4	2	1	1	0	0	1	6	7	4	3	6	7	7	4	2	5	4	2	5	5	7	5	3	6	2	2	5	6	3	3	1	5	3	3	7	6	7	7
10	10	34	507	1	38	2	3	11	2	3	4	2	1	1	0	0	1	6	7	4	3	6	7	7	4	2	5	4	2	5	5	7	5	3	6	2	2	5	6	3	3	1	5	3	3	7	6	7	7
10	10	34	507	1	38	2	3	11	2	3	4	2	1	1	0	0	1	6	7	4	3	6	7	7	4	2	5	4	2	5	5	7	5	3	6	2	2	5	6	3	3	1	5	3	3	7	6	7	7
10	10	34	507	1	38	2	3	11	2	3	4	2	1	1	0	0	1	6	7	4	3	6	7	7	4	2	5	4	2	5	5	7	5	3	6	2	2	5	6	3	3	1	5	3	3	7	6	7	7
10	10	34	507	1	38	2	3	11	2	3	4	2	1	1	0	0	1	6	7	4	3	6	7	7	4	2	5	4	2	5	5	7	5	3	6	2	2	5	6	3	3	1	5	3	3	7	6	7	7
10	10	34	507	1	38	2	3	11	2	3	4	2	1	1	0	0	1	6	7	4	3	6	7	7	4	2	5	4	2	5	5	7	5	3	6	2	2	5	6	3	3	1	5	3	3	7	6	7	7
10	10	34	507	1	38	2	3	11	2	3	4	2	1	1	0	0	1	6	7	4	3	6	7	7	4	2	5	4	2	5	5	7	5	3	6	2	2	5	6	3	3	1	5	3	3	7	6	7	7
10	10	34	507	1	38	2	3	11	2	3	4	2	1	1	0	0	1	6	7	4	3	6	7	7	4	2	5	4	2	5	5	7	5	3	6	2	2	5	6	3	3	1	5	3	3	7	6	7	7
10	10	34	507	1	38	2	3	11	2	3	4	2	1	1	0	0	1	6	7	4	3	6	7	7	4	2	5	4	2	5	5	7	5	3	6	2	2	5	6	3	3	1	5	3	3	7	6	7	7
10	10	34	507	1	38	2	3	11	2	3	4	2	1	1	0	0	1	6	7	4	3	6	7	7	4	2	5	4	2	5	5	7	5	3	6	2	2	5	6	3	3	1	5	3	3	7	6	7	7
10	10	34	507	1	38	2	3	11	2	3	4	2	1	1	0	0	1	6	7	4	3	6	7	7	4	2	5	4	2	5	5	7	5	3	6	2	2	5	6	3	3	1	5	3	3	7	6	7	7
10	10	34	507	1	38	2	3	11	2	3	4	2	1	1	0	0	1	6	7	4	3	6	7	7	4	2	5	4	2	5	5	7	5	3	6	2	2	5	6	3	3	1	5	3	3	7	6	7	7
10	10	35	508	1	24	4	4	1	3	4	5	1	1	1	0	0	1	6	6	4	4	7	7	5	5	5	6	7	2	7	2	6	5	1	6	1	1	5	5	3	6	1	6	6	2	5	5	7	6
10	10	35	508	1	24	4	4	1	3	4	5	1	1	1	0	0	1	6	6	4	4	7	7	5	5	5	6	7	2	7	2	6	5	1	6	1	1	5	5	3	6	1	6	6	2	5	5	7	6
10	10	35	508	1	24	4	4	1	3	4	5	1	1	1	0	0	1	6	6	4	4	7	7	5	5	5	6	7	2	7	2	6	5	1	6	1	1	5	5	3	6	1	6	6	2	5	5	7	6
10	10	35	508	1	24	4	4	1	3	4	5	1	1	1	0	0	1	6	6	4	4	7	7	5	5	5	6	7	2	7	2	6	5	1	6	1	1	5	5	3	6	1	6	6	2	5	5	7	6
10	10	35	508	1	24	4	4	1	3	4	5	1	1	1	0	0	1	6	6	4	4	7	7	5	5	5	6	7	2	7	2	6	5	1	6	1	1	5	5	3	6	1	6	6	2	5	5	7	6
10	10	35	508	1	24	4	4	1	3	4	5	1	1	1	0	0	1	6	6	4	4	7	7	5	5	5	6	7	2	7	2	6	5	1	6	1	1	5	5	3	6	1	6	6	2	5	5	7	6
10	10	35	508	1	24	4	4	1	3	4	5	1	1	1	0	0	1	6	6	4	4	7	7	5	5	5	6	7	2	7	2	6	5	1	6	1	1	5	5	3	6	1	6	6	2	5	5	7	6
10	10	35	508	1	24	4	4	1	3	4	5	1	1	1	0	0	1	6	6	4	4	7	7	5	5	5	6	7	2	7	2	6	5	1	6	1	1	5	5	3	6	1	6	6	2	5	5	7	6
10	10	35	508	1	24	4	4	1	3	4	5	1	1	1	0	0	1	6	6	4	4	7	7	5	5	5	6	7	2	7	2	6	5	1	6	1	1	5	5	3	6	1	6	6	2	5	5	7	6
10	10	35	508	1	24	4	4	1	3	4	5	1	1	1	0	0	1	6	6	4	4	7	7	5	5	5	6	7	2	7	2	6	5	1	6	1	1	5	5	3	6	1	6	6	2	5	5	7	6
10	10	35	508	1	24	4	4	1	3	4	5	1	1	1	0	0	1	6	6	4	4	7	7	5	5	5	6	7	2	7	2	6	5	1	6	1	1	5	5	3	6	1	6	6	2	5	5	7	6
10	10	35	508	1	24	4	4	1	3	4	5	1	1	1	0	0	1	6	6	4	4	7	7	5	5	5	6	7	2	7	2	6	5	1	6	1	1	5	5	3	6	1	6	6	2	5	5	7	6
10	10	35	508	1	24	4	4	1	3	4	5	1	1	1	0	0	1	6	6	4	4	7	7	5	5	5	6	7	2	7	2	6	5	1	6	1	1	5	5	3	6	1	6	6	2	5	5	7	6
10	10	35	508	1	24	4	4	1	3	4	5	1	1	1	0	0	1	6	6	4	4	7	7	5	5	5	6	7	2	7	2	6	5	1	6	1	1	5	5	3	6	1	6	6	2	5	5	7	6
10	10	35	508	1	24	4	4	1	3	4	5	1	1	1	0	0	1	6	6	4	4	7	7	5	5	5	6	7	2	7	2	6	5	1	6	1	1	5	5	3	6	1	6	6	2	5	5	7	6
10	10	35	508	1	24	4	4	1	3	4	5	1	1	1	0	0	1	6	6	4	4	7	7	5	5	5	6	7	2	7	2	6	5	1	6	1	1	5	5	3	6	1	6	6	2	5	5	7	6
10	10	35	508	1	24	4	4	1	3	4	5	1	1	1	0	0	1	6	6	4	4	7	7	5	5	5	6	7	2	7	2	6	5	1	6	1	1	5	5	3	6	1	6	6	2	5	5	7	6
10	10	35	508	1	24	4	4	1	3	4	5	1	1	1	0	0	1	6	6	4	4	7	7	5	5	5	6	7	2	7	2	6	5	1	6	1	1	5	5	3	6	1	6	6	2	5	5	7	6
10	10	35	508	1	24	4	4	1	3	4	5	1	1	1	0	0	1	6	6	4	4	7	7	5	5	5	6	7	2	7	2	6	5	1	6	1	1	5	5	3	6	1	6	6	2	5	5	7	6
10	10	35	508	1	24	4	4	1	3	4	5	1	1	1	0	0	1	6	6	4	4	7	7	5	5	5	6	7	2	7	2	6	5	1	6	1	1	5	5	3	6	1	6	6	2	5	5	7	6
10	10	36	509	1	23	4	4	11	3	3	4	4	1	0	0	0	1	5	4	4	4	6	6	3	2	3	4	5	3	6	4	3	5	4	4	4	2	6	6	3	4	3	5	6	6	3	4	4	5
10	10	36	509	1	23	4	4	11	3	3	4	4	1	0	0	0	1	5	4	4	4	6	6	3	2	3	4	5	3	6	4	3	5	4	4	4	2	6	6	3	4	3	5	6	6	3	4	4	5
10	10	36	509	1	23	4	4	11	3	3	4	4	1	0	0	0	1	5	4	4	4	6	6	3	2	3	4	5	3	6	4	3	5	4	4	4	2	6	6	3	4	3	5	6	6	3	4	4	5
10	10	36	509	1	23	4	4	11	3	3	4	4	1	0	0	0	1	5	4	4	4	6	6	3	2	3	4	5	3	6	4	3	5	4	4	4	2	6	6	3	4	3	5	6	6	3	4	4	5
10	10	36	509	1	23	4	4	11	3	3	4	4	1	0	0	0	1	5	4	4	4	6	6	3	2	3	4	5	3	6	4	3	5	4	4	4	2	6	6	3	4	3	5	6	6	3	4	4	5
10	10	36	509	1	23	4	4	11	3	3	4	4	1	0	0	0	1	5	4	4	4	6	6	3	2	3	4	5	3	6	4	3	5	4	4	4	2	6	6	3	4	3	5	6	6	3	4	4	5
10	10	36	509	1	23	4	4	11	3	3	4	4	1	0	0	0	1	5	4	4	4	6	6	3	2	3	4	5	3	6	4	3	5	4	4	4	2	6	6	3	4	3	5	6	6	3	4	4	5
10	10	36	509	1	23	4	4	11	3	3	4	4	1	0	0	0	1	5	4	4	4	6	6	3	2	3	4	5	3	6	4	3	5	4	4	4	2	6	6	3	4	3	5	6	6	3	4	4	5
10	10	36	509	1	23	4	4	11	3	3	4	4	1	0	0	0	1	5	4	4	4	6	6	3	2	3	4	5	3	6	4	3	5	4	4	4	2	6	6	3	4	3	5	6	6	3	4	4	5
10	10	36	509	1	23	4	4	11	3	3	4	4	1	0	0	0	1	5	4	4	4	6	6	3	2	3	4	5	3	6	4	3	5	4	4	4	2	6	6	3	4	3	5	6	6	3	4	4	5
10	10	36	509	1	23	4	4	11	3	3	4	4	1	0	0	0	1	5	4	4	4	6	6	3	2	3	4	5	3	6	4	3	5	4	4	4	2	6	6	3	4	3	5	6	6	3	4	4	5
10	10	36	509	1	23	4	4	11	3	3	4	4	1	0	0	0	1	5	4	4	4	6	6	3	2	3	4	5	3	6	4	3	5	4	4	4	2	6	6	3	4	3	5	6	6	3	4	4	5
10	10	36	509	1	23	4	4	11	3	3	4	4	1	0	0	0	1	5	4	4	4	6	6	3	2	3	4	5	3	6	4	3	5	4	4	4	2	6	6	3	4	3	5	6	6	3	4	4	5
10	10	36	509	1	23	4	4	11	3	3	4	4	1	0	0	0	1	5	4	4	4	6	6	3	2	3	4	5	3	6	4	3	5	4	4	4	2	6	6	3	4	3	5	6	6	3	4	4	5
10	10	36	509	1	23	4	4	11	3	3	4	4	1	0	0	0	1	5	4	4	4	6	6	3	2	3	4	5	3	6	4	3	5	4	4	4	2	6	6	3	4	3	5	6	6	3	4	4	5
10	10	36	509	1	23	4	4	11	3	3	4	4	1	0	0	0	1	5	4	4	4	6	6	3	2	3	4	5	3	6	4	3	5	4	4	4	2	6	6	3	4	3	5	6	6	3	4	4	5
10	10	36	509	1	23	4	4	11	3	3	4	4	1	0	0	0	1	5	4	4	4	6	6	3	2	3	4	5	3	6	4	3	5	4	4	4	2	6	6	3	4	3	5	6	6	3	4	4	5
10	10	36	509	1	23	4	4	11	3	3	4	4	1	0	0	0	1	5	4	4	4	6	6	3	2	3	4	5	3	6	4	3	5	4	4	4	2	6	6	3	4	3	5	6	6	3	4	4	5
10	10	36	509	1	23	4	4	11	3	3	4	4	1	0	0	0	1	5	4	4	4	6	6	3	2	3	4	5	3	6	4	3	5	4	4	4	2	6	6	3	4	3	5	6	6	3	4	4	5
10	10	36	509	1	23	4	4	11	3	3	4	4	1	0	0	0	1	5	4	4	4	6	6	3	2	3	4	5	3	6	4	3	5	4	4	4	2	6	6	3	4	3	5	6	6	3	4	4	5
10	10	37	510	2	38	4	3	11	4	6	4	1	1	1	1	0	0	6	6	6	6	6	6	6	6	6	5	5	4	5	3	4	5	3	4	3	3	6	6	6	5	3	5	5	5	6	6	7	7
10	10	37	510	2	38	4	3	11	4	6	4	1	1	1	1	0	0	6	6	6	6	6	6	6	6	6	5	5	4	5	3	4	5	3	4	3	3	6	6	6	5	3	5	5	5	6	6	7	7
10	10	37	510	2	38	4	3	11	4	6	4	1	1	1	1	0	0	6	6	6	6	6	6	6	6	6	5	5	4	5	3	4	5	3	4	3	3	6	6	6	5	3	5	5	5	6	6	7	7
10	10	37	510	2	38	4	3	11	4	6	4	1	1	1	1	0	0	6	6	6	6	6	6	6	6	6	5	5	4	5	3	4	5	3	4	3	3	6	6	6	5	3	5	5	5	6	6	7	7
10	10	37	510	2	38	4	3	11	4	6	4	1	1	1	1	0	0	6	6	6	6	6	6	6	6	6	5	5	4	5	3	4	5	3	4	3	3	6	6	6	5	3	5	5	5	6	6	7	7
10	10	37	510	2	38	4	3	11	4	6	4	1	1	1	1	0	0	6	6	6	6	6	6	6	6	6	5	5	4	5	3	4	5	3	4	3	3	6	6	6	5	3	5	5	5	6	6	7	7
10	10	37	510	2	38	4	3	11	4	6	4	1	1	1	1	0	0	6	6	6	6	6	6	6	6	6	5	5	4	5	3	4	5	3	4	3	3	6	6	6	5	3	5	5	5	6	6	7	7
10	10	37	510	2	38	4	3	11	4	6	4	1	1	1	1	0	0	6	6	6	6	6	6	6	6	6	5	5	4	5	3	4	5	3	4	3	3	6	6	6	5	3	5	5	5	6	6	7	7
10	10	37	510	2	38	4	3	11	4	6	4	1	1	1	1	0	0	6	6	6	6	6	6	6	6	6	5	5	4	5	3	4	5	3	4	3	3	6	6	6	5	3	5	5	5	6	6	7	7
10	10	37	510	2	38	4	3	11	4	6	4	1	1	1	1	0	0	6	6	6	6	6	6	6	6	6	5	5	4	5	3	4	5	3	4	3	3	6	6	6	5	3	5	5	5	6	6	7	7
10	10	37	510	2	38	4	3	11	4	6	4	1	1	1	1	0	0	6	6	6	6	6	6	6	6	6	5	5	4	5	3	4	5	3	4	3	3	6	6	6	5	3	5	5	5	6	6	7	7
10	10	37	510	2	38	4	3	11	4	6	4	1	1	1	1	0	0	6	6	6	6	6	6	6	6	6	5	5	4	5	3	4	5	3	4	3	3	6	6	6	5	3	5	5	5	6	6	7	7
10	10	37	510	2	38	4	3	11	4	6	4	1	1	1	1	0	0	6	6	6	6	6	6	6	6	6	5	5	4	5	3	4	5	3	4	3	3	6	6	6	5	3	5	5	5	6	6	7	7
10	10	37	510	2	38	4	3	11	4	6	4	1	1	1	1	0	0	6	6	6	6	6	6	6	6	6	5	5	4	5	3	4	5	3	4	3	3	6	6	6	5	3	5	5	5	6	6	7	7
10	10	37	510	2	38	4	3	11	4	6	4	1	1	1	1	0	0	6	6	6	6	6	6	6	6	6	5	5	4	5	3	4	5	3	4	3	3	6	6	6	5	3	5	5	5	6	6	7	7
10	10	37	510	2	38	4	3	11	4	6	4	1	1	1	1	0	0	6	6	6	6	6	6	6	6	6	5	5	4	5	3	4	5	3	4	3	3	6	6	6	5	3	5	5	5	6	6	7	7
10	10	37	510	2	38	4	3	11	4	6	4	1	1	1	1	0	0	6	6	6	6	6	6	6	6	6	5	5	4	5	3	4	5	3	4	3	3	6	6	6	5	3	5	5	5	6	6	7	7
10	10	37	510	2	38	4	3	11	4	6	4	1	1	1	1	0	0	6	6	6	6	6	6	6	6	6	5	5	4	5	3	4	5	3	4	3	3	6	6	6	5	3	5	5	5	6	6	7	7
10	10	37	510	2	38	4	3	11	4	6	4	1	1	1	1	0	0	6	6	6	6	6	6	6	6	6	5	5	4	5	3	4	5	3	4	3	3	6	6	6	5	3	5	5	5	6	6	7	7
10	10	37	510	2	38	4	3	11	4	6	4	1	1	1	1	0	0	6	6	6	6	6	6	6	6	6	5	5	4	5	3	4	5	3	4	3	3	6	6	6	5	3	5	5	5	6	6	7	7
10	10	38	511	1	25	4	2	1	4	5	4	1	1	1	0	0	1	4	5	4	4	7	5	5	5	5	7	7	1	6	3	7	7	1	7	1	1	4	4	3	7	1	7	7	7	5	7	7	7
10	10	38	511	1	25	4	2	1	4	5	4	1	1	1	0	0	1	4	5	4	4	7	5	5	5	5	7	7	1	6	3	7	7	1	7	1	1	4	4	3	7	1	7	7	7	5	7	7	7
10	10	38	511	1	25	4	2	1	4	5	4	1	1	1	0	0	1	4	5	4	4	7	5	5	5	5	7	7	1	6	3	7	7	1	7	1	1	4	4	3	7	1	7	7	7	5	7	7	7
10	10	38	511	1	25	4	2	1	4	5	4	1	1	1	0	0	1	4	5	4	4	7	5	5	5	5	7	7	1	6	3	7	7	1	7	1	1	4	4	3	7	1	7	7	7	5	7	7	7
10	10	38	511	1	25	4	2	1	4	5	4	1	1	1	0	0	1	4	5	4	4	7	5	5	5	5	7	7	1	6	3	7	7	1	7	1	1	4	4	3	7	1	7	7	7	5	7	7	7
10	10	38	511	1	25	4	2	1	4	5	4	1	1	1	0	0	1	4	5	4	4	7	5	5	5	5	7	7	1	6	3	7	7	1	7	1	1	4	4	3	7	1	7	7	7	5	7	7	7
10	10	38	511	1	25	4	2	1	4	5	4	1	1	1	0	0	1	4	5	4	4	7	5	5	5	5	7	7	1	6	3	7	7	1	7	1	1	4	4	3	7	1	7	7	7	5	7	7	7
10	10	38	511	1	25	4	2	1	4	5	4	1	1	1	0	0	1	4	5	4	4	7	5	5	5	5	7	7	1	6	3	7	7	1	7	1	1	4	4	3	7	1	7	7	7	5	7	7	7
10	10	38	511	1	25	4	2	1	4	5	4	1	1	1	0	0	1	4	5	4	4	7	5	5	5	5	7	7	1	6	3	7	7	1	7	1	1	4	4	3	7	1	7	7	7	5	7	7	7
10	10	38	511	1	25	4	2	1	4	5	4	1	1	1	0	0	1	4	5	4	4	7	5	5	5	5	7	7	1	6	3	7	7	1	7	1	1	4	4	3	7	1	7	7	7	5	7	7	7
10	10	38	511	1	25	4	2	1	4	5	4	1	1	1	0	0	1	4	5	4	4	7	5	5	5	5	7	7	1	6	3	7	7	1	7	1	1	4	4	3	7	1	7	7	7	5	7	7	7
10	10	38	511	1	25	4	2	1	4	5	4	1	1	1	0	0	1	4	5	4	4	7	5	5	5	5	7	7	1	6	3	7	7	1	7	1	1	4	4	3	7	1	7	7	7	5	7	7	7
10	10	38	511	1	25	4	2	1	4	5	4	1	1	1	0	0	1	4	5	4	4	7	5	5	5	5	7	7	1	6	3	7	7	1	7	1	1	4	4	3	7	1	7	7	7	5	7	7	7
10	10	38	511	1	25	4	2	1	4	5	4	1	1	1	0	0	1	4	5	4	4	7	5	5	5	5	7	7	1	6	3	7	7	1	7	1	1	4	4	3	7	1	7	7	7	5	7	7	7
10	10	38	511	1	25	4	2	1	4	5	4	1	1	1	0	0	1	4	5	4	4	7	5	5	5	5	7	7	1	6	3	7	7	1	7	1	1	4	4	3	7	1	7	7	7	5	7	7	7
10	10	38	511	1	25	4	2	1	4	5	4	1	1	1	0	0	1	4	5	4	4	7	5	5	5	5	7	7	1	6	3	7	7	1	7	1	1	4	4	3	7	1	7	7	7	5	7	7	7
10	10	38	511	1	25	4	2	1	4	5	4	1	1	1	0	0	1	4	5	4	4	7	5	5	5	5	7	7	1	6	3	7	7	1	7	1	1	4	4	3	7	1	7	7	7	5	7	7	7
10	10	38	511	1	25	4	2	1	4	5	4	1	1	1	0	0	1	4	5	4	4	7	5	5	5	5	7	7	1	6	3	7	7	1	7	1	1	4	4	3	7	1	7	7	7	5	7	7	7
10	10	38	511	1	25	4	2	1	4	5	4	1	1	1	0	0	1	4	5	4	4	7	5	5	5	5	7	7	1	6	3	7	7	1	7	1	1	4	4	3	7	1	7	7	7	5	7	7	7
10	10	38	511	1	25	4	2	1	4	5	4	1	1	1	0	0	1	4	5	4	4	7	5	5	5	5	7	7	1	6	3	7	7	1	7	1	1	4	4	3	7	1	7	7	7	5	7	7	7
10	10	39	512	2	47	3	2	3	2	3	5	1	1	0	1	0	1	5	5	4	3	7	7	6	5	5	6	5	4	5	4	6	3	4	5	5	5	7	7	7	5	5	3	3	2	6	6	4	7
10	10	39	512	2	47	3	2	3	2	3	5	1	1	0	1	0	1	5	5	4	3	7	7	6	5	5	6	5	4	5	4	6	3	4	5	5	5	7	7	7	5	5	3	3	2	6	6	4	7
10	10	39	512	2	47	3	2	3	2	3	5	1	1	0	1	0	1	5	5	4	3	7	7	6	5	5	6	5	4	5	4	6	3	4	5	5	5	7	7	7	5	5	3	3	2	6	6	4	7
10	10	39	512	2	47	3	2	3	2	3	5	1	1	0	1	0	1	5	5	4	3	7	7	6	5	5	6	5	4	5	4	6	3	4	5	5	5	7	7	7	5	5	3	3	2	6	6	4	7
10	10	39	512	2	47	3	2	3	2	3	5	1	1	0	1	0	1	5	5	4	3	7	7	6	5	5	6	5	4	5	4	6	3	4	5	5	5	7	7	7	5	5	3	3	2	6	6	4	7
10	10	39	512	2	47	3	2	3	2	3	5	1	1	0	1	0	1	5	5	4	3	7	7	6	5	5	6	5	4	5	4	6	3	4	5	5	5	7	7	7	5	5	3	3	2	6	6	4	7
10	10	39	512	2	47	3	2	3	2	3	5	1	1	0	1	0	1	5	5	4	3	7	7	6	5	5	6	5	4	5	4	6	3	4	5	5	5	7	7	7	5	5	3	3	2	6	6	4	7
10	10	39	512	2	47	3	2	3	2	3	5	1	1	0	1	0	1	5	5	4	3	7	7	6	5	5	6	5	4	5	4	6	3	4	5	5	5	7	7	7	5	5	3	3	2	6	6	4	7
10	10	39	512	2	47	3	2	3	2	3	5	1	1	0	1	0	1	5	5	4	3	7	7	6	5	5	6	5	4	5	4	6	3	4	5	5	5	7	7	7	5	5	3	3	2	6	6	4	7
10	10	39	512	2	47	3	2	3	2	3	5	1	1	0	1	0	1	5	5	4	3	7	7	6	5	5	6	5	4	5	4	6	3	4	5	5	5	7	7	7	5	5	3	3	2	6	6	4	7
10	10	39	512	2	47	3	2	3	2	3	5	1	1	0	1	0	1	5	5	4	3	7	7	6	5	5	6	5	4	5	4	6	3	4	5	5	5	7	7	7	5	5	3	3	2	6	6	4	7
10	10	39	512	2	47	3	2	3	2	3	5	1	1	0	1	0	1	5	5	4	3	7	7	6	5	5	6	5	4	5	4	6	3	4	5	5	5	7	7	7	5	5	3	3	2	6	6	4	7
10	10	39	512	2	47	3	2	3	2	3	5	1	1	0	1	0	1	5	5	4	3	7	7	6	5	5	6	5	4	5	4	6	3	4	5	5	5	7	7	7	5	5	3	3	2	6	6	4	7
10	10	39	512	2	47	3	2	3	2	3	5	1	1	0	1	0	1	5	5	4	3	7	7	6	5	5	6	5	4	5	4	6	3	4	5	5	5	7	7	7	5	5	3	3	2	6	6	4	7
10	10	39	512	2	47	3	2	3	2	3	5	1	1	0	1	0	1	5	5	4	3	7	7	6	5	5	6	5	4	5	4	6	3	4	5	5	5	7	7	7	5	5	3	3	2	6	6	4	7
10	10	39	512	2	47	3	2	3	2	3	5	1	1	0	1	0	1	5	5	4	3	7	7	6	5	5	6	5	4	5	4	6	3	4	5	5	5	7	7	7	5	5	3	3	2	6	6	4	7
10	10	39	512	2	47	3	2	3	2	3	5	1	1	0	1	0	1	5	5	4	3	7	7	6	5	5	6	5	4	5	4	6	3	4	5	5	5	7	7	7	5	5	3	3	2	6	6	4	7
10	10	39	512	2	47	3	2	3	2	3	5	1	1	0	1	0	1	5	5	4	3	7	7	6	5	5	6	5	4	5	4	6	3	4	5	5	5	7	7	7	5	5	3	3	2	6	6	4	7
10	10	39	512	2	47	3	2	3	2	3	5	1	1	0	1	0	1	5	5	4	3	7	7	6	5	5	6	5	4	5	4	6	3	4	5	5	5	7	7	7	5	5	3	3	2	6	6	4	7
10	10	39	512	2	47	3	2	3	2	3	5	1	1	0	1	0	1	5	5	4	3	7	7	6	5	5	6	5	4	5	4	6	3	4	5	5	5	7	7	7	5	5	3	3	2	6	6	4	7
10	10	40	513	1	22	4	4	11	4	3	5	1	1	1	0	0	0	6	5	4	3	6	6	5	5	5	6	6	5	4	5	6	5	3	4	4	4	6	6	4	3	1	3	4	2	5	5	6	7
10	10	40	513	1	22	4	4	11	4	3	5	1	1	1	0	0	0	6	5	4	3	6	6	5	5	5	6	6	5	4	5	6	5	3	4	4	4	6	6	4	3	1	3	4	2	5	5	6	7
10	10	40	513	1	22	4	4	11	4	3	5	1	1	1	0	0	0	6	5	4	3	6	6	5	5	5	6	6	5	4	5	6	5	3	4	4	4	6	6	4	3	1	3	4	2	5	5	6	7
10	10	40	513	1	22	4	4	11	4	3	5	1	1	1	0	0	0	6	5	4	3	6	6	5	5	5	6	6	5	4	5	6	5	3	4	4	4	6	6	4	3	1	3	4	2	5	5	6	7
10	10	40	513	1	22	4	4	11	4	3	5	1	1	1	0	0	0	6	5	4	3	6	6	5	5	5	6	6	5	4	5	6	5	3	4	4	4	6	6	4	3	1	3	4	2	5	5	6	7
10	10	40	513	1	22	4	4	11	4	3	5	1	1	1	0	0	0	6	5	4	3	6	6	5	5	5	6	6	5	4	5	6	5	3	4	4	4	6	6	4	3	1	3	4	2	5	5	6	7
10	10	40	513	1	22	4	4	11	4	3	5	1	1	1	0	0	0	6	5	4	3	6	6	5	5	5	6	6	5	4	5	6	5	3	4	4	4	6	6	4	3	1	3	4	2	5	5	6	7
10	10	40	513	1	22	4	4	11	4	3	5	1	1	1	0	0	0	6	5	4	3	6	6	5	5	5	6	6	5	4	5	6	5	3	4	4	4	6	6	4	3	1	3	4	2	5	5	6	7
10	10	40	513	1	22	4	4	11	4	3	5	1	1	1	0	0	0	6	5	4	3	6	6	5	5	5	6	6	5	4	5	6	5	3	4	4	4	6	6	4	3	1	3	4	2	5	5	6	7
10	10	40	513	1	22	4	4	11	4	3	5	1	1	1	0	0	0	6	5	4	3	6	6	5	5	5	6	6	5	4	5	6	5	3	4	4	4	6	6	4	3	1	3	4	2	5	5	6	7
10	10	40	513	1	22	4	4	11	4	3	5	1	1	1	0	0	0	6	5	4	3	6	6	5	5	5	6	6	5	4	5	6	5	3	4	4	4	6	6	4	3	1	3	4	2	5	5	6	7
10	10	40	513	1	22	4	4	11	4	3	5	1	1	1	0	0	0	6	5	4	3	6	6	5	5	5	6	6	5	4	5	6	5	3	4	4	4	6	6	4	3	1	3	4	2	5	5	6	7
10	10	40	513	1	22	4	4	11	4	3	5	1	1	1	0	0	0	6	5	4	3	6	6	5	5	5	6	6	5	4	5	6	5	3	4	4	4	6	6	4	3	1	3	4	2	5	5	6	7
10	10	40	513	1	22	4	4	11	4	3	5	1	1	1	0	0	0	6	5	4	3	6	6	5	5	5	6	6	5	4	5	6	5	3	4	4	4	6	6	4	3	1	3	4	2	5	5	6	7
10	10	40	513	1	22	4	4	11	4	3	5	1	1	1	0	0	0	6	5	4	3	6	6	5	5	5	6	6	5	4	5	6	5	3	4	4	4	6	6	4	3	1	3	4	2	5	5	6	7
10	10	40	513	1	22	4	4	11	4	3	5	1	1	1	0	0	0	6	5	4	3	6	6	5	5	5	6	6	5	4	5	6	5	3	4	4	4	6	6	4	3	1	3	4	2	5	5	6	7
10	10	40	513	1	22	4	4	11	4	3	5	1	1	1	0	0	0	6	5	4	3	6	6	5	5	5	6	6	5	4	5	6	5	3	4	4	4	6	6	4	3	1	3	4	2	5	5	6	7
10	10	40	513	1	22	4	4	11	4	3	5	1	1	1	0	0	0	6	5	4	3	6	6	5	5	5	6	6	5	4	5	6	5	3	4	4	4	6	6	4	3	1	3	4	2	5	5	6	7
10	10	40	513	1	22	4	4	11	4	3	5	1	1	1	0	0	0	6	5	4	3	6	6	5	5	5	6	6	5	4	5	6	5	3	4	4	4	6	6	4	3	1	3	4	2	5	5	6	7
10	10	40	513	1	22	4	4	11	4	3	5	1	1	1	0	0	0	6	5	4	3	6	6	5	5	5	6	6	5	4	5	6	5	3	4	4	4	6	6	4	3	1	3	4	2	5	5	6	7
10	10	41	514	1	18	4	4	11	3	6	3	1	1	1	0	0	0	5	5	3	3	7	7	5	4	4	5	5	3	6	6	6	2	2	3	3	3	6	6	6	6	2	2	2	2	5	2	2	2
10	10	41	514	1	18	4	4	11	3	6	3	1	1	1	0	0	0	5	5	3	3	7	7	5	4	4	5	5	3	6	6	6	2	2	3	3	3	6	6	6	6	2	2	2	2	5	2	2	2
10	10	41	514	1	18	4	4	11	3	6	3	1	1	1	0	0	0	5	5	3	3	7	7	5	4	4	5	5	3	6	6	6	2	2	3	3	3	6	6	6	6	2	2	2	2	5	2	2	2
10	10	41	514	1	18	4	4	11	3	6	3	1	1	1	0	0	0	5	5	3	3	7	7	5	4	4	5	5	3	6	6	6	2	2	3	3	3	6	6	6	6	2	2	2	2	5	2	2	2
10	10	41	514	1	18	4	4	11	3	6	3	1	1	1	0	0	0	5	5	3	3	7	7	5	4	4	5	5	3	6	6	6	2	2	3	3	3	6	6	6	6	2	2	2	2	5	2	2	2
10	10	41	514	1	18	4	4	11	3	6	3	1	1	1	0	0	0	5	5	3	3	7	7	5	4	4	5	5	3	6	6	6	2	2	3	3	3	6	6	6	6	2	2	2	2	5	2	2	2
10	10	41	514	1	18	4	4	11	3	6	3	1	1	1	0	0	0	5	5	3	3	7	7	5	4	4	5	5	3	6	6	6	2	2	3	3	3	6	6	6	6	2	2	2	2	5	2	2	2
10	10	41	514	1	18	4	4	11	3	6	3	1	1	1	0	0	0	5	5	3	3	7	7	5	4	4	5	5	3	6	6	6	2	2	3	3	3	6	6	6	6	2	2	2	2	5	2	2	2
10	10	41	514	1	18	4	4	11	3	6	3	1	1	1	0	0	0	5	5	3	3	7	7	5	4	4	5	5	3	6	6	6	2	2	3	3	3	6	6	6	6	2	2	2	2	5	2	2	2
10	10	41	514	1	18	4	4	11	3	6	3	1	1	1	0	0	0	5	5	3	3	7	7	5	4	4	5	5	3	6	6	6	2	2	3	3	3	6	6	6	6	2	2	2	2	5	2	2	2
10	10	41	514	1	18	4	4	11	3	6	3	1	1	1	0	0	0	5	5	3	3	7	7	5	4	4	5	5	3	6	6	6	2	2	3	3	3	6	6	6	6	2	2	2	2	5	2	2	2
10	10	41	514	1	18	4	4	11	3	6	3	1	1	1	0	0	0	5	5	3	3	7	7	5	4	4	5	5	3	6	6	6	2	2	3	3	3	6	6	6	6	2	2	2	2	5	2	2	2
10	10	41	514	1	18	4	4	11	3	6	3	1	1	1	0	0	0	5	5	3	3	7	7	5	4	4	5	5	3	6	6	6	2	2	3	3	3	6	6	6	6	2	2	2	2	5	2	2	2
10	10	41	514	1	18	4	4	11	3	6	3	1	1	1	0	0	0	5	5	3	3	7	7	5	4	4	5	5	3	6	6	6	2	2	3	3	3	6	6	6	6	2	2	2	2	5	2	2	2
10	10	41	514	1	18	4	4	11	3	6	3	1	1	1	0	0	0	5	5	3	3	7	7	5	4	4	5	5	3	6	6	6	2	2	3	3	3	6	6	6	6	2	2	2	2	5	2	2	2
10	10	41	514	1	18	4	4	11	3	6	3	1	1	1	0	0	0	5	5	3	3	7	7	5	4	4	5	5	3	6	6	6	2	2	3	3	3	6	6	6	6	2	2	2	2	5	2	2	2
10	10	41	514	1	18	4	4	11	3	6	3	1	1	1	0	0	0	5	5	3	3	7	7	5	4	4	5	5	3	6	6	6	2	2	3	3	3	6	6	6	6	2	2	2	2	5	2	2	2
10	10	41	514	1	18	4	4	11	3	6	3	1	1	1	0	0	0	5	5	3	3	7	7	5	4	4	5	5	3	6	6	6	2	2	3	3	3	6	6	6	6	2	2	2	2	5	2	2	2
10	10	41	514	1	18	4	4	11	3	6	3	1	1	1	0	0	0	5	5	3	3	7	7	5	4	4	5	5	3	6	6	6	2	2	3	3	3	6	6	6	6	2	2	2	2	5	2	2	2
10	10	41	514	1	18	4	4	11	3	6	3	1	1	1	0	0	0	5	5	3	3	7	7	5	4	4	5	5	3	6	6	6	2	2	3	3	3	6	6	6	6	2	2	2	2	5	2	2	2
10	10	42	515	2	22	4	4	1	3	2	5	2	1	1	0	1	1	4	5	3	3	6	6	4	4	5	5	5	3	4	4	5	3	3	5	2	3	6	6	3	3	2	3	6	3	4	4	5	4
10	10	42	515	2	22	4	4	1	3	2	5	2	1	1	0	1	1	4	5	3	3	6	6	4	4	5	5	5	3	4	4	5	3	3	5	2	3	6	6	3	3	2	3	6	3	4	4	5	4
10	10	42	515	2	22	4	4	1	3	2	5	2	1	1	0	1	1	4	5	3	3	6	6	4	4	5	5	5	3	4	4	5	3	3	5	2	3	6	6	3	3	2	3	6	3	4	4	5	4
10	10	42	515	2	22	4	4	1	3	2	5	2	1	1	0	1	1	4	5	3	3	6	6	4	4	5	5	5	3	4	4	5	3	3	5	2	3	6	6	3	3	2	3	6	3	4	4	5	4
10	10	42	515	2	22	4	4	1	3	2	5	2	1	1	0	1	1	4	5	3	3	6	6	4	4	5	5	5	3	4	4	5	3	3	5	2	3	6	6	3	3	2	3	6	3	4	4	5	4
10	10	42	515	2	22	4	4	1	3	2	5	2	1	1	0	1	1	4	5	3	3	6	6	4	4	5	5	5	3	4	4	5	3	3	5	2	3	6	6	3	3	2	3	6	3	4	4	5	4
10	10	42	515	2	22	4	4	1	3	2	5	2	1	1	0	1	1	4	5	3	3	6	6	4	4	5	5	5	3	4	4	5	3	3	5	2	3	6	6	3	3	2	3	6	3	4	4	5	4
10	10	42	515	2	22	4	4	1	3	2	5	2	1	1	0	1	1	4	5	3	3	6	6	4	4	5	5	5	3	4	4	5	3	3	5	2	3	6	6	3	3	2	3	6	3	4	4	5	4
10	10	42	515	2	22	4	4	1	3	2	5	2	1	1	0	1	1	4	5	3	3	6	6	4	4	5	5	5	3	4	4	5	3	3	5	2	3	6	6	3	3	2	3	6	3	4	4	5	4
10	10	42	515	2	22	4	4	1	3	2	5	2	1	1	0	1	1	4	5	3	3	6	6	4	4	5	5	5	3	4	4	5	3	3	5	2	3	6	6	3	3	2	3	6	3	4	4	5	4
10	10	42	515	2	22	4	4	1	3	2	5	2	1	1	0	1	1	4	5	3	3	6	6	4	4	5	5	5	3	4	4	5	3	3	5	2	3	6	6	3	3	2	3	6	3	4	4	5	4
10	10	42	515	2	22	4	4	1	3	2	5	2	1	1	0	1	1	4	5	3	3	6	6	4	4	5	5	5	3	4	4	5	3	3	5	2	3	6	6	3	3	2	3	6	3	4	4	5	4
10	10	42	515	2	22	4	4	1	3	2	5	2	1	1	0	1	1	4	5	3	3	6	6	4	4	5	5	5	3	4	4	5	3	3	5	2	3	6	6	3	3	2	3	6	3	4	4	5	4
10	10	42	515	2	22	4	4	1	3	2	5	2	1	1	0	1	1	4	5	3	3	6	6	4	4	5	5	5	3	4	4	5	3	3	5	2	3	6	6	3	3	2	3	6	3	4	4	5	4
10	10	42	515	2	22	4	4	1	3	2	5	2	1	1	0	1	1	4	5	3	3	6	6	4	4	5	5	5	3	4	4	5	3	3	5	2	3	6	6	3	3	2	3	6	3	4	4	5	4
10	10	42	515	2	22	4	4	1	3	2	5	2	1	1	0	1	1	4	5	3	3	6	6	4	4	5	5	5	3	4	4	5	3	3	5	2	3	6	6	3	3	2	3	6	3	4	4	5	4
10	10	42	515	2	22	4	4	1	3	2	5	2	1	1	0	1	1	4	5	3	3	6	6	4	4	5	5	5	3	4	4	5	3	3	5	2	3	6	6	3	3	2	3	6	3	4	4	5	4
10	10	42	515	2	22	4	4	1	3	2	5	2	1	1	0	1	1	4	5	3	3	6	6	4	4	5	5	5	3	4	4	5	3	3	5	2	3	6	6	3	3	2	3	6	3	4	4	5	4
10	10	42	515	2	22	4	4	1	3	2	5	2	1	1	0	1	1	4	5	3	3	6	6	4	4	5	5	5	3	4	4	5	3	3	5	2	3	6	6	3	3	2	3	6	3	4	4	5	4
10	10	42	515	2	22	4	4	1	3	2	5	2	1	1	0	1	1	4	5	3	3	6	6	4	4	5	5	5	3	4	4	5	3	3	5	2	3	6	6	3	3	2	3	6	3	4	4	5	4
13	10	43	516	1	59	4	3	1	3	6	3	2	1	1	0	0	0	6	6	6	6	6	7	5	6	6	6	6	2	6	3	6	6	2	6	4	4	6	6	6	6	2	6	6	6	7	6	2	5
13	10	43	516	1	59	4	3	1	3	6	3	2	1	1	0	0	0	6	6	6	6	6	7	5	6	6	6	6	2	6	3	6	6	2	6	4	4	6	6	6	6	2	6	6	6	7	6	2	5
13	10	43	516	1	59	4	3	1	3	6	3	2	1	1	0	0	0	6	6	6	6	6	7	5	6	6	6	6	2	6	3	6	6	2	6	4	4	6	6	6	6	2	6	6	6	7	6	2	5
13	10	43	516	1	59	4	3	1	3	6	3	2	1	1	0	0	0	6	6	6	6	6	7	5	6	6	6	6	2	6	3	6	6	2	6	4	4	6	6	6	6	2	6	6	6	7	6	2	5
13	10	43	516	1	59	4	3	1	3	6	3	2	1	1	0	0	0	6	6	6	6	6	7	5	6	6	6	6	2	6	3	6	6	2	6	4	4	6	6	6	6	2	6	6	6	7	6	2	5
13	10	43	516	1	59	4	3	1	3	6	3	2	1	1	0	0	0	6	6	6	6	6	7	5	6	6	6	6	2	6	3	6	6	2	6	4	4	6	6	6	6	2	6	6	6	7	6	2	5
13	10	43	516	1	59	4	3	1	3	6	3	2	1	1	0	0	0	6	6	6	6	6	7	5	6	6	6	6	2	6	3	6	6	2	6	4	4	6	6	6	6	2	6	6	6	7	6	2	5
13	10	43	516	1	59	4	3	1	3	6	3	2	1	1	0	0	0	6	6	6	6	6	7	5	6	6	6	6	2	6	3	6	6	2	6	4	4	6	6	6	6	2	6	6	6	7	6	2	5
13	10	43	516	1	59	4	3	1	3	6	3	2	1	1	0	0	0	6	6	6	6	6	7	5	6	6	6	6	2	6	3	6	6	2	6	4	4	6	6	6	6	2	6	6	6	7	6	2	5
13	10	43	516	1	59	4	3	1	3	6	3	2	1	1	0	0	0	6	6	6	6	6	7	5	6	6	6	6	2	6	3	6	6	2	6	4	4	6	6	6	6	2	6	6	6	7	6	2	5
13	10	43	516	1	59	4	3	1	3	6	3	2	1	1	0	0	0	6	6	6	6	6	7	5	6	6	6	6	2	6	3	6	6	2	6	4	4	6	6	6	6	2	6	6	6	7	6	2	5
13	10	43	516	1	59	4	3	1	3	6	3	2	1	1	0	0	0	6	6	6	6	6	7	5	6	6	6	6	2	6	3	6	6	2	6	4	4	6	6	6	6	2	6	6	6	7	6	2	5
13	10	43	516	1	59	4	3	1	3	6	3	2	1	1	0	0	0	6	6	6	6	6	7	5	6	6	6	6	2	6	3	6	6	2	6	4	4	6	6	6	6	2	6	6	6	7	6	2	5
13	10	43	516	1	59	4	3	1	3	6	3	2	1	1	0	0	0	6	6	6	6	6	7	5	6	6	6	6	2	6	3	6	6	2	6	4	4	6	6	6	6	2	6	6	6	7	6	2	5
13	10	43	516	1	59	4	3	1	3	6	3	2	1	1	0	0	0	6	6	6	6	6	7	5	6	6	6	6	2	6	3	6	6	2	6	4	4	6	6	6	6	2	6	6	6	7	6	2	5
13	10	43	516	1	59	4	3	1	3	6	3	2	1	1	0	0	0	6	6	6	6	6	7	5	6	6	6	6	2	6	3	6	6	2	6	4	4	6	6	6	6	2	6	6	6	7	6	2	5
13	10	43	516	1	59	4	3	1	3	6	3	2	1	1	0	0	0	6	6	6	6	6	7	5	6	6	6	6	2	6	3	6	6	2	6	4	4	6	6	6	6	2	6	6	6	7	6	2	5
13	10	43	516	1	59	4	3	1	3	6	3	2	1	1	0	0	0	6	6	6	6	6	7	5	6	6	6	6	2	6	3	6	6	2	6	4	4	6	6	6	6	2	6	6	6	7	6	2	5
13	10	43	516	1	59	4	3	1	3	6	3	2	1	1	0	0	0	6	6	6	6	6	7	5	6	6	6	6	2	6	3	6	6	2	6	4	4	6	6	6	6	2	6	6	6	7	6	2	5
13	10	43	516	1	59	4	3	1	3	6	3	2	1	1	0	0	0	6	6	6	6	6	7	5	6	6	6	6	2	6	3	6	6	2	6	4	4	6	6	6	6	2	6	6	6	7	6	2	5
13	10	44	517	1	57	3	5	7	4	9	4	1	1	0	1	0	0	5	5	6	5	6	7	6	6	5	5	6	4	6	4	7	5	4	5	6	3	7	6	6	6	1	7	7	6	5	5	5	5
13	10	44	517	1	57	3	5	7	4	9	4	1	1	0	1	0	0	5	5	6	5	6	7	6	6	5	5	6	4	6	4	7	5	4	5	6	3	7	6	6	6	1	7	7	6	5	5	5	5
13	10	44	517	1	57	3	5	7	4	9	4	1	1	0	1	0	0	5	5	6	5	6	7	6	6	5	5	6	4	6	4	7	5	4	5	6	3	7	6	6	6	1	7	7	6	5	5	5	5
13	10	44	517	1	57	3	5	7	4	9	4	1	1	0	1	0	0	5	5	6	5	6	7	6	6	5	5	6	4	6	4	7	5	4	5	6	3	7	6	6	6	1	7	7	6	5	5	5	5
13	10	44	517	1	57	3	5	7	4	9	4	1	1	0	1	0	0	5	5	6	5	6	7	6	6	5	5	6	4	6	4	7	5	4	5	6	3	7	6	6	6	1	7	7	6	5	5	5	5
13	10	44	517	1	57	3	5	7	4	9	4	1	1	0	1	0	0	5	5	6	5	6	7	6	6	5	5	6	4	6	4	7	5	4	5	6	3	7	6	6	6	1	7	7	6	5	5	5	5
13	10	44	517	1	57	3	5	7	4	9	4	1	1	0	1	0	0	5	5	6	5	6	7	6	6	5	5	6	4	6	4	7	5	4	5	6	3	7	6	6	6	1	7	7	6	5	5	5	5
13	10	44	517	1	57	3	5	7	4	9	4	1	1	0	1	0	0	5	5	6	5	6	7	6	6	5	5	6	4	6	4	7	5	4	5	6	3	7	6	6	6	1	7	7	6	5	5	5	5
13	10	44	517	1	57	3	5	7	4	9	4	1	1	0	1	0	0	5	5	6	5	6	7	6	6	5	5	6	4	6	4	7	5	4	5	6	3	7	6	6	6	1	7	7	6	5	5	5	5
13	10	44	517	1	57	3	5	7	4	9	4	1	1	0	1	0	0	5	5	6	5	6	7	6	6	5	5	6	4	6	4	7	5	4	5	6	3	7	6	6	6	1	7	7	6	5	5	5	5
13	10	44	517	1	57	3	5	7	4	9	4	1	1	0	1	0	0	5	5	6	5	6	7	6	6	5	5	6	4	6	4	7	5	4	5	6	3	7	6	6	6	1	7	7	6	5	5	5	5
13	10	44	517	1	57	3	5	7	4	9	4	1	1	0	1	0	0	5	5	6	5	6	7	6	6	5	5	6	4	6	4	7	5	4	5	6	3	7	6	6	6	1	7	7	6	5	5	5	5
13	10	44	517	1	57	3	5	7	4	9	4	1	1	0	1	0	0	5	5	6	5	6	7	6	6	5	5	6	4	6	4	7	5	4	5	6	3	7	6	6	6	1	7	7	6	5	5	5	5
13	10	44	517	1	57	3	5	7	4	9	4	1	1	0	1	0	0	5	5	6	5	6	7	6	6	5	5	6	4	6	4	7	5	4	5	6	3	7	6	6	6	1	7	7	6	5	5	5	5
13	10	44	517	1	57	3	5	7	4	9	4	1	1	0	1	0	0	5	5	6	5	6	7	6	6	5	5	6	4	6	4	7	5	4	5	6	3	7	6	6	6	1	7	7	6	5	5	5	5
13	10	44	517	1	57	3	5	7	4	9	4	1	1	0	1	0	0	5	5	6	5	6	7	6	6	5	5	6	4	6	4	7	5	4	5	6	3	7	6	6	6	1	7	7	6	5	5	5	5
13	10	44	517	1	57	3	5	7	4	9	4	1	1	0	1	0	0	5	5	6	5	6	7	6	6	5	5	6	4	6	4	7	5	4	5	6	3	7	6	6	6	1	7	7	6	5	5	5	5
13	10	44	517	1	57	3	5	7	4	9	4	1	1	0	1	0	0	5	5	6	5	6	7	6	6	5	5	6	4	6	4	7	5	4	5	6	3	7	6	6	6	1	7	7	6	5	5	5	5
13	10	44	517	1	57	3	5	7	4	9	4	1	1	0	1	0	0	5	5	6	5	6	7	6	6	5	5	6	4	6	4	7	5	4	5	6	3	7	6	6	6	1	7	7	6	5	5	5	5
13	10	44	517	1	57	3	5	7	4	9	4	1	1	0	1	0	0	5	5	6	5	6	7	6	6	5	5	6	4	6	4	7	5	4	5	6	3	7	6	6	6	1	7	7	6	5	5	5	5
13	10	45	518	1	59	4	5	6	4	6	4	3	1	1	0	0	1	4	4	3	4	7	7	6	5	5	3	3	2	5	4	7	3	4	4	4	4	3	4	3	3	4	5	6	4	5	4	4	5
13	10	45	518	1	59	4	5	6	4	6	4	3	1	1	0	0	1	4	4	3	4	7	7	6	5	5	3	3	2	5	4	7	3	4	4	4	4	3	4	3	3	4	5	6	4	5	4	4	5
13	10	45	518	1	59	4	5	6	4	6	4	3	1	1	0	0	1	4	4	3	4	7	7	6	5	5	3	3	2	5	4	7	3	4	4	4	4	3	4	3	3	4	5	6	4	5	4	4	5
13	10	45	518	1	59	4	5	6	4	6	4	3	1	1	0	0	1	4	4	3	4	7	7	6	5	5	3	3	2	5	4	7	3	4	4	4	4	3	4	3	3	4	5	6	4	5	4	4	5
13	10	45	518	1	59	4	5	6	4	6	4	3	1	1	0	0	1	4	4	3	4	7	7	6	5	5	3	3	2	5	4	7	3	4	4	4	4	3	4	3	3	4	5	6	4	5	4	4	5
13	10	45	518	1	59	4	5	6	4	6	4	3	1	1	0	0	1	4	4	3	4	7	7	6	5	5	3	3	2	5	4	7	3	4	4	4	4	3	4	3	3	4	5	6	4	5	4	4	5
13	10	45	518	1	59	4	5	6	4	6	4	3	1	1	0	0	1	4	4	3	4	7	7	6	5	5	3	3	2	5	4	7	3	4	4	4	4	3	4	3	3	4	5	6	4	5	4	4	5
13	10	45	518	1	59	4	5	6	4	6	4	3	1	1	0	0	1	4	4	3	4	7	7	6	5	5	3	3	2	5	4	7	3	4	4	4	4	3	4	3	3	4	5	6	4	5	4	4	5
13	10	45	518	1	59	4	5	6	4	6	4	3	1	1	0	0	1	4	4	3	4	7	7	6	5	5	3	3	2	5	4	7	3	4	4	4	4	3	4	3	3	4	5	6	4	5	4	4	5
13	10	45	518	1	59	4	5	6	4	6	4	3	1	1	0	0	1	4	4	3	4	7	7	6	5	5	3	3	2	5	4	7	3	4	4	4	4	3	4	3	3	4	5	6	4	5	4	4	5
13	10	45	518	1	59	4	5	6	4	6	4	3	1	1	0	0	1	4	4	3	4	7	7	6	5	5	3	3	2	5	4	7	3	4	4	4	4	3	4	3	3	4	5	6	4	5	4	4	5
13	10	45	518	1	59	4	5	6	4	6	4	3	1	1	0	0	1	4	4	3	4	7	7	6	5	5	3	3	2	5	4	7	3	4	4	4	4	3	4	3	3	4	5	6	4	5	4	4	5
13	10	45	518	1	59	4	5	6	4	6	4	3	1	1	0	0	1	4	4	3	4	7	7	6	5	5	3	3	2	5	4	7	3	4	4	4	4	3	4	3	3	4	5	6	4	5	4	4	5
13	10	45	518	1	59	4	5	6	4	6	4	3	1	1	0	0	1	4	4	3	4	7	7	6	5	5	3	3	2	5	4	7	3	4	4	4	4	3	4	3	3	4	5	6	4	5	4	4	5
13	10	45	518	1	59	4	5	6	4	6	4	3	1	1	0	0	1	4	4	3	4	7	7	6	5	5	3	3	2	5	4	7	3	4	4	4	4	3	4	3	3	4	5	6	4	5	4	4	5
13	10	45	518	1	59	4	5	6	4	6	4	3	1	1	0	0	1	4	4	3	4	7	7	6	5	5	3	3	2	5	4	7	3	4	4	4	4	3	4	3	3	4	5	6	4	5	4	4	5
13	10	45	518	1	59	4	5	6	4	6	4	3	1	1	0	0	1	4	4	3	4	7	7	6	5	5	3	3	2	5	4	7	3	4	4	4	4	3	4	3	3	4	5	6	4	5	4	4	5
13	10	45	518	1	59	4	5	6	4	6	4	3	1	1	0	0	1	4	4	3	4	7	7	6	5	5	3	3	2	5	4	7	3	4	4	4	4	3	4	3	3	4	5	6	4	5	4	4	5
13	10	45	518	1	59	4	5	6	4	6	4	3	1	1	0	0	1	4	4	3	4	7	7	6	5	5	3	3	2	5	4	7	3	4	4	4	4	3	4	3	3	4	5	6	4	5	4	4	5
13	10	45	518	1	59	4	5	6	4	6	4	3	1	1	0	0	1	4	4	3	4	7	7	6	5	5	3	3	2	5	4	7	3	4	4	4	4	3	4	3	3	4	5	6	4	5	4	4	5
13	10	46	519	1	59	3	5	6	3	6	5	3	1	1	0	0	1	5	5	4	5	5	6	4	4	3	6	5	2	5	3	6	6	2	3	4	2	6	4	6	4	1	6	6	6	4	3	4	3
13	10	46	519	1	59	3	5	6	3	6	5	3	1	1	0	0	1	5	5	4	5	5	6	4	4	3	6	5	2	5	3	6	6	2	3	4	2	6	4	6	4	1	6	6	6	4	3	4	3
13	10	46	519	1	59	3	5	6	3	6	5	3	1	1	0	0	1	5	5	4	5	5	6	4	4	3	6	5	2	5	3	6	6	2	3	4	2	6	4	6	4	1	6	6	6	4	3	4	3
13	10	46	519	1	59	3	5	6	3	6	5	3	1	1	0	0	1	5	5	4	5	5	6	4	4	3	6	5	2	5	3	6	6	2	3	4	2	6	4	6	4	1	6	6	6	4	3	4	3
13	10	46	519	1	59	3	5	6	3	6	5	3	1	1	0	0	1	5	5	4	5	5	6	4	4	3	6	5	2	5	3	6	6	2	3	4	2	6	4	6	4	1	6	6	6	4	3	4	3
13	10	46	519	1	59	3	5	6	3	6	5	3	1	1	0	0	1	5	5	4	5	5	6	4	4	3	6	5	2	5	3	6	6	2	3	4	2	6	4	6	4	1	6	6	6	4	3	4	3
13	10	46	519	1	59	3	5	6	3	6	5	3	1	1	0	0	1	5	5	4	5	5	6	4	4	3	6	5	2	5	3	6	6	2	3	4	2	6	4	6	4	1	6	6	6	4	3	4	3
13	10	46	519	1	59	3	5	6	3	6	5	3	1	1	0	0	1	5	5	4	5	5	6	4	4	3	6	5	2	5	3	6	6	2	3	4	2	6	4	6	4	1	6	6	6	4	3	4	3
13	10	46	519	1	59	3	5	6	3	6	5	3	1	1	0	0	1	5	5	4	5	5	6	4	4	3	6	5	2	5	3	6	6	2	3	4	2	6	4	6	4	1	6	6	6	4	3	4	3
13	10	46	519	1	59	3	5	6	3	6	5	3	1	1	0	0	1	5	5	4	5	5	6	4	4	3	6	5	2	5	3	6	6	2	3	4	2	6	4	6	4	1	6	6	6	4	3	4	3
13	10	46	519	1	59	3	5	6	3	6	5	3	1	1	0	0	1	5	5	4	5	5	6	4	4	3	6	5	2	5	3	6	6	2	3	4	2	6	4	6	4	1	6	6	6	4	3	4	3
13	10	46	519	1	59	3	5	6	3	6	5	3	1	1	0	0	1	5	5	4	5	5	6	4	4	3	6	5	2	5	3	6	6	2	3	4	2	6	4	6	4	1	6	6	6	4	3	4	3
13	10	46	519	1	59	3	5	6	3	6	5	3	1	1	0	0	1	5	5	4	5	5	6	4	4	3	6	5	2	5	3	6	6	2	3	4	2	6	4	6	4	1	6	6	6	4	3	4	3
13	10	46	519	1	59	3	5	6	3	6	5	3	1	1	0	0	1	5	5	4	5	5	6	4	4	3	6	5	2	5	3	6	6	2	3	4	2	6	4	6	4	1	6	6	6	4	3	4	3
13	10	46	519	1	59	3	5	6	3	6	5	3	1	1	0	0	1	5	5	4	5	5	6	4	4	3	6	5	2	5	3	6	6	2	3	4	2	6	4	6	4	1	6	6	6	4	3	4	3
13	10	46	519	1	59	3	5	6	3	6	5	3	1	1	0	0	1	5	5	4	5	5	6	4	4	3	6	5	2	5	3	6	6	2	3	4	2	6	4	6	4	1	6	6	6	4	3	4	3
13	10	46	519	1	59	3	5	6	3	6	5	3	1	1	0	0	1	5	5	4	5	5	6	4	4	3	6	5	2	5	3	6	6	2	3	4	2	6	4	6	4	1	6	6	6	4	3	4	3
13	10	46	519	1	59	3	5	6	3	6	5	3	1	1	0	0	1	5	5	4	5	5	6	4	4	3	6	5	2	5	3	6	6	2	3	4	2	6	4	6	4	1	6	6	6	4	3	4	3
13	10	46	519	1	59	3	5	6	3	6	5	3	1	1	0	0	1	5	5	4	5	5	6	4	4	3	6	5	2	5	3	6	6	2	3	4	2	6	4	6	4	1	6	6	6	4	3	4	3
13	10	46	519	1	59	3	5	6	3	6	5	3	1	1	0	0	1	5	5	4	5	5	6	4	4	3	6	5	2	5	3	6	6	2	3	4	2	6	4	6	4	1	6	6	6	4	3	4	3
13	10	47	520	1	59	4	3	1	2	4	5	5	1	1	0	0	1	5	6	2	2	6	6	6	2	2	5	6	6	4	5	3	5	2	6	2	2	2	3	5	4	2	1	6	3	6	3	1	1
13	10	47	520	1	59	4	3	1	2	4	5	5	1	1	0	0	1	5	6	2	2	6	6	6	2	2	5	6	6	4	5	3	5	2	6	2	2	2	3	5	4	2	1	6	3	6	3	1	1
13	10	47	520	1	59	4	3	1	2	4	5	5	1	1	0	0	1	5	6	2	2	6	6	6	2	2	5	6	6	4	5	3	5	2	6	2	2	2	3	5	4	2	1	6	3	6	3	1	1
13	10	47	520	1	59	4	3	1	2	4	5	5	1	1	0	0	1	5	6	2	2	6	6	6	2	2	5	6	6	4	5	3	5	2	6	2	2	2	3	5	4	2	1	6	3	6	3	1	1
13	10	47	520	1	59	4	3	1	2	4	5	5	1	1	0	0	1	5	6	2	2	6	6	6	2	2	5	6	6	4	5	3	5	2	6	2	2	2	3	5	4	2	1	6	3	6	3	1	1
13	10	47	520	1	59	4	3	1	2	4	5	5	1	1	0	0	1	5	6	2	2	6	6	6	2	2	5	6	6	4	5	3	5	2	6	2	2	2	3	5	4	2	1	6	3	6	3	1	1
13	10	47	520	1	59	4	3	1	2	4	5	5	1	1	0	0	1	5	6	2	2	6	6	6	2	2	5	6	6	4	5	3	5	2	6	2	2	2	3	5	4	2	1	6	3	6	3	1	1
13	10	47	520	1	59	4	3	1	2	4	5	5	1	1	0	0	1	5	6	2	2	6	6	6	2	2	5	6	6	4	5	3	5	2	6	2	2	2	3	5	4	2	1	6	3	6	3	1	1
13	10	47	520	1	59	4	3	1	2	4	5	5	1	1	0	0	1	5	6	2	2	6	6	6	2	2	5	6	6	4	5	3	5	2	6	2	2	2	3	5	4	2	1	6	3	6	3	1	1
13	10	47	520	1	59	4	3	1	2	4	5	5	1	1	0	0	1	5	6	2	2	6	6	6	2	2	5	6	6	4	5	3	5	2	6	2	2	2	3	5	4	2	1	6	3	6	3	1	1
13	10	47	520	1	59	4	3	1	2	4	5	5	1	1	0	0	1	5	6	2	2	6	6	6	2	2	5	6	6	4	5	3	5	2	6	2	2	2	3	5	4	2	1	6	3	6	3	1	1
13	10	47	520	1	59	4	3	1	2	4	5	5	1	1	0	0	1	5	6	2	2	6	6	6	2	2	5	6	6	4	5	3	5	2	6	2	2	2	3	5	4	2	1	6	3	6	3	1	1
13	10	47	520	1	59	4	3	1	2	4	5	5	1	1	0	0	1	5	6	2	2	6	6	6	2	2	5	6	6	4	5	3	5	2	6	2	2	2	3	5	4	2	1	6	3	6	3	1	1
13	10	47	520	1	59	4	3	1	2	4	5	5	1	1	0	0	1	5	6	2	2	6	6	6	2	2	5	6	6	4	5	3	5	2	6	2	2	2	3	5	4	2	1	6	3	6	3	1	1
13	10	47	520	1	59	4	3	1	2	4	5	5	1	1	0	0	1	5	6	2	2	6	6	6	2	2	5	6	6	4	5	3	5	2	6	2	2	2	3	5	4	2	1	6	3	6	3	1	1
13	10	47	520	1	59	4	3	1	2	4	5	5	1	1	0	0	1	5	6	2	2	6	6	6	2	2	5	6	6	4	5	3	5	2	6	2	2	2	3	5	4	2	1	6	3	6	3	1	1
13	10	47	520	1	59	4	3	1	2	4	5	5	1	1	0	0	1	5	6	2	2	6	6	6	2	2	5	6	6	4	5	3	5	2	6	2	2	2	3	5	4	2	1	6	3	6	3	1	1
13	10	47	520	1	59	4	3	1	2	4	5	5	1	1	0	0	1	5	6	2	2	6	6	6	2	2	5	6	6	4	5	3	5	2	6	2	2	2	3	5	4	2	1	6	3	6	3	1	1
13	10	47	520	1	59	4	3	1	2	4	5	5	1	1	0	0	1	5	6	2	2	6	6	6	2	2	5	6	6	4	5	3	5	2	6	2	2	2	3	5	4	2	1	6	3	6	3	1	1
13	10	47	520	1	59	4	3	1	2	4	5	5	1	1	0	0	1	5	6	2	2	6	6	6	2	2	5	6	6	4	5	3	5	2	6	2	2	2	3	5	4	2	1	6	3	6	3	1	1
13	10	48	521	2	63	4	5	5	3	6	5	1	1	1	1	0	0	5	5	5	5	6	5	5	5	5	6	3	4	4	4	5	1	3	3	2	2	4	3	3	2	3	1	3	7	4	1	1	1
13	10	48	521	2	63	4	5	5	3	6	5	1	1	1	1	0	0	5	5	5	5	6	5	5	5	5	6	3	4	4	4	5	1	3	3	2	2	4	3	3	2	3	1	3	7	4	1	1	1
13	10	48	521	2	63	4	5	5	3	6	5	1	1	1	1	0	0	5	5	5	5	6	5	5	5	5	6	3	4	4	4	5	1	3	3	2	2	4	3	3	2	3	1	3	7	4	1	1	1
13	10	48	521	2	63	4	5	5	3	6	5	1	1	1	1	0	0	5	5	5	5	6	5	5	5	5	6	3	4	4	4	5	1	3	3	2	2	4	3	3	2	3	1	3	7	4	1	1	1
13	10	48	521	2	63	4	5	5	3	6	5	1	1	1	1	0	0	5	5	5	5	6	5	5	5	5	6	3	4	4	4	5	1	3	3	2	2	4	3	3	2	3	1	3	7	4	1	1	1
13	10	48	521	2	63	4	5	5	3	6	5	1	1	1	1	0	0	5	5	5	5	6	5	5	5	5	6	3	4	4	4	5	1	3	3	2	2	4	3	3	2	3	1	3	7	4	1	1	1
13	10	48	521	2	63	4	5	5	3	6	5	1	1	1	1	0	0	5	5	5	5	6	5	5	5	5	6	3	4	4	4	5	1	3	3	2	2	4	3	3	2	3	1	3	7	4	1	1	1
13	10	48	521	2	63	4	5	5	3	6	5	1	1	1	1	0	0	5	5	5	5	6	5	5	5	5	6	3	4	4	4	5	1	3	3	2	2	4	3	3	2	3	1	3	7	4	1	1	1
13	10	48	521	2	63	4	5	5	3	6	5	1	1	1	1	0	0	5	5	5	5	6	5	5	5	5	6	3	4	4	4	5	1	3	3	2	2	4	3	3	2	3	1	3	7	4	1	1	1
13	10	48	521	2	63	4	5	5	3	6	5	1	1	1	1	0	0	5	5	5	5	6	5	5	5	5	6	3	4	4	4	5	1	3	3	2	2	4	3	3	2	3	1	3	7	4	1	1	1
13	10	48	521	2	63	4	5	5	3	6	5	1	1	1	1	0	0	5	5	5	5	6	5	5	5	5	6	3	4	4	4	5	1	3	3	2	2	4	3	3	2	3	1	3	7	4	1	1	1
13	10	48	521	2	63	4	5	5	3	6	5	1	1	1	1	0	0	5	5	5	5	6	5	5	5	5	6	3	4	4	4	5	1	3	3	2	2	4	3	3	2	3	1	3	7	4	1	1	1
13	10	48	521	2	63	4	5	5	3	6	5	1	1	1	1	0	0	5	5	5	5	6	5	5	5	5	6	3	4	4	4	5	1	3	3	2	2	4	3	3	2	3	1	3	7	4	1	1	1
13	10	48	521	2	63	4	5	5	3	6	5	1	1	1	1	0	0	5	5	5	5	6	5	5	5	5	6	3	4	4	4	5	1	3	3	2	2	4	3	3	2	3	1	3	7	4	1	1	1
13	10	48	521	2	63	4	5	5	3	6	5	1	1	1	1	0	0	5	5	5	5	6	5	5	5	5	6	3	4	4	4	5	1	3	3	2	2	4	3	3	2	3	1	3	7	4	1	1	1
13	10	48	521	2	63	4	5	5	3	6	5	1	1	1	1	0	0	5	5	5	5	6	5	5	5	5	6	3	4	4	4	5	1	3	3	2	2	4	3	3	2	3	1	3	7	4	1	1	1
13	10	48	521	2	63	4	5	5	3	6	5	1	1	1	1	0	0	5	5	5	5	6	5	5	5	5	6	3	4	4	4	5	1	3	3	2	2	4	3	3	2	3	1	3	7	4	1	1	1
13	10	48	521	2	63	4	5	5	3	6	5	1	1	1	1	0	0	5	5	5	5	6	5	5	5	5	6	3	4	4	4	5	1	3	3	2	2	4	3	3	2	3	1	3	7	4	1	1	1
13	10	48	521	2	63	4	5	5	3	6	5	1	1	1	1	0	0	5	5	5	5	6	5	5	5	5	6	3	4	4	4	5	1	3	3	2	2	4	3	3	2	3	1	3	7	4	1	1	1
13	10	48	521	2	63	4	5	5	3	6	5	1	1	1	1	0	0	5	5	5	5	6	5	5	5	5	6	3	4	4	4	5	1	3	3	2	2	4	3	3	2	3	1	3	7	4	1	1	1
13	10	49	522	2	67	4	5	6	2	7	5	5	0	1	0	0	0	1	1	1	1	2	7	1	1	1	5	5	2	5	3	5	5	4	4	5	5	3	4	4	5	4	5	4	5	1	5	5	5
13	10	49	522	2	67	4	5	6	2	7	5	5	0	1	0	0	0	1	1	1	1	2	7	1	1	1	5	5	2	5	3	5	5	4	4	5	5	3	4	4	5	4	5	4	5	1	5	5	5
13	10	49	522	2	67	4	5	6	2	7	5	5	0	1	0	0	0	1	1	1	1	2	7	1	1	1	5	5	2	5	3	5	5	4	4	5	5	3	4	4	5	4	5	4	5	1	5	5	5
13	10	49	522	2	67	4	5	6	2	7	5	5	0	1	0	0	0	1	1	1	1	2	7	1	1	1	5	5	2	5	3	5	5	4	4	5	5	3	4	4	5	4	5	4	5	1	5	5	5
13	10	49	522	2	67	4	5	6	2	7	5	5	0	1	0	0	0	1	1	1	1	2	7	1	1	1	5	5	2	5	3	5	5	4	4	5	5	3	4	4	5	4	5	4	5	1	5	5	5
13	10	49	522	2	67	4	5	6	2	7	5	5	0	1	0	0	0	1	1	1	1	2	7	1	1	1	5	5	2	5	3	5	5	4	4	5	5	3	4	4	5	4	5	4	5	1	5	5	5
13	10	49	522	2	67	4	5	6	2	7	5	5	0	1	0	0	0	1	1	1	1	2	7	1	1	1	5	5	2	5	3	5	5	4	4	5	5	3	4	4	5	4	5	4	5	1	5	5	5
13	10	49	522	2	67	4	5	6	2	7	5	5	0	1	0	0	0	1	1	1	1	2	7	1	1	1	5	5	2	5	3	5	5	4	4	5	5	3	4	4	5	4	5	4	5	1	5	5	5
13	10	49	522	2	67	4	5	6	2	7	5	5	0	1	0	0	0	1	1	1	1	2	7	1	1	1	5	5	2	5	3	5	5	4	4	5	5	3	4	4	5	4	5	4	5	1	5	5	5
13	10	49	522	2	67	4	5	6	2	7	5	5	0	1	0	0	0	1	1	1	1	2	7	1	1	1	5	5	2	5	3	5	5	4	4	5	5	3	4	4	5	4	5	4	5	1	5	5	5
13	10	49	522	2	67	4	5	6	2	7	5	5	0	1	0	0	0	1	1	1	1	2	7	1	1	1	5	5	2	5	3	5	5	4	4	5	5	3	4	4	5	4	5	4	5	1	5	5	5
13	10	49	522	2	67	4	5	6	2	7	5	5	0	1	0	0	0	1	1	1	1	2	7	1	1	1	5	5	2	5	3	5	5	4	4	5	5	3	4	4	5	4	5	4	5	1	5	5	5
13	10	49	522	2	67	4	5	6	2	7	5	5	0	1	0	0	0	1	1	1	1	2	7	1	1	1	5	5	2	5	3	5	5	4	4	5	5	3	4	4	5	4	5	4	5	1	5	5	5
13	10	49	522	2	67	4	5	6	2	7	5	5	0	1	0	0	0	1	1	1	1	2	7	1	1	1	5	5	2	5	3	5	5	4	4	5	5	3	4	4	5	4	5	4	5	1	5	5	5
13	10	49	522	2	67	4	5	6	2	7	5	5	0	1	0	0	0	1	1	1	1	2	7	1	1	1	5	5	2	5	3	5	5	4	4	5	5	3	4	4	5	4	5	4	5	1	5	5	5
13	10	49	522	2	67	4	5	6	2	7	5	5	0	1	0	0	0	1	1	1	1	2	7	1	1	1	5	5	2	5	3	5	5	4	4	5	5	3	4	4	5	4	5	4	5	1	5	5	5
13	10	49	522	2	67	4	5	6	2	7	5	5	0	1	0	0	0	1	1	1	1	2	7	1	1	1	5	5	2	5	3	5	5	4	4	5	5	3	4	4	5	4	5	4	5	1	5	5	5
13	10	49	522	2	67	4	5	6	2	7	5	5	0	1	0	0	0	1	1	1	1	2	7	1	1	1	5	5	2	5	3	5	5	4	4	5	5	3	4	4	5	4	5	4	5	1	5	5	5
13	10	49	522	2	67	4	5	6	2	7	5	5	0	1	0	0	0	1	1	1	1	2	7	1	1	1	5	5	2	5	3	5	5	4	4	5	5	3	4	4	5	4	5	4	5	1	5	5	5
13	10	49	522	2	67	4	5	6	2	7	5	5	0	1	0	0	0	1	1	1	1	2	7	1	1	1	5	5	2	5	3	5	5	4	4	5	5	3	4	4	5	4	5	4	5	1	5	5	5
11	10	50	523	2	62	4	2	3	2	7	5	5	1	1	1	0	0	4	4	6	3	2	7	3	6	2	6	7	1	6	2	7	6	1	6	1	1	5	3	1	6	1	6	4	3	4	5	4	7
11	10	50	523	2	62	4	2	3	2	7	5	5	1	1	1	0	0	4	4	6	3	2	7	3	6	2	6	7	1	6	2	7	6	1	6	1	1	5	3	1	6	1	6	4	3	4	5	4	7
11	10	50	523	2	62	4	2	3	2	7	5	5	1	1	1	0	0	4	4	6	3	2	7	3	6	2	6	7	1	6	2	7	6	1	6	1	1	5	3	1	6	1	6	4	3	4	5	4	7
11	10	50	523	2	62	4	2	3	2	7	5	5	1	1	1	0	0	4	4	6	3	2	7	3	6	2	6	7	1	6	2	7	6	1	6	1	1	5	3	1	6	1	6	4	3	4	5	4	7
11	10	50	523	2	62	4	2	3	2	7	5	5	1	1	1	0	0	4	4	6	3	2	7	3	6	2	6	7	1	6	2	7	6	1	6	1	1	5	3	1	6	1	6	4	3	4	5	4	7
11	10	50	523	2	62	4	2	3	2	7	5	5	1	1	1	0	0	4	4	6	3	2	7	3	6	2	6	7	1	6	2	7	6	1	6	1	1	5	3	1	6	1	6	4	3	4	5	4	7
11	10	50	523	2	62	4	2	3	2	7	5	5	1	1	1	0	0	4	4	6	3	2	7	3	6	2	6	7	1	6	2	7	6	1	6	1	1	5	3	1	6	1	6	4	3	4	5	4	7
11	10	50	523	2	62	4	2	3	2	7	5	5	1	1	1	0	0	4	4	6	3	2	7	3	6	2	6	7	1	6	2	7	6	1	6	1	1	5	3	1	6	1	6	4	3	4	5	4	7
11	10	50	523	2	62	4	2	3	2	7	5	5	1	1	1	0	0	4	4	6	3	2	7	3	6	2	6	7	1	6	2	7	6	1	6	1	1	5	3	1	6	1	6	4	3	4	5	4	7
11	10	50	523	2	62	4	2	3	2	7	5	5	1	1	1	0	0	4	4	6	3	2	7	3	6	2	6	7	1	6	2	7	6	1	6	1	1	5	3	1	6	1	6	4	3	4	5	4	7
11	10	50	523	2	62	4	2	3	2	7	5	5	1	1	1	0	0	4	4	6	3	2	7	3	6	2	6	7	1	6	2	7	6	1	6	1	1	5	3	1	6	1	6	4	3	4	5	4	7
11	10	50	523	2	62	4	2	3	2	7	5	5	1	1	1	0	0	4	4	6	3	2	7	3	6	2	6	7	1	6	2	7	6	1	6	1	1	5	3	1	6	1	6	4	3	4	5	4	7
11	10	50	523	2	62	4	2	3	2	7	5	5	1	1	1	0	0	4	4	6	3	2	7	3	6	2	6	7	1	6	2	7	6	1	6	1	1	5	3	1	6	1	6	4	3	4	5	4	7
11	10	50	523	2	62	4	2	3	2	7	5	5	1	1	1	0	0	4	4	6	3	2	7	3	6	2	6	7	1	6	2	7	6	1	6	1	1	5	3	1	6	1	6	4	3	4	5	4	7
11	10	50	523	2	62	4	2	3	2	7	5	5	1	1	1	0	0	4	4	6	3	2	7	3	6	2	6	7	1	6	2	7	6	1	6	1	1	5	3	1	6	1	6	4	3	4	5	4	7
11	10	50	523	2	62	4	2	3	2	7	5	5	1	1	1	0	0	4	4	6	3	2	7	3	6	2	6	7	1	6	2	7	6	1	6	1	1	5	3	1	6	1	6	4	3	4	5	4	7
11	10	50	523	2	62	4	2	3	2	7	5	5	1	1	1	0	0	4	4	6	3	2	7	3	6	2	6	7	1	6	2	7	6	1	6	1	1	5	3	1	6	1	6	4	3	4	5	4	7
11	10	50	523	2	62	4	2	3	2	7	5	5	1	1	1	0	0	4	4	6	3	2	7	3	6	2	6	7	1	6	2	7	6	1	6	1	1	5	3	1	6	1	6	4	3	4	5	4	7
11	10	50	523	2	62	4	2	3	2	7	5	5	1	1	1	0	0	4	4	6	3	2	7	3	6	2	6	7	1	6	2	7	6	1	6	1	1	5	3	1	6	1	6	4	3	4	5	4	7
11	10	50	523	2	62	4	2	3	2	7	5	5	1	1	1	0	0	4	4	6	3	2	7	3	6	2	6	7	1	6	2	7	6	1	6	1	1	5	3	1	6	1	6	4	3	4	5	4	7
11	10	51	524	1	68	4	5	6	5	4	5	5	1	1	1	0	0	4	4	2	2	6	6	3	5	5	5	6	4	6	4	6	6	5	5	5	5	4	4	4	5	4	5	5	4	3	4	3	5
11	10	51	524	1	68	4	5	6	5	4	5	5	1	1	1	0	0	4	4	2	2	6	6	3	5	5	5	6	4	6	4	6	6	5	5	5	5	4	4	4	5	4	5	5	4	3	4	3	5
11	10	51	524	1	68	4	5	6	5	4	5	5	1	1	1	0	0	4	4	2	2	6	6	3	5	5	5	6	4	6	4	6	6	5	5	5	5	4	4	4	5	4	5	5	4	3	4	3	5
11	10	51	524	1	68	4	5	6	5	4	5	5	1	1	1	0	0	4	4	2	2	6	6	3	5	5	5	6	4	6	4	6	6	5	5	5	5	4	4	4	5	4	5	5	4	3	4	3	5
11	10	51	524	1	68	4	5	6	5	4	5	5	1	1	1	0	0	4	4	2	2	6	6	3	5	5	5	6	4	6	4	6	6	5	5	5	5	4	4	4	5	4	5	5	4	3	4	3	5
11	10	51	524	1	68	4	5	6	5	4	5	5	1	1	1	0	0	4	4	2	2	6	6	3	5	5	5	6	4	6	4	6	6	5	5	5	5	4	4	4	5	4	5	5	4	3	4	3	5
11	10	51	524	1	68	4	5	6	5	4	5	5	1	1	1	0	0	4	4	2	2	6	6	3	5	5	5	6	4	6	4	6	6	5	5	5	5	4	4	4	5	4	5	5	4	3	4	3	5
11	10	51	524	1	68	4	5	6	5	4	5	5	1	1	1	0	0	4	4	2	2	6	6	3	5	5	5	6	4	6	4	6	6	5	5	5	5	4	4	4	5	4	5	5	4	3	4	3	5
11	10	51	524	1	68	4	5	6	5	4	5	5	1	1	1	0	0	4	4	2	2	6	6	3	5	5	5	6	4	6	4	6	6	5	5	5	5	4	4	4	5	4	5	5	4	3	4	3	5
11	10	51	524	1	68	4	5	6	5	4	5	5	1	1	1	0	0	4	4	2	2	6	6	3	5	5	5	6	4	6	4	6	6	5	5	5	5	4	4	4	5	4	5	5	4	3	4	3	5
11	10	51	524	1	68	4	5	6	5	4	5	5	1	1	1	0	0	4	4	2	2	6	6	3	5	5	5	6	4	6	4	6	6	5	5	5	5	4	4	4	5	4	5	5	4	3	4	3	5
11	10	51	524	1	68	4	5	6	5	4	5	5	1	1	1	0	0	4	4	2	2	6	6	3	5	5	5	6	4	6	4	6	6	5	5	5	5	4	4	4	5	4	5	5	4	3	4	3	5
11	10	51	524	1	68	4	5	6	5	4	5	5	1	1	1	0	0	4	4	2	2	6	6	3	5	5	5	6	4	6	4	6	6	5	5	5	5	4	4	4	5	4	5	5	4	3	4	3	5
11	10	51	524	1	68	4	5	6	5	4	5	5	1	1	1	0	0	4	4	2	2	6	6	3	5	5	5	6	4	6	4	6	6	5	5	5	5	4	4	4	5	4	5	5	4	3	4	3	5
11	10	51	524	1	68	4	5	6	5	4	5	5	1	1	1	0	0	4	4	2	2	6	6	3	5	5	5	6	4	6	4	6	6	5	5	5	5	4	4	4	5	4	5	5	4	3	4	3	5
11	10	51	524	1	68	4	5	6	5	4	5	5	1	1	1	0	0	4	4	2	2	6	6	3	5	5	5	6	4	6	4	6	6	5	5	5	5	4	4	4	5	4	5	5	4	3	4	3	5
11	10	51	524	1	68	4	5	6	5	4	5	5	1	1	1	0	0	4	4	2	2	6	6	3	5	5	5	6	4	6	4	6	6	5	5	5	5	4	4	4	5	4	5	5	4	3	4	3	5
11	10	51	524	1	68	4	5	6	5	4	5	5	1	1	1	0	0	4	4	2	2	6	6	3	5	5	5	6	4	6	4	6	6	5	5	5	5	4	4	4	5	4	5	5	4	3	4	3	5
11	10	51	524	1	68	4	5	6	5	4	5	5	1	1	1	0	0	4	4	2	2	6	6	3	5	5	5	6	4	6	4	6	6	5	5	5	5	4	4	4	5	4	5	5	4	3	4	3	5
11	10	51	524	1	68	4	5	6	5	4	5	5	1	1	1	0	0	4	4	2	2	6	6	3	5	5	5	6	4	6	4	6	6	5	5	5	5	4	4	4	5	4	5	5	4	3	4	3	5
11	10	52	525	2	59	4	3	3	1	3	5	5	1	0	0	0	0	3	3	3	3	3	6	2	4	3	5	3	5	5	3	6	4	4	4	4	4	5	6	4	4	4	2	4	3	1	4	3	5
11	10	52	525	2	59	4	3	3	1	3	5	5	1	0	0	0	0	3	3	3	3	3	6	2	4	3	5	3	5	5	3	6	4	4	4	4	4	5	6	4	4	4	2	4	3	1	4	3	5
11	10	52	525	2	59	4	3	3	1	3	5	5	1	0	0	0	0	3	3	3	3	3	6	2	4	3	5	3	5	5	3	6	4	4	4	4	4	5	6	4	4	4	2	4	3	1	4	3	5
11	10	52	525	2	59	4	3	3	1	3	5	5	1	0	0	0	0	3	3	3	3	3	6	2	4	3	5	3	5	5	3	6	4	4	4	4	4	5	6	4	4	4	2	4	3	1	4	3	5
11	10	52	525	2	59	4	3	3	1	3	5	5	1	0	0	0	0	3	3	3	3	3	6	2	4	3	5	3	5	5	3	6	4	4	4	4	4	5	6	4	4	4	2	4	3	1	4	3	5
11	10	52	525	2	59	4	3	3	1	3	5	5	1	0	0	0	0	3	3	3	3	3	6	2	4	3	5	3	5	5	3	6	4	4	4	4	4	5	6	4	4	4	2	4	3	1	4	3	5
11	10	52	525	2	59	4	3	3	1	3	5	5	1	0	0	0	0	3	3	3	3	3	6	2	4	3	5	3	5	5	3	6	4	4	4	4	4	5	6	4	4	4	2	4	3	1	4	3	5
11	10	52	525	2	59	4	3	3	1	3	5	5	1	0	0	0	0	3	3	3	3	3	6	2	4	3	5	3	5	5	3	6	4	4	4	4	4	5	6	4	4	4	2	4	3	1	4	3	5
11	10	52	525	2	59	4	3	3	1	3	5	5	1	0	0	0	0	3	3	3	3	3	6	2	4	3	5	3	5	5	3	6	4	4	4	4	4	5	6	4	4	4	2	4	3	1	4	3	5
11	10	52	525	2	59	4	3	3	1	3	5	5	1	0	0	0	0	3	3	3	3	3	6	2	4	3	5	3	5	5	3	6	4	4	4	4	4	5	6	4	4	4	2	4	3	1	4	3	5
11	10	52	525	2	59	4	3	3	1	3	5	5	1	0	0	0	0	3	3	3	3	3	6	2	4	3	5	3	5	5	3	6	4	4	4	4	4	5	6	4	4	4	2	4	3	1	4	3	5
11	10	52	525	2	59	4	3	3	1	3	5	5	1	0	0	0	0	3	3	3	3	3	6	2	4	3	5	3	5	5	3	6	4	4	4	4	4	5	6	4	4	4	2	4	3	1	4	3	5
11	10	52	525	2	59	4	3	3	1	3	5	5	1	0	0	0	0	3	3	3	3	3	6	2	4	3	5	3	5	5	3	6	4	4	4	4	4	5	6	4	4	4	2	4	3	1	4	3	5
11	10	52	525	2	59	4	3	3	1	3	5	5	1	0	0	0	0	3	3	3	3	3	6	2	4	3	5	3	5	5	3	6	4	4	4	4	4	5	6	4	4	4	2	4	3	1	4	3	5
11	10	52	525	2	59	4	3	3	1	3	5	5	1	0	0	0	0	3	3	3	3	3	6	2	4	3	5	3	5	5	3	6	4	4	4	4	4	5	6	4	4	4	2	4	3	1	4	3	5
11	10	52	525	2	59	4	3	3	1	3	5	5	1	0	0	0	0	3	3	3	3	3	6	2	4	3	5	3	5	5	3	6	4	4	4	4	4	5	6	4	4	4	2	4	3	1	4	3	5
11	10	52	525	2	59	4	3	3	1	3	5	5	1	0	0	0	0	3	3	3	3	3	6	2	4	3	5	3	5	5	3	6	4	4	4	4	4	5	6	4	4	4	2	4	3	1	4	3	5
11	10	52	525	2	59	4	3	3	1	3	5	5	1	0	0	0	0	3	3	3	3	3	6	2	4	3	5	3	5	5	3	6	4	4	4	4	4	5	6	4	4	4	2	4	3	1	4	3	5
11	10	52	525	2	59	4	3	3	1	3	5	5	1	0	0	0	0	3	3	3	3	3	6	2	4	3	5	3	5	5	3	6	4	4	4	4	4	5	6	4	4	4	2	4	3	1	4	3	5
11	10	52	525	2	59	4	3	3	1	3	5	5	1	0	0	0	0	3	3	3	3	3	6	2	4	3	5	3	5	5	3	6	4	4	4	4	4	5	6	4	4	4	2	4	3	1	4	3	5
12	10	53	526	2	47	4	2	6	4	8	4	1	1	0	1	0	0	7	5	7	5	7	7	7	7	7	7	6	7	6	4	1	3	2	7	2	2	2	4	6	6	1	1	1	3	7	4	4	6
12	10	53	526	2	47	4	2	6	4	8	4	1	1	0	1	0	0	7	5	7	5	7	7	7	7	7	7	6	7	6	4	1	3	2	7	2	2	2	4	6	6	1	1	1	3	7	4	4	6
12	10	53	526	2	47	4	2	6	4	8	4	1	1	0	1	0	0	7	5	7	5	7	7	7	7	7	7	6	7	6	4	1	3	2	7	2	2	2	4	6	6	1	1	1	3	7	4	4	6
12	10	53	526	2	47	4	2	6	4	8	4	1	1	0	1	0	0	7	5	7	5	7	7	7	7	7	7	6	7	6	4	1	3	2	7	2	2	2	4	6	6	1	1	1	3	7	4	4	6
12	10	53	526	2	47	4	2	6	4	8	4	1	1	0	1	0	0	7	5	7	5	7	7	7	7	7	7	6	7	6	4	1	3	2	7	2	2	2	4	6	6	1	1	1	3	7	4	4	6
12	10	53	526	2	47	4	2	6	4	8	4	1	1	0	1	0	0	7	5	7	5	7	7	7	7	7	7	6	7	6	4	1	3	2	7	2	2	2	4	6	6	1	1	1	3	7	4	4	6
12	10	53	526	2	47	4	2	6	4	8	4	1	1	0	1	0	0	7	5	7	5	7	7	7	7	7	7	6	7	6	4	1	3	2	7	2	2	2	4	6	6	1	1	1	3	7	4	4	6
12	10	53	526	2	47	4	2	6	4	8	4	1	1	0	1	0	0	7	5	7	5	7	7	7	7	7	7	6	7	6	4	1	3	2	7	2	2	2	4	6	6	1	1	1	3	7	4	4	6
12	10	53	526	2	47	4	2	6	4	8	4	1	1	0	1	0	0	7	5	7	5	7	7	7	7	7	7	6	7	6	4	1	3	2	7	2	2	2	4	6	6	1	1	1	3	7	4	4	6
12	10	53	526	2	47	4	2	6	4	8	4	1	1	0	1	0	0	7	5	7	5	7	7	7	7	7	7	6	7	6	4	1	3	2	7	2	2	2	4	6	6	1	1	1	3	7	4	4	6
12	10	53	526	2	47	4	2	6	4	8	4	1	1	0	1	0	0	7	5	7	5	7	7	7	7	7	7	6	7	6	4	1	3	2	7	2	2	2	4	6	6	1	1	1	3	7	4	4	6
12	10	53	526	2	47	4	2	6	4	8	4	1	1	0	1	0	0	7	5	7	5	7	7	7	7	7	7	6	7	6	4	1	3	2	7	2	2	2	4	6	6	1	1	1	3	7	4	4	6
12	10	53	526	2	47	4	2	6	4	8	4	1	1	0	1	0	0	7	5	7	5	7	7	7	7	7	7	6	7	6	4	1	3	2	7	2	2	2	4	6	6	1	1	1	3	7	4	4	6
12	10	53	526	2	47	4	2	6	4	8	4	1	1	0	1	0	0	7	5	7	5	7	7	7	7	7	7	6	7	6	4	1	3	2	7	2	2	2	4	6	6	1	1	1	3	7	4	4	6
12	10	53	526	2	47	4	2	6	4	8	4	1	1	0	1	0	0	7	5	7	5	7	7	7	7	7	7	6	7	6	4	1	3	2	7	2	2	2	4	6	6	1	1	1	3	7	4	4	6
12	10	53	526	2	47	4	2	6	4	8	4	1	1	0	1	0	0	7	5	7	5	7	7	7	7	7	7	6	7	6	4	1	3	2	7	2	2	2	4	6	6	1	1	1	3	7	4	4	6
12	10	53	526	2	47	4	2	6	4	8	4	1	1	0	1	0	0	7	5	7	5	7	7	7	7	7	7	6	7	6	4	1	3	2	7	2	2	2	4	6	6	1	1	1	3	7	4	4	6
12	10	53	526	2	47	4	2	6	4	8	4	1	1	0	1	0	0	7	5	7	5	7	7	7	7	7	7	6	7	6	4	1	3	2	7	2	2	2	4	6	6	1	1	1	3	7	4	4	6
12	10	53	526	2	47	4	2	6	4	8	4	1	1	0	1	0	0	7	5	7	5	7	7	7	7	7	7	6	7	6	4	1	3	2	7	2	2	2	4	6	6	1	1	1	3	7	4	4	6
12	10	53	526	2	47	4	2	6	4	8	4	1	1	0	1	0	0	7	5	7	5	7	7	7	7	7	7	6	7	6	4	1	3	2	7	2	2	2	4	6	6	1	1	1	3	7	4	4	6
[truncated: 75 more columns]
