# Supplementary material for: Nudging to prevent the purchase of incompatible digital products online: An experimental study
Source: PLoS One. 2017 Mar 10;12(3):e0173333. doi: 10.1371/journal.pone.0173333 (PMC5345791; doi:10.1371/journal.pone.0173333)
Supplement: S1 Dataset — (ZIP) [file pone.0173333.s001.zip › data_treat11_50Ss.xlsx]

## Sheet: data_treat11_50Ss
id_session	id_treatment	subject_session	id_subject	q0_sex	q0_age	q0_education	q0_employment	q0_income	q0_people	q0_avg_income	q0_products	q0_freeproducts	q0_plat_pc	q0_plat_mob	q0_plat_tablet	q0_plat_app	q0_plat_web	q0_p11	q0_p12	q0_p13	q0_p14	q0_p15	q0_p16	q0_p17	q0_p18	q0_p19	q1_p1	q1_p2	q1_p3	q1_p4	q1_p5	q1_p6	q1_p7	q1_p8	q1_p9	q1_p10	q1_p11	q1_p12	q1_p13	q1_p14	q1_p15	q1_p16	q1_p17	q1_p18	q1_p19	q1_p20	q2_p1	q2_p2	q2_p3
10	11	1	527	2	23	4	4	1	4	4	4	2	1	1	0	0	0	5	4	5	5	6	6	5	6	5	6	5	2	6	3	6	5	1	5	2	2	7	5	3	5	2	3	4	6	6	4	3	3
10	11	1	527	2	23	4	4	1	4	4	4	2	1	1	0	0	0	5	4	5	5	6	6	5	6	5	6	5	2	6	3	6	5	1	5	2	2	7	5	3	5	2	3	4	6	6	4	3	3
10	11	1	527	2	23	4	4	1	4	4	4	2	1	1	0	0	0	5	4	5	5	6	6	5	6	5	6	5	2	6	3	6	5	1	5	2	2	7	5	3	5	2	3	4	6	6	4	3	3
10	11	1	527	2	23	4	4	1	4	4	4	2	1	1	0	0	0	5	4	5	5	6	6	5	6	5	6	5	2	6	3	6	5	1	5	2	2	7	5	3	5	2	3	4	6	6	4	3	3
10	11	1	527	2	23	4	4	1	4	4	4	2	1	1	0	0	0	5	4	5	5	6	6	5	6	5	6	5	2	6	3	6	5	1	5	2	2	7	5	3	5	2	3	4	6	6	4	3	3
10	11	1	527	2	23	4	4	1	4	4	4	2	1	1	0	0	0	5	4	5	5	6	6	5	6	5	6	5	2	6	3	6	5	1	5	2	2	7	5	3	5	2	3	4	6	6	4	3	3
10	11	1	527	2	23	4	4	1	4	4	4	2	1	1	0	0	0	5	4	5	5	6	6	5	6	5	6	5	2	6	3	6	5	1	5	2	2	7	5	3	5	2	3	4	6	6	4	3	3
10	11	1	527	2	23	4	4	1	4	4	4	2	1	1	0	0	0	5	4	5	5	6	6	5	6	5	6	5	2	6	3	6	5	1	5	2	2	7	5	3	5	2	3	4	6	6	4	3	3
10	11	1	527	2	23	4	4	1	4	4	4	2	1	1	0	0	0	5	4	5	5	6	6	5	6	5	6	5	2	6	3	6	5	1	5	2	2	7	5	3	5	2	3	4	6	6	4	3	3
10	11	1	527	2	23	4	4	1	4	4	4	2	1	1	0	0	0	5	4	5	5	6	6	5	6	5	6	5	2	6	3	6	5	1	5	2	2	7	5	3	5	2	3	4	6	6	4	3	3
10	11	1	527	2	23	4	4	1	4	4	4	2	1	1	0	0	0	5	4	5	5	6	6	5	6	5	6	5	2	6	3	6	5	1	5	2	2	7	5	3	5	2	3	4	6	6	4	3	3
10	11	1	527	2	23	4	4	1	4	4	4	2	1	1	0	0	0	5	4	5	5	6	6	5	6	5	6	5	2	6	3	6	5	1	5	2	2	7	5	3	5	2	3	4	6	6	4	3	3
10	11	1	527	2	23	4	4	1	4	4	4	2	1	1	0	0	0	5	4	5	5	6	6	5	6	5	6	5	2	6	3	6	5	1	5	2	2	7	5	3	5	2	3	4	6	6	4	3	3
10	11	1	527	2	23	4	4	1	4	4	4	2	1	1	0	0	0	5	4	5	5	6	6	5	6	5	6	5	2	6	3	6	5	1	5	2	2	7	5	3	5	2	3	4	6	6	4	3	3
10	11	1	527	2	23	4	4	1	4	4	4	2	1	1	0	0	0	5	4	5	5	6	6	5	6	5	6	5	2	6	3	6	5	1	5	2	2	7	5	3	5	2	3	4	6	6	4	3	3
10	11	1	527	2	23	4	4	1	4	4	4	2	1	1	0	0	0	5	4	5	5	6	6	5	6	5	6	5	2	6	3	6	5	1	5	2	2	7	5	3	5	2	3	4	6	6	4	3	3
10	11	1	527	2	23	4	4	1	4	4	4	2	1	1	0	0	0	5	4	5	5	6	6	5	6	5	6	5	2	6	3	6	5	1	5	2	2	7	5	3	5	2	3	4	6	6	4	3	3
10	11	1	527	2	23	4	4	1	4	4	4	2	1	1	0	0	0	5	4	5	5	6	6	5	6	5	6	5	2	6	3	6	5	1	5	2	2	7	5	3	5	2	3	4	6	6	4	3	3
10	11	1	527	2	23	4	4	1	4	4	4	2	1	1	0	0	0	5	4	5	5	6	6	5	6	5	6	5	2	6	3	6	5	1	5	2	2	7	5	3	5	2	3	4	6	6	4	3	3
10	11	1	527	2	23	4	4	1	4	4	4	2	1	1	0	0	0	5	4	5	5	6	6	5	6	5	6	5	2	6	3	6	5	1	5	2	2	7	5	3	5	2	3	4	6	6	4	3	3
10	11	2	528	1	19	3	4	11	4	5	5	2	1	1	0	0	1	4	7	3	3	7	5	7	6	5	7	6	5	6	5	4	4	1	3	2	2	5	3	6	6	1	1	4	3	6	5	1	4
10	11	2	528	1	19	3	4	11	4	5	5	2	1	1	0	0	1	4	7	3	3	7	5	7	6	5	7	6	5	6	5	4	4	1	3	2	2	5	3	6	6	1	1	4	3	6	5	1	4
10	11	2	528	1	19	3	4	11	4	5	5	2	1	1	0	0	1	4	7	3	3	7	5	7	6	5	7	6	5	6	5	4	4	1	3	2	2	5	3	6	6	1	1	4	3	6	5	1	4
10	11	2	528	1	19	3	4	11	4	5	5	2	1	1	0	0	1	4	7	3	3	7	5	7	6	5	7	6	5	6	5	4	4	1	3	2	2	5	3	6	6	1	1	4	3	6	5	1	4
10	11	2	528	1	19	3	4	11	4	5	5	2	1	1	0	0	1	4	7	3	3	7	5	7	6	5	7	6	5	6	5	4	4	1	3	2	2	5	3	6	6	1	1	4	3	6	5	1	4
10	11	2	528	1	19	3	4	11	4	5	5	2	1	1	0	0	1	4	7	3	3	7	5	7	6	5	7	6	5	6	5	4	4	1	3	2	2	5	3	6	6	1	1	4	3	6	5	1	4
10	11	2	528	1	19	3	4	11	4	5	5	2	1	1	0	0	1	4	7	3	3	7	5	7	6	5	7	6	5	6	5	4	4	1	3	2	2	5	3	6	6	1	1	4	3	6	5	1	4
10	11	2	528	1	19	3	4	11	4	5	5	2	1	1	0	0	1	4	7	3	3	7	5	7	6	5	7	6	5	6	5	4	4	1	3	2	2	5	3	6	6	1	1	4	3	6	5	1	4
10	11	2	528	1	19	3	4	11	4	5	5	2	1	1	0	0	1	4	7	3	3	7	5	7	6	5	7	6	5	6	5	4	4	1	3	2	2	5	3	6	6	1	1	4	3	6	5	1	4
10	11	2	528	1	19	3	4	11	4	5	5	2	1	1	0	0	1	4	7	3	3	7	5	7	6	5	7	6	5	6	5	4	4	1	3	2	2	5	3	6	6	1	1	4	3	6	5	1	4
10	11	2	528	1	19	3	4	11	4	5	5	2	1	1	0	0	1	4	7	3	3	7	5	7	6	5	7	6	5	6	5	4	4	1	3	2	2	5	3	6	6	1	1	4	3	6	5	1	4
10	11	2	528	1	19	3	4	11	4	5	5	2	1	1	0	0	1	4	7	3	3	7	5	7	6	5	7	6	5	6	5	4	4	1	3	2	2	5	3	6	6	1	1	4	3	6	5	1	4
10	11	2	528	1	19	3	4	11	4	5	5	2	1	1	0	0	1	4	7	3	3	7	5	7	6	5	7	6	5	6	5	4	4	1	3	2	2	5	3	6	6	1	1	4	3	6	5	1	4
10	11	2	528	1	19	3	4	11	4	5	5	2	1	1	0	0	1	4	7	3	3	7	5	7	6	5	7	6	5	6	5	4	4	1	3	2	2	5	3	6	6	1	1	4	3	6	5	1	4
10	11	2	528	1	19	3	4	11	4	5	5	2	1	1	0	0	1	4	7	3	3	7	5	7	6	5	7	6	5	6	5	4	4	1	3	2	2	5	3	6	6	1	1	4	3	6	5	1	4
10	11	2	528	1	19	3	4	11	4	5	5	2	1	1	0	0	1	4	7	3	3	7	5	7	6	5	7	6	5	6	5	4	4	1	3	2	2	5	3	6	6	1	1	4	3	6	5	1	4
10	11	2	528	1	19	3	4	11	4	5	5	2	1	1	0	0	1	4	7	3	3	7	5	7	6	5	7	6	5	6	5	4	4	1	3	2	2	5	3	6	6	1	1	4	3	6	5	1	4
10	11	2	528	1	19	3	4	11	4	5	5	2	1	1	0	0	1	4	7	3	3	7	5	7	6	5	7	6	5	6	5	4	4	1	3	2	2	5	3	6	6	1	1	4	3	6	5	1	4
10	11	2	528	1	19	3	4	11	4	5	5	2	1	1	0	0	1	4	7	3	3	7	5	7	6	5	7	6	5	6	5	4	4	1	3	2	2	5	3	6	6	1	1	4	3	6	5	1	4
10	11	2	528	1	19	3	4	11	4	5	5	2	1	1	0	0	1	4	7	3	3	7	5	7	6	5	7	6	5	6	5	4	4	1	3	2	2	5	3	6	6	1	1	4	3	6	5	1	4
10	11	3	529	1	18	3	4	11	3	5	5	1	1	1	0	0	0	6	5	3	5	6	6	3	5	6	5	6	3	6	3	6	6	2	5	3	3	3	2	5	5	1	2	2	2	3	5	3	4
10	11	3	529	1	18	3	4	11	3	5	5	1	1	1	0	0	0	6	5	3	5	6	6	3	5	6	5	6	3	6	3	6	6	2	5	3	3	3	2	5	5	1	2	2	2	3	5	3	4
10	11	3	529	1	18	3	4	11	3	5	5	1	1	1	0	0	0	6	5	3	5	6	6	3	5	6	5	6	3	6	3	6	6	2	5	3	3	3	2	5	5	1	2	2	2	3	5	3	4
10	11	3	529	1	18	3	4	11	3	5	5	1	1	1	0	0	0	6	5	3	5	6	6	3	5	6	5	6	3	6	3	6	6	2	5	3	3	3	2	5	5	1	2	2	2	3	5	3	4
10	11	3	529	1	18	3	4	11	3	5	5	1	1	1	0	0	0	6	5	3	5	6	6	3	5	6	5	6	3	6	3	6	6	2	5	3	3	3	2	5	5	1	2	2	2	3	5	3	4
10	11	3	529	1	18	3	4	11	3	5	5	1	1	1	0	0	0	6	5	3	5	6	6	3	5	6	5	6	3	6	3	6	6	2	5	3	3	3	2	5	5	1	2	2	2	3	5	3	4
10	11	3	529	1	18	3	4	11	3	5	5	1	1	1	0	0	0	6	5	3	5	6	6	3	5	6	5	6	3	6	3	6	6	2	5	3	3	3	2	5	5	1	2	2	2	3	5	3	4
10	11	3	529	1	18	3	4	11	3	5	5	1	1	1	0	0	0	6	5	3	5	6	6	3	5	6	5	6	3	6	3	6	6	2	5	3	3	3	2	5	5	1	2	2	2	3	5	3	4
10	11	3	529	1	18	3	4	11	3	5	5	1	1	1	0	0	0	6	5	3	5	6	6	3	5	6	5	6	3	6	3	6	6	2	5	3	3	3	2	5	5	1	2	2	2	3	5	3	4
10	11	3	529	1	18	3	4	11	3	5	5	1	1	1	0	0	0	6	5	3	5	6	6	3	5	6	5	6	3	6	3	6	6	2	5	3	3	3	2	5	5	1	2	2	2	3	5	3	4
10	11	3	529	1	18	3	4	11	3	5	5	1	1	1	0	0	0	6	5	3	5	6	6	3	5	6	5	6	3	6	3	6	6	2	5	3	3	3	2	5	5	1	2	2	2	3	5	3	4
10	11	3	529	1	18	3	4	11	3	5	5	1	1	1	0	0	0	6	5	3	5	6	6	3	5	6	5	6	3	6	3	6	6	2	5	3	3	3	2	5	5	1	2	2	2	3	5	3	4
10	11	3	529	1	18	3	4	11	3	5	5	1	1	1	0	0	0	6	5	3	5	6	6	3	5	6	5	6	3	6	3	6	6	2	5	3	3	3	2	5	5	1	2	2	2	3	5	3	4
10	11	3	529	1	18	3	4	11	3	5	5	1	1	1	0	0	0	6	5	3	5	6	6	3	5	6	5	6	3	6	3	6	6	2	5	3	3	3	2	5	5	1	2	2	2	3	5	3	4
10	11	3	529	1	18	3	4	11	3	5	5	1	1	1	0	0	0	6	5	3	5	6	6	3	5	6	5	6	3	6	3	6	6	2	5	3	3	3	2	5	5	1	2	2	2	3	5	3	4
10	11	3	529	1	18	3	4	11	3	5	5	1	1	1	0	0	0	6	5	3	5	6	6	3	5	6	5	6	3	6	3	6	6	2	5	3	3	3	2	5	5	1	2	2	2	3	5	3	4
10	11	3	529	1	18	3	4	11	3	5	5	1	1	1	0	0	0	6	5	3	5	6	6	3	5	6	5	6	3	6	3	6	6	2	5	3	3	3	2	5	5	1	2	2	2	3	5	3	4
10	11	3	529	1	18	3	4	11	3	5	5	1	1	1	0	0	0	6	5	3	5	6	6	3	5	6	5	6	3	6	3	6	6	2	5	3	3	3	2	5	5	1	2	2	2	3	5	3	4
10	11	3	529	1	18	3	4	11	3	5	5	1	1	1	0	0	0	6	5	3	5	6	6	3	5	6	5	6	3	6	3	6	6	2	5	3	3	3	2	5	5	1	2	2	2	3	5	3	4
10	11	3	529	1	18	3	4	11	3	5	5	1	1	1	0	0	0	6	5	3	5	6	6	3	5	6	5	6	3	6	3	6	6	2	5	3	3	3	2	5	5	1	2	2	2	3	5	3	4
10	11	4	530	1	19	4	3	11	3	7	5	2	1	0	1	0	0	3	7	1	4	7	7	1	4	7	4	6	4	5	4	1	4	1	7	3	2	3	4	1	3	1	1	7	4	3	1	1	1
10	11	4	530	1	19	4	3	11	3	7	5	2	1	0	1	0	0	3	7	1	4	7	7	1	4	7	4	6	4	5	4	1	4	1	7	3	2	3	4	1	3	1	1	7	4	3	1	1	1
10	11	4	530	1	19	4	3	11	3	7	5	2	1	0	1	0	0	3	7	1	4	7	7	1	4	7	4	6	4	5	4	1	4	1	7	3	2	3	4	1	3	1	1	7	4	3	1	1	1
10	11	4	530	1	19	4	3	11	3	7	5	2	1	0	1	0	0	3	7	1	4	7	7	1	4	7	4	6	4	5	4	1	4	1	7	3	2	3	4	1	3	1	1	7	4	3	1	1	1
10	11	4	530	1	19	4	3	11	3	7	5	2	1	0	1	0	0	3	7	1	4	7	7	1	4	7	4	6	4	5	4	1	4	1	7	3	2	3	4	1	3	1	1	7	4	3	1	1	1
10	11	4	530	1	19	4	3	11	3	7	5	2	1	0	1	0	0	3	7	1	4	7	7	1	4	7	4	6	4	5	4	1	4	1	7	3	2	3	4	1	3	1	1	7	4	3	1	1	1
10	11	4	530	1	19	4	3	11	3	7	5	2	1	0	1	0	0	3	7	1	4	7	7	1	4	7	4	6	4	5	4	1	4	1	7	3	2	3	4	1	3	1	1	7	4	3	1	1	1
10	11	4	530	1	19	4	3	11	3	7	5	2	1	0	1	0	0	3	7	1	4	7	7	1	4	7	4	6	4	5	4	1	4	1	7	3	2	3	4	1	3	1	1	7	4	3	1	1	1
10	11	4	530	1	19	4	3	11	3	7	5	2	1	0	1	0	0	3	7	1	4	7	7	1	4	7	4	6	4	5	4	1	4	1	7	3	2	3	4	1	3	1	1	7	4	3	1	1	1
10	11	4	530	1	19	4	3	11	3	7	5	2	1	0	1	0	0	3	7	1	4	7	7	1	4	7	4	6	4	5	4	1	4	1	7	3	2	3	4	1	3	1	1	7	4	3	1	1	1
10	11	4	530	1	19	4	3	11	3	7	5	2	1	0	1	0	0	3	7	1	4	7	7	1	4	7	4	6	4	5	4	1	4	1	7	3	2	3	4	1	3	1	1	7	4	3	1	1	1
10	11	4	530	1	19	4	3	11	3	7	5	2	1	0	1	0	0	3	7	1	4	7	7	1	4	7	4	6	4	5	4	1	4	1	7	3	2	3	4	1	3	1	1	7	4	3	1	1	1
10	11	4	530	1	19	4	3	11	3	7	5	2	1	0	1	0	0	3	7	1	4	7	7	1	4	7	4	6	4	5	4	1	4	1	7	3	2	3	4	1	3	1	1	7	4	3	1	1	1
10	11	4	530	1	19	4	3	11	3	7	5	2	1	0	1	0	0	3	7	1	4	7	7	1	4	7	4	6	4	5	4	1	4	1	7	3	2	3	4	1	3	1	1	7	4	3	1	1	1
10	11	4	530	1	19	4	3	11	3	7	5	2	1	0	1	0	0	3	7	1	4	7	7	1	4	7	4	6	4	5	4	1	4	1	7	3	2	3	4	1	3	1	1	7	4	3	1	1	1
10	11	4	530	1	19	4	3	11	3	7	5	2	1	0	1	0	0	3	7	1	4	7	7	1	4	7	4	6	4	5	4	1	4	1	7	3	2	3	4	1	3	1	1	7	4	3	1	1	1
10	11	4	530	1	19	4	3	11	3	7	5	2	1	0	1	0	0	3	7	1	4	7	7	1	4	7	4	6	4	5	4	1	4	1	7	3	2	3	4	1	3	1	1	7	4	3	1	1	1
10	11	4	530	1	19	4	3	11	3	7	5	2	1	0	1	0	0	3	7	1	4	7	7	1	4	7	4	6	4	5	4	1	4	1	7	3	2	3	4	1	3	1	1	7	4	3	1	1	1
10	11	4	530	1	19	4	3	11	3	7	5	2	1	0	1	0	0	3	7	1	4	7	7	1	4	7	4	6	4	5	4	1	4	1	7	3	2	3	4	1	3	1	1	7	4	3	1	1	1
10	11	4	530	1	19	4	3	11	3	7	5	2	1	0	1	0	0	3	7	1	4	7	7	1	4	7	4	6	4	5	4	1	4	1	7	3	2	3	4	1	3	1	1	7	4	3	1	1	1
10	11	5	531	1	19	4	4	1	4	5	4	2	1	1	0	1	1	6	5	5	6	5	4	7	3	3	7	4	5	3	2	6	6	1	5	1	1	5	3	4	3	2	2	2	2	7	5	5	2
10	11	5	531	1	19	4	4	1	4	5	4	2	1	1	0	1	1	6	5	5	6	5	4	7	3	3	7	4	5	3	2	6	6	1	5	1	1	5	3	4	3	2	2	2	2	7	5	5	2
10	11	5	531	1	19	4	4	1	4	5	4	2	1	1	0	1	1	6	5	5	6	5	4	7	3	3	7	4	5	3	2	6	6	1	5	1	1	5	3	4	3	2	2	2	2	7	5	5	2
10	11	5	531	1	19	4	4	1	4	5	4	2	1	1	0	1	1	6	5	5	6	5	4	7	3	3	7	4	5	3	2	6	6	1	5	1	1	5	3	4	3	2	2	2	2	7	5	5	2
10	11	5	531	1	19	4	4	1	4	5	4	2	1	1	0	1	1	6	5	5	6	5	4	7	3	3	7	4	5	3	2	6	6	1	5	1	1	5	3	4	3	2	2	2	2	7	5	5	2
10	11	5	531	1	19	4	4	1	4	5	4	2	1	1	0	1	1	6	5	5	6	5	4	7	3	3	7	4	5	3	2	6	6	1	5	1	1	5	3	4	3	2	2	2	2	7	5	5	2
10	11	5	531	1	19	4	4	1	4	5	4	2	1	1	0	1	1	6	5	5	6	5	4	7	3	3	7	4	5	3	2	6	6	1	5	1	1	5	3	4	3	2	2	2	2	7	5	5	2
10	11	5	531	1	19	4	4	1	4	5	4	2	1	1	0	1	1	6	5	5	6	5	4	7	3	3	7	4	5	3	2	6	6	1	5	1	1	5	3	4	3	2	2	2	2	7	5	5	2
10	11	5	531	1	19	4	4	1	4	5	4	2	1	1	0	1	1	6	5	5	6	5	4	7	3	3	7	4	5	3	2	6	6	1	5	1	1	5	3	4	3	2	2	2	2	7	5	5	2
10	11	5	531	1	19	4	4	1	4	5	4	2	1	1	0	1	1	6	5	5	6	5	4	7	3	3	7	4	5	3	2	6	6	1	5	1	1	5	3	4	3	2	2	2	2	7	5	5	2
10	11	5	531	1	19	4	4	1	4	5	4	2	1	1	0	1	1	6	5	5	6	5	4	7	3	3	7	4	5	3	2	6	6	1	5	1	1	5	3	4	3	2	2	2	2	7	5	5	2
10	11	5	531	1	19	4	4	1	4	5	4	2	1	1	0	1	1	6	5	5	6	5	4	7	3	3	7	4	5	3	2	6	6	1	5	1	1	5	3	4	3	2	2	2	2	7	5	5	2
10	11	5	531	1	19	4	4	1	4	5	4	2	1	1	0	1	1	6	5	5	6	5	4	7	3	3	7	4	5	3	2	6	6	1	5	1	1	5	3	4	3	2	2	2	2	7	5	5	2
10	11	5	531	1	19	4	4	1	4	5	4	2	1	1	0	1	1	6	5	5	6	5	4	7	3	3	7	4	5	3	2	6	6	1	5	1	1	5	3	4	3	2	2	2	2	7	5	5	2
10	11	5	531	1	19	4	4	1	4	5	4	2	1	1	0	1	1	6	5	5	6	5	4	7	3	3	7	4	5	3	2	6	6	1	5	1	1	5	3	4	3	2	2	2	2	7	5	5	2
10	11	5	531	1	19	4	4	1	4	5	4	2	1	1	0	1	1	6	5	5	6	5	4	7	3	3	7	4	5	3	2	6	6	1	5	1	1	5	3	4	3	2	2	2	2	7	5	5	2
10	11	5	531	1	19	4	4	1	4	5	4	2	1	1	0	1	1	6	5	5	6	5	4	7	3	3	7	4	5	3	2	6	6	1	5	1	1	5	3	4	3	2	2	2	2	7	5	5	2
10	11	5	531	1	19	4	4	1	4	5	4	2	1	1	0	1	1	6	5	5	6	5	4	7	3	3	7	4	5	3	2	6	6	1	5	1	1	5	3	4	3	2	2	2	2	7	5	5	2
10	11	5	531	1	19	4	4	1	4	5	4	2	1	1	0	1	1	6	5	5	6	5	4	7	3	3	7	4	5	3	2	6	6	1	5	1	1	5	3	4	3	2	2	2	2	7	5	5	2
10	11	5	531	1	19	4	4	1	4	5	4	2	1	1	0	1	1	6	5	5	6	5	4	7	3	3	7	4	5	3	2	6	6	1	5	1	1	5	3	4	3	2	2	2	2	7	5	5	2
10	11	6	532	1	19	4	4	11	3	4	4	1	1	1	0	0	0	6	4	5	5	7	7	6	5	5	7	6	2	6	2	5	6	3	6	6	3	7	4	3	7	2	4	6	6	6	5	3	5
10	11	6	532	1	19	4	4	11	3	4	4	1	1	1	0	0	0	6	4	5	5	7	7	6	5	5	7	6	2	6	2	5	6	3	6	6	3	7	4	3	7	2	4	6	6	6	5	3	5
10	11	6	532	1	19	4	4	11	3	4	4	1	1	1	0	0	0	6	4	5	5	7	7	6	5	5	7	6	2	6	2	5	6	3	6	6	3	7	4	3	7	2	4	6	6	6	5	3	5
10	11	6	532	1	19	4	4	11	3	4	4	1	1	1	0	0	0	6	4	5	5	7	7	6	5	5	7	6	2	6	2	5	6	3	6	6	3	7	4	3	7	2	4	6	6	6	5	3	5
10	11	6	532	1	19	4	4	11	3	4	4	1	1	1	0	0	0	6	4	5	5	7	7	6	5	5	7	6	2	6	2	5	6	3	6	6	3	7	4	3	7	2	4	6	6	6	5	3	5
10	11	6	532	1	19	4	4	11	3	4	4	1	1	1	0	0	0	6	4	5	5	7	7	6	5	5	7	6	2	6	2	5	6	3	6	6	3	7	4	3	7	2	4	6	6	6	5	3	5
10	11	6	532	1	19	4	4	11	3	4	4	1	1	1	0	0	0	6	4	5	5	7	7	6	5	5	7	6	2	6	2	5	6	3	6	6	3	7	4	3	7	2	4	6	6	6	5	3	5
10	11	6	532	1	19	4	4	11	3	4	4	1	1	1	0	0	0	6	4	5	5	7	7	6	5	5	7	6	2	6	2	5	6	3	6	6	3	7	4	3	7	2	4	6	6	6	5	3	5
10	11	6	532	1	19	4	4	11	3	4	4	1	1	1	0	0	0	6	4	5	5	7	7	6	5	5	7	6	2	6	2	5	6	3	6	6	3	7	4	3	7	2	4	6	6	6	5	3	5
10	11	6	532	1	19	4	4	11	3	4	4	1	1	1	0	0	0	6	4	5	5	7	7	6	5	5	7	6	2	6	2	5	6	3	6	6	3	7	4	3	7	2	4	6	6	6	5	3	5
10	11	6	532	1	19	4	4	11	3	4	4	1	1	1	0	0	0	6	4	5	5	7	7	6	5	5	7	6	2	6	2	5	6	3	6	6	3	7	4	3	7	2	4	6	6	6	5	3	5
10	11	6	532	1	19	4	4	11	3	4	4	1	1	1	0	0	0	6	4	5	5	7	7	6	5	5	7	6	2	6	2	5	6	3	6	6	3	7	4	3	7	2	4	6	6	6	5	3	5
10	11	6	532	1	19	4	4	11	3	4	4	1	1	1	0	0	0	6	4	5	5	7	7	6	5	5	7	6	2	6	2	5	6	3	6	6	3	7	4	3	7	2	4	6	6	6	5	3	5
10	11	6	532	1	19	4	4	11	3	4	4	1	1	1	0	0	0	6	4	5	5	7	7	6	5	5	7	6	2	6	2	5	6	3	6	6	3	7	4	3	7	2	4	6	6	6	5	3	5
10	11	6	532	1	19	4	4	11	3	4	4	1	1	1	0	0	0	6	4	5	5	7	7	6	5	5	7	6	2	6	2	5	6	3	6	6	3	7	4	3	7	2	4	6	6	6	5	3	5
10	11	6	532	1	19	4	4	11	3	4	4	1	1	1	0	0	0	6	4	5	5	7	7	6	5	5	7	6	2	6	2	5	6	3	6	6	3	7	4	3	7	2	4	6	6	6	5	3	5
10	11	6	532	1	19	4	4	11	3	4	4	1	1	1	0	0	0	6	4	5	5	7	7	6	5	5	7	6	2	6	2	5	6	3	6	6	3	7	4	3	7	2	4	6	6	6	5	3	5
10	11	6	532	1	19	4	4	11	3	4	4	1	1	1	0	0	0	6	4	5	5	7	7	6	5	5	7	6	2	6	2	5	6	3	6	6	3	7	4	3	7	2	4	6	6	6	5	3	5
10	11	6	532	1	19	4	4	11	3	4	4	1	1	1	0	0	0	6	4	5	5	7	7	6	5	5	7	6	2	6	2	5	6	3	6	6	3	7	4	3	7	2	4	6	6	6	5	3	5
10	11	6	532	1	19	4	4	11	3	4	4	1	1	1	0	0	0	6	4	5	5	7	7	6	5	5	7	6	2	6	2	5	6	3	6	6	3	7	4	3	7	2	4	6	6	6	5	3	5
10	11	7	533	1	19	4	4	11	5	9	3	1	1	1	0	1	1	4	4	2	2	7	7	5	4	4	5	6	2	5	4	7	6	1	6	2	1	2	3	5	5	1	5	7	3	6	6	4	6
10	11	7	533	1	19	4	4	11	5	9	3	1	1	1	0	1	1	4	4	2	2	7	7	5	4	4	5	6	2	5	4	7	6	1	6	2	1	2	3	5	5	1	5	7	3	6	6	4	6
10	11	7	533	1	19	4	4	11	5	9	3	1	1	1	0	1	1	4	4	2	2	7	7	5	4	4	5	6	2	5	4	7	6	1	6	2	1	2	3	5	5	1	5	7	3	6	6	4	6
10	11	7	533	1	19	4	4	11	5	9	3	1	1	1	0	1	1	4	4	2	2	7	7	5	4	4	5	6	2	5	4	7	6	1	6	2	1	2	3	5	5	1	5	7	3	6	6	4	6
10	11	7	533	1	19	4	4	11	5	9	3	1	1	1	0	1	1	4	4	2	2	7	7	5	4	4	5	6	2	5	4	7	6	1	6	2	1	2	3	5	5	1	5	7	3	6	6	4	6
10	11	7	533	1	19	4	4	11	5	9	3	1	1	1	0	1	1	4	4	2	2	7	7	5	4	4	5	6	2	5	4	7	6	1	6	2	1	2	3	5	5	1	5	7	3	6	6	4	6
10	11	7	533	1	19	4	4	11	5	9	3	1	1	1	0	1	1	4	4	2	2	7	7	5	4	4	5	6	2	5	4	7	6	1	6	2	1	2	3	5	5	1	5	7	3	6	6	4	6
10	11	7	533	1	19	4	4	11	5	9	3	1	1	1	0	1	1	4	4	2	2	7	7	5	4	4	5	6	2	5	4	7	6	1	6	2	1	2	3	5	5	1	5	7	3	6	6	4	6
10	11	7	533	1	19	4	4	11	5	9	3	1	1	1	0	1	1	4	4	2	2	7	7	5	4	4	5	6	2	5	4	7	6	1	6	2	1	2	3	5	5	1	5	7	3	6	6	4	6
10	11	7	533	1	19	4	4	11	5	9	3	1	1	1	0	1	1	4	4	2	2	7	7	5	4	4	5	6	2	5	4	7	6	1	6	2	1	2	3	5	5	1	5	7	3	6	6	4	6
10	11	7	533	1	19	4	4	11	5	9	3	1	1	1	0	1	1	4	4	2	2	7	7	5	4	4	5	6	2	5	4	7	6	1	6	2	1	2	3	5	5	1	5	7	3	6	6	4	6
10	11	7	533	1	19	4	4	11	5	9	3	1	1	1	0	1	1	4	4	2	2	7	7	5	4	4	5	6	2	5	4	7	6	1	6	2	1	2	3	5	5	1	5	7	3	6	6	4	6
10	11	7	533	1	19	4	4	11	5	9	3	1	1	1	0	1	1	4	4	2	2	7	7	5	4	4	5	6	2	5	4	7	6	1	6	2	1	2	3	5	5	1	5	7	3	6	6	4	6
10	11	7	533	1	19	4	4	11	5	9	3	1	1	1	0	1	1	4	4	2	2	7	7	5	4	4	5	6	2	5	4	7	6	1	6	2	1	2	3	5	5	1	5	7	3	6	6	4	6
10	11	7	533	1	19	4	4	11	5	9	3	1	1	1	0	1	1	4	4	2	2	7	7	5	4	4	5	6	2	5	4	7	6	1	6	2	1	2	3	5	5	1	5	7	3	6	6	4	6
10	11	7	533	1	19	4	4	11	5	9	3	1	1	1	0	1	1	4	4	2	2	7	7	5	4	4	5	6	2	5	4	7	6	1	6	2	1	2	3	5	5	1	5	7	3	6	6	4	6
10	11	7	533	1	19	4	4	11	5	9	3	1	1	1	0	1	1	4	4	2	2	7	7	5	4	4	5	6	2	5	4	7	6	1	6	2	1	2	3	5	5	1	5	7	3	6	6	4	6
10	11	7	533	1	19	4	4	11	5	9	3	1	1	1	0	1	1	4	4	2	2	7	7	5	4	4	5	6	2	5	4	7	6	1	6	2	1	2	3	5	5	1	5	7	3	6	6	4	6
10	11	7	533	1	19	4	4	11	5	9	3	1	1	1	0	1	1	4	4	2	2	7	7	5	4	4	5	6	2	5	4	7	6	1	6	2	1	2	3	5	5	1	5	7	3	6	6	4	6
10	11	7	533	1	19	4	4	11	5	9	3	1	1	1	0	1	1	4	4	2	2	7	7	5	4	4	5	6	2	5	4	7	6	1	6	2	1	2	3	5	5	1	5	7	3	6	6	4	6
10	11	8	534	1	20	3	4	3	4	5	5	1	1	1	0	0	0	7	6	4	4	7	7	3	4	4	6	6	2	6	3	2	2	4	5	3	3	5	4	5	6	1	1	1	1	3	5	3	3
10	11	8	534	1	20	3	4	3	4	5	5	1	1	1	0	0	0	7	6	4	4	7	7	3	4	4	6	6	2	6	3	2	2	4	5	3	3	5	4	5	6	1	1	1	1	3	5	3	3
10	11	8	534	1	20	3	4	3	4	5	5	1	1	1	0	0	0	7	6	4	4	7	7	3	4	4	6	6	2	6	3	2	2	4	5	3	3	5	4	5	6	1	1	1	1	3	5	3	3
10	11	8	534	1	20	3	4	3	4	5	5	1	1	1	0	0	0	7	6	4	4	7	7	3	4	4	6	6	2	6	3	2	2	4	5	3	3	5	4	5	6	1	1	1	1	3	5	3	3
10	11	8	534	1	20	3	4	3	4	5	5	1	1	1	0	0	0	7	6	4	4	7	7	3	4	4	6	6	2	6	3	2	2	4	5	3	3	5	4	5	6	1	1	1	1	3	5	3	3
10	11	8	534	1	20	3	4	3	4	5	5	1	1	1	0	0	0	7	6	4	4	7	7	3	4	4	6	6	2	6	3	2	2	4	5	3	3	5	4	5	6	1	1	1	1	3	5	3	3
10	11	8	534	1	20	3	4	3	4	5	5	1	1	1	0	0	0	7	6	4	4	7	7	3	4	4	6	6	2	6	3	2	2	4	5	3	3	5	4	5	6	1	1	1	1	3	5	3	3
10	11	8	534	1	20	3	4	3	4	5	5	1	1	1	0	0	0	7	6	4	4	7	7	3	4	4	6	6	2	6	3	2	2	4	5	3	3	5	4	5	6	1	1	1	1	3	5	3	3
10	11	8	534	1	20	3	4	3	4	5	5	1	1	1	0	0	0	7	6	4	4	7	7	3	4	4	6	6	2	6	3	2	2	4	5	3	3	5	4	5	6	1	1	1	1	3	5	3	3
10	11	8	534	1	20	3	4	3	4	5	5	1	1	1	0	0	0	7	6	4	4	7	7	3	4	4	6	6	2	6	3	2	2	4	5	3	3	5	4	5	6	1	1	1	1	3	5	3	3
10	11	8	534	1	20	3	4	3	4	5	5	1	1	1	0	0	0	7	6	4	4	7	7	3	4	4	6	6	2	6	3	2	2	4	5	3	3	5	4	5	6	1	1	1	1	3	5	3	3
10	11	8	534	1	20	3	4	3	4	5	5	1	1	1	0	0	0	7	6	4	4	7	7	3	4	4	6	6	2	6	3	2	2	4	5	3	3	5	4	5	6	1	1	1	1	3	5	3	3
10	11	8	534	1	20	3	4	3	4	5	5	1	1	1	0	0	0	7	6	4	4	7	7	3	4	4	6	6	2	6	3	2	2	4	5	3	3	5	4	5	6	1	1	1	1	3	5	3	3
10	11	8	534	1	20	3	4	3	4	5	5	1	1	1	0	0	0	7	6	4	4	7	7	3	4	4	6	6	2	6	3	2	2	4	5	3	3	5	4	5	6	1	1	1	1	3	5	3	3
10	11	8	534	1	20	3	4	3	4	5	5	1	1	1	0	0	0	7	6	4	4	7	7	3	4	4	6	6	2	6	3	2	2	4	5	3	3	5	4	5	6	1	1	1	1	3	5	3	3
10	11	8	534	1	20	3	4	3	4	5	5	1	1	1	0	0	0	7	6	4	4	7	7	3	4	4	6	6	2	6	3	2	2	4	5	3	3	5	4	5	6	1	1	1	1	3	5	3	3
10	11	8	534	1	20	3	4	3	4	5	5	1	1	1	0	0	0	7	6	4	4	7	7	3	4	4	6	6	2	6	3	2	2	4	5	3	3	5	4	5	6	1	1	1	1	3	5	3	3
10	11	8	534	1	20	3	4	3	4	5	5	1	1	1	0	0	0	7	6	4	4	7	7	3	4	4	6	6	2	6	3	2	2	4	5	3	3	5	4	5	6	1	1	1	1	3	5	3	3
10	11	8	534	1	20	3	4	3	4	5	5	1	1	1	0	0	0	7	6	4	4	7	7	3	4	4	6	6	2	6	3	2	2	4	5	3	3	5	4	5	6	1	1	1	1	3	5	3	3
10	11	8	534	1	20	3	4	3	4	5	5	1	1	1	0	0	0	7	6	4	4	7	7	3	4	4	6	6	2	6	3	2	2	4	5	3	3	5	4	5	6	1	1	1	1	3	5	3	3
10	11	9	535	1	19	4	4	11	4	2	5	1	1	1	0	0	0	4	4	2	3	5	7	4	2	5	5	1	6	5	5	4	6	2	3	4	2	4	5	6	3	1	7	2	1	4	6	5	1
10	11	9	535	1	19	4	4	11	4	2	5	1	1	1	0	0	0	4	4	2	3	5	7	4	2	5	5	1	6	5	5	4	6	2	3	4	2	4	5	6	3	1	7	2	1	4	6	5	1
10	11	9	535	1	19	4	4	11	4	2	5	1	1	1	0	0	0	4	4	2	3	5	7	4	2	5	5	1	6	5	5	4	6	2	3	4	2	4	5	6	3	1	7	2	1	4	6	5	1
10	11	9	535	1	19	4	4	11	4	2	5	1	1	1	0	0	0	4	4	2	3	5	7	4	2	5	5	1	6	5	5	4	6	2	3	4	2	4	5	6	3	1	7	2	1	4	6	5	1
10	11	9	535	1	19	4	4	11	4	2	5	1	1	1	0	0	0	4	4	2	3	5	7	4	2	5	5	1	6	5	5	4	6	2	3	4	2	4	5	6	3	1	7	2	1	4	6	5	1
10	11	9	535	1	19	4	4	11	4	2	5	1	1	1	0	0	0	4	4	2	3	5	7	4	2	5	5	1	6	5	5	4	6	2	3	4	2	4	5	6	3	1	7	2	1	4	6	5	1
10	11	9	535	1	19	4	4	11	4	2	5	1	1	1	0	0	0	4	4	2	3	5	7	4	2	5	5	1	6	5	5	4	6	2	3	4	2	4	5	6	3	1	7	2	1	4	6	5	1
10	11	9	535	1	19	4	4	11	4	2	5	1	1	1	0	0	0	4	4	2	3	5	7	4	2	5	5	1	6	5	5	4	6	2	3	4	2	4	5	6	3	1	7	2	1	4	6	5	1
10	11	9	535	1	19	4	4	11	4	2	5	1	1	1	0	0	0	4	4	2	3	5	7	4	2	5	5	1	6	5	5	4	6	2	3	4	2	4	5	6	3	1	7	2	1	4	6	5	1
10	11	9	535	1	19	4	4	11	4	2	5	1	1	1	0	0	0	4	4	2	3	5	7	4	2	5	5	1	6	5	5	4	6	2	3	4	2	4	5	6	3	1	7	2	1	4	6	5	1
10	11	9	535	1	19	4	4	11	4	2	5	1	1	1	0	0	0	4	4	2	3	5	7	4	2	5	5	1	6	5	5	4	6	2	3	4	2	4	5	6	3	1	7	2	1	4	6	5	1
10	11	9	535	1	19	4	4	11	4	2	5	1	1	1	0	0	0	4	4	2	3	5	7	4	2	5	5	1	6	5	5	4	6	2	3	4	2	4	5	6	3	1	7	2	1	4	6	5	1
10	11	9	535	1	19	4	4	11	4	2	5	1	1	1	0	0	0	4	4	2	3	5	7	4	2	5	5	1	6	5	5	4	6	2	3	4	2	4	5	6	3	1	7	2	1	4	6	5	1
10	11	9	535	1	19	4	4	11	4	2	5	1	1	1	0	0	0	4	4	2	3	5	7	4	2	5	5	1	6	5	5	4	6	2	3	4	2	4	5	6	3	1	7	2	1	4	6	5	1
10	11	9	535	1	19	4	4	11	4	2	5	1	1	1	0	0	0	4	4	2	3	5	7	4	2	5	5	1	6	5	5	4	6	2	3	4	2	4	5	6	3	1	7	2	1	4	6	5	1
10	11	9	535	1	19	4	4	11	4	2	5	1	1	1	0	0	0	4	4	2	3	5	7	4	2	5	5	1	6	5	5	4	6	2	3	4	2	4	5	6	3	1	7	2	1	4	6	5	1
10	11	9	535	1	19	4	4	11	4	2	5	1	1	1	0	0	0	4	4	2	3	5	7	4	2	5	5	1	6	5	5	4	6	2	3	4	2	4	5	6	3	1	7	2	1	4	6	5	1
10	11	9	535	1	19	4	4	11	4	2	5	1	1	1	0	0	0	4	4	2	3	5	7	4	2	5	5	1	6	5	5	4	6	2	3	4	2	4	5	6	3	1	7	2	1	4	6	5	1
10	11	9	535	1	19	4	4	11	4	2	5	1	1	1	0	0	0	4	4	2	3	5	7	4	2	5	5	1	6	5	5	4	6	2	3	4	2	4	5	6	3	1	7	2	1	4	6	5	1
10	11	9	535	1	19	4	4	11	4	2	5	1	1	1	0	0	0	4	4	2	3	5	7	4	2	5	5	1	6	5	5	4	6	2	3	4	2	4	5	6	3	1	7	2	1	4	6	5	1
10	11	10	536	1	22	4	4	11	6	6	3	2	1	1	1	0	1	6	5	4	5	7	6	6	5	5	5	3	4	4	4	5	5	2	4	3	3	2	3	6	2	2	7	7	6	6	5	6	5
10	11	10	536	1	22	4	4	11	6	6	3	2	1	1	1	0	1	6	5	4	5	7	6	6	5	5	5	3	4	4	4	5	5	2	4	3	3	2	3	6	2	2	7	7	6	6	5	6	5
10	11	10	536	1	22	4	4	11	6	6	3	2	1	1	1	0	1	6	5	4	5	7	6	6	5	5	5	3	4	4	4	5	5	2	4	3	3	2	3	6	2	2	7	7	6	6	5	6	5
10	11	10	536	1	22	4	4	11	6	6	3	2	1	1	1	0	1	6	5	4	5	7	6	6	5	5	5	3	4	4	4	5	5	2	4	3	3	2	3	6	2	2	7	7	6	6	5	6	5
10	11	10	536	1	22	4	4	11	6	6	3	2	1	1	1	0	1	6	5	4	5	7	6	6	5	5	5	3	4	4	4	5	5	2	4	3	3	2	3	6	2	2	7	7	6	6	5	6	5
10	11	10	536	1	22	4	4	11	6	6	3	2	1	1	1	0	1	6	5	4	5	7	6	6	5	5	5	3	4	4	4	5	5	2	4	3	3	2	3	6	2	2	7	7	6	6	5	6	5
10	11	10	536	1	22	4	4	11	6	6	3	2	1	1	1	0	1	6	5	4	5	7	6	6	5	5	5	3	4	4	4	5	5	2	4	3	3	2	3	6	2	2	7	7	6	6	5	6	5
10	11	10	536	1	22	4	4	11	6	6	3	2	1	1	1	0	1	6	5	4	5	7	6	6	5	5	5	3	4	4	4	5	5	2	4	3	3	2	3	6	2	2	7	7	6	6	5	6	5
10	11	10	536	1	22	4	4	11	6	6	3	2	1	1	1	0	1	6	5	4	5	7	6	6	5	5	5	3	4	4	4	5	5	2	4	3	3	2	3	6	2	2	7	7	6	6	5	6	5
10	11	10	536	1	22	4	4	11	6	6	3	2	1	1	1	0	1	6	5	4	5	7	6	6	5	5	5	3	4	4	4	5	5	2	4	3	3	2	3	6	2	2	7	7	6	6	5	6	5
10	11	10	536	1	22	4	4	11	6	6	3	2	1	1	1	0	1	6	5	4	5	7	6	6	5	5	5	3	4	4	4	5	5	2	4	3	3	2	3	6	2	2	7	7	6	6	5	6	5
10	11	10	536	1	22	4	4	11	6	6	3	2	1	1	1	0	1	6	5	4	5	7	6	6	5	5	5	3	4	4	4	5	5	2	4	3	3	2	3	6	2	2	7	7	6	6	5	6	5
10	11	10	536	1	22	4	4	11	6	6	3	2	1	1	1	0	1	6	5	4	5	7	6	6	5	5	5	3	4	4	4	5	5	2	4	3	3	2	3	6	2	2	7	7	6	6	5	6	5
10	11	10	536	1	22	4	4	11	6	6	3	2	1	1	1	0	1	6	5	4	5	7	6	6	5	5	5	3	4	4	4	5	5	2	4	3	3	2	3	6	2	2	7	7	6	6	5	6	5
10	11	10	536	1	22	4	4	11	6	6	3	2	1	1	1	0	1	6	5	4	5	7	6	6	5	5	5	3	4	4	4	5	5	2	4	3	3	2	3	6	2	2	7	7	6	6	5	6	5
10	11	10	536	1	22	4	4	11	6	6	3	2	1	1	1	0	1	6	5	4	5	7	6	6	5	5	5	3	4	4	4	5	5	2	4	3	3	2	3	6	2	2	7	7	6	6	5	6	5
10	11	10	536	1	22	4	4	11	6	6	3	2	1	1	1	0	1	6	5	4	5	7	6	6	5	5	5	3	4	4	4	5	5	2	4	3	3	2	3	6	2	2	7	7	6	6	5	6	5
10	11	10	536	1	22	4	4	11	6	6	3	2	1	1	1	0	1	6	5	4	5	7	6	6	5	5	5	3	4	4	4	5	5	2	4	3	3	2	3	6	2	2	7	7	6	6	5	6	5
10	11	10	536	1	22	4	4	11	6	6	3	2	1	1	1	0	1	6	5	4	5	7	6	6	5	5	5	3	4	4	4	5	5	2	4	3	3	2	3	6	2	2	7	7	6	6	5	6	5
10	11	10	536	1	22	4	4	11	6	6	3	2	1	1	1	0	1	6	5	4	5	7	6	6	5	5	5	3	4	4	4	5	5	2	4	3	3	2	3	6	2	2	7	7	6	6	5	6	5
10	11	11	537	1	22	4	4	11	4	11	4	2	1	1	0	0	1	3	4	3	4	7	7	5	3	3	7	7	1	7	6	7	7	1	7	1	1	1	1	2	7	1	7	7	7	4	6	6	5
10	11	11	537	1	22	4	4	11	4	11	4	2	1	1	0	0	1	3	4	3	4	7	7	5	3	3	7	7	1	7	6	7	7	1	7	1	1	1	1	2	7	1	7	7	7	4	6	6	5
10	11	11	537	1	22	4	4	11	4	11	4	2	1	1	0	0	1	3	4	3	4	7	7	5	3	3	7	7	1	7	6	7	7	1	7	1	1	1	1	2	7	1	7	7	7	4	6	6	5
10	11	11	537	1	22	4	4	11	4	11	4	2	1	1	0	0	1	3	4	3	4	7	7	5	3	3	7	7	1	7	6	7	7	1	7	1	1	1	1	2	7	1	7	7	7	4	6	6	5
10	11	11	537	1	22	4	4	11	4	11	4	2	1	1	0	0	1	3	4	3	4	7	7	5	3	3	7	7	1	7	6	7	7	1	7	1	1	1	1	2	7	1	7	7	7	4	6	6	5
10	11	11	537	1	22	4	4	11	4	11	4	2	1	1	0	0	1	3	4	3	4	7	7	5	3	3	7	7	1	7	6	7	7	1	7	1	1	1	1	2	7	1	7	7	7	4	6	6	5
10	11	11	537	1	22	4	4	11	4	11	4	2	1	1	0	0	1	3	4	3	4	7	7	5	3	3	7	7	1	7	6	7	7	1	7	1	1	1	1	2	7	1	7	7	7	4	6	6	5
10	11	11	537	1	22	4	4	11	4	11	4	2	1	1	0	0	1	3	4	3	4	7	7	5	3	3	7	7	1	7	6	7	7	1	7	1	1	1	1	2	7	1	7	7	7	4	6	6	5
10	11	11	537	1	22	4	4	11	4	11	4	2	1	1	0	0	1	3	4	3	4	7	7	5	3	3	7	7	1	7	6	7	7	1	7	1	1	1	1	2	7	1	7	7	7	4	6	6	5
10	11	11	537	1	22	4	4	11	4	11	4	2	1	1	0	0	1	3	4	3	4	7	7	5	3	3	7	7	1	7	6	7	7	1	7	1	1	1	1	2	7	1	7	7	7	4	6	6	5
10	11	11	537	1	22	4	4	11	4	11	4	2	1	1	0	0	1	3	4	3	4	7	7	5	3	3	7	7	1	7	6	7	7	1	7	1	1	1	1	2	7	1	7	7	7	4	6	6	5
10	11	11	537	1	22	4	4	11	4	11	4	2	1	1	0	0	1	3	4	3	4	7	7	5	3	3	7	7	1	7	6	7	7	1	7	1	1	1	1	2	7	1	7	7	7	4	6	6	5
10	11	11	537	1	22	4	4	11	4	11	4	2	1	1	0	0	1	3	4	3	4	7	7	5	3	3	7	7	1	7	6	7	7	1	7	1	1	1	1	2	7	1	7	7	7	4	6	6	5
10	11	11	537	1	22	4	4	11	4	11	4	2	1	1	0	0	1	3	4	3	4	7	7	5	3	3	7	7	1	7	6	7	7	1	7	1	1	1	1	2	7	1	7	7	7	4	6	6	5
10	11	11	537	1	22	4	4	11	4	11	4	2	1	1	0	0	1	3	4	3	4	7	7	5	3	3	7	7	1	7	6	7	7	1	7	1	1	1	1	2	7	1	7	7	7	4	6	6	5
10	11	11	537	1	22	4	4	11	4	11	4	2	1	1	0	0	1	3	4	3	4	7	7	5	3	3	7	7	1	7	6	7	7	1	7	1	1	1	1	2	7	1	7	7	7	4	6	6	5
10	11	11	537	1	22	4	4	11	4	11	4	2	1	1	0	0	1	3	4	3	4	7	7	5	3	3	7	7	1	7	6	7	7	1	7	1	1	1	1	2	7	1	7	7	7	4	6	6	5
10	11	11	537	1	22	4	4	11	4	11	4	2	1	1	0	0	1	3	4	3	4	7	7	5	3	3	7	7	1	7	6	7	7	1	7	1	1	1	1	2	7	1	7	7	7	4	6	6	5
10	11	11	537	1	22	4	4	11	4	11	4	2	1	1	0	0	1	3	4	3	4	7	7	5	3	3	7	7	1	7	6	7	7	1	7	1	1	1	1	2	7	1	7	7	7	4	6	6	5
10	11	11	537	1	22	4	4	11	4	11	4	2	1	1	0	0	1	3	4	3	4	7	7	5	3	3	7	7	1	7	6	7	7	1	7	1	1	1	1	2	7	1	7	7	7	4	6	6	5
10	11	12	538	1	23	4	3	11	4	1	3	2	1	1	1	1	1	6	6	4	4	7	6	7	5	5	6	6	1	4	5	6	4	2	6	1	1	6	6	4	5	1	4	4	4	7	2	1	1
10	11	12	538	1	23	4	3	11	4	1	3	2	1	1	1	1	1	6	6	4	4	7	6	7	5	5	6	6	1	4	5	6	4	2	6	1	1	6	6	4	5	1	4	4	4	7	2	1	1
10	11	12	538	1	23	4	3	11	4	1	3	2	1	1	1	1	1	6	6	4	4	7	6	7	5	5	6	6	1	4	5	6	4	2	6	1	1	6	6	4	5	1	4	4	4	7	2	1	1
10	11	12	538	1	23	4	3	11	4	1	3	2	1	1	1	1	1	6	6	4	4	7	6	7	5	5	6	6	1	4	5	6	4	2	6	1	1	6	6	4	5	1	4	4	4	7	2	1	1
10	11	12	538	1	23	4	3	11	4	1	3	2	1	1	1	1	1	6	6	4	4	7	6	7	5	5	6	6	1	4	5	6	4	2	6	1	1	6	6	4	5	1	4	4	4	7	2	1	1
10	11	12	538	1	23	4	3	11	4	1	3	2	1	1	1	1	1	6	6	4	4	7	6	7	5	5	6	6	1	4	5	6	4	2	6	1	1	6	6	4	5	1	4	4	4	7	2	1	1
10	11	12	538	1	23	4	3	11	4	1	3	2	1	1	1	1	1	6	6	4	4	7	6	7	5	5	6	6	1	4	5	6	4	2	6	1	1	6	6	4	5	1	4	4	4	7	2	1	1
10	11	12	538	1	23	4	3	11	4	1	3	2	1	1	1	1	1	6	6	4	4	7	6	7	5	5	6	6	1	4	5	6	4	2	6	1	1	6	6	4	5	1	4	4	4	7	2	1	1
10	11	12	538	1	23	4	3	11	4	1	3	2	1	1	1	1	1	6	6	4	4	7	6	7	5	5	6	6	1	4	5	6	4	2	6	1	1	6	6	4	5	1	4	4	4	7	2	1	1
10	11	12	538	1	23	4	3	11	4	1	3	2	1	1	1	1	1	6	6	4	4	7	6	7	5	5	6	6	1	4	5	6	4	2	6	1	1	6	6	4	5	1	4	4	4	7	2	1	1
10	11	12	538	1	23	4	3	11	4	1	3	2	1	1	1	1	1	6	6	4	4	7	6	7	5	5	6	6	1	4	5	6	4	2	6	1	1	6	6	4	5	1	4	4	4	7	2	1	1
10	11	12	538	1	23	4	3	11	4	1	3	2	1	1	1	1	1	6	6	4	4	7	6	7	5	5	6	6	1	4	5	6	4	2	6	1	1	6	6	4	5	1	4	4	4	7	2	1	1
10	11	12	538	1	23	4	3	11	4	1	3	2	1	1	1	1	1	6	6	4	4	7	6	7	5	5	6	6	1	4	5	6	4	2	6	1	1	6	6	4	5	1	4	4	4	7	2	1	1
10	11	12	538	1	23	4	3	11	4	1	3	2	1	1	1	1	1	6	6	4	4	7	6	7	5	5	6	6	1	4	5	6	4	2	6	1	1	6	6	4	5	1	4	4	4	7	2	1	1
10	11	12	538	1	23	4	3	11	4	1	3	2	1	1	1	1	1	6	6	4	4	7	6	7	5	5	6	6	1	4	5	6	4	2	6	1	1	6	6	4	5	1	4	4	4	7	2	1	1
10	11	12	538	1	23	4	3	11	4	1	3	2	1	1	1	1	1	6	6	4	4	7	6	7	5	5	6	6	1	4	5	6	4	2	6	1	1	6	6	4	5	1	4	4	4	7	2	1	1
10	11	12	538	1	23	4	3	11	4	1	3	2	1	1	1	1	1	6	6	4	4	7	6	7	5	5	6	6	1	4	5	6	4	2	6	1	1	6	6	4	5	1	4	4	4	7	2	1	1
10	11	12	538	1	23	4	3	11	4	1	3	2	1	1	1	1	1	6	6	4	4	7	6	7	5	5	6	6	1	4	5	6	4	2	6	1	1	6	6	4	5	1	4	4	4	7	2	1	1
10	11	12	538	1	23	4	3	11	4	1	3	2	1	1	1	1	1	6	6	4	4	7	6	7	5	5	6	6	1	4	5	6	4	2	6	1	1	6	6	4	5	1	4	4	4	7	2	1	1
10	11	12	538	1	23	4	3	11	4	1	3	2	1	1	1	1	1	6	6	4	4	7	6	7	5	5	6	6	1	4	5	6	4	2	6	1	1	6	6	4	5	1	4	4	4	7	2	1	1
10	11	13	539	1	22	3	4	11	4	5	3	1	1	1	0	0	1	7	6	4	7	7	7	7	5	5	5	5	2	3	2	3	3	6	4	3	4	7	6	7	5	1	7	7	1	7	2	5	5
10	11	13	539	1	22	3	4	11	4	5	3	1	1	1	0	0	1	7	6	4	7	7	7	7	5	5	5	5	2	3	2	3	3	6	4	3	4	7	6	7	5	1	7	7	1	7	2	5	5
10	11	13	539	1	22	3	4	11	4	5	3	1	1	1	0	0	1	7	6	4	7	7	7	7	5	5	5	5	2	3	2	3	3	6	4	3	4	7	6	7	5	1	7	7	1	7	2	5	5
10	11	13	539	1	22	3	4	11	4	5	3	1	1	1	0	0	1	7	6	4	7	7	7	7	5	5	5	5	2	3	2	3	3	6	4	3	4	7	6	7	5	1	7	7	1	7	2	5	5
10	11	13	539	1	22	3	4	11	4	5	3	1	1	1	0	0	1	7	6	4	7	7	7	7	5	5	5	5	2	3	2	3	3	6	4	3	4	7	6	7	5	1	7	7	1	7	2	5	5
10	11	13	539	1	22	3	4	11	4	5	3	1	1	1	0	0	1	7	6	4	7	7	7	7	5	5	5	5	2	3	2	3	3	6	4	3	4	7	6	7	5	1	7	7	1	7	2	5	5
10	11	13	539	1	22	3	4	11	4	5	3	1	1	1	0	0	1	7	6	4	7	7	7	7	5	5	5	5	2	3	2	3	3	6	4	3	4	7	6	7	5	1	7	7	1	7	2	5	5
10	11	13	539	1	22	3	4	11	4	5	3	1	1	1	0	0	1	7	6	4	7	7	7	7	5	5	5	5	2	3	2	3	3	6	4	3	4	7	6	7	5	1	7	7	1	7	2	5	5
10	11	13	539	1	22	3	4	11	4	5	3	1	1	1	0	0	1	7	6	4	7	7	7	7	5	5	5	5	2	3	2	3	3	6	4	3	4	7	6	7	5	1	7	7	1	7	2	5	5
10	11	13	539	1	22	3	4	11	4	5	3	1	1	1	0	0	1	7	6	4	7	7	7	7	5	5	5	5	2	3	2	3	3	6	4	3	4	7	6	7	5	1	7	7	1	7	2	5	5
10	11	13	539	1	22	3	4	11	4	5	3	1	1	1	0	0	1	7	6	4	7	7	7	7	5	5	5	5	2	3	2	3	3	6	4	3	4	7	6	7	5	1	7	7	1	7	2	5	5
10	11	13	539	1	22	3	4	11	4	5	3	1	1	1	0	0	1	7	6	4	7	7	7	7	5	5	5	5	2	3	2	3	3	6	4	3	4	7	6	7	5	1	7	7	1	7	2	5	5
10	11	13	539	1	22	3	4	11	4	5	3	1	1	1	0	0	1	7	6	4	7	7	7	7	5	5	5	5	2	3	2	3	3	6	4	3	4	7	6	7	5	1	7	7	1	7	2	5	5
10	11	13	539	1	22	3	4	11	4	5	3	1	1	1	0	0	1	7	6	4	7	7	7	7	5	5	5	5	2	3	2	3	3	6	4	3	4	7	6	7	5	1	7	7	1	7	2	5	5
10	11	13	539	1	22	3	4	11	4	5	3	1	1	1	0	0	1	7	6	4	7	7	7	7	5	5	5	5	2	3	2	3	3	6	4	3	4	7	6	7	5	1	7	7	1	7	2	5	5
10	11	13	539	1	22	3	4	11	4	5	3	1	1	1	0	0	1	7	6	4	7	7	7	7	5	5	5	5	2	3	2	3	3	6	4	3	4	7	6	7	5	1	7	7	1	7	2	5	5
10	11	13	539	1	22	3	4	11	4	5	3	1	1	1	0	0	1	7	6	4	7	7	7	7	5	5	5	5	2	3	2	3	3	6	4	3	4	7	6	7	5	1	7	7	1	7	2	5	5
10	11	13	539	1	22	3	4	11	4	5	3	1	1	1	0	0	1	7	6	4	7	7	7	7	5	5	5	5	2	3	2	3	3	6	4	3	4	7	6	7	5	1	7	7	1	7	2	5	5
10	11	13	539	1	22	3	4	11	4	5	3	1	1	1	0	0	1	7	6	4	7	7	7	7	5	5	5	5	2	3	2	3	3	6	4	3	4	7	6	7	5	1	7	7	1	7	2	5	5
10	11	13	539	1	22	3	4	11	4	5	3	1	1	1	0	0	1	7	6	4	7	7	7	7	5	5	5	5	2	3	2	3	3	6	4	3	4	7	6	7	5	1	7	7	1	7	2	5	5
10	11	14	540	1	21	3	3	11	4	3	4	2	1	1	0	0	0	6	5	5	6	7	6	4	5	5	6	6	2	5	2	3	3	2	6	2	1	2	2	6	3	1	5	5	4	4	4	3	4
10	11	14	540	1	21	3	3	11	4	3	4	2	1	1	0	0	0	6	5	5	6	7	6	4	5	5	6	6	2	5	2	3	3	2	6	2	1	2	2	6	3	1	5	5	4	4	4	3	4
10	11	14	540	1	21	3	3	11	4	3	4	2	1	1	0	0	0	6	5	5	6	7	6	4	5	5	6	6	2	5	2	3	3	2	6	2	1	2	2	6	3	1	5	5	4	4	4	3	4
10	11	14	540	1	21	3	3	11	4	3	4	2	1	1	0	0	0	6	5	5	6	7	6	4	5	5	6	6	2	5	2	3	3	2	6	2	1	2	2	6	3	1	5	5	4	4	4	3	4
10	11	14	540	1	21	3	3	11	4	3	4	2	1	1	0	0	0	6	5	5	6	7	6	4	5	5	6	6	2	5	2	3	3	2	6	2	1	2	2	6	3	1	5	5	4	4	4	3	4
10	11	14	540	1	21	3	3	11	4	3	4	2	1	1	0	0	0	6	5	5	6	7	6	4	5	5	6	6	2	5	2	3	3	2	6	2	1	2	2	6	3	1	5	5	4	4	4	3	4
10	11	14	540	1	21	3	3	11	4	3	4	2	1	1	0	0	0	6	5	5	6	7	6	4	5	5	6	6	2	5	2	3	3	2	6	2	1	2	2	6	3	1	5	5	4	4	4	3	4
10	11	14	540	1	21	3	3	11	4	3	4	2	1	1	0	0	0	6	5	5	6	7	6	4	5	5	6	6	2	5	2	3	3	2	6	2	1	2	2	6	3	1	5	5	4	4	4	3	4
10	11	14	540	1	21	3	3	11	4	3	4	2	1	1	0	0	0	6	5	5	6	7	6	4	5	5	6	6	2	5	2	3	3	2	6	2	1	2	2	6	3	1	5	5	4	4	4	3	4
10	11	14	540	1	21	3	3	11	4	3	4	2	1	1	0	0	0	6	5	5	6	7	6	4	5	5	6	6	2	5	2	3	3	2	6	2	1	2	2	6	3	1	5	5	4	4	4	3	4
10	11	14	540	1	21	3	3	11	4	3	4	2	1	1	0	0	0	6	5	5	6	7	6	4	5	5	6	6	2	5	2	3	3	2	6	2	1	2	2	6	3	1	5	5	4	4	4	3	4
10	11	14	540	1	21	3	3	11	4	3	4	2	1	1	0	0	0	6	5	5	6	7	6	4	5	5	6	6	2	5	2	3	3	2	6	2	1	2	2	6	3	1	5	5	4	4	4	3	4
10	11	14	540	1	21	3	3	11	4	3	4	2	1	1	0	0	0	6	5	5	6	7	6	4	5	5	6	6	2	5	2	3	3	2	6	2	1	2	2	6	3	1	5	5	4	4	4	3	4
10	11	14	540	1	21	3	3	11	4	3	4	2	1	1	0	0	0	6	5	5	6	7	6	4	5	5	6	6	2	5	2	3	3	2	6	2	1	2	2	6	3	1	5	5	4	4	4	3	4
10	11	14	540	1	21	3	3	11	4	3	4	2	1	1	0	0	0	6	5	5	6	7	6	4	5	5	6	6	2	5	2	3	3	2	6	2	1	2	2	6	3	1	5	5	4	4	4	3	4
10	11	14	540	1	21	3	3	11	4	3	4	2	1	1	0	0	0	6	5	5	6	7	6	4	5	5	6	6	2	5	2	3	3	2	6	2	1	2	2	6	3	1	5	5	4	4	4	3	4
10	11	14	540	1	21	3	3	11	4	3	4	2	1	1	0	0	0	6	5	5	6	7	6	4	5	5	6	6	2	5	2	3	3	2	6	2	1	2	2	6	3	1	5	5	4	4	4	3	4
10	11	14	540	1	21	3	3	11	4	3	4	2	1	1	0	0	0	6	5	5	6	7	6	4	5	5	6	6	2	5	2	3	3	2	6	2	1	2	2	6	3	1	5	5	4	4	4	3	4
10	11	14	540	1	21	3	3	11	4	3	4	2	1	1	0	0	0	6	5	5	6	7	6	4	5	5	6	6	2	5	2	3	3	2	6	2	1	2	2	6	3	1	5	5	4	4	4	3	4
10	11	14	540	1	21	3	3	11	4	3	4	2	1	1	0	0	0	6	5	5	6	7	6	4	5	5	6	6	2	5	2	3	3	2	6	2	1	2	2	6	3	1	5	5	4	4	4	3	4
10	11	15	541	1	24	4	4	11	4	5	5	2	1	1	0	0	0	5	6	4	4	7	7	5	4	3	4	5	3	6	4	5	7	3	5	4	2	4	5	5	2	1	5	5	2	5	3	4	2
10	11	15	541	1	24	4	4	11	4	5	5	2	1	1	0	0	0	5	6	4	4	7	7	5	4	3	4	5	3	6	4	5	7	3	5	4	2	4	5	5	2	1	5	5	2	5	3	4	2
10	11	15	541	1	24	4	4	11	4	5	5	2	1	1	0	0	0	5	6	4	4	7	7	5	4	3	4	5	3	6	4	5	7	3	5	4	2	4	5	5	2	1	5	5	2	5	3	4	2
10	11	15	541	1	24	4	4	11	4	5	5	2	1	1	0	0	0	5	6	4	4	7	7	5	4	3	4	5	3	6	4	5	7	3	5	4	2	4	5	5	2	1	5	5	2	5	3	4	2
10	11	15	541	1	24	4	4	11	4	5	5	2	1	1	0	0	0	5	6	4	4	7	7	5	4	3	4	5	3	6	4	5	7	3	5	4	2	4	5	5	2	1	5	5	2	5	3	4	2
10	11	15	541	1	24	4	4	11	4	5	5	2	1	1	0	0	0	5	6	4	4	7	7	5	4	3	4	5	3	6	4	5	7	3	5	4	2	4	5	5	2	1	5	5	2	5	3	4	2
10	11	15	541	1	24	4	4	11	4	5	5	2	1	1	0	0	0	5	6	4	4	7	7	5	4	3	4	5	3	6	4	5	7	3	5	4	2	4	5	5	2	1	5	5	2	5	3	4	2
10	11	15	541	1	24	4	4	11	4	5	5	2	1	1	0	0	0	5	6	4	4	7	7	5	4	3	4	5	3	6	4	5	7	3	5	4	2	4	5	5	2	1	5	5	2	5	3	4	2
10	11	15	541	1	24	4	4	11	4	5	5	2	1	1	0	0	0	5	6	4	4	7	7	5	4	3	4	5	3	6	4	5	7	3	5	4	2	4	5	5	2	1	5	5	2	5	3	4	2
10	11	15	541	1	24	4	4	11	4	5	5	2	1	1	0	0	0	5	6	4	4	7	7	5	4	3	4	5	3	6	4	5	7	3	5	4	2	4	5	5	2	1	5	5	2	5	3	4	2
10	11	15	541	1	24	4	4	11	4	5	5	2	1	1	0	0	0	5	6	4	4	7	7	5	4	3	4	5	3	6	4	5	7	3	5	4	2	4	5	5	2	1	5	5	2	5	3	4	2
10	11	15	541	1	24	4	4	11	4	5	5	2	1	1	0	0	0	5	6	4	4	7	7	5	4	3	4	5	3	6	4	5	7	3	5	4	2	4	5	5	2	1	5	5	2	5	3	4	2
10	11	15	541	1	24	4	4	11	4	5	5	2	1	1	0	0	0	5	6	4	4	7	7	5	4	3	4	5	3	6	4	5	7	3	5	4	2	4	5	5	2	1	5	5	2	5	3	4	2
10	11	15	541	1	24	4	4	11	4	5	5	2	1	1	0	0	0	5	6	4	4	7	7	5	4	3	4	5	3	6	4	5	7	3	5	4	2	4	5	5	2	1	5	5	2	5	3	4	2
10	11	15	541	1	24	4	4	11	4	5	5	2	1	1	0	0	0	5	6	4	4	7	7	5	4	3	4	5	3	6	4	5	7	3	5	4	2	4	5	5	2	1	5	5	2	5	3	4	2
10	11	15	541	1	24	4	4	11	4	5	5	2	1	1	0	0	0	5	6	4	4	7	7	5	4	3	4	5	3	6	4	5	7	3	5	4	2	4	5	5	2	1	5	5	2	5	3	4	2
10	11	15	541	1	24	4	4	11	4	5	5	2	1	1	0	0	0	5	6	4	4	7	7	5	4	3	4	5	3	6	4	5	7	3	5	4	2	4	5	5	2	1	5	5	2	5	3	4	2
10	11	15	541	1	24	4	4	11	4	5	5	2	1	1	0	0	0	5	6	4	4	7	7	5	4	3	4	5	3	6	4	5	7	3	5	4	2	4	5	5	2	1	5	5	2	5	3	4	2
10	11	15	541	1	24	4	4	11	4	5	5	2	1	1	0	0	0	5	6	4	4	7	7	5	4	3	4	5	3	6	4	5	7	3	5	4	2	4	5	5	2	1	5	5	2	5	3	4	2
10	11	15	541	1	24	4	4	11	4	5	5	2	1	1	0	0	0	5	6	4	4	7	7	5	4	3	4	5	3	6	4	5	7	3	5	4	2	4	5	5	2	1	5	5	2	5	3	4	2
10	11	16	542	1	23	4	3	11	5	3	5	2	1	0	0	0	0	6	5	5	6	7	7	4	5	5	6	6	5	6	2	4	3	3	3	5	3	6	5	7	3	2	4	6	4	2	5	4	4
10	11	16	542	1	23	4	3	11	5	3	5	2	1	0	0	0	0	6	5	5	6	7	7	4	5	5	6	6	5	6	2	4	3	3	3	5	3	6	5	7	3	2	4	6	4	2	5	4	4
10	11	16	542	1	23	4	3	11	5	3	5	2	1	0	0	0	0	6	5	5	6	7	7	4	5	5	6	6	5	6	2	4	3	3	3	5	3	6	5	7	3	2	4	6	4	2	5	4	4
10	11	16	542	1	23	4	3	11	5	3	5	2	1	0	0	0	0	6	5	5	6	7	7	4	5	5	6	6	5	6	2	4	3	3	3	5	3	6	5	7	3	2	4	6	4	2	5	4	4
10	11	16	542	1	23	4	3	11	5	3	5	2	1	0	0	0	0	6	5	5	6	7	7	4	5	5	6	6	5	6	2	4	3	3	3	5	3	6	5	7	3	2	4	6	4	2	5	4	4
10	11	16	542	1	23	4	3	11	5	3	5	2	1	0	0	0	0	6	5	5	6	7	7	4	5	5	6	6	5	6	2	4	3	3	3	5	3	6	5	7	3	2	4	6	4	2	5	4	4
10	11	16	542	1	23	4	3	11	5	3	5	2	1	0	0	0	0	6	5	5	6	7	7	4	5	5	6	6	5	6	2	4	3	3	3	5	3	6	5	7	3	2	4	6	4	2	5	4	4
10	11	16	542	1	23	4	3	11	5	3	5	2	1	0	0	0	0	6	5	5	6	7	7	4	5	5	6	6	5	6	2	4	3	3	3	5	3	6	5	7	3	2	4	6	4	2	5	4	4
10	11	16	542	1	23	4	3	11	5	3	5	2	1	0	0	0	0	6	5	5	6	7	7	4	5	5	6	6	5	6	2	4	3	3	3	5	3	6	5	7	3	2	4	6	4	2	5	4	4
10	11	16	542	1	23	4	3	11	5	3	5	2	1	0	0	0	0	6	5	5	6	7	7	4	5	5	6	6	5	6	2	4	3	3	3	5	3	6	5	7	3	2	4	6	4	2	5	4	4
10	11	16	542	1	23	4	3	11	5	3	5	2	1	0	0	0	0	6	5	5	6	7	7	4	5	5	6	6	5	6	2	4	3	3	3	5	3	6	5	7	3	2	4	6	4	2	5	4	4
10	11	16	542	1	23	4	3	11	5	3	5	2	1	0	0	0	0	6	5	5	6	7	7	4	5	5	6	6	5	6	2	4	3	3	3	5	3	6	5	7	3	2	4	6	4	2	5	4	4
10	11	16	542	1	23	4	3	11	5	3	5	2	1	0	0	0	0	6	5	5	6	7	7	4	5	5	6	6	5	6	2	4	3	3	3	5	3	6	5	7	3	2	4	6	4	2	5	4	4
10	11	16	542	1	23	4	3	11	5	3	5	2	1	0	0	0	0	6	5	5	6	7	7	4	5	5	6	6	5	6	2	4	3	3	3	5	3	6	5	7	3	2	4	6	4	2	5	4	4
10	11	16	542	1	23	4	3	11	5	3	5	2	1	0	0	0	0	6	5	5	6	7	7	4	5	5	6	6	5	6	2	4	3	3	3	5	3	6	5	7	3	2	4	6	4	2	5	4	4
10	11	16	542	1	23	4	3	11	5	3	5	2	1	0	0	0	0	6	5	5	6	7	7	4	5	5	6	6	5	6	2	4	3	3	3	5	3	6	5	7	3	2	4	6	4	2	5	4	4
10	11	16	542	1	23	4	3	11	5	3	5	2	1	0	0	0	0	6	5	5	6	7	7	4	5	5	6	6	5	6	2	4	3	3	3	5	3	6	5	7	3	2	4	6	4	2	5	4	4
10	11	16	542	1	23	4	3	11	5	3	5	2	1	0	0	0	0	6	5	5	6	7	7	4	5	5	6	6	5	6	2	4	3	3	3	5	3	6	5	7	3	2	4	6	4	2	5	4	4
10	11	16	542	1	23	4	3	11	5	3	5	2	1	0	0	0	0	6	5	5	6	7	7	4	5	5	6	6	5	6	2	4	3	3	3	5	3	6	5	7	3	2	4	6	4	2	5	4	4
10	11	16	542	1	23	4	3	11	5	3	5	2	1	0	0	0	0	6	5	5	6	7	7	4	5	5	6	6	5	6	2	4	3	3	3	5	3	6	5	7	3	2	4	6	4	2	5	4	4
10	11	17	543	1	23	4	4	11	5	6	5	1	1	1	0	0	1	6	5	5	5	7	6	6	4	4	6	6	3	4	5	3	6	4	5	3	2	3	4	5	6	2	6	6	4	6	4	2	3
10	11	17	543	1	23	4	4	11	5	6	5	1	1	1	0	0	1	6	5	5	5	7	6	6	4	4	6	6	3	4	5	3	6	4	5	3	2	3	4	5	6	2	6	6	4	6	4	2	3
10	11	17	543	1	23	4	4	11	5	6	5	1	1	1	0	0	1	6	5	5	5	7	6	6	4	4	6	6	3	4	5	3	6	4	5	3	2	3	4	5	6	2	6	6	4	6	4	2	3
10	11	17	543	1	23	4	4	11	5	6	5	1	1	1	0	0	1	6	5	5	5	7	6	6	4	4	6	6	3	4	5	3	6	4	5	3	2	3	4	5	6	2	6	6	4	6	4	2	3
10	11	17	543	1	23	4	4	11	5	6	5	1	1	1	0	0	1	6	5	5	5	7	6	6	4	4	6	6	3	4	5	3	6	4	5	3	2	3	4	5	6	2	6	6	4	6	4	2	3
10	11	17	543	1	23	4	4	11	5	6	5	1	1	1	0	0	1	6	5	5	5	7	6	6	4	4	6	6	3	4	5	3	6	4	5	3	2	3	4	5	6	2	6	6	4	6	4	2	3
10	11	17	543	1	23	4	4	11	5	6	5	1	1	1	0	0	1	6	5	5	5	7	6	6	4	4	6	6	3	4	5	3	6	4	5	3	2	3	4	5	6	2	6	6	4	6	4	2	3
10	11	17	543	1	23	4	4	11	5	6	5	1	1	1	0	0	1	6	5	5	5	7	6	6	4	4	6	6	3	4	5	3	6	4	5	3	2	3	4	5	6	2	6	6	4	6	4	2	3
10	11	17	543	1	23	4	4	11	5	6	5	1	1	1	0	0	1	6	5	5	5	7	6	6	4	4	6	6	3	4	5	3	6	4	5	3	2	3	4	5	6	2	6	6	4	6	4	2	3
10	11	17	543	1	23	4	4	11	5	6	5	1	1	1	0	0	1	6	5	5	5	7	6	6	4	4	6	6	3	4	5	3	6	4	5	3	2	3	4	5	6	2	6	6	4	6	4	2	3
10	11	17	543	1	23	4	4	11	5	6	5	1	1	1	0	0	1	6	5	5	5	7	6	6	4	4	6	6	3	4	5	3	6	4	5	3	2	3	4	5	6	2	6	6	4	6	4	2	3
10	11	17	543	1	23	4	4	11	5	6	5	1	1	1	0	0	1	6	5	5	5	7	6	6	4	4	6	6	3	4	5	3	6	4	5	3	2	3	4	5	6	2	6	6	4	6	4	2	3
10	11	17	543	1	23	4	4	11	5	6	5	1	1	1	0	0	1	6	5	5	5	7	6	6	4	4	6	6	3	4	5	3	6	4	5	3	2	3	4	5	6	2	6	6	4	6	4	2	3
10	11	17	543	1	23	4	4	11	5	6	5	1	1	1	0	0	1	6	5	5	5	7	6	6	4	4	6	6	3	4	5	3	6	4	5	3	2	3	4	5	6	2	6	6	4	6	4	2	3
10	11	17	543	1	23	4	4	11	5	6	5	1	1	1	0	0	1	6	5	5	5	7	6	6	4	4	6	6	3	4	5	3	6	4	5	3	2	3	4	5	6	2	6	6	4	6	4	2	3
10	11	17	543	1	23	4	4	11	5	6	5	1	1	1	0	0	1	6	5	5	5	7	6	6	4	4	6	6	3	4	5	3	6	4	5	3	2	3	4	5	6	2	6	6	4	6	4	2	3
10	11	17	543	1	23	4	4	11	5	6	5	1	1	1	0	0	1	6	5	5	5	7	6	6	4	4	6	6	3	4	5	3	6	4	5	3	2	3	4	5	6	2	6	6	4	6	4	2	3
10	11	17	543	1	23	4	4	11	5	6	5	1	1	1	0	0	1	6	5	5	5	7	6	6	4	4	6	6	3	4	5	3	6	4	5	3	2	3	4	5	6	2	6	6	4	6	4	2	3
10	11	17	543	1	23	4	4	11	5	6	5	1	1	1	0	0	1	6	5	5	5	7	6	6	4	4	6	6	3	4	5	3	6	4	5	3	2	3	4	5	6	2	6	6	4	6	4	2	3
10	11	17	543	1	23	4	4	11	5	6	5	1	1	1	0	0	1	6	5	5	5	7	6	6	4	4	6	6	3	4	5	3	6	4	5	3	2	3	4	5	6	2	6	6	4	6	4	2	3
10	11	18	544	1	22	4	4	11	2	1	5	1	1	1	0	0	1	7	6	7	6	7	6	7	4	5	7	7	1	6	2	4	6	3	3	2	1	5	2	3	5	1	2	7	7	7	7	6	7
10	11	18	544	1	22	4	4	11	2	1	5	1	1	1	0	0	1	7	6	7	6	7	6	7	4	5	7	7	1	6	2	4	6	3	3	2	1	5	2	3	5	1	2	7	7	7	7	6	7
10	11	18	544	1	22	4	4	11	2	1	5	1	1	1	0	0	1	7	6	7	6	7	6	7	4	5	7	7	1	6	2	4	6	3	3	2	1	5	2	3	5	1	2	7	7	7	7	6	7
10	11	18	544	1	22	4	4	11	2	1	5	1	1	1	0	0	1	7	6	7	6	7	6	7	4	5	7	7	1	6	2	4	6	3	3	2	1	5	2	3	5	1	2	7	7	7	7	6	7
10	11	18	544	1	22	4	4	11	2	1	5	1	1	1	0	0	1	7	6	7	6	7	6	7	4	5	7	7	1	6	2	4	6	3	3	2	1	5	2	3	5	1	2	7	7	7	7	6	7
10	11	18	544	1	22	4	4	11	2	1	5	1	1	1	0	0	1	7	6	7	6	7	6	7	4	5	7	7	1	6	2	4	6	3	3	2	1	5	2	3	5	1	2	7	7	7	7	6	7
10	11	18	544	1	22	4	4	11	2	1	5	1	1	1	0	0	1	7	6	7	6	7	6	7	4	5	7	7	1	6	2	4	6	3	3	2	1	5	2	3	5	1	2	7	7	7	7	6	7
10	11	18	544	1	22	4	4	11	2	1	5	1	1	1	0	0	1	7	6	7	6	7	6	7	4	5	7	7	1	6	2	4	6	3	3	2	1	5	2	3	5	1	2	7	7	7	7	6	7
10	11	18	544	1	22	4	4	11	2	1	5	1	1	1	0	0	1	7	6	7	6	7	6	7	4	5	7	7	1	6	2	4	6	3	3	2	1	5	2	3	5	1	2	7	7	7	7	6	7
10	11	18	544	1	22	4	4	11	2	1	5	1	1	1	0	0	1	7	6	7	6	7	6	7	4	5	7	7	1	6	2	4	6	3	3	2	1	5	2	3	5	1	2	7	7	7	7	6	7
10	11	18	544	1	22	4	4	11	2	1	5	1	1	1	0	0	1	7	6	7	6	7	6	7	4	5	7	7	1	6	2	4	6	3	3	2	1	5	2	3	5	1	2	7	7	7	7	6	7
10	11	18	544	1	22	4	4	11	2	1	5	1	1	1	0	0	1	7	6	7	6	7	6	7	4	5	7	7	1	6	2	4	6	3	3	2	1	5	2	3	5	1	2	7	7	7	7	6	7
10	11	18	544	1	22	4	4	11	2	1	5	1	1	1	0	0	1	7	6	7	6	7	6	7	4	5	7	7	1	6	2	4	6	3	3	2	1	5	2	3	5	1	2	7	7	7	7	6	7
10	11	18	544	1	22	4	4	11	2	1	5	1	1	1	0	0	1	7	6	7	6	7	6	7	4	5	7	7	1	6	2	4	6	3	3	2	1	5	2	3	5	1	2	7	7	7	7	6	7
10	11	18	544	1	22	4	4	11	2	1	5	1	1	1	0	0	1	7	6	7	6	7	6	7	4	5	7	7	1	6	2	4	6	3	3	2	1	5	2	3	5	1	2	7	7	7	7	6	7
10	11	18	544	1	22	4	4	11	2	1	5	1	1	1	0	0	1	7	6	7	6	7	6	7	4	5	7	7	1	6	2	4	6	3	3	2	1	5	2	3	5	1	2	7	7	7	7	6	7
10	11	18	544	1	22	4	4	11	2	1	5	1	1	1	0	0	1	7	6	7	6	7	6	7	4	5	7	7	1	6	2	4	6	3	3	2	1	5	2	3	5	1	2	7	7	7	7	6	7
10	11	18	544	1	22	4	4	11	2	1	5	1	1	1	0	0	1	7	6	7	6	7	6	7	4	5	7	7	1	6	2	4	6	3	3	2	1	5	2	3	5	1	2	7	7	7	7	6	7
10	11	18	544	1	22	4	4	11	2	1	5	1	1	1	0	0	1	7	6	7	6	7	6	7	4	5	7	7	1	6	2	4	6	3	3	2	1	5	2	3	5	1	2	7	7	7	7	6	7
10	11	18	544	1	22	4	4	11	2	1	5	1	1	1	0	0	1	7	6	7	6	7	6	7	4	5	7	7	1	6	2	4	6	3	3	2	1	5	2	3	5	1	2	7	7	7	7	6	7
10	11	19	545	1	23	4	3	11	2	11	4	1	1	1	0	0	0	6	6	4	4	7	7	2	3	3	5	6	1	6	5	4	4	1	6	1	1	3	3	3	2	1	7	7	7	2	1	2	1
10	11	19	545	1	23	4	3	11	2	11	4	1	1	1	0	0	0	6	6	4	4	7	7	2	3	3	5	6	1	6	5	4	4	1	6	1	1	3	3	3	2	1	7	7	7	2	1	2	1
10	11	19	545	1	23	4	3	11	2	11	4	1	1	1	0	0	0	6	6	4	4	7	7	2	3	3	5	6	1	6	5	4	4	1	6	1	1	3	3	3	2	1	7	7	7	2	1	2	1
10	11	19	545	1	23	4	3	11	2	11	4	1	1	1	0	0	0	6	6	4	4	7	7	2	3	3	5	6	1	6	5	4	4	1	6	1	1	3	3	3	2	1	7	7	7	2	1	2	1
10	11	19	545	1	23	4	3	11	2	11	4	1	1	1	0	0	0	6	6	4	4	7	7	2	3	3	5	6	1	6	5	4	4	1	6	1	1	3	3	3	2	1	7	7	7	2	1	2	1
10	11	19	545	1	23	4	3	11	2	11	4	1	1	1	0	0	0	6	6	4	4	7	7	2	3	3	5	6	1	6	5	4	4	1	6	1	1	3	3	3	2	1	7	7	7	2	1	2	1
10	11	19	545	1	23	4	3	11	2	11	4	1	1	1	0	0	0	6	6	4	4	7	7	2	3	3	5	6	1	6	5	4	4	1	6	1	1	3	3	3	2	1	7	7	7	2	1	2	1
10	11	19	545	1	23	4	3	11	2	11	4	1	1	1	0	0	0	6	6	4	4	7	7	2	3	3	5	6	1	6	5	4	4	1	6	1	1	3	3	3	2	1	7	7	7	2	1	2	1
10	11	19	545	1	23	4	3	11	2	11	4	1	1	1	0	0	0	6	6	4	4	7	7	2	3	3	5	6	1	6	5	4	4	1	6	1	1	3	3	3	2	1	7	7	7	2	1	2	1
10	11	19	545	1	23	4	3	11	2	11	4	1	1	1	0	0	0	6	6	4	4	7	7	2	3	3	5	6	1	6	5	4	4	1	6	1	1	3	3	3	2	1	7	7	7	2	1	2	1
10	11	19	545	1	23	4	3	11	2	11	4	1	1	1	0	0	0	6	6	4	4	7	7	2	3	3	5	6	1	6	5	4	4	1	6	1	1	3	3	3	2	1	7	7	7	2	1	2	1
10	11	19	545	1	23	4	3	11	2	11	4	1	1	1	0	0	0	6	6	4	4	7	7	2	3	3	5	6	1	6	5	4	4	1	6	1	1	3	3	3	2	1	7	7	7	2	1	2	1
10	11	19	545	1	23	4	3	11	2	11	4	1	1	1	0	0	0	6	6	4	4	7	7	2	3	3	5	6	1	6	5	4	4	1	6	1	1	3	3	3	2	1	7	7	7	2	1	2	1
10	11	19	545	1	23	4	3	11	2	11	4	1	1	1	0	0	0	6	6	4	4	7	7	2	3	3	5	6	1	6	5	4	4	1	6	1	1	3	3	3	2	1	7	7	7	2	1	2	1
10	11	19	545	1	23	4	3	11	2	11	4	1	1	1	0	0	0	6	6	4	4	7	7	2	3	3	5	6	1	6	5	4	4	1	6	1	1	3	3	3	2	1	7	7	7	2	1	2	1
10	11	19	545	1	23	4	3	11	2	11	4	1	1	1	0	0	0	6	6	4	4	7	7	2	3	3	5	6	1	6	5	4	4	1	6	1	1	3	3	3	2	1	7	7	7	2	1	2	1
10	11	19	545	1	23	4	3	11	2	11	4	1	1	1	0	0	0	6	6	4	4	7	7	2	3	3	5	6	1	6	5	4	4	1	6	1	1	3	3	3	2	1	7	7	7	2	1	2	1
10	11	19	545	1	23	4	3	11	2	11	4	1	1	1	0	0	0	6	6	4	4	7	7	2	3	3	5	6	1	6	5	4	4	1	6	1	1	3	3	3	2	1	7	7	7	2	1	2	1
10	11	19	545	1	23	4	3	11	2	11	4	1	1	1	0	0	0	6	6	4	4	7	7	2	3	3	5	6	1	6	5	4	4	1	6	1	1	3	3	3	2	1	7	7	7	2	1	2	1
10	11	19	545	1	23	4	3	11	2	11	4	1	1	1	0	0	0	6	6	4	4	7	7	2	3	3	5	6	1	6	5	4	4	1	6	1	1	3	3	3	2	1	7	7	7	2	1	2	1
10	11	20	546	1	22	4	4	11	6	6	3	3	0	1	0	0	0	3	4	4	5	3	4	6	4	6	6	6	3	6	3	6	5	4	5	6	2	6	5	6	7	2	7	5	4	4	5	3	6
10	11	20	546	1	22	4	4	11	6	6	3	3	0	1	0	0	0	3	4	4	5	3	4	6	4	6	6	6	3	6	3	6	5	4	5	6	2	6	5	6	7	2	7	5	4	4	5	3	6
10	11	20	546	1	22	4	4	11	6	6	3	3	0	1	0	0	0	3	4	4	5	3	4	6	4	6	6	6	3	6	3	6	5	4	5	6	2	6	5	6	7	2	7	5	4	4	5	3	6
10	11	20	546	1	22	4	4	11	6	6	3	3	0	1	0	0	0	3	4	4	5	3	4	6	4	6	6	6	3	6	3	6	5	4	5	6	2	6	5	6	7	2	7	5	4	4	5	3	6
10	11	20	546	1	22	4	4	11	6	6	3	3	0	1	0	0	0	3	4	4	5	3	4	6	4	6	6	6	3	6	3	6	5	4	5	6	2	6	5	6	7	2	7	5	4	4	5	3	6
10	11	20	546	1	22	4	4	11	6	6	3	3	0	1	0	0	0	3	4	4	5	3	4	6	4	6	6	6	3	6	3	6	5	4	5	6	2	6	5	6	7	2	7	5	4	4	5	3	6
10	11	20	546	1	22	4	4	11	6	6	3	3	0	1	0	0	0	3	4	4	5	3	4	6	4	6	6	6	3	6	3	6	5	4	5	6	2	6	5	6	7	2	7	5	4	4	5	3	6
10	11	20	546	1	22	4	4	11	6	6	3	3	0	1	0	0	0	3	4	4	5	3	4	6	4	6	6	6	3	6	3	6	5	4	5	6	2	6	5	6	7	2	7	5	4	4	5	3	6
10	11	20	546	1	22	4	4	11	6	6	3	3	0	1	0	0	0	3	4	4	5	3	4	6	4	6	6	6	3	6	3	6	5	4	5	6	2	6	5	6	7	2	7	5	4	4	5	3	6
10	11	20	546	1	22	4	4	11	6	6	3	3	0	1	0	0	0	3	4	4	5	3	4	6	4	6	6	6	3	6	3	6	5	4	5	6	2	6	5	6	7	2	7	5	4	4	5	3	6
10	11	20	546	1	22	4	4	11	6	6	3	3	0	1	0	0	0	3	4	4	5	3	4	6	4	6	6	6	3	6	3	6	5	4	5	6	2	6	5	6	7	2	7	5	4	4	5	3	6
10	11	20	546	1	22	4	4	11	6	6	3	3	0	1	0	0	0	3	4	4	5	3	4	6	4	6	6	6	3	6	3	6	5	4	5	6	2	6	5	6	7	2	7	5	4	4	5	3	6
10	11	20	546	1	22	4	4	11	6	6	3	3	0	1	0	0	0	3	4	4	5	3	4	6	4	6	6	6	3	6	3	6	5	4	5	6	2	6	5	6	7	2	7	5	4	4	5	3	6
10	11	20	546	1	22	4	4	11	6	6	3	3	0	1	0	0	0	3	4	4	5	3	4	6	4	6	6	6	3	6	3	6	5	4	5	6	2	6	5	6	7	2	7	5	4	4	5	3	6
10	11	20	546	1	22	4	4	11	6	6	3	3	0	1	0	0	0	3	4	4	5	3	4	6	4	6	6	6	3	6	3	6	5	4	5	6	2	6	5	6	7	2	7	5	4	4	5	3	6
10	11	20	546	1	22	4	4	11	6	6	3	3	0	1	0	0	0	3	4	4	5	3	4	6	4	6	6	6	3	6	3	6	5	4	5	6	2	6	5	6	7	2	7	5	4	4	5	3	6
10	11	20	546	1	22	4	4	11	6	6	3	3	0	1	0	0	0	3	4	4	5	3	4	6	4	6	6	6	3	6	3	6	5	4	5	6	2	6	5	6	7	2	7	5	4	4	5	3	6
10	11	20	546	1	22	4	4	11	6	6	3	3	0	1	0	0	0	3	4	4	5	3	4	6	4	6	6	6	3	6	3	6	5	4	5	6	2	6	5	6	7	2	7	5	4	4	5	3	6
10	11	20	546	1	22	4	4	11	6	6	3	3	0	1	0	0	0	3	4	4	5	3	4	6	4	6	6	6	3	6	3	6	5	4	5	6	2	6	5	6	7	2	7	5	4	4	5	3	6
10	11	20	546	1	22	4	4	11	6	6	3	3	0	1	0	0	0	3	4	4	5	3	4	6	4	6	6	6	3	6	3	6	5	4	5	6	2	6	5	6	7	2	7	5	4	4	5	3	6
10	11	21	547	1	22	3	2	1	4	11	3	1	1	1	0	1	1	7	7	3	1	7	7	7	3	1	7	7	2	5	2	1	4	1	7	1	1	6	4	5	4	1	1	7	1	7	3	2	1
10	11	21	547	1	22	3	2	1	4	11	3	1	1	1	0	1	1	7	7	3	1	7	7	7	3	1	7	7	2	5	2	1	4	1	7	1	1	6	4	5	4	1	1	7	1	7	3	2	1
10	11	21	547	1	22	3	2	1	4	11	3	1	1	1	0	1	1	7	7	3	1	7	7	7	3	1	7	7	2	5	2	1	4	1	7	1	1	6	4	5	4	1	1	7	1	7	3	2	1
10	11	21	547	1	22	3	2	1	4	11	3	1	1	1	0	1	1	7	7	3	1	7	7	7	3	1	7	7	2	5	2	1	4	1	7	1	1	6	4	5	4	1	1	7	1	7	3	2	1
10	11	21	547	1	22	3	2	1	4	11	3	1	1	1	0	1	1	7	7	3	1	7	7	7	3	1	7	7	2	5	2	1	4	1	7	1	1	6	4	5	4	1	1	7	1	7	3	2	1
10	11	21	547	1	22	3	2	1	4	11	3	1	1	1	0	1	1	7	7	3	1	7	7	7	3	1	7	7	2	5	2	1	4	1	7	1	1	6	4	5	4	1	1	7	1	7	3	2	1
10	11	21	547	1	22	3	2	1	4	11	3	1	1	1	0	1	1	7	7	3	1	7	7	7	3	1	7	7	2	5	2	1	4	1	7	1	1	6	4	5	4	1	1	7	1	7	3	2	1
10	11	21	547	1	22	3	2	1	4	11	3	1	1	1	0	1	1	7	7	3	1	7	7	7	3	1	7	7	2	5	2	1	4	1	7	1	1	6	4	5	4	1	1	7	1	7	3	2	1
10	11	21	547	1	22	3	2	1	4	11	3	1	1	1	0	1	1	7	7	3	1	7	7	7	3	1	7	7	2	5	2	1	4	1	7	1	1	6	4	5	4	1	1	7	1	7	3	2	1
10	11	21	547	1	22	3	2	1	4	11	3	1	1	1	0	1	1	7	7	3	1	7	7	7	3	1	7	7	2	5	2	1	4	1	7	1	1	6	4	5	4	1	1	7	1	7	3	2	1
10	11	21	547	1	22	3	2	1	4	11	3	1	1	1	0	1	1	7	7	3	1	7	7	7	3	1	7	7	2	5	2	1	4	1	7	1	1	6	4	5	4	1	1	7	1	7	3	2	1
10	11	21	547	1	22	3	2	1	4	11	3	1	1	1	0	1	1	7	7	3	1	7	7	7	3	1	7	7	2	5	2	1	4	1	7	1	1	6	4	5	4	1	1	7	1	7	3	2	1
10	11	21	547	1	22	3	2	1	4	11	3	1	1	1	0	1	1	7	7	3	1	7	7	7	3	1	7	7	2	5	2	1	4	1	7	1	1	6	4	5	4	1	1	7	1	7	3	2	1
10	11	21	547	1	22	3	2	1	4	11	3	1	1	1	0	1	1	7	7	3	1	7	7	7	3	1	7	7	2	5	2	1	4	1	7	1	1	6	4	5	4	1	1	7	1	7	3	2	1
10	11	21	547	1	22	3	2	1	4	11	3	1	1	1	0	1	1	7	7	3	1	7	7	7	3	1	7	7	2	5	2	1	4	1	7	1	1	6	4	5	4	1	1	7	1	7	3	2	1
10	11	21	547	1	22	3	2	1	4	11	3	1	1	1	0	1	1	7	7	3	1	7	7	7	3	1	7	7	2	5	2	1	4	1	7	1	1	6	4	5	4	1	1	7	1	7	3	2	1
10	11	21	547	1	22	3	2	1	4	11	3	1	1	1	0	1	1	7	7	3	1	7	7	7	3	1	7	7	2	5	2	1	4	1	7	1	1	6	4	5	4	1	1	7	1	7	3	2	1
10	11	21	547	1	22	3	2	1	4	11	3	1	1	1	0	1	1	7	7	3	1	7	7	7	3	1	7	7	2	5	2	1	4	1	7	1	1	6	4	5	4	1	1	7	1	7	3	2	1
10	11	21	547	1	22	3	2	1	4	11	3	1	1	1	0	1	1	7	7	3	1	7	7	7	3	1	7	7	2	5	2	1	4	1	7	1	1	6	4	5	4	1	1	7	1	7	3	2	1
10	11	21	547	1	22	3	2	1	4	11	3	1	1	1	0	1	1	7	7	3	1	7	7	7	3	1	7	7	2	5	2	1	4	1	7	1	1	6	4	5	4	1	1	7	1	7	3	2	1
10	11	22	548	1	20	4	4	11	4	4	4	1	1	1	0	0	0	6	6	4	5	7	7	7	5	7	7	5	4	4	2	7	5	3	4	1	2	2	4	4	4	2	1	1	1	7	7	4	3
10	11	22	548	1	20	4	4	11	4	4	4	1	1	1	0	0	0	6	6	4	5	7	7	7	5	7	7	5	4	4	2	7	5	3	4	1	2	2	4	4	4	2	1	1	1	7	7	4	3
10	11	22	548	1	20	4	4	11	4	4	4	1	1	1	0	0	0	6	6	4	5	7	7	7	5	7	7	5	4	4	2	7	5	3	4	1	2	2	4	4	4	2	1	1	1	7	7	4	3
10	11	22	548	1	20	4	4	11	4	4	4	1	1	1	0	0	0	6	6	4	5	7	7	7	5	7	7	5	4	4	2	7	5	3	4	1	2	2	4	4	4	2	1	1	1	7	7	4	3
10	11	22	548	1	20	4	4	11	4	4	4	1	1	1	0	0	0	6	6	4	5	7	7	7	5	7	7	5	4	4	2	7	5	3	4	1	2	2	4	4	4	2	1	1	1	7	7	4	3
10	11	22	548	1	20	4	4	11	4	4	4	1	1	1	0	0	0	6	6	4	5	7	7	7	5	7	7	5	4	4	2	7	5	3	4	1	2	2	4	4	4	2	1	1	1	7	7	4	3
10	11	22	548	1	20	4	4	11	4	4	4	1	1	1	0	0	0	6	6	4	5	7	7	7	5	7	7	5	4	4	2	7	5	3	4	1	2	2	4	4	4	2	1	1	1	7	7	4	3
10	11	22	548	1	20	4	4	11	4	4	4	1	1	1	0	0	0	6	6	4	5	7	7	7	5	7	7	5	4	4	2	7	5	3	4	1	2	2	4	4	4	2	1	1	1	7	7	4	3
10	11	22	548	1	20	4	4	11	4	4	4	1	1	1	0	0	0	6	6	4	5	7	7	7	5	7	7	5	4	4	2	7	5	3	4	1	2	2	4	4	4	2	1	1	1	7	7	4	3
10	11	22	548	1	20	4	4	11	4	4	4	1	1	1	0	0	0	6	6	4	5	7	7	7	5	7	7	5	4	4	2	7	5	3	4	1	2	2	4	4	4	2	1	1	1	7	7	4	3
10	11	22	548	1	20	4	4	11	4	4	4	1	1	1	0	0	0	6	6	4	5	7	7	7	5	7	7	5	4	4	2	7	5	3	4	1	2	2	4	4	4	2	1	1	1	7	7	4	3
10	11	22	548	1	20	4	4	11	4	4	4	1	1	1	0	0	0	6	6	4	5	7	7	7	5	7	7	5	4	4	2	7	5	3	4	1	2	2	4	4	4	2	1	1	1	7	7	4	3
10	11	22	548	1	20	4	4	11	4	4	4	1	1	1	0	0	0	6	6	4	5	7	7	7	5	7	7	5	4	4	2	7	5	3	4	1	2	2	4	4	4	2	1	1	1	7	7	4	3
10	11	22	548	1	20	4	4	11	4	4	4	1	1	1	0	0	0	6	6	4	5	7	7	7	5	7	7	5	4	4	2	7	5	3	4	1	2	2	4	4	4	2	1	1	1	7	7	4	3
10	11	22	548	1	20	4	4	11	4	4	4	1	1	1	0	0	0	6	6	4	5	7	7	7	5	7	7	5	4	4	2	7	5	3	4	1	2	2	4	4	4	2	1	1	1	7	7	4	3
10	11	22	548	1	20	4	4	11	4	4	4	1	1	1	0	0	0	6	6	4	5	7	7	7	5	7	7	5	4	4	2	7	5	3	4	1	2	2	4	4	4	2	1	1	1	7	7	4	3
10	11	22	548	1	20	4	4	11	4	4	4	1	1	1	0	0	0	6	6	4	5	7	7	7	5	7	7	5	4	4	2	7	5	3	4	1	2	2	4	4	4	2	1	1	1	7	7	4	3
10	11	22	548	1	20	4	4	11	4	4	4	1	1	1	0	0	0	6	6	4	5	7	7	7	5	7	7	5	4	4	2	7	5	3	4	1	2	2	4	4	4	2	1	1	1	7	7	4	3
10	11	22	548	1	20	4	4	11	4	4	4	1	1	1	0	0	0	6	6	4	5	7	7	7	5	7	7	5	4	4	2	7	5	3	4	1	2	2	4	4	4	2	1	1	1	7	7	4	3
10	11	22	548	1	20	4	4	11	4	4	4	1	1	1	0	0	0	6	6	4	5	7	7	7	5	7	7	5	4	4	2	7	5	3	4	1	2	2	4	4	4	2	1	1	1	7	7	4	3
10	11	23	549	1	21	4	4	11	6	5	3	2	0	1	0	0	0	6	6	4	4	7	6	7	3	3	7	7	6	6	6	6	7	2	5	3	1	6	7	6	6	4	5	6	5	6	4	3	4
10	11	23	549	1	21	4	4	11	6	5	3	2	0	1	0	0	0	6	6	4	4	7	6	7	3	3	7	7	6	6	6	6	7	2	5	3	1	6	7	6	6	4	5	6	5	6	4	3	4
10	11	23	549	1	21	4	4	11	6	5	3	2	0	1	0	0	0	6	6	4	4	7	6	7	3	3	7	7	6	6	6	6	7	2	5	3	1	6	7	6	6	4	5	6	5	6	4	3	4
10	11	23	549	1	21	4	4	11	6	5	3	2	0	1	0	0	0	6	6	4	4	7	6	7	3	3	7	7	6	6	6	6	7	2	5	3	1	6	7	6	6	4	5	6	5	6	4	3	4
10	11	23	549	1	21	4	4	11	6	5	3	2	0	1	0	0	0	6	6	4	4	7	6	7	3	3	7	7	6	6	6	6	7	2	5	3	1	6	7	6	6	4	5	6	5	6	4	3	4
10	11	23	549	1	21	4	4	11	6	5	3	2	0	1	0	0	0	6	6	4	4	7	6	7	3	3	7	7	6	6	6	6	7	2	5	3	1	6	7	6	6	4	5	6	5	6	4	3	4
10	11	23	549	1	21	4	4	11	6	5	3	2	0	1	0	0	0	6	6	4	4	7	6	7	3	3	7	7	6	6	6	6	7	2	5	3	1	6	7	6	6	4	5	6	5	6	4	3	4
10	11	23	549	1	21	4	4	11	6	5	3	2	0	1	0	0	0	6	6	4	4	7	6	7	3	3	7	7	6	6	6	6	7	2	5	3	1	6	7	6	6	4	5	6	5	6	4	3	4
10	11	23	549	1	21	4	4	11	6	5	3	2	0	1	0	0	0	6	6	4	4	7	6	7	3	3	7	7	6	6	6	6	7	2	5	3	1	6	7	6	6	4	5	6	5	6	4	3	4
10	11	23	549	1	21	4	4	11	6	5	3	2	0	1	0	0	0	6	6	4	4	7	6	7	3	3	7	7	6	6	6	6	7	2	5	3	1	6	7	6	6	4	5	6	5	6	4	3	4
10	11	23	549	1	21	4	4	11	6	5	3	2	0	1	0	0	0	6	6	4	4	7	6	7	3	3	7	7	6	6	6	6	7	2	5	3	1	6	7	6	6	4	5	6	5	6	4	3	4
10	11	23	549	1	21	4	4	11	6	5	3	2	0	1	0	0	0	6	6	4	4	7	6	7	3	3	7	7	6	6	6	6	7	2	5	3	1	6	7	6	6	4	5	6	5	6	4	3	4
10	11	23	549	1	21	4	4	11	6	5	3	2	0	1	0	0	0	6	6	4	4	7	6	7	3	3	7	7	6	6	6	6	7	2	5	3	1	6	7	6	6	4	5	6	5	6	4	3	4
10	11	23	549	1	21	4	4	11	6	5	3	2	0	1	0	0	0	6	6	4	4	7	6	7	3	3	7	7	6	6	6	6	7	2	5	3	1	6	7	6	6	4	5	6	5	6	4	3	4
10	11	23	549	1	21	4	4	11	6	5	3	2	0	1	0	0	0	6	6	4	4	7	6	7	3	3	7	7	6	6	6	6	7	2	5	3	1	6	7	6	6	4	5	6	5	6	4	3	4
10	11	23	549	1	21	4	4	11	6	5	3	2	0	1	0	0	0	6	6	4	4	7	6	7	3	3	7	7	6	6	6	6	7	2	5	3	1	6	7	6	6	4	5	6	5	6	4	3	4
10	11	23	549	1	21	4	4	11	6	5	3	2	0	1	0	0	0	6	6	4	4	7	6	7	3	3	7	7	6	6	6	6	7	2	5	3	1	6	7	6	6	4	5	6	5	6	4	3	4
10	11	23	549	1	21	4	4	11	6	5	3	2	0	1	0	0	0	6	6	4	4	7	6	7	3	3	7	7	6	6	6	6	7	2	5	3	1	6	7	6	6	4	5	6	5	6	4	3	4
10	11	23	549	1	21	4	4	11	6	5	3	2	0	1	0	0	0	6	6	4	4	7	6	7	3	3	7	7	6	6	6	6	7	2	5	3	1	6	7	6	6	4	5	6	5	6	4	3	4
10	11	23	549	1	21	4	4	11	6	5	3	2	0	1	0	0	0	6	6	4	4	7	6	7	3	3	7	7	6	6	6	6	7	2	5	3	1	6	7	6	6	4	5	6	5	6	4	3	4
10	11	24	550	1	22	4	2	1	3	3	2	1	1	1	1	1	1	7	7	6	6	7	7	7	5	5	6	6	4	6	3	7	7	1	6	2	1	7	7	4	6	4	7	7	7	7	2	1	2
10	11	24	550	1	22	4	2	1	3	3	2	1	1	1	1	1	1	7	7	6	6	7	7	7	5	5	6	6	4	6	3	7	7	1	6	2	1	7	7	4	6	4	7	7	7	7	2	1	2
10	11	24	550	1	22	4	2	1	3	3	2	1	1	1	1	1	1	7	7	6	6	7	7	7	5	5	6	6	4	6	3	7	7	1	6	2	1	7	7	4	6	4	7	7	7	7	2	1	2
10	11	24	550	1	22	4	2	1	3	3	2	1	1	1	1	1	1	7	7	6	6	7	7	7	5	5	6	6	4	6	3	7	7	1	6	2	1	7	7	4	6	4	7	7	7	7	2	1	2
10	11	24	550	1	22	4	2	1	3	3	2	1	1	1	1	1	1	7	7	6	6	7	7	7	5	5	6	6	4	6	3	7	7	1	6	2	1	7	7	4	6	4	7	7	7	7	2	1	2
10	11	24	550	1	22	4	2	1	3	3	2	1	1	1	1	1	1	7	7	6	6	7	7	7	5	5	6	6	4	6	3	7	7	1	6	2	1	7	7	4	6	4	7	7	7	7	2	1	2
10	11	24	550	1	22	4	2	1	3	3	2	1	1	1	1	1	1	7	7	6	6	7	7	7	5	5	6	6	4	6	3	7	7	1	6	2	1	7	7	4	6	4	7	7	7	7	2	1	2
10	11	24	550	1	22	4	2	1	3	3	2	1	1	1	1	1	1	7	7	6	6	7	7	7	5	5	6	6	4	6	3	7	7	1	6	2	1	7	7	4	6	4	7	7	7	7	2	1	2
10	11	24	550	1	22	4	2	1	3	3	2	1	1	1	1	1	1	7	7	6	6	7	7	7	5	5	6	6	4	6	3	7	7	1	6	2	1	7	7	4	6	4	7	7	7	7	2	1	2
10	11	24	550	1	22	4	2	1	3	3	2	1	1	1	1	1	1	7	7	6	6	7	7	7	5	5	6	6	4	6	3	7	7	1	6	2	1	7	7	4	6	4	7	7	7	7	2	1	2
10	11	24	550	1	22	4	2	1	3	3	2	1	1	1	1	1	1	7	7	6	6	7	7	7	5	5	6	6	4	6	3	7	7	1	6	2	1	7	7	4	6	4	7	7	7	7	2	1	2
10	11	24	550	1	22	4	2	1	3	3	2	1	1	1	1	1	1	7	7	6	6	7	7	7	5	5	6	6	4	6	3	7	7	1	6	2	1	7	7	4	6	4	7	7	7	7	2	1	2
10	11	24	550	1	22	4	2	1	3	3	2	1	1	1	1	1	1	7	7	6	6	7	7	7	5	5	6	6	4	6	3	7	7	1	6	2	1	7	7	4	6	4	7	7	7	7	2	1	2
10	11	24	550	1	22	4	2	1	3	3	2	1	1	1	1	1	1	7	7	6	6	7	7	7	5	5	6	6	4	6	3	7	7	1	6	2	1	7	7	4	6	4	7	7	7	7	2	1	2
10	11	24	550	1	22	4	2	1	3	3	2	1	1	1	1	1	1	7	7	6	6	7	7	7	5	5	6	6	4	6	3	7	7	1	6	2	1	7	7	4	6	4	7	7	7	7	2	1	2
10	11	24	550	1	22	4	2	1	3	3	2	1	1	1	1	1	1	7	7	6	6	7	7	7	5	5	6	6	4	6	3	7	7	1	6	2	1	7	7	4	6	4	7	7	7	7	2	1	2
10	11	24	550	1	22	4	2	1	3	3	2	1	1	1	1	1	1	7	7	6	6	7	7	7	5	5	6	6	4	6	3	7	7	1	6	2	1	7	7	4	6	4	7	7	7	7	2	1	2
10	11	24	550	1	22	4	2	1	3	3	2	1	1	1	1	1	1	7	7	6	6	7	7	7	5	5	6	6	4	6	3	7	7	1	6	2	1	7	7	4	6	4	7	7	7	7	2	1	2
10	11	24	550	1	22	4	2	1	3	3	2	1	1	1	1	1	1	7	7	6	6	7	7	7	5	5	6	6	4	6	3	7	7	1	6	2	1	7	7	4	6	4	7	7	7	7	2	1	2
10	11	24	550	1	22	4	2	1	3	3	2	1	1	1	1	1	1	7	7	6	6	7	7	7	5	5	6	6	4	6	3	7	7	1	6	2	1	7	7	4	6	4	7	7	7	7	2	1	2
13	11	25	551	1	66	2	5	2	1	2	5	4	1	1	0	0	1	3	4	3	3	5	6	6	5	5	4	5	2	6	3	4	5	2	4	3	2	3	3	3	5	2	4	3	3	7	5	5	5
13	11	25	551	1	66	2	5	2	1	2	5	4	1	1	0	0	1	3	4	3	3	5	6	6	5	5	4	5	2	6	3	4	5	2	4	3	2	3	3	3	5	2	4	3	3	7	5	5	5
13	11	25	551	1	66	2	5	2	1	2	5	4	1	1	0	0	1	3	4	3	3	5	6	6	5	5	4	5	2	6	3	4	5	2	4	3	2	3	3	3	5	2	4	3	3	7	5	5	5
13	11	25	551	1	66	2	5	2	1	2	5	4	1	1	0	0	1	3	4	3	3	5	6	6	5	5	4	5	2	6	3	4	5	2	4	3	2	3	3	3	5	2	4	3	3	7	5	5	5
13	11	25	551	1	66	2	5	2	1	2	5	4	1	1	0	0	1	3	4	3	3	5	6	6	5	5	4	5	2	6	3	4	5	2	4	3	2	3	3	3	5	2	4	3	3	7	5	5	5
13	11	25	551	1	66	2	5	2	1	2	5	4	1	1	0	0	1	3	4	3	3	5	6	6	5	5	4	5	2	6	3	4	5	2	4	3	2	3	3	3	5	2	4	3	3	7	5	5	5
13	11	25	551	1	66	2	5	2	1	2	5	4	1	1	0	0	1	3	4	3	3	5	6	6	5	5	4	5	2	6	3	4	5	2	4	3	2	3	3	3	5	2	4	3	3	7	5	5	5
13	11	25	551	1	66	2	5	2	1	2	5	4	1	1	0	0	1	3	4	3	3	5	6	6	5	5	4	5	2	6	3	4	5	2	4	3	2	3	3	3	5	2	4	3	3	7	5	5	5
13	11	25	551	1	66	2	5	2	1	2	5	4	1	1	0	0	1	3	4	3	3	5	6	6	5	5	4	5	2	6	3	4	5	2	4	3	2	3	3	3	5	2	4	3	3	7	5	5	5
13	11	25	551	1	66	2	5	2	1	2	5	4	1	1	0	0	1	3	4	3	3	5	6	6	5	5	4	5	2	6	3	4	5	2	4	3	2	3	3	3	5	2	4	3	3	7	5	5	5
13	11	25	551	1	66	2	5	2	1	2	5	4	1	1	0	0	1	3	4	3	3	5	6	6	5	5	4	5	2	6	3	4	5	2	4	3	2	3	3	3	5	2	4	3	3	7	5	5	5
13	11	25	551	1	66	2	5	2	1	2	5	4	1	1	0	0	1	3	4	3	3	5	6	6	5	5	4	5	2	6	3	4	5	2	4	3	2	3	3	3	5	2	4	3	3	7	5	5	5
13	11	25	551	1	66	2	5	2	1	2	5	4	1	1	0	0	1	3	4	3	3	5	6	6	5	5	4	5	2	6	3	4	5	2	4	3	2	3	3	3	5	2	4	3	3	7	5	5	5
13	11	25	551	1	66	2	5	2	1	2	5	4	1	1	0	0	1	3	4	3	3	5	6	6	5	5	4	5	2	6	3	4	5	2	4	3	2	3	3	3	5	2	4	3	3	7	5	5	5
13	11	25	551	1	66	2	5	2	1	2	5	4	1	1	0	0	1	3	4	3	3	5	6	6	5	5	4	5	2	6	3	4	5	2	4	3	2	3	3	3	5	2	4	3	3	7	5	5	5
13	11	25	551	1	66	2	5	2	1	2	5	4	1	1	0	0	1	3	4	3	3	5	6	6	5	5	4	5	2	6	3	4	5	2	4	3	2	3	3	3	5	2	4	3	3	7	5	5	5
13	11	25	551	1	66	2	5	2	1	2	5	4	1	1	0	0	1	3	4	3	3	5	6	6	5	5	4	5	2	6	3	4	5	2	4	3	2	3	3	3	5	2	4	3	3	7	5	5	5
13	11	25	551	1	66	2	5	2	1	2	5	4	1	1	0	0	1	3	4	3	3	5	6	6	5	5	4	5	2	6	3	4	5	2	4	3	2	3	3	3	5	2	4	3	3	7	5	5	5
13	11	25	551	1	66	2	5	2	1	2	5	4	1	1	0	0	1	3	4	3	3	5	6	6	5	5	4	5	2	6	3	4	5	2	4	3	2	3	3	3	5	2	4	3	3	7	5	5	5
13	11	25	551	1	66	2	5	2	1	2	5	4	1	1	0	0	1	3	4	3	3	5	6	6	5	5	4	5	2	6	3	4	5	2	4	3	2	3	3	3	5	2	4	3	3	7	5	5	5
13	11	26	552	2	63	4	5	11	3	4	5	1	1	0	1	0	0	4	4	3	4	5	3	3	5	4	4	2	4	4	5	2	4	5	3	4	5	3	5	6	5	5	5	5	6	4	4	2	2
13	11	26	552	2	63	4	5	11	3	4	5	1	1	0	1	0	0	4	4	3	4	5	3	3	5	4	4	2	4	4	5	2	4	5	3	4	5	3	5	6	5	5	5	5	6	4	4	2	2
13	11	26	552	2	63	4	5	11	3	4	5	1	1	0	1	0	0	4	4	3	4	5	3	3	5	4	4	2	4	4	5	2	4	5	3	4	5	3	5	6	5	5	5	5	6	4	4	2	2
13	11	26	552	2	63	4	5	11	3	4	5	1	1	0	1	0	0	4	4	3	4	5	3	3	5	4	4	2	4	4	5	2	4	5	3	4	5	3	5	6	5	5	5	5	6	4	4	2	2
13	11	26	552	2	63	4	5	11	3	4	5	1	1	0	1	0	0	4	4	3	4	5	3	3	5	4	4	2	4	4	5	2	4	5	3	4	5	3	5	6	5	5	5	5	6	4	4	2	2
13	11	26	552	2	63	4	5	11	3	4	5	1	1	0	1	0	0	4	4	3	4	5	3	3	5	4	4	2	4	4	5	2	4	5	3	4	5	3	5	6	5	5	5	5	6	4	4	2	2
13	11	26	552	2	63	4	5	11	3	4	5	1	1	0	1	0	0	4	4	3	4	5	3	3	5	4	4	2	4	4	5	2	4	5	3	4	5	3	5	6	5	5	5	5	6	4	4	2	2
13	11	26	552	2	63	4	5	11	3	4	5	1	1	0	1	0	0	4	4	3	4	5	3	3	5	4	4	2	4	4	5	2	4	5	3	4	5	3	5	6	5	5	5	5	6	4	4	2	2
13	11	26	552	2	63	4	5	11	3	4	5	1	1	0	1	0	0	4	4	3	4	5	3	3	5	4	4	2	4	4	5	2	4	5	3	4	5	3	5	6	5	5	5	5	6	4	4	2	2
13	11	26	552	2	63	4	5	11	3	4	5	1	1	0	1	0	0	4	4	3	4	5	3	3	5	4	4	2	4	4	5	2	4	5	3	4	5	3	5	6	5	5	5	5	6	4	4	2	2
13	11	26	552	2	63	4	5	11	3	4	5	1	1	0	1	0	0	4	4	3	4	5	3	3	5	4	4	2	4	4	5	2	4	5	3	4	5	3	5	6	5	5	5	5	6	4	4	2	2
13	11	26	552	2	63	4	5	11	3	4	5	1	1	0	1	0	0	4	4	3	4	5	3	3	5	4	4	2	4	4	5	2	4	5	3	4	5	3	5	6	5	5	5	5	6	4	4	2	2
13	11	26	552	2	63	4	5	11	3	4	5	1	1	0	1	0	0	4	4	3	4	5	3	3	5	4	4	2	4	4	5	2	4	5	3	4	5	3	5	6	5	5	5	5	6	4	4	2	2
13	11	26	552	2	63	4	5	11	3	4	5	1	1	0	1	0	0	4	4	3	4	5	3	3	5	4	4	2	4	4	5	2	4	5	3	4	5	3	5	6	5	5	5	5	6	4	4	2	2
13	11	26	552	2	63	4	5	11	3	4	5	1	1	0	1	0	0	4	4	3	4	5	3	3	5	4	4	2	4	4	5	2	4	5	3	4	5	3	5	6	5	5	5	5	6	4	4	2	2
13	11	26	552	2	63	4	5	11	3	4	5	1	1	0	1	0	0	4	4	3	4	5	3	3	5	4	4	2	4	4	5	2	4	5	3	4	5	3	5	6	5	5	5	5	6	4	4	2	2
13	11	26	552	2	63	4	5	11	3	4	5	1	1	0	1	0	0	4	4	3	4	5	3	3	5	4	4	2	4	4	5	2	4	5	3	4	5	3	5	6	5	5	5	5	6	4	4	2	2
13	11	26	552	2	63	4	5	11	3	4	5	1	1	0	1	0	0	4	4	3	4	5	3	3	5	4	4	2	4	4	5	2	4	5	3	4	5	3	5	6	5	5	5	5	6	4	4	2	2
13	11	26	552	2	63	4	5	11	3	4	5	1	1	0	1	0	0	4	4	3	4	5	3	3	5	4	4	2	4	4	5	2	4	5	3	4	5	3	5	6	5	5	5	5	6	4	4	2	2
13	11	26	552	2	63	4	5	11	3	4	5	1	1	0	1	0	0	4	4	3	4	5	3	3	5	4	4	2	4	4	5	2	4	5	3	4	5	3	5	6	5	5	5	5	6	4	4	2	2
13	11	27	553	1	43	4	2	6	4	8	5	3	1	1	0	0	1	6	6	4	4	7	6	7	4	4	4	2	5	2	6	1	2	2	5	3	6	2	5	6	4	2	1	1	1	7	4	2	2
13	11	27	553	1	43	4	2	6	4	8	5	3	1	1	0	0	1	6	6	4	4	7	6	7	4	4	4	2	5	2	6	1	2	2	5	3	6	2	5	6	4	2	1	1	1	7	4	2	2
13	11	27	553	1	43	4	2	6	4	8	5	3	1	1	0	0	1	6	6	4	4	7	6	7	4	4	4	2	5	2	6	1	2	2	5	3	6	2	5	6	4	2	1	1	1	7	4	2	2
13	11	27	553	1	43	4	2	6	4	8	5	3	1	1	0	0	1	6	6	4	4	7	6	7	4	4	4	2	5	2	6	1	2	2	5	3	6	2	5	6	4	2	1	1	1	7	4	2	2
13	11	27	553	1	43	4	2	6	4	8	5	3	1	1	0	0	1	6	6	4	4	7	6	7	4	4	4	2	5	2	6	1	2	2	5	3	6	2	5	6	4	2	1	1	1	7	4	2	2
13	11	27	553	1	43	4	2	6	4	8	5	3	1	1	0	0	1	6	6	4	4	7	6	7	4	4	4	2	5	2	6	1	2	2	5	3	6	2	5	6	4	2	1	1	1	7	4	2	2
13	11	27	553	1	43	4	2	6	4	8	5	3	1	1	0	0	1	6	6	4	4	7	6	7	4	4	4	2	5	2	6	1	2	2	5	3	6	2	5	6	4	2	1	1	1	7	4	2	2
13	11	27	553	1	43	4	2	6	4	8	5	3	1	1	0	0	1	6	6	4	4	7	6	7	4	4	4	2	5	2	6	1	2	2	5	3	6	2	5	6	4	2	1	1	1	7	4	2	2
13	11	27	553	1	43	4	2	6	4	8	5	3	1	1	0	0	1	6	6	4	4	7	6	7	4	4	4	2	5	2	6	1	2	2	5	3	6	2	5	6	4	2	1	1	1	7	4	2	2
13	11	27	553	1	43	4	2	6	4	8	5	3	1	1	0	0	1	6	6	4	4	7	6	7	4	4	4	2	5	2	6	1	2	2	5	3	6	2	5	6	4	2	1	1	1	7	4	2	2
13	11	27	553	1	43	4	2	6	4	8	5	3	1	1	0	0	1	6	6	4	4	7	6	7	4	4	4	2	5	2	6	1	2	2	5	3	6	2	5	6	4	2	1	1	1	7	4	2	2
13	11	27	553	1	43	4	2	6	4	8	5	3	1	1	0	0	1	6	6	4	4	7	6	7	4	4	4	2	5	2	6	1	2	2	5	3	6	2	5	6	4	2	1	1	1	7	4	2	2
13	11	27	553	1	43	4	2	6	4	8	5	3	1	1	0	0	1	6	6	4	4	7	6	7	4	4	4	2	5	2	6	1	2	2	5	3	6	2	5	6	4	2	1	1	1	7	4	2	2
13	11	27	553	1	43	4	2	6	4	8	5	3	1	1	0	0	1	6	6	4	4	7	6	7	4	4	4	2	5	2	6	1	2	2	5	3	6	2	5	6	4	2	1	1	1	7	4	2	2
13	11	27	553	1	43	4	2	6	4	8	5	3	1	1	0	0	1	6	6	4	4	7	6	7	4	4	4	2	5	2	6	1	2	2	5	3	6	2	5	6	4	2	1	1	1	7	4	2	2
13	11	27	553	1	43	4	2	6	4	8	5	3	1	1	0	0	1	6	6	4	4	7	6	7	4	4	4	2	5	2	6	1	2	2	5	3	6	2	5	6	4	2	1	1	1	7	4	2	2
13	11	27	553	1	43	4	2	6	4	8	5	3	1	1	0	0	1	6	6	4	4	7	6	7	4	4	4	2	5	2	6	1	2	2	5	3	6	2	5	6	4	2	1	1	1	7	4	2	2
13	11	27	553	1	43	4	2	6	4	8	5	3	1	1	0	0	1	6	6	4	4	7	6	7	4	4	4	2	5	2	6	1	2	2	5	3	6	2	5	6	4	2	1	1	1	7	4	2	2
13	11	27	553	1	43	4	2	6	4	8	5	3	1	1	0	0	1	6	6	4	4	7	6	7	4	4	4	2	5	2	6	1	2	2	5	3	6	2	5	6	4	2	1	1	1	7	4	2	2
13	11	27	553	1	43	4	2	6	4	8	5	3	1	1	0	0	1	6	6	4	4	7	6	7	4	4	4	2	5	2	6	1	2	2	5	3	6	2	5	6	4	2	1	1	1	7	4	2	2
13	11	28	554	2	44	4	2	5	4	6	5	1	1	1	0	0	1	5	5	6	6	7	7	6	6	6	6	5	4	3	5	7	6	2	7	3	2	4	7	6	2	2	5	2	5	5	5	2	4
13	11	28	554	2	44	4	2	5	4	6	5	1	1	1	0	0	1	5	5	6	6	7	7	6	6	6	6	5	4	3	5	7	6	2	7	3	2	4	7	6	2	2	5	2	5	5	5	2	4
13	11	28	554	2	44	4	2	5	4	6	5	1	1	1	0	0	1	5	5	6	6	7	7	6	6	6	6	5	4	3	5	7	6	2	7	3	2	4	7	6	2	2	5	2	5	5	5	2	4
13	11	28	554	2	44	4	2	5	4	6	5	1	1	1	0	0	1	5	5	6	6	7	7	6	6	6	6	5	4	3	5	7	6	2	7	3	2	4	7	6	2	2	5	2	5	5	5	2	4
13	11	28	554	2	44	4	2	5	4	6	5	1	1	1	0	0	1	5	5	6	6	7	7	6	6	6	6	5	4	3	5	7	6	2	7	3	2	4	7	6	2	2	5	2	5	5	5	2	4
13	11	28	554	2	44	4	2	5	4	6	5	1	1	1	0	0	1	5	5	6	6	7	7	6	6	6	6	5	4	3	5	7	6	2	7	3	2	4	7	6	2	2	5	2	5	5	5	2	4
13	11	28	554	2	44	4	2	5	4	6	5	1	1	1	0	0	1	5	5	6	6	7	7	6	6	6	6	5	4	3	5	7	6	2	7	3	2	4	7	6	2	2	5	2	5	5	5	2	4
13	11	28	554	2	44	4	2	5	4	6	5	1	1	1	0	0	1	5	5	6	6	7	7	6	6	6	6	5	4	3	5	7	6	2	7	3	2	4	7	6	2	2	5	2	5	5	5	2	4
13	11	28	554	2	44	4	2	5	4	6	5	1	1	1	0	0	1	5	5	6	6	7	7	6	6	6	6	5	4	3	5	7	6	2	7	3	2	4	7	6	2	2	5	2	5	5	5	2	4
13	11	28	554	2	44	4	2	5	4	6	5	1	1	1	0	0	1	5	5	6	6	7	7	6	6	6	6	5	4	3	5	7	6	2	7	3	2	4	7	6	2	2	5	2	5	5	5	2	4
13	11	28	554	2	44	4	2	5	4	6	5	1	1	1	0	0	1	5	5	6	6	7	7	6	6	6	6	5	4	3	5	7	6	2	7	3	2	4	7	6	2	2	5	2	5	5	5	2	4
13	11	28	554	2	44	4	2	5	4	6	5	1	1	1	0	0	1	5	5	6	6	7	7	6	6	6	6	5	4	3	5	7	6	2	7	3	2	4	7	6	2	2	5	2	5	5	5	2	4
13	11	28	554	2	44	4	2	5	4	6	5	1	1	1	0	0	1	5	5	6	6	7	7	6	6	6	6	5	4	3	5	7	6	2	7	3	2	4	7	6	2	2	5	2	5	5	5	2	4
13	11	28	554	2	44	4	2	5	4	6	5	1	1	1	0	0	1	5	5	6	6	7	7	6	6	6	6	5	4	3	5	7	6	2	7	3	2	4	7	6	2	2	5	2	5	5	5	2	4
13	11	28	554	2	44	4	2	5	4	6	5	1	1	1	0	0	1	5	5	6	6	7	7	6	6	6	6	5	4	3	5	7	6	2	7	3	2	4	7	6	2	2	5	2	5	5	5	2	4
13	11	28	554	2	44	4	2	5	4	6	5	1	1	1	0	0	1	5	5	6	6	7	7	6	6	6	6	5	4	3	5	7	6	2	7	3	2	4	7	6	2	2	5	2	5	5	5	2	4
13	11	28	554	2	44	4	2	5	4	6	5	1	1	1	0	0	1	5	5	6	6	7	7	6	6	6	6	5	4	3	5	7	6	2	7	3	2	4	7	6	2	2	5	2	5	5	5	2	4
13	11	28	554	2	44	4	2	5	4	6	5	1	1	1	0	0	1	5	5	6	6	7	7	6	6	6	6	5	4	3	5	7	6	2	7	3	2	4	7	6	2	2	5	2	5	5	5	2	4
13	11	28	554	2	44	4	2	5	4	6	5	1	1	1	0	0	1	5	5	6	6	7	7	6	6	6	6	5	4	3	5	7	6	2	7	3	2	4	7	6	2	2	5	2	5	5	5	2	4
13	11	28	554	2	44	4	2	5	4	6	5	1	1	1	0	0	1	5	5	6	6	7	7	6	6	6	6	5	4	3	5	7	6	2	7	3	2	4	7	6	2	2	5	2	5	5	5	2	4
13	11	29	555	1	43	4	2	5	2	7	5	3	1	1	1	0	1	7	6	4	4	7	7	5	2	2	7	7	2	4	5	3	6	2	7	2	2	1	3	5	7	1	7	7	7	6	6	6	7
13	11	29	555	1	43	4	2	5	2	7	5	3	1	1	1	0	1	7	6	4	4	7	7	5	2	2	7	7	2	4	5	3	6	2	7	2	2	1	3	5	7	1	7	7	7	6	6	6	7
13	11	29	555	1	43	4	2	5	2	7	5	3	1	1	1	0	1	7	6	4	4	7	7	5	2	2	7	7	2	4	5	3	6	2	7	2	2	1	3	5	7	1	7	7	7	6	6	6	7
13	11	29	555	1	43	4	2	5	2	7	5	3	1	1	1	0	1	7	6	4	4	7	7	5	2	2	7	7	2	4	5	3	6	2	7	2	2	1	3	5	7	1	7	7	7	6	6	6	7
13	11	29	555	1	43	4	2	5	2	7	5	3	1	1	1	0	1	7	6	4	4	7	7	5	2	2	7	7	2	4	5	3	6	2	7	2	2	1	3	5	7	1	7	7	7	6	6	6	7
13	11	29	555	1	43	4	2	5	2	7	5	3	1	1	1	0	1	7	6	4	4	7	7	5	2	2	7	7	2	4	5	3	6	2	7	2	2	1	3	5	7	1	7	7	7	6	6	6	7
13	11	29	555	1	43	4	2	5	2	7	5	3	1	1	1	0	1	7	6	4	4	7	7	5	2	2	7	7	2	4	5	3	6	2	7	2	2	1	3	5	7	1	7	7	7	6	6	6	7
13	11	29	555	1	43	4	2	5	2	7	5	3	1	1	1	0	1	7	6	4	4	7	7	5	2	2	7	7	2	4	5	3	6	2	7	2	2	1	3	5	7	1	7	7	7	6	6	6	7
13	11	29	555	1	43	4	2	5	2	7	5	3	1	1	1	0	1	7	6	4	4	7	7	5	2	2	7	7	2	4	5	3	6	2	7	2	2	1	3	5	7	1	7	7	7	6	6	6	7
13	11	29	555	1	43	4	2	5	2	7	5	3	1	1	1	0	1	7	6	4	4	7	7	5	2	2	7	7	2	4	5	3	6	2	7	2	2	1	3	5	7	1	7	7	7	6	6	6	7
13	11	29	555	1	43	4	2	5	2	7	5	3	1	1	1	0	1	7	6	4	4	7	7	5	2	2	7	7	2	4	5	3	6	2	7	2	2	1	3	5	7	1	7	7	7	6	6	6	7
13	11	29	555	1	43	4	2	5	2	7	5	3	1	1	1	0	1	7	6	4	4	7	7	5	2	2	7	7	2	4	5	3	6	2	7	2	2	1	3	5	7	1	7	7	7	6	6	6	7
13	11	29	555	1	43	4	2	5	2	7	5	3	1	1	1	0	1	7	6	4	4	7	7	5	2	2	7	7	2	4	5	3	6	2	7	2	2	1	3	5	7	1	7	7	7	6	6	6	7
13	11	29	555	1	43	4	2	5	2	7	5	3	1	1	1	0	1	7	6	4	4	7	7	5	2	2	7	7	2	4	5	3	6	2	7	2	2	1	3	5	7	1	7	7	7	6	6	6	7
13	11	29	555	1	43	4	2	5	2	7	5	3	1	1	1	0	1	7	6	4	4	7	7	5	2	2	7	7	2	4	5	3	6	2	7	2	2	1	3	5	7	1	7	7	7	6	6	6	7
13	11	29	555	1	43	4	2	5	2	7	5	3	1	1	1	0	1	7	6	4	4	7	7	5	2	2	7	7	2	4	5	3	6	2	7	2	2	1	3	5	7	1	7	7	7	6	6	6	7
13	11	29	555	1	43	4	2	5	2	7	5	3	1	1	1	0	1	7	6	4	4	7	7	5	2	2	7	7	2	4	5	3	6	2	7	2	2	1	3	5	7	1	7	7	7	6	6	6	7
13	11	29	555	1	43	4	2	5	2	7	5	3	1	1	1	0	1	7	6	4	4	7	7	5	2	2	7	7	2	4	5	3	6	2	7	2	2	1	3	5	7	1	7	7	7	6	6	6	7
13	11	29	555	1	43	4	2	5	2	7	5	3	1	1	1	0	1	7	6	4	4	7	7	5	2	2	7	7	2	4	5	3	6	2	7	2	2	1	3	5	7	1	7	7	7	6	6	6	7
13	11	29	555	1	43	4	2	5	2	7	5	3	1	1	1	0	1	7	6	4	4	7	7	5	2	2	7	7	2	4	5	3	6	2	7	2	2	1	3	5	7	1	7	7	7	6	6	6	7
13	11	30	556	2	62	3	5	4	2	6	5	5	0	1	1	0	0	6	6	7	7	5	6	6	7	6	7	6	1	5	2	2	3	2	5	3	3	3	3	3	3	3	6	6	6	6	6	5	5
13	11	30	556	2	62	3	5	4	2	6	5	5	0	1	1	0	0	6	6	7	7	5	6	6	7	6	7	6	1	5	2	2	3	2	5	3	3	3	3	3	3	3	6	6	6	6	6	5	5
13	11	30	556	2	62	3	5	4	2	6	5	5	0	1	1	0	0	6	6	7	7	5	6	6	7	6	7	6	1	5	2	2	3	2	5	3	3	3	3	3	3	3	6	6	6	6	6	5	5
13	11	30	556	2	62	3	5	4	2	6	5	5	0	1	1	0	0	6	6	7	7	5	6	6	7	6	7	6	1	5	2	2	3	2	5	3	3	3	3	3	3	3	6	6	6	6	6	5	5
13	11	30	556	2	62	3	5	4	2	6	5	5	0	1	1	0	0	6	6	7	7	5	6	6	7	6	7	6	1	5	2	2	3	2	5	3	3	3	3	3	3	3	6	6	6	6	6	5	5
13	11	30	556	2	62	3	5	4	2	6	5	5	0	1	1	0	0	6	6	7	7	5	6	6	7	6	7	6	1	5	2	2	3	2	5	3	3	3	3	3	3	3	6	6	6	6	6	5	5
13	11	30	556	2	62	3	5	4	2	6	5	5	0	1	1	0	0	6	6	7	7	5	6	6	7	6	7	6	1	5	2	2	3	2	5	3	3	3	3	3	3	3	6	6	6	6	6	5	5
13	11	30	556	2	62	3	5	4	2	6	5	5	0	1	1	0	0	6	6	7	7	5	6	6	7	6	7	6	1	5	2	2	3	2	5	3	3	3	3	3	3	3	6	6	6	6	6	5	5
13	11	30	556	2	62	3	5	4	2	6	5	5	0	1	1	0	0	6	6	7	7	5	6	6	7	6	7	6	1	5	2	2	3	2	5	3	3	3	3	3	3	3	6	6	6	6	6	5	5
13	11	30	556	2	62	3	5	4	2	6	5	5	0	1	1	0	0	6	6	7	7	5	6	6	7	6	7	6	1	5	2	2	3	2	5	3	3	3	3	3	3	3	6	6	6	6	6	5	5
13	11	30	556	2	62	3	5	4	2	6	5	5	0	1	1	0	0	6	6	7	7	5	6	6	7	6	7	6	1	5	2	2	3	2	5	3	3	3	3	3	3	3	6	6	6	6	6	5	5
13	11	30	556	2	62	3	5	4	2	6	5	5	0	1	1	0	0	6	6	7	7	5	6	6	7	6	7	6	1	5	2	2	3	2	5	3	3	3	3	3	3	3	6	6	6	6	6	5	5
13	11	30	556	2	62	3	5	4	2	6	5	5	0	1	1	0	0	6	6	7	7	5	6	6	7	6	7	6	1	5	2	2	3	2	5	3	3	3	3	3	3	3	6	6	6	6	6	5	5
13	11	30	556	2	62	3	5	4	2	6	5	5	0	1	1	0	0	6	6	7	7	5	6	6	7	6	7	6	1	5	2	2	3	2	5	3	3	3	3	3	3	3	6	6	6	6	6	5	5
13	11	30	556	2	62	3	5	4	2	6	5	5	0	1	1	0	0	6	6	7	7	5	6	6	7	6	7	6	1	5	2	2	3	2	5	3	3	3	3	3	3	3	6	6	6	6	6	5	5
13	11	30	556	2	62	3	5	4	2	6	5	5	0	1	1	0	0	6	6	7	7	5	6	6	7	6	7	6	1	5	2	2	3	2	5	3	3	3	3	3	3	3	6	6	6	6	6	5	5
13	11	30	556	2	62	3	5	4	2	6	5	5	0	1	1	0	0	6	6	7	7	5	6	6	7	6	7	6	1	5	2	2	3	2	5	3	3	3	3	3	3	3	6	6	6	6	6	5	5
13	11	30	556	2	62	3	5	4	2	6	5	5	0	1	1	0	0	6	6	7	7	5	6	6	7	6	7	6	1	5	2	2	3	2	5	3	3	3	3	3	3	3	6	6	6	6	6	5	5
13	11	30	556	2	62	3	5	4	2	6	5	5	0	1	1	0	0	6	6	7	7	5	6	6	7	6	7	6	1	5	2	2	3	2	5	3	3	3	3	3	3	3	6	6	6	6	6	5	5
13	11	30	556	2	62	3	5	4	2	6	5	5	0	1	1	0	0	6	6	7	7	5	6	6	7	6	7	6	1	5	2	2	3	2	5	3	3	3	3	3	3	3	6	6	6	6	6	5	5
13	11	31	557	2	64	4	5	5	2	7	5	5	1	0	0	0	0	2	3	2	2	4	7	4	3	2	6	6	1	6	1	1	7	1	6	1	1	1	6	4	7	6	7	7	7	3	5	2	6
13	11	31	557	2	64	4	5	5	2	7	5	5	1	0	0	0	0	2	3	2	2	4	7	4	3	2	6	6	1	6	1	1	7	1	6	1	1	1	6	4	7	6	7	7	7	3	5	2	6
13	11	31	557	2	64	4	5	5	2	7	5	5	1	0	0	0	0	2	3	2	2	4	7	4	3	2	6	6	1	6	1	1	7	1	6	1	1	1	6	4	7	6	7	7	7	3	5	2	6
13	11	31	557	2	64	4	5	5	2	7	5	5	1	0	0	0	0	2	3	2	2	4	7	4	3	2	6	6	1	6	1	1	7	1	6	1	1	1	6	4	7	6	7	7	7	3	5	2	6
13	11	31	557	2	64	4	5	5	2	7	5	5	1	0	0	0	0	2	3	2	2	4	7	4	3	2	6	6	1	6	1	1	7	1	6	1	1	1	6	4	7	6	7	7	7	3	5	2	6
13	11	31	557	2	64	4	5	5	2	7	5	5	1	0	0	0	0	2	3	2	2	4	7	4	3	2	6	6	1	6	1	1	7	1	6	1	1	1	6	4	7	6	7	7	7	3	5	2	6
13	11	31	557	2	64	4	5	5	2	7	5	5	1	0	0	0	0	2	3	2	2	4	7	4	3	2	6	6	1	6	1	1	7	1	6	1	1	1	6	4	7	6	7	7	7	3	5	2	6
13	11	31	557	2	64	4	5	5	2	7	5	5	1	0	0	0	0	2	3	2	2	4	7	4	3	2	6	6	1	6	1	1	7	1	6	1	1	1	6	4	7	6	7	7	7	3	5	2	6
13	11	31	557	2	64	4	5	5	2	7	5	5	1	0	0	0	0	2	3	2	2	4	7	4	3	2	6	6	1	6	1	1	7	1	6	1	1	1	6	4	7	6	7	7	7	3	5	2	6
13	11	31	557	2	64	4	5	5	2	7	5	5	1	0	0	0	0	2	3	2	2	4	7	4	3	2	6	6	1	6	1	1	7	1	6	1	1	1	6	4	7	6	7	7	7	3	5	2	6
13	11	31	557	2	64	4	5	5	2	7	5	5	1	0	0	0	0	2	3	2	2	4	7	4	3	2	6	6	1	6	1	1	7	1	6	1	1	1	6	4	7	6	7	7	7	3	5	2	6
13	11	31	557	2	64	4	5	5	2	7	5	5	1	0	0	0	0	2	3	2	2	4	7	4	3	2	6	6	1	6	1	1	7	1	6	1	1	1	6	4	7	6	7	7	7	3	5	2	6
13	11	31	557	2	64	4	5	5	2	7	5	5	1	0	0	0	0	2	3	2	2	4	7	4	3	2	6	6	1	6	1	1	7	1	6	1	1	1	6	4	7	6	7	7	7	3	5	2	6
13	11	31	557	2	64	4	5	5	2	7	5	5	1	0	0	0	0	2	3	2	2	4	7	4	3	2	6	6	1	6	1	1	7	1	6	1	1	1	6	4	7	6	7	7	7	3	5	2	6
13	11	31	557	2	64	4	5	5	2	7	5	5	1	0	0	0	0	2	3	2	2	4	7	4	3	2	6	6	1	6	1	1	7	1	6	1	1	1	6	4	7	6	7	7	7	3	5	2	6
13	11	31	557	2	64	4	5	5	2	7	5	5	1	0	0	0	0	2	3	2	2	4	7	4	3	2	6	6	1	6	1	1	7	1	6	1	1	1	6	4	7	6	7	7	7	3	5	2	6
13	11	31	557	2	64	4	5	5	2	7	5	5	1	0	0	0	0	2	3	2	2	4	7	4	3	2	6	6	1	6	1	1	7	1	6	1	1	1	6	4	7	6	7	7	7	3	5	2	6
13	11	31	557	2	64	4	5	5	2	7	5	5	1	0	0	0	0	2	3	2	2	4	7	4	3	2	6	6	1	6	1	1	7	1	6	1	1	1	6	4	7	6	7	7	7	3	5	2	6
13	11	31	557	2	64	4	5	5	2	7	5	5	1	0	0	0	0	2	3	2	2	4	7	4	3	2	6	6	1	6	1	1	7	1	6	1	1	1	6	4	7	6	7	7	7	3	5	2	6
13	11	31	557	2	64	4	5	5	2	7	5	5	1	0	0	0	0	2	3	2	2	4	7	4	3	2	6	6	1	6	1	1	7	1	6	1	1	1	6	4	7	6	7	7	7	3	5	2	6
11	11	32	558	2	66	4	5	5	2	5	5	2	1	1	0	0	0	1	1	1	1	1	1	1	4	4	6	6	1	6	1	4	7	1	3	1	1	3	3	3	4	1	3	6	2	3	3	6	6
11	11	32	558	2	66	4	5	5	2	5	5	2	1	1	0	0	0	1	1	1	1	1	1	1	4	4	6	6	1	6	1	4	7	1	3	1	1	3	3	3	4	1	3	6	2	3	3	6	6
11	11	32	558	2	66	4	5	5	2	5	5	2	1	1	0	0	0	1	1	1	1	1	1	1	4	4	6	6	1	6	1	4	7	1	3	1	1	3	3	3	4	1	3	6	2	3	3	6	6
11	11	32	558	2	66	4	5	5	2	5	5	2	1	1	0	0	0	1	1	1	1	1	1	1	4	4	6	6	1	6	1	4	7	1	3	1	1	3	3	3	4	1	3	6	2	3	3	6	6
11	11	32	558	2	66	4	5	5	2	5	5	2	1	1	0	0	0	1	1	1	1	1	1	1	4	4	6	6	1	6	1	4	7	1	3	1	1	3	3	3	4	1	3	6	2	3	3	6	6
11	11	32	558	2	66	4	5	5	2	5	5	2	1	1	0	0	0	1	1	1	1	1	1	1	4	4	6	6	1	6	1	4	7	1	3	1	1	3	3	3	4	1	3	6	2	3	3	6	6
11	11	32	558	2	66	4	5	5	2	5	5	2	1	1	0	0	0	1	1	1	1	1	1	1	4	4	6	6	1	6	1	4	7	1	3	1	1	3	3	3	4	1	3	6	2	3	3	6	6
11	11	32	558	2	66	4	5	5	2	5	5	2	1	1	0	0	0	1	1	1	1	1	1	1	4	4	6	6	1	6	1	4	7	1	3	1	1	3	3	3	4	1	3	6	2	3	3	6	6
11	11	32	558	2	66	4	5	5	2	5	5	2	1	1	0	0	0	1	1	1	1	1	1	1	4	4	6	6	1	6	1	4	7	1	3	1	1	3	3	3	4	1	3	6	2	3	3	6	6
11	11	32	558	2	66	4	5	5	2	5	5	2	1	1	0	0	0	1	1	1	1	1	1	1	4	4	6	6	1	6	1	4	7	1	3	1	1	3	3	3	4	1	3	6	2	3	3	6	6
11	11	32	558	2	66	4	5	5	2	5	5	2	1	1	0	0	0	1	1	1	1	1	1	1	4	4	6	6	1	6	1	4	7	1	3	1	1	3	3	3	4	1	3	6	2	3	3	6	6
11	11	32	558	2	66	4	5	5	2	5	5	2	1	1	0	0	0	1	1	1	1	1	1	1	4	4	6	6	1	6	1	4	7	1	3	1	1	3	3	3	4	1	3	6	2	3	3	6	6
11	11	32	558	2	66	4	5	5	2	5	5	2	1	1	0	0	0	1	1	1	1	1	1	1	4	4	6	6	1	6	1	4	7	1	3	1	1	3	3	3	4	1	3	6	2	3	3	6	6
11	11	32	558	2	66	4	5	5	2	5	5	2	1	1	0	0	0	1	1	1	1	1	1	1	4	4	6	6	1	6	1	4	7	1	3	1	1	3	3	3	4	1	3	6	2	3	3	6	6
11	11	32	558	2	66	4	5	5	2	5	5	2	1	1	0	0	0	1	1	1	1	1	1	1	4	4	6	6	1	6	1	4	7	1	3	1	1	3	3	3	4	1	3	6	2	3	3	6	6
11	11	32	558	2	66	4	5	5	2	5	5	2	1	1	0	0	0	1	1	1	1	1	1	1	4	4	6	6	1	6	1	4	7	1	3	1	1	3	3	3	4	1	3	6	2	3	3	6	6
11	11	32	558	2	66	4	5	5	2	5	5	2	1	1	0	0	0	1	1	1	1	1	1	1	4	4	6	6	1	6	1	4	7	1	3	1	1	3	3	3	4	1	3	6	2	3	3	6	6
11	11	32	558	2	66	4	5	5	2	5	5	2	1	1	0	0	0	1	1	1	1	1	1	1	4	4	6	6	1	6	1	4	7	1	3	1	1	3	3	3	4	1	3	6	2	3	3	6	6
11	11	32	558	2	66	4	5	5	2	5	5	2	1	1	0	0	0	1	1	1	1	1	1	1	4	4	6	6	1	6	1	4	7	1	3	1	1	3	3	3	4	1	3	6	2	3	3	6	6
11	11	32	558	2	66	4	5	5	2	5	5	2	1	1	0	0	0	1	1	1	1	1	1	1	4	4	6	6	1	6	1	4	7	1	3	1	1	3	3	3	4	1	3	6	2	3	3	6	6
11	11	33	559	2	69	3	5	3	2	4	5	5	0	1	0	0	0	2	1	3	3	1	1	1	7	1	7	7	7	7	2	5	5	6	2	6	2	5	7	1	3	2	1	2	2	2	2	4	2
11	11	33	559	2	69	3	5	3	2	4	5	5	0	1	0	0	0	2	1	3	3	1	1	1	7	1	7	7	7	7	2	5	5	6	2	6	2	5	7	1	3	2	1	2	2	2	2	4	2
11	11	33	559	2	69	3	5	3	2	4	5	5	0	1	0	0	0	2	1	3	3	1	1	1	7	1	7	7	7	7	2	5	5	6	2	6	2	5	7	1	3	2	1	2	2	2	2	4	2
11	11	33	559	2	69	3	5	3	2	4	5	5	0	1	0	0	0	2	1	3	3	1	1	1	7	1	7	7	7	7	2	5	5	6	2	6	2	5	7	1	3	2	1	2	2	2	2	4	2
11	11	33	559	2	69	3	5	3	2	4	5	5	0	1	0	0	0	2	1	3	3	1	1	1	7	1	7	7	7	7	2	5	5	6	2	6	2	5	7	1	3	2	1	2	2	2	2	4	2
11	11	33	559	2	69	3	5	3	2	4	5	5	0	1	0	0	0	2	1	3	3	1	1	1	7	1	7	7	7	7	2	5	5	6	2	6	2	5	7	1	3	2	1	2	2	2	2	4	2
11	11	33	559	2	69	3	5	3	2	4	5	5	0	1	0	0	0	2	1	3	3	1	1	1	7	1	7	7	7	7	2	5	5	6	2	6	2	5	7	1	3	2	1	2	2	2	2	4	2
11	11	33	559	2	69	3	5	3	2	4	5	5	0	1	0	0	0	2	1	3	3	1	1	1	7	1	7	7	7	7	2	5	5	6	2	6	2	5	7	1	3	2	1	2	2	2	2	4	2
11	11	33	559	2	69	3	5	3	2	4	5	5	0	1	0	0	0	2	1	3	3	1	1	1	7	1	7	7	7	7	2	5	5	6	2	6	2	5	7	1	3	2	1	2	2	2	2	4	2
11	11	33	559	2	69	3	5	3	2	4	5	5	0	1	0	0	0	2	1	3	3	1	1	1	7	1	7	7	7	7	2	5	5	6	2	6	2	5	7	1	3	2	1	2	2	2	2	4	2
11	11	33	559	2	69	3	5	3	2	4	5	5	0	1	0	0	0	2	1	3	3	1	1	1	7	1	7	7	7	7	2	5	5	6	2	6	2	5	7	1	3	2	1	2	2	2	2	4	2
11	11	33	559	2	69	3	5	3	2	4	5	5	0	1	0	0	0	2	1	3	3	1	1	1	7	1	7	7	7	7	2	5	5	6	2	6	2	5	7	1	3	2	1	2	2	2	2	4	2
11	11	33	559	2	69	3	5	3	2	4	5	5	0	1	0	0	0	2	1	3	3	1	1	1	7	1	7	7	7	7	2	5	5	6	2	6	2	5	7	1	3	2	1	2	2	2	2	4	2
11	11	33	559	2	69	3	5	3	2	4	5	5	0	1	0	0	0	2	1	3	3	1	1	1	7	1	7	7	7	7	2	5	5	6	2	6	2	5	7	1	3	2	1	2	2	2	2	4	2
11	11	33	559	2	69	3	5	3	2	4	5	5	0	1	0	0	0	2	1	3	3	1	1	1	7	1	7	7	7	7	2	5	5	6	2	6	2	5	7	1	3	2	1	2	2	2	2	4	2
11	11	33	559	2	69	3	5	3	2	4	5	5	0	1	0	0	0	2	1	3	3	1	1	1	7	1	7	7	7	7	2	5	5	6	2	6	2	5	7	1	3	2	1	2	2	2	2	4	2
11	11	33	559	2	69	3	5	3	2	4	5	5	0	1	0	0	0	2	1	3	3	1	1	1	7	1	7	7	7	7	2	5	5	6	2	6	2	5	7	1	3	2	1	2	2	2	2	4	2
11	11	33	559	2	69	3	5	3	2	4	5	5	0	1	0	0	0	2	1	3	3	1	1	1	7	1	7	7	7	7	2	5	5	6	2	6	2	5	7	1	3	2	1	2	2	2	2	4	2
11	11	33	559	2	69	3	5	3	2	4	5	5	0	1	0	0	0	2	1	3	3	1	1	1	7	1	7	7	7	7	2	5	5	6	2	6	2	5	7	1	3	2	1	2	2	2	2	4	2
11	11	33	559	2	69	3	5	3	2	4	5	5	0	1	0	0	0	2	1	3	3	1	1	1	7	1	7	7	7	7	2	5	5	6	2	6	2	5	7	1	3	2	1	2	2	2	2	4	2
11	11	34	560	2	65	4	5	6	3	7	5	3	1	0	1	0	0	7	4	1	1	7	7	5	1	3	5	7	6	6	1	7	4	4	4	1	1	1	1	4	4	1	1	1	1	7	6	1	4
11	11	34	560	2	65	4	5	6	3	7	5	3	1	0	1	0	0	7	4	1	1	7	7	5	1	3	5	7	6	6	1	7	4	4	4	1	1	1	1	4	4	1	1	1	1	7	6	1	4
11	11	34	560	2	65	4	5	6	3	7	5	3	1	0	1	0	0	7	4	1	1	7	7	5	1	3	5	7	6	6	1	7	4	4	4	1	1	1	1	4	4	1	1	1	1	7	6	1	4
11	11	34	560	2	65	4	5	6	3	7	5	3	1	0	1	0	0	7	4	1	1	7	7	5	1	3	5	7	6	6	1	7	4	4	4	1	1	1	1	4	4	1	1	1	1	7	6	1	4
11	11	34	560	2	65	4	5	6	3	7	5	3	1	0	1	0	0	7	4	1	1	7	7	5	1	3	5	7	6	6	1	7	4	4	4	1	1	1	1	4	4	1	1	1	1	7	6	1	4
11	11	34	560	2	65	4	5	6	3	7	5	3	1	0	1	0	0	7	4	1	1	7	7	5	1	3	5	7	6	6	1	7	4	4	4	1	1	1	1	4	4	1	1	1	1	7	6	1	4
11	11	34	560	2	65	4	5	6	3	7	5	3	1	0	1	0	0	7	4	1	1	7	7	5	1	3	5	7	6	6	1	7	4	4	4	1	1	1	1	4	4	1	1	1	1	7	6	1	4
11	11	34	560	2	65	4	5	6	3	7	5	3	1	0	1	0	0	7	4	1	1	7	7	5	1	3	5	7	6	6	1	7	4	4	4	1	1	1	1	4	4	1	1	1	1	7	6	1	4
11	11	34	560	2	65	4	5	6	3	7	5	3	1	0	1	0	0	7	4	1	1	7	7	5	1	3	5	7	6	6	1	7	4	4	4	1	1	1	1	4	4	1	1	1	1	7	6	1	4
11	11	34	560	2	65	4	5	6	3	7	5	3	1	0	1	0	0	7	4	1	1	7	7	5	1	3	5	7	6	6	1	7	4	4	4	1	1	1	1	4	4	1	1	1	1	7	6	1	4
11	11	34	560	2	65	4	5	6	3	7	5	3	1	0	1	0	0	7	4	1	1	7	7	5	1	3	5	7	6	6	1	7	4	4	4	1	1	1	1	4	4	1	1	1	1	7	6	1	4
11	11	34	560	2	65	4	5	6	3	7	5	3	1	0	1	0	0	7	4	1	1	7	7	5	1	3	5	7	6	6	1	7	4	4	4	1	1	1	1	4	4	1	1	1	1	7	6	1	4
11	11	34	560	2	65	4	5	6	3	7	5	3	1	0	1	0	0	7	4	1	1	7	7	5	1	3	5	7	6	6	1	7	4	4	4	1	1	1	1	4	4	1	1	1	1	7	6	1	4
11	11	34	560	2	65	4	5	6	3	7	5	3	1	0	1	0	0	7	4	1	1	7	7	5	1	3	5	7	6	6	1	7	4	4	4	1	1	1	1	4	4	1	1	1	1	7	6	1	4
11	11	34	560	2	65	4	5	6	3	7	5	3	1	0	1	0	0	7	4	1	1	7	7	5	1	3	5	7	6	6	1	7	4	4	4	1	1	1	1	4	4	1	1	1	1	7	6	1	4
11	11	34	560	2	65	4	5	6	3	7	5	3	1	0	1	0	0	7	4	1	1	7	7	5	1	3	5	7	6	6	1	7	4	4	4	1	1	1	1	4	4	1	1	1	1	7	6	1	4
11	11	34	560	2	65	4	5	6	3	7	5	3	1	0	1	0	0	7	4	1	1	7	7	5	1	3	5	7	6	6	1	7	4	4	4	1	1	1	1	4	4	1	1	1	1	7	6	1	4
11	11	34	560	2	65	4	5	6	3	7	5	3	1	0	1	0	0	7	4	1	1	7	7	5	1	3	5	7	6	6	1	7	4	4	4	1	1	1	1	4	4	1	1	1	1	7	6	1	4
11	11	34	560	2	65	4	5	6	3	7	5	3	1	0	1	0	0	7	4	1	1	7	7	5	1	3	5	7	6	6	1	7	4	4	4	1	1	1	1	4	4	1	1	1	1	7	6	1	4
11	11	34	560	2	65	4	5	6	3	7	5	3	1	0	1	0	0	7	4	1	1	7	7	5	1	3	5	7	6	6	1	7	4	4	4	1	1	1	1	4	4	1	1	1	1	7	6	1	4
11	11	35	561	2	61	3	5	5	2	7	5	2	1	1	1	0	0	3	2	1	2	3	6	2	4	2	5	5	3	3	2	5	2	3	4	3	2	2	4	4	3	5	2	2	2	2	2	2	2
11	11	35	561	2	61	3	5	5	2	7	5	2	1	1	1	0	0	3	2	1	2	3	6	2	4	2	5	5	3	3	2	5	2	3	4	3	2	2	4	4	3	5	2	2	2	2	2	2	2
11	11	35	561	2	61	3	5	5	2	7	5	2	1	1	1	0	0	3	2	1	2	3	6	2	4	2	5	5	3	3	2	5	2	3	4	3	2	2	4	4	3	5	2	2	2	2	2	2	2
11	11	35	561	2	61	3	5	5	2	7	5	2	1	1	1	0	0	3	2	1	2	3	6	2	4	2	5	5	3	3	2	5	2	3	4	3	2	2	4	4	3	5	2	2	2	2	2	2	2
11	11	35	561	2	61	3	5	5	2	7	5	2	1	1	1	0	0	3	2	1	2	3	6	2	4	2	5	5	3	3	2	5	2	3	4	3	2	2	4	4	3	5	2	2	2	2	2	2	2
11	11	35	561	2	61	3	5	5	2	7	5	2	1	1	1	0	0	3	2	1	2	3	6	2	4	2	5	5	3	3	2	5	2	3	4	3	2	2	4	4	3	5	2	2	2	2	2	2	2
11	11	35	561	2	61	3	5	5	2	7	5	2	1	1	1	0	0	3	2	1	2	3	6	2	4	2	5	5	3	3	2	5	2	3	4	3	2	2	4	4	3	5	2	2	2	2	2	2	2
11	11	35	561	2	61	3	5	5	2	7	5	2	1	1	1	0	0	3	2	1	2	3	6	2	4	2	5	5	3	3	2	5	2	3	4	3	2	2	4	4	3	5	2	2	2	2	2	2	2
11	11	35	561	2	61	3	5	5	2	7	5	2	1	1	1	0	0	3	2	1	2	3	6	2	4	2	5	5	3	3	2	5	2	3	4	3	2	2	4	4	3	5	2	2	2	2	2	2	2
11	11	35	561	2	61	3	5	5	2	7	5	2	1	1	1	0	0	3	2	1	2	3	6	2	4	2	5	5	3	3	2	5	2	3	4	3	2	2	4	4	3	5	2	2	2	2	2	2	2
11	11	35	561	2	61	3	5	5	2	7	5	2	1	1	1	0	0	3	2	1	2	3	6	2	4	2	5	5	3	3	2	5	2	3	4	3	2	2	4	4	3	5	2	2	2	2	2	2	2
11	11	35	561	2	61	3	5	5	2	7	5	2	1	1	1	0	0	3	2	1	2	3	6	2	4	2	5	5	3	3	2	5	2	3	4	3	2	2	4	4	3	5	2	2	2	2	2	2	2
11	11	35	561	2	61	3	5	5	2	7	5	2	1	1	1	0	0	3	2	1	2	3	6	2	4	2	5	5	3	3	2	5	2	3	4	3	2	2	4	4	3	5	2	2	2	2	2	2	2
11	11	35	561	2	61	3	5	5	2	7	5	2	1	1	1	0	0	3	2	1	2	3	6	2	4	2	5	5	3	3	2	5	2	3	4	3	2	2	4	4	3	5	2	2	2	2	2	2	2
11	11	35	561	2	61	3	5	5	2	7	5	2	1	1	1	0	0	3	2	1	2	3	6	2	4	2	5	5	3	3	2	5	2	3	4	3	2	2	4	4	3	5	2	2	2	2	2	2	2
11	11	35	561	2	61	3	5	5	2	7	5	2	1	1	1	0	0	3	2	1	2	3	6	2	4	2	5	5	3	3	2	5	2	3	4	3	2	2	4	4	3	5	2	2	2	2	2	2	2
11	11	35	561	2	61	3	5	5	2	7	5	2	1	1	1	0	0	3	2	1	2	3	6	2	4	2	5	5	3	3	2	5	2	3	4	3	2	2	4	4	3	5	2	2	2	2	2	2	2
11	11	35	561	2	61	3	5	5	2	7	5	2	1	1	1	0	0	3	2	1	2	3	6	2	4	2	5	5	3	3	2	5	2	3	4	3	2	2	4	4	3	5	2	2	2	2	2	2	2
11	11	35	561	2	61	3	5	5	2	7	5	2	1	1	1	0	0	3	2	1	2	3	6	2	4	2	5	5	3	3	2	5	2	3	4	3	2	2	4	4	3	5	2	2	2	2	2	2	2
11	11	35	561	2	61	3	5	5	2	7	5	2	1	1	1	0	0	3	2	1	2	3	6	2	4	2	5	5	3	3	2	5	2	3	4	3	2	2	4	4	3	5	2	2	2	2	2	2	2
11	11	36	562	1	65	2	5	3	2	3	5	5	1	0	1	0	0	1	1	1	1	1	1	1	1	1	5	5	2	4	1	1	4	1	1	1	1	1	3	2	5	1	1	5	1	1	1	1	1
11	11	36	562	1	65	2	5	3	2	3	5	5	1	0	1	0	0	1	1	1	1	1	1	1	1	1	5	5	2	4	1	1	4	1	1	1	1	1	3	2	5	1	1	5	1	1	1	1	1
11	11	36	562	1	65	2	5	3	2	3	5	5	1	0	1	0	0	1	1	1	1	1	1	1	1	1	5	5	2	4	1	1	4	1	1	1	1	1	3	2	5	1	1	5	1	1	1	1	1
11	11	36	562	1	65	2	5	3	2	3	5	5	1	0	1	0	0	1	1	1	1	1	1	1	1	1	5	5	2	4	1	1	4	1	1	1	1	1	3	2	5	1	1	5	1	1	1	1	1
11	11	36	562	1	65	2	5	3	2	3	5	5	1	0	1	0	0	1	1	1	1	1	1	1	1	1	5	5	2	4	1	1	4	1	1	1	1	1	3	2	5	1	1	5	1	1	1	1	1
11	11	36	562	1	65	2	5	3	2	3	5	5	1	0	1	0	0	1	1	1	1	1	1	1	1	1	5	5	2	4	1	1	4	1	1	1	1	1	3	2	5	1	1	5	1	1	1	1	1
11	11	36	562	1	65	2	5	3	2	3	5	5	1	0	1	0	0	1	1	1	1	1	1	1	1	1	5	5	2	4	1	1	4	1	1	1	1	1	3	2	5	1	1	5	1	1	1	1	1
11	11	36	562	1	65	2	5	3	2	3	5	5	1	0	1	0	0	1	1	1	1	1	1	1	1	1	5	5	2	4	1	1	4	1	1	1	1	1	3	2	5	1	1	5	1	1	1	1	1
11	11	36	562	1	65	2	5	3	2	3	5	5	1	0	1	0	0	1	1	1	1	1	1	1	1	1	5	5	2	4	1	1	4	1	1	1	1	1	3	2	5	1	1	5	1	1	1	1	1
11	11	36	562	1	65	2	5	3	2	3	5	5	1	0	1	0	0	1	1	1	1	1	1	1	1	1	5	5	2	4	1	1	4	1	1	1	1	1	3	2	5	1	1	5	1	1	1	1	1
11	11	36	562	1	65	2	5	3	2	3	5	5	1	0	1	0	0	1	1	1	1	1	1	1	1	1	5	5	2	4	1	1	4	1	1	1	1	1	3	2	5	1	1	5	1	1	1	1	1
11	11	36	562	1	65	2	5	3	2	3	5	5	1	0	1	0	0	1	1	1	1	1	1	1	1	1	5	5	2	4	1	1	4	1	1	1	1	1	3	2	5	1	1	5	1	1	1	1	1
11	11	36	562	1	65	2	5	3	2	3	5	5	1	0	1	0	0	1	1	1	1	1	1	1	1	1	5	5	2	4	1	1	4	1	1	1	1	1	3	2	5	1	1	5	1	1	1	1	1
11	11	36	562	1	65	2	5	3	2	3	5	5	1	0	1	0	0	1	1	1	1	1	1	1	1	1	5	5	2	4	1	1	4	1	1	1	1	1	3	2	5	1	1	5	1	1	1	1	1
11	11	36	562	1	65	2	5	3	2	3	5	5	1	0	1	0	0	1	1	1	1	1	1	1	1	1	5	5	2	4	1	1	4	1	1	1	1	1	3	2	5	1	1	5	1	1	1	1	1
11	11	36	562	1	65	2	5	3	2	3	5	5	1	0	1	0	0	1	1	1	1	1	1	1	1	1	5	5	2	4	1	1	4	1	1	1	1	1	3	2	5	1	1	5	1	1	1	1	1
11	11	36	562	1	65	2	5	3	2	3	5	5	1	0	1	0	0	1	1	1	1	1	1	1	1	1	5	5	2	4	1	1	4	1	1	1	1	1	3	2	5	1	1	5	1	1	1	1	1
11	11	36	562	1	65	2	5	3	2	3	5	5	1	0	1	0	0	1	1	1	1	1	1	1	1	1	5	5	2	4	1	1	4	1	1	1	1	1	3	2	5	1	1	5	1	1	1	1	1
11	11	36	562	1	65	2	5	3	2	3	5	5	1	0	1	0	0	1	1	1	1	1	1	1	1	1	5	5	2	4	1	1	4	1	1	1	1	1	3	2	5	1	1	5	1	1	1	1	1
11	11	36	562	1	65	2	5	3	2	3	5	5	1	0	1	0	0	1	1	1	1	1	1	1	1	1	5	5	2	4	1	1	4	1	1	1	1	1	3	2	5	1	1	5	1	1	1	1	1
11	11	37	563	1	65	4	5	4	3	6	5	3	1	0	0	0	0	6	5	3	5	6	7	2	2	5	6	4	5	4	3	7	4	5	6	3	3	7	7	3	6	1	3	7	5	3	4	3	3
11	11	37	563	1	65	4	5	4	3	6	5	3	1	0	0	0	0	6	5	3	5	6	7	2	2	5	6	4	5	4	3	7	4	5	6	3	3	7	7	3	6	1	3	7	5	3	4	3	3
11	11	37	563	1	65	4	5	4	3	6	5	3	1	0	0	0	0	6	5	3	5	6	7	2	2	5	6	4	5	4	3	7	4	5	6	3	3	7	7	3	6	1	3	7	5	3	4	3	3
11	11	37	563	1	65	4	5	4	3	6	5	3	1	0	0	0	0	6	5	3	5	6	7	2	2	5	6	4	5	4	3	7	4	5	6	3	3	7	7	3	6	1	3	7	5	3	4	3	3
11	11	37	563	1	65	4	5	4	3	6	5	3	1	0	0	0	0	6	5	3	5	6	7	2	2	5	6	4	5	4	3	7	4	5	6	3	3	7	7	3	6	1	3	7	5	3	4	3	3
11	11	37	563	1	65	4	5	4	3	6	5	3	1	0	0	0	0	6	5	3	5	6	7	2	2	5	6	4	5	4	3	7	4	5	6	3	3	7	7	3	6	1	3	7	5	3	4	3	3
11	11	37	563	1	65	4	5	4	3	6	5	3	1	0	0	0	0	6	5	3	5	6	7	2	2	5	6	4	5	4	3	7	4	5	6	3	3	7	7	3	6	1	3	7	5	3	4	3	3
11	11	37	563	1	65	4	5	4	3	6	5	3	1	0	0	0	0	6	5	3	5	6	7	2	2	5	6	4	5	4	3	7	4	5	6	3	3	7	7	3	6	1	3	7	5	3	4	3	3
11	11	37	563	1	65	4	5	4	3	6	5	3	1	0	0	0	0	6	5	3	5	6	7	2	2	5	6	4	5	4	3	7	4	5	6	3	3	7	7	3	6	1	3	7	5	3	4	3	3
11	11	37	563	1	65	4	5	4	3	6	5	3	1	0	0	0	0	6	5	3	5	6	7	2	2	5	6	4	5	4	3	7	4	5	6	3	3	7	7	3	6	1	3	7	5	3	4	3	3
11	11	37	563	1	65	4	5	4	3	6	5	3	1	0	0	0	0	6	5	3	5	6	7	2	2	5	6	4	5	4	3	7	4	5	6	3	3	7	7	3	6	1	3	7	5	3	4	3	3
11	11	37	563	1	65	4	5	4	3	6	5	3	1	0	0	0	0	6	5	3	5	6	7	2	2	5	6	4	5	4	3	7	4	5	6	3	3	7	7	3	6	1	3	7	5	3	4	3	3
11	11	37	563	1	65	4	5	4	3	6	5	3	1	0	0	0	0	6	5	3	5	6	7	2	2	5	6	4	5	4	3	7	4	5	6	3	3	7	7	3	6	1	3	7	5	3	4	3	3
11	11	37	563	1	65	4	5	4	3	6	5	3	1	0	0	0	0	6	5	3	5	6	7	2	2	5	6	4	5	4	3	7	4	5	6	3	3	7	7	3	6	1	3	7	5	3	4	3	3
11	11	37	563	1	65	4	5	4	3	6	5	3	1	0	0	0	0	6	5	3	5	6	7	2	2	5	6	4	5	4	3	7	4	5	6	3	3	7	7	3	6	1	3	7	5	3	4	3	3
11	11	37	563	1	65	4	5	4	3	6	5	3	1	0	0	0	0	6	5	3	5	6	7	2	2	5	6	4	5	4	3	7	4	5	6	3	3	7	7	3	6	1	3	7	5	3	4	3	3
11	11	37	563	1	65	4	5	4	3	6	5	3	1	0	0	0	0	6	5	3	5	6	7	2	2	5	6	4	5	4	3	7	4	5	6	3	3	7	7	3	6	1	3	7	5	3	4	3	3
11	11	37	563	1	65	4	5	4	3	6	5	3	1	0	0	0	0	6	5	3	5	6	7	2	2	5	6	4	5	4	3	7	4	5	6	3	3	7	7	3	6	1	3	7	5	3	4	3	3
11	11	37	563	1	65	4	5	4	3	6	5	3	1	0	0	0	0	6	5	3	5	6	7	2	2	5	6	4	5	4	3	7	4	5	6	3	3	7	7	3	6	1	3	7	5	3	4	3	3
11	11	37	563	1	65	4	5	4	3	6	5	3	1	0	0	0	0	6	5	3	5	6	7	2	2	5	6	4	5	4	3	7	4	5	6	3	3	7	7	3	6	1	3	7	5	3	4	3	3
11	11	38	564	1	62	4	5	5	3	1	5	2	1	1	0	0	0	5	5	5	4	5	7	6	5	5	5	4	5	6	3	5	6	2	6	1	1	3	4	4	4	2	5	6	6	6	1	1	1
11	11	38	564	1	62	4	5	5	3	1	5	2	1	1	0	0	0	5	5	5	4	5	7	6	5	5	5	4	5	6	3	5	6	2	6	1	1	3	4	4	4	2	5	6	6	6	1	1	1
11	11	38	564	1	62	4	5	5	3	1	5	2	1	1	0	0	0	5	5	5	4	5	7	6	5	5	5	4	5	6	3	5	6	2	6	1	1	3	4	4	4	2	5	6	6	6	1	1	1
11	11	38	564	1	62	4	5	5	3	1	5	2	1	1	0	0	0	5	5	5	4	5	7	6	5	5	5	4	5	6	3	5	6	2	6	1	1	3	4	4	4	2	5	6	6	6	1	1	1
11	11	38	564	1	62	4	5	5	3	1	5	2	1	1	0	0	0	5	5	5	4	5	7	6	5	5	5	4	5	6	3	5	6	2	6	1	1	3	4	4	4	2	5	6	6	6	1	1	1
11	11	38	564	1	62	4	5	5	3	1	5	2	1	1	0	0	0	5	5	5	4	5	7	6	5	5	5	4	5	6	3	5	6	2	6	1	1	3	4	4	4	2	5	6	6	6	1	1	1
11	11	38	564	1	62	4	5	5	3	1	5	2	1	1	0	0	0	5	5	5	4	5	7	6	5	5	5	4	5	6	3	5	6	2	6	1	1	3	4	4	4	2	5	6	6	6	1	1	1
11	11	38	564	1	62	4	5	5	3	1	5	2	1	1	0	0	0	5	5	5	4	5	7	6	5	5	5	4	5	6	3	5	6	2	6	1	1	3	4	4	4	2	5	6	6	6	1	1	1
11	11	38	564	1	62	4	5	5	3	1	5	2	1	1	0	0	0	5	5	5	4	5	7	6	5	5	5	4	5	6	3	5	6	2	6	1	1	3	4	4	4	2	5	6	6	6	1	1	1
11	11	38	564	1	62	4	5	5	3	1	5	2	1	1	0	0	0	5	5	5	4	5	7	6	5	5	5	4	5	6	3	5	6	2	6	1	1	3	4	4	4	2	5	6	6	6	1	1	1
11	11	38	564	1	62	4	5	5	3	1	5	2	1	1	0	0	0	5	5	5	4	5	7	6	5	5	5	4	5	6	3	5	6	2	6	1	1	3	4	4	4	2	5	6	6	6	1	1	1
11	11	38	564	1	62	4	5	5	3	1	5	2	1	1	0	0	0	5	5	5	4	5	7	6	5	5	5	4	5	6	3	5	6	2	6	1	1	3	4	4	4	2	5	6	6	6	1	1	1
11	11	38	564	1	62	4	5	5	3	1	5	2	1	1	0	0	0	5	5	5	4	5	7	6	5	5	5	4	5	6	3	5	6	2	6	1	1	3	4	4	4	2	5	6	6	6	1	1	1
11	11	38	564	1	62	4	5	5	3	1	5	2	1	1	0	0	0	5	5	5	4	5	7	6	5	5	5	4	5	6	3	5	6	2	6	1	1	3	4	4	4	2	5	6	6	6	1	1	1
11	11	38	564	1	62	4	5	5	3	1	5	2	1	1	0	0	0	5	5	5	4	5	7	6	5	5	5	4	5	6	3	5	6	2	6	1	1	3	4	4	4	2	5	6	6	6	1	1	1
11	11	38	564	1	62	4	5	5	3	1	5	2	1	1	0	0	0	5	5	5	4	5	7	6	5	5	5	4	5	6	3	5	6	2	6	1	1	3	4	4	4	2	5	6	6	6	1	1	1
11	11	38	564	1	62	4	5	5	3	1	5	2	1	1	0	0	0	5	5	5	4	5	7	6	5	5	5	4	5	6	3	5	6	2	6	1	1	3	4	4	4	2	5	6	6	6	1	1	1
11	11	38	564	1	62	4	5	5	3	1	5	2	1	1	0	0	0	5	5	5	4	5	7	6	5	5	5	4	5	6	3	5	6	2	6	1	1	3	4	4	4	2	5	6	6	6	1	1	1
11	11	38	564	1	62	4	5	5	3	1	5	2	1	1	0	0	0	5	5	5	4	5	7	6	5	5	5	4	5	6	3	5	6	2	6	1	1	3	4	4	4	2	5	6	6	6	1	1	1
11	11	38	564	1	62	4	5	5	3	1	5	2	1	1	0	0	0	5	5	5	4	5	7	6	5	5	5	4	5	6	3	5	6	2	6	1	1	3	4	4	4	2	5	6	6	6	1	1	1
11	11	39	565	2	44	4	2	6	4	4	4	2	1	1	1	0	1	5	4	1	1	7	7	7	4	4	5	5	6	5	5	3	3	3	2	2	1	5	2	6	2	2	1	1	1	6	2	3	2
11	11	39	565	2	44	4	2	6	4	4	4	2	1	1	1	0	1	5	4	1	1	7	7	7	4	4	5	5	6	5	5	3	3	3	2	2	1	5	2	6	2	2	1	1	1	6	2	3	2
11	11	39	565	2	44	4	2	6	4	4	4	2	1	1	1	0	1	5	4	1	1	7	7	7	4	4	5	5	6	5	5	3	3	3	2	2	1	5	2	6	2	2	1	1	1	6	2	3	2
11	11	39	565	2	44	4	2	6	4	4	4	2	1	1	1	0	1	5	4	1	1	7	7	7	4	4	5	5	6	5	5	3	3	3	2	2	1	5	2	6	2	2	1	1	1	6	2	3	2
11	11	39	565	2	44	4	2	6	4	4	4	2	1	1	1	0	1	5	4	1	1	7	7	7	4	4	5	5	6	5	5	3	3	3	2	2	1	5	2	6	2	2	1	1	1	6	2	3	2
11	11	39	565	2	44	4	2	6	4	4	4	2	1	1	1	0	1	5	4	1	1	7	7	7	4	4	5	5	6	5	5	3	3	3	2	2	1	5	2	6	2	2	1	1	1	6	2	3	2
11	11	39	565	2	44	4	2	6	4	4	4	2	1	1	1	0	1	5	4	1	1	7	7	7	4	4	5	5	6	5	5	3	3	3	2	2	1	5	2	6	2	2	1	1	1	6	2	3	2
11	11	39	565	2	44	4	2	6	4	4	4	2	1	1	1	0	1	5	4	1	1	7	7	7	4	4	5	5	6	5	5	3	3	3	2	2	1	5	2	6	2	2	1	1	1	6	2	3	2
11	11	39	565	2	44	4	2	6	4	4	4	2	1	1	1	0	1	5	4	1	1	7	7	7	4	4	5	5	6	5	5	3	3	3	2	2	1	5	2	6	2	2	1	1	1	6	2	3	2
11	11	39	565	2	44	4	2	6	4	4	4	2	1	1	1	0	1	5	4	1	1	7	7	7	4	4	5	5	6	5	5	3	3	3	2	2	1	5	2	6	2	2	1	1	1	6	2	3	2
11	11	39	565	2	44	4	2	6	4	4	4	2	1	1	1	0	1	5	4	1	1	7	7	7	4	4	5	5	6	5	5	3	3	3	2	2	1	5	2	6	2	2	1	1	1	6	2	3	2
11	11	39	565	2	44	4	2	6	4	4	4	2	1	1	1	0	1	5	4	1	1	7	7	7	4	4	5	5	6	5	5	3	3	3	2	2	1	5	2	6	2	2	1	1	1	6	2	3	2
11	11	39	565	2	44	4	2	6	4	4	4	2	1	1	1	0	1	5	4	1	1	7	7	7	4	4	5	5	6	5	5	3	3	3	2	2	1	5	2	6	2	2	1	1	1	6	2	3	2
11	11	39	565	2	44	4	2	6	4	4	4	2	1	1	1	0	1	5	4	1	1	7	7	7	4	4	5	5	6	5	5	3	3	3	2	2	1	5	2	6	2	2	1	1	1	6	2	3	2
11	11	39	565	2	44	4	2	6	4	4	4	2	1	1	1	0	1	5	4	1	1	7	7	7	4	4	5	5	6	5	5	3	3	3	2	2	1	5	2	6	2	2	1	1	1	6	2	3	2
11	11	39	565	2	44	4	2	6	4	4	4	2	1	1	1	0	1	5	4	1	1	7	7	7	4	4	5	5	6	5	5	3	3	3	2	2	1	5	2	6	2	2	1	1	1	6	2	3	2
11	11	39	565	2	44	4	2	6	4	4	4	2	1	1	1	0	1	5	4	1	1	7	7	7	4	4	5	5	6	5	5	3	3	3	2	2	1	5	2	6	2	2	1	1	1	6	2	3	2
11	11	39	565	2	44	4	2	6	4	4	4	2	1	1	1	0	1	5	4	1	1	7	7	7	4	4	5	5	6	5	5	3	3	3	2	2	1	5	2	6	2	2	1	1	1	6	2	3	2
11	11	39	565	2	44	4	2	6	4	4	4	2	1	1	1	0	1	5	4	1	1	7	7	7	4	4	5	5	6	5	5	3	3	3	2	2	1	5	2	6	2	2	1	1	1	6	2	3	2
11	11	39	565	2	44	4	2	6	4	4	4	2	1	1	1	0	1	5	4	1	1	7	7	7	4	4	5	5	6	5	5	3	3	3	2	2	1	5	2	6	2	2	1	1	1	6	2	3	2
11	11	40	566	1	44	4	2	6	4	7	5	5	1	1	0	1	1	7	4	2	2	7	7	2	4	4	2	1	6	1	7	1	1	7	2	2	6	7	7	5	1	2	1	1	1	3	2	2	7
11	11	40	566	1	44	4	2	6	4	7	5	5	1	1	0	1	1	7	4	2	2	7	7	2	4	4	2	1	6	1	7	1	1	7	2	2	6	7	7	5	1	2	1	1	1	3	2	2	7
11	11	40	566	1	44	4	2	6	4	7	5	5	1	1	0	1	1	7	4	2	2	7	7	2	4	4	2	1	6	1	7	1	1	7	2	2	6	7	7	5	1	2	1	1	1	3	2	2	7
11	11	40	566	1	44	4	2	6	4	7	5	5	1	1	0	1	1	7	4	2	2	7	7	2	4	4	2	1	6	1	7	1	1	7	2	2	6	7	7	5	1	2	1	1	1	3	2	2	7
11	11	40	566	1	44	4	2	6	4	7	5	5	1	1	0	1	1	7	4	2	2	7	7	2	4	4	2	1	6	1	7	1	1	7	2	2	6	7	7	5	1	2	1	1	1	3	2	2	7
11	11	40	566	1	44	4	2	6	4	7	5	5	1	1	0	1	1	7	4	2	2	7	7	2	4	4	2	1	6	1	7	1	1	7	2	2	6	7	7	5	1	2	1	1	1	3	2	2	7
11	11	40	566	1	44	4	2	6	4	7	5	5	1	1	0	1	1	7	4	2	2	7	7	2	4	4	2	1	6	1	7	1	1	7	2	2	6	7	7	5	1	2	1	1	1	3	2	2	7
11	11	40	566	1	44	4	2	6	4	7	5	5	1	1	0	1	1	7	4	2	2	7	7	2	4	4	2	1	6	1	7	1	1	7	2	2	6	7	7	5	1	2	1	1	1	3	2	2	7
11	11	40	566	1	44	4	2	6	4	7	5	5	1	1	0	1	1	7	4	2	2	7	7	2	4	4	2	1	6	1	7	1	1	7	2	2	6	7	7	5	1	2	1	1	1	3	2	2	7
11	11	40	566	1	44	4	2	6	4	7	5	5	1	1	0	1	1	7	4	2	2	7	7	2	4	4	2	1	6	1	7	1	1	7	2	2	6	7	7	5	1	2	1	1	1	3	2	2	7
11	11	40	566	1	44	4	2	6	4	7	5	5	1	1	0	1	1	7	4	2	2	7	7	2	4	4	2	1	6	1	7	1	1	7	2	2	6	7	7	5	1	2	1	1	1	3	2	2	7
11	11	40	566	1	44	4	2	6	4	7	5	5	1	1	0	1	1	7	4	2	2	7	7	2	4	4	2	1	6	1	7	1	1	7	2	2	6	7	7	5	1	2	1	1	1	3	2	2	7
11	11	40	566	1	44	4	2	6	4	7	5	5	1	1	0	1	1	7	4	2	2	7	7	2	4	4	2	1	6	1	7	1	1	7	2	2	6	7	7	5	1	2	1	1	1	3	2	2	7
11	11	40	566	1	44	4	2	6	4	7	5	5	1	1	0	1	1	7	4	2	2	7	7	2	4	4	2	1	6	1	7	1	1	7	2	2	6	7	7	5	1	2	1	1	1	3	2	2	7
11	11	40	566	1	44	4	2	6	4	7	5	5	1	1	0	1	1	7	4	2	2	7	7	2	4	4	2	1	6	1	7	1	1	7	2	2	6	7	7	5	1	2	1	1	1	3	2	2	7
11	11	40	566	1	44	4	2	6	4	7	5	5	1	1	0	1	1	7	4	2	2	7	7	2	4	4	2	1	6	1	7	1	1	7	2	2	6	7	7	5	1	2	1	1	1	3	2	2	7
11	11	40	566	1	44	4	2	6	4	7	5	5	1	1	0	1	1	7	4	2	2	7	7	2	4	4	2	1	6	1	7	1	1	7	2	2	6	7	7	5	1	2	1	1	1	3	2	2	7
11	11	40	566	1	44	4	2	6	4	7	5	5	1	1	0	1	1	7	4	2	2	7	7	2	4	4	2	1	6	1	7	1	1	7	2	2	6	7	7	5	1	2	1	1	1	3	2	2	7
11	11	40	566	1	44	4	2	6	4	7	5	5	1	1	0	1	1	7	4	2	2	7	7	2	4	4	2	1	6	1	7	1	1	7	2	2	6	7	7	5	1	2	1	1	1	3	2	2	7
11	11	40	566	1	44	4	2	6	4	7	5	5	1	1	0	1	1	7	4	2	2	7	7	2	4	4	2	1	6	1	7	1	1	7	2	2	6	7	7	5	1	2	1	1	1	3	2	2	7
11	11	41	567	1	35	4	1	2	2	4	4	1	1	1	1	0	0	4	3	1	1	6	7	3	3	3	7	7	1	6	2	2	3	2	6	1	1	2	2	2	5	1	6	6	6	4	1	1	5
11	11	41	567	1	35	4	1	2	2	4	4	1	1	1	1	0	0	4	3	1	1	6	7	3	3	3	7	7	1	6	2	2	3	2	6	1	1	2	2	2	5	1	6	6	6	4	1	1	5
11	11	41	567	1	35	4	1	2	2	4	4	1	1	1	1	0	0	4	3	1	1	6	7	3	3	3	7	7	1	6	2	2	3	2	6	1	1	2	2	2	5	1	6	6	6	4	1	1	5
11	11	41	567	1	35	4	1	2	2	4	4	1	1	1	1	0	0	4	3	1	1	6	7	3	3	3	7	7	1	6	2	2	3	2	6	1	1	2	2	2	5	1	6	6	6	4	1	1	5
11	11	41	567	1	35	4	1	2	2	4	4	1	1	1	1	0	0	4	3	1	1	6	7	3	3	3	7	7	1	6	2	2	3	2	6	1	1	2	2	2	5	1	6	6	6	4	1	1	5
11	11	41	567	1	35	4	1	2	2	4	4	1	1	1	1	0	0	4	3	1	1	6	7	3	3	3	7	7	1	6	2	2	3	2	6	1	1	2	2	2	5	1	6	6	6	4	1	1	5
11	11	41	567	1	35	4	1	2	2	4	4	1	1	1	1	0	0	4	3	1	1	6	7	3	3	3	7	7	1	6	2	2	3	2	6	1	1	2	2	2	5	1	6	6	6	4	1	1	5
11	11	41	567	1	35	4	1	2	2	4	4	1	1	1	1	0	0	4	3	1	1	6	7	3	3	3	7	7	1	6	2	2	3	2	6	1	1	2	2	2	5	1	6	6	6	4	1	1	5
11	11	41	567	1	35	4	1	2	2	4	4	1	1	1	1	0	0	4	3	1	1	6	7	3	3	3	7	7	1	6	2	2	3	2	6	1	1	2	2	2	5	1	6	6	6	4	1	1	5
11	11	41	567	1	35	4	1	2	2	4	4	1	1	1	1	0	0	4	3	1	1	6	7	3	3	3	7	7	1	6	2	2	3	2	6	1	1	2	2	2	5	1	6	6	6	4	1	1	5
11	11	41	567	1	35	4	1	2	2	4	4	1	1	1	1	0	0	4	3	1	1	6	7	3	3	3	7	7	1	6	2	2	3	2	6	1	1	2	2	2	5	1	6	6	6	4	1	1	5
11	11	41	567	1	35	4	1	2	2	4	4	1	1	1	1	0	0	4	3	1	1	6	7	3	3	3	7	7	1	6	2	2	3	2	6	1	1	2	2	2	5	1	6	6	6	4	1	1	5
11	11	41	567	1	35	4	1	2	2	4	4	1	1	1	1	0	0	4	3	1	1	6	7	3	3	3	7	7	1	6	2	2	3	2	6	1	1	2	2	2	5	1	6	6	6	4	1	1	5
11	11	41	567	1	35	4	1	2	2	4	4	1	1	1	1	0	0	4	3	1	1	6	7	3	3	3	7	7	1	6	2	2	3	2	6	1	1	2	2	2	5	1	6	6	6	4	1	1	5
11	11	41	567	1	35	4	1	2	2	4	4	1	1	1	1	0	0	4	3	1	1	6	7	3	3	3	7	7	1	6	2	2	3	2	6	1	1	2	2	2	5	1	6	6	6	4	1	1	5
11	11	41	567	1	35	4	1	2	2	4	4	1	1	1	1	0	0	4	3	1	1	6	7	3	3	3	7	7	1	6	2	2	3	2	6	1	1	2	2	2	5	1	6	6	6	4	1	1	5
11	11	41	567	1	35	4	1	2	2	4	4	1	1	1	1	0	0	4	3	1	1	6	7	3	3	3	7	7	1	6	2	2	3	2	6	1	1	2	2	2	5	1	6	6	6	4	1	1	5
11	11	41	567	1	35	4	1	2	2	4	4	1	1	1	1	0	0	4	3	1	1	6	7	3	3	3	7	7	1	6	2	2	3	2	6	1	1	2	2	2	5	1	6	6	6	4	1	1	5
11	11	41	567	1	35	4	1	2	2	4	4	1	1	1	1	0	0	4	3	1	1	6	7	3	3	3	7	7	1	6	2	2	3	2	6	1	1	2	2	2	5	1	6	6	6	4	1	1	5
11	11	41	567	1	35	4	1	2	2	4	4	1	1	1	1	0	0	4	3	1	1	6	7	3	3	3	7	7	1	6	2	2	3	2	6	1	1	2	2	2	5	1	6	6	6	4	1	1	5
11	11	42	568	2	43	3	3	1	3	4	3	1	1	1	1	1	1	7	7	5	6	7	7	7	7	7	7	7	1	7	5	7	1	1	7	1	1	5	1	4	7	1	7	7	7	7	7	7	7
11	11	42	568	2	43	3	3	1	3	4	3	1	1	1	1	1	1	7	7	5	6	7	7	7	7	7	7	7	1	7	5	7	1	1	7	1	1	5	1	4	7	1	7	7	7	7	7	7	7
11	11	42	568	2	43	3	3	1	3	4	3	1	1	1	1	1	1	7	7	5	6	7	7	7	7	7	7	7	1	7	5	7	1	1	7	1	1	5	1	4	7	1	7	7	7	7	7	7	7
11	11	42	568	2	43	3	3	1	3	4	3	1	1	1	1	1	1	7	7	5	6	7	7	7	7	7	7	7	1	7	5	7	1	1	7	1	1	5	1	4	7	1	7	7	7	7	7	7	7
11	11	42	568	2	43	3	3	1	3	4	3	1	1	1	1	1	1	7	7	5	6	7	7	7	7	7	7	7	1	7	5	7	1	1	7	1	1	5	1	4	7	1	7	7	7	7	7	7	7
11	11	42	568	2	43	3	3	1	3	4	3	1	1	1	1	1	1	7	7	5	6	7	7	7	7	7	7	7	1	7	5	7	1	1	7	1	1	5	1	4	7	1	7	7	7	7	7	7	7
11	11	42	568	2	43	3	3	1	3	4	3	1	1	1	1	1	1	7	7	5	6	7	7	7	7	7	7	7	1	7	5	7	1	1	7	1	1	5	1	4	7	1	7	7	7	7	7	7	7
11	11	42	568	2	43	3	3	1	3	4	3	1	1	1	1	1	1	7	7	5	6	7	7	7	7	7	7	7	1	7	5	7	1	1	7	1	1	5	1	4	7	1	7	7	7	7	7	7	7
11	11	42	568	2	43	3	3	1	3	4	3	1	1	1	1	1	1	7	7	5	6	7	7	7	7	7	7	7	1	7	5	7	1	1	7	1	1	5	1	4	7	1	7	7	7	7	7	7	7
11	11	42	568	2	43	3	3	1	3	4	3	1	1	1	1	1	1	7	7	5	6	7	7	7	7	7	7	7	1	7	5	7	1	1	7	1	1	5	1	4	7	1	7	7	7	7	7	7	7
11	11	42	568	2	43	3	3	1	3	4	3	1	1	1	1	1	1	7	7	5	6	7	7	7	7	7	7	7	1	7	5	7	1	1	7	1	1	5	1	4	7	1	7	7	7	7	7	7	7
11	11	42	568	2	43	3	3	1	3	4	3	1	1	1	1	1	1	7	7	5	6	7	7	7	7	7	7	7	1	7	5	7	1	1	7	1	1	5	1	4	7	1	7	7	7	7	7	7	7
11	11	42	568	2	43	3	3	1	3	4	3	1	1	1	1	1	1	7	7	5	6	7	7	7	7	7	7	7	1	7	5	7	1	1	7	1	1	5	1	4	7	1	7	7	7	7	7	7	7
11	11	42	568	2	43	3	3	1	3	4	3	1	1	1	1	1	1	7	7	5	6	7	7	7	7	7	7	7	1	7	5	7	1	1	7	1	1	5	1	4	7	1	7	7	7	7	7	7	7
11	11	42	568	2	43	3	3	1	3	4	3	1	1	1	1	1	1	7	7	5	6	7	7	7	7	7	7	7	1	7	5	7	1	1	7	1	1	5	1	4	7	1	7	7	7	7	7	7	7
11	11	42	568	2	43	3	3	1	3	4	3	1	1	1	1	1	1	7	7	5	6	7	7	7	7	7	7	7	1	7	5	7	1	1	7	1	1	5	1	4	7	1	7	7	7	7	7	7	7
11	11	42	568	2	43	3	3	1	3	4	3	1	1	1	1	1	1	7	7	5	6	7	7	7	7	7	7	7	1	7	5	7	1	1	7	1	1	5	1	4	7	1	7	7	7	7	7	7	7
11	11	42	568	2	43	3	3	1	3	4	3	1	1	1	1	1	1	7	7	5	6	7	7	7	7	7	7	7	1	7	5	7	1	1	7	1	1	5	1	4	7	1	7	7	7	7	7	7	7
11	11	42	568	2	43	3	3	1	3	4	3	1	1	1	1	1	1	7	7	5	6	7	7	7	7	7	7	7	1	7	5	7	1	1	7	1	1	5	1	4	7	1	7	7	7	7	7	7	7
11	11	42	568	2	43	3	3	1	3	4	3	1	1	1	1	1	1	7	7	5	6	7	7	7	7	7	7	7	1	7	5	7	1	1	7	1	1	5	1	4	7	1	7	7	7	7	7	7	7
11	11	43	569	2	49	2	3	11	2	11	5	2	0	1	0	0	0	7	7	7	7	3	7	5	7	7	7	7	7	7	1	7	7	1	5	5	1	1	1	7	7	1	7	7	7	6	7	7	7
11	11	43	569	2	49	2	3	11	2	11	5	2	0	1	0	0	0	7	7	7	7	3	7	5	7	7	7	7	7	7	1	7	7	1	5	5	1	1	1	7	7	1	7	7	7	6	7	7	7
11	11	43	569	2	49	2	3	11	2	11	5	2	0	1	0	0	0	7	7	7	7	3	7	5	7	7	7	7	7	7	1	7	7	1	5	5	1	1	1	7	7	1	7	7	7	6	7	7	7
11	11	43	569	2	49	2	3	11	2	11	5	2	0	1	0	0	0	7	7	7	7	3	7	5	7	7	7	7	7	7	1	7	7	1	5	5	1	1	1	7	7	1	7	7	7	6	7	7	7
11	11	43	569	2	49	2	3	11	2	11	5	2	0	1	0	0	0	7	7	7	7	3	7	5	7	7	7	7	7	7	1	7	7	1	5	5	1	1	1	7	7	1	7	7	7	6	7	7	7
11	11	43	569	2	49	2	3	11	2	11	5	2	0	1	0	0	0	7	7	7	7	3	7	5	7	7	7	7	7	7	1	7	7	1	5	5	1	1	1	7	7	1	7	7	7	6	7	7	7
11	11	43	569	2	49	2	3	11	2	11	5	2	0	1	0	0	0	7	7	7	7	3	7	5	7	7	7	7	7	7	1	7	7	1	5	5	1	1	1	7	7	1	7	7	7	6	7	7	7
11	11	43	569	2	49	2	3	11	2	11	5	2	0	1	0	0	0	7	7	7	7	3	7	5	7	7	7	7	7	7	1	7	7	1	5	5	1	1	1	7	7	1	7	7	7	6	7	7	7
11	11	43	569	2	49	2	3	11	2	11	5	2	0	1	0	0	0	7	7	7	7	3	7	5	7	7	7	7	7	7	1	7	7	1	5	5	1	1	1	7	7	1	7	7	7	6	7	7	7
11	11	43	569	2	49	2	3	11	2	11	5	2	0	1	0	0	0	7	7	7	7	3	7	5	7	7	7	7	7	7	1	7	7	1	5	5	1	1	1	7	7	1	7	7	7	6	7	7	7
11	11	43	569	2	49	2	3	11	2	11	5	2	0	1	0	0	0	7	7	7	7	3	7	5	7	7	7	7	7	7	1	7	7	1	5	5	1	1	1	7	7	1	7	7	7	6	7	7	7
11	11	43	569	2	49	2	3	11	2	11	5	2	0	1	0	0	0	7	7	7	7	3	7	5	7	7	7	7	7	7	1	7	7	1	5	5	1	1	1	7	7	1	7	7	7	6	7	7	7
11	11	43	569	2	49	2	3	11	2	11	5	2	0	1	0	0	0	7	7	7	7	3	7	5	7	7	7	7	7	7	1	7	7	1	5	5	1	1	1	7	7	1	7	7	7	6	7	7	7
11	11	43	569	2	49	2	3	11	2	11	5	2	0	1	0	0	0	7	7	7	7	3	7	5	7	7	7	7	7	7	1	7	7	1	5	5	1	1	1	7	7	1	7	7	7	6	7	7	7
11	11	43	569	2	49	2	3	11	2	11	5	2	0	1	0	0	0	7	7	7	7	3	7	5	7	7	7	7	7	7	1	7	7	1	5	5	1	1	1	7	7	1	7	7	7	6	7	7	7
11	11	43	569	2	49	2	3	11	2	11	5	2	0	1	0	0	0	7	7	7	7	3	7	5	7	7	7	7	7	7	1	7	7	1	5	5	1	1	1	7	7	1	7	7	7	6	7	7	7
11	11	43	569	2	49	2	3	11	2	11	5	2	0	1	0	0	0	7	7	7	7	3	7	5	7	7	7	7	7	7	1	7	7	1	5	5	1	1	1	7	7	1	7	7	7	6	7	7	7
11	11	43	569	2	49	2	3	11	2	11	5	2	0	1	0	0	0	7	7	7	7	3	7	5	7	7	7	7	7	7	1	7	7	1	5	5	1	1	1	7	7	1	7	7	7	6	7	7	7
11	11	43	569	2	49	2	3	11	2	11	5	2	0	1	0	0	0	7	7	7	7	3	7	5	7	7	7	7	7	7	1	7	7	1	5	5	1	1	1	7	7	1	7	7	7	6	7	7	7
11	11	43	569	2	49	2	3	11	2	11	5	2	0	1	0	0	0	7	7	7	7	3	7	5	7	7	7	7	7	7	1	7	7	1	5	5	1	1	1	7	7	1	7	7	7	6	7	7	7
11	11	44	570	2	51	2	3	11	4	4	4	1	1	1	1	0	1	7	7	6	5	7	7	6	7	6	7	6	3	7	4	7	6	2	7	2	2	4	4	3	5	4	4	4	4	6	7	6	7
11	11	44	570	2	51	2	3	11	4	4	4	1	1	1	1	0	1	7	7	6	5	7	7	6	7	6	7	6	3	7	4	7	6	2	7	2	2	4	4	3	5	4	4	4	4	6	7	6	7
11	11	44	570	2	51	2	3	11	4	4	4	1	1	1	1	0	1	7	7	6	5	7	7	6	7	6	7	6	3	7	4	7	6	2	7	2	2	4	4	3	5	4	4	4	4	6	7	6	7
11	11	44	570	2	51	2	3	11	4	4	4	1	1	1	1	0	1	7	7	6	5	7	7	6	7	6	7	6	3	7	4	7	6	2	7	2	2	4	4	3	5	4	4	4	4	6	7	6	7
11	11	44	570	2	51	2	3	11	4	4	4	1	1	1	1	0	1	7	7	6	5	7	7	6	7	6	7	6	3	7	4	7	6	2	7	2	2	4	4	3	5	4	4	4	4	6	7	6	7
11	11	44	570	2	51	2	3	11	4	4	4	1	1	1	1	0	1	7	7	6	5	7	7	6	7	6	7	6	3	7	4	7	6	2	7	2	2	4	4	3	5	4	4	4	4	6	7	6	7
11	11	44	570	2	51	2	3	11	4	4	4	1	1	1	1	0	1	7	7	6	5	7	7	6	7	6	7	6	3	7	4	7	6	2	7	2	2	4	4	3	5	4	4	4	4	6	7	6	7
11	11	44	570	2	51	2	3	11	4	4	4	1	1	1	1	0	1	7	7	6	5	7	7	6	7	6	7	6	3	7	4	7	6	2	7	2	2	4	4	3	5	4	4	4	4	6	7	6	7
11	11	44	570	2	51	2	3	11	4	4	4	1	1	1	1	0	1	7	7	6	5	7	7	6	7	6	7	6	3	7	4	7	6	2	7	2	2	4	4	3	5	4	4	4	4	6	7	6	7
11	11	44	570	2	51	2	3	11	4	4	4	1	1	1	1	0	1	7	7	6	5	7	7	6	7	6	7	6	3	7	4	7	6	2	7	2	2	4	4	3	5	4	4	4	4	6	7	6	7
11	11	44	570	2	51	2	3	11	4	4	4	1	1	1	1	0	1	7	7	6	5	7	7	6	7	6	7	6	3	7	4	7	6	2	7	2	2	4	4	3	5	4	4	4	4	6	7	6	7
11	11	44	570	2	51	2	3	11	4	4	4	1	1	1	1	0	1	7	7	6	5	7	7	6	7	6	7	6	3	7	4	7	6	2	7	2	2	4	4	3	5	4	4	4	4	6	7	6	7
11	11	44	570	2	51	2	3	11	4	4	4	1	1	1	1	0	1	7	7	6	5	7	7	6	7	6	7	6	3	7	4	7	6	2	7	2	2	4	4	3	5	4	4	4	4	6	7	6	7
11	11	44	570	2	51	2	3	11	4	4	4	1	1	1	1	0	1	7	7	6	5	7	7	6	7	6	7	6	3	7	4	7	6	2	7	2	2	4	4	3	5	4	4	4	4	6	7	6	7
11	11	44	570	2	51	2	3	11	4	4	4	1	1	1	1	0	1	7	7	6	5	7	7	6	7	6	7	6	3	7	4	7	6	2	7	2	2	4	4	3	5	4	4	4	4	6	7	6	7
11	11	44	570	2	51	2	3	11	4	4	4	1	1	1	1	0	1	7	7	6	5	7	7	6	7	6	7	6	3	7	4	7	6	2	7	2	2	4	4	3	5	4	4	4	4	6	7	6	7
11	11	44	570	2	51	2	3	11	4	4	4	1	1	1	1	0	1	7	7	6	5	7	7	6	7	6	7	6	3	7	4	7	6	2	7	2	2	4	4	3	5	4	4	4	4	6	7	6	7
11	11	44	570	2	51	2	3	11	4	4	4	1	1	1	1	0	1	7	7	6	5	7	7	6	7	6	7	6	3	7	4	7	6	2	7	2	2	4	4	3	5	4	4	4	4	6	7	6	7
11	11	44	570	2	51	2	3	11	4	4	4	1	1	1	1	0	1	7	7	6	5	7	7	6	7	6	7	6	3	7	4	7	6	2	7	2	2	4	4	3	5	4	4	4	4	6	7	6	7
11	11	44	570	2	51	2	3	11	4	4	4	1	1	1	1	0	1	7	7	6	5	7	7	6	7	6	7	6	3	7	4	7	6	2	7	2	2	4	4	3	5	4	4	4	4	6	7	6	7
11	11	45	571	2	38	3	2	3	3	5	5	2	1	1	1	0	1	7	7	5	5	7	7	7	4	4	7	7	5	6	5	5	5	5	6	5	4	4	4	6	7	3	3	3	3	7	3	2	4
11	11	45	571	2	38	3	2	3	3	5	5	2	1	1	1	0	1	7	7	5	5	7	7	7	4	4	7	7	5	6	5	5	5	5	6	5	4	4	4	6	7	3	3	3	3	7	3	2	4
11	11	45	571	2	38	3	2	3	3	5	5	2	1	1	1	0	1	7	7	5	5	7	7	7	4	4	7	7	5	6	5	5	5	5	6	5	4	4	4	6	7	3	3	3	3	7	3	2	4
11	11	45	571	2	38	3	2	3	3	5	5	2	1	1	1	0	1	7	7	5	5	7	7	7	4	4	7	7	5	6	5	5	5	5	6	5	4	4	4	6	7	3	3	3	3	7	3	2	4
11	11	45	571	2	38	3	2	3	3	5	5	2	1	1	1	0	1	7	7	5	5	7	7	7	4	4	7	7	5	6	5	5	5	5	6	5	4	4	4	6	7	3	3	3	3	7	3	2	4
11	11	45	571	2	38	3	2	3	3	5	5	2	1	1	1	0	1	7	7	5	5	7	7	7	4	4	7	7	5	6	5	5	5	5	6	5	4	4	4	6	7	3	3	3	3	7	3	2	4
11	11	45	571	2	38	3	2	3	3	5	5	2	1	1	1	0	1	7	7	5	5	7	7	7	4	4	7	7	5	6	5	5	5	5	6	5	4	4	4	6	7	3	3	3	3	7	3	2	4
11	11	45	571	2	38	3	2	3	3	5	5	2	1	1	1	0	1	7	7	5	5	7	7	7	4	4	7	7	5	6	5	5	5	5	6	5	4	4	4	6	7	3	3	3	3	7	3	2	4
11	11	45	571	2	38	3	2	3	3	5	5	2	1	1	1	0	1	7	7	5	5	7	7	7	4	4	7	7	5	6	5	5	5	5	6	5	4	4	4	6	7	3	3	3	3	7	3	2	4
11	11	45	571	2	38	3	2	3	3	5	5	2	1	1	1	0	1	7	7	5	5	7	7	7	4	4	7	7	5	6	5	5	5	5	6	5	4	4	4	6	7	3	3	3	3	7	3	2	4
11	11	45	571	2	38	3	2	3	3	5	5	2	1	1	1	0	1	7	7	5	5	7	7	7	4	4	7	7	5	6	5	5	5	5	6	5	4	4	4	6	7	3	3	3	3	7	3	2	4
11	11	45	571	2	38	3	2	3	3	5	5	2	1	1	1	0	1	7	7	5	5	7	7	7	4	4	7	7	5	6	5	5	5	5	6	5	4	4	4	6	7	3	3	3	3	7	3	2	4
11	11	45	571	2	38	3	2	3	3	5	5	2	1	1	1	0	1	7	7	5	5	7	7	7	4	4	7	7	5	6	5	5	5	5	6	5	4	4	4	6	7	3	3	3	3	7	3	2	4
11	11	45	571	2	38	3	2	3	3	5	5	2	1	1	1	0	1	7	7	5	5	7	7	7	4	4	7	7	5	6	5	5	5	5	6	5	4	4	4	6	7	3	3	3	3	7	3	2	4
11	11	45	571	2	38	3	2	3	3	5	5	2	1	1	1	0	1	7	7	5	5	7	7	7	4	4	7	7	5	6	5	5	5	5	6	5	4	4	4	6	7	3	3	3	3	7	3	2	4
11	11	45	571	2	38	3	2	3	3	5	5	2	1	1	1	0	1	7	7	5	5	7	7	7	4	4	7	7	5	6	5	5	5	5	6	5	4	4	4	6	7	3	3	3	3	7	3	2	4
11	11	45	571	2	38	3	2	3	3	5	5	2	1	1	1	0	1	7	7	5	5	7	7	7	4	4	7	7	5	6	5	5	5	5	6	5	4	4	4	6	7	3	3	3	3	7	3	2	4
11	11	45	571	2	38	3	2	3	3	5	5	2	1	1	1	0	1	7	7	5	5	7	7	7	4	4	7	7	5	6	5	5	5	5	6	5	4	4	4	6	7	3	3	3	3	7	3	2	4
11	11	45	571	2	38	3	2	3	3	5	5	2	1	1	1	0	1	7	7	5	5	7	7	7	4	4	7	7	5	6	5	5	5	5	6	5	4	4	4	6	7	3	3	3	3	7	3	2	4
11	11	45	571	2	38	3	2	3	3	5	5	2	1	1	1	0	1	7	7	5	5	7	7	7	4	4	7	7	5	6	5	5	5	5	6	5	4	4	4	6	7	3	3	3	3	7	3	2	4
11	11	46	572	2	35	4	1	3	2	4	3	1	0	1	1	1	0	7	6	5	5	7	7	7	6	6	7	5	7	6	5	7	7	6	6	3	4	5	5	4	7	7	4	4	3	7	6	5	6
11	11	46	572	2	35	4	1	3	2	4	3	1	0	1	1	1	0	7	6	5	5	7	7	7	6	6	7	5	7	6	5	7	7	6	6	3	4	5	5	4	7	7	4	4	3	7	6	5	6
11	11	46	572	2	35	4	1	3	2	4	3	1	0	1	1	1	0	7	6	5	5	7	7	7	6	6	7	5	7	6	5	7	7	6	6	3	4	5	5	4	7	7	4	4	3	7	6	5	6
11	11	46	572	2	35	4	1	3	2	4	3	1	0	1	1	1	0	7	6	5	5	7	7	7	6	6	7	5	7	6	5	7	7	6	6	3	4	5	5	4	7	7	4	4	3	7	6	5	6
11	11	46	572	2	35	4	1	3	2	4	3	1	0	1	1	1	0	7	6	5	5	7	7	7	6	6	7	5	7	6	5	7	7	6	6	3	4	5	5	4	7	7	4	4	3	7	6	5	6
11	11	46	572	2	35	4	1	3	2	4	3	1	0	1	1	1	0	7	6	5	5	7	7	7	6	6	7	5	7	6	5	7	7	6	6	3	4	5	5	4	7	7	4	4	3	7	6	5	6
11	11	46	572	2	35	4	1	3	2	4	3	1	0	1	1	1	0	7	6	5	5	7	7	7	6	6	7	5	7	6	5	7	7	6	6	3	4	5	5	4	7	7	4	4	3	7	6	5	6
11	11	46	572	2	35	4	1	3	2	4	3	1	0	1	1	1	0	7	6	5	5	7	7	7	6	6	7	5	7	6	5	7	7	6	6	3	4	5	5	4	7	7	4	4	3	7	6	5	6
11	11	46	572	2	35	4	1	3	2	4	3	1	0	1	1	1	0	7	6	5	5	7	7	7	6	6	7	5	7	6	5	7	7	6	6	3	4	5	5	4	7	7	4	4	3	7	6	5	6
11	11	46	572	2	35	4	1	3	2	4	3	1	0	1	1	1	0	7	6	5	5	7	7	7	6	6	7	5	7	6	5	7	7	6	6	3	4	5	5	4	7	7	4	4	3	7	6	5	6
11	11	46	572	2	35	4	1	3	2	4	3	1	0	1	1	1	0	7	6	5	5	7	7	7	6	6	7	5	7	6	5	7	7	6	6	3	4	5	5	4	7	7	4	4	3	7	6	5	6
11	11	46	572	2	35	4	1	3	2	4	3	1	0	1	1	1	0	7	6	5	5	7	7	7	6	6	7	5	7	6	5	7	7	6	6	3	4	5	5	4	7	7	4	4	3	7	6	5	6
11	11	46	572	2	35	4	1	3	2	4	3	1	0	1	1	1	0	7	6	5	5	7	7	7	6	6	7	5	7	6	5	7	7	6	6	3	4	5	5	4	7	7	4	4	3	7	6	5	6
11	11	46	572	2	35	4	1	3	2	4	3	1	0	1	1	1	0	7	6	5	5	7	7	7	6	6	7	5	7	6	5	7	7	6	6	3	4	5	5	4	7	7	4	4	3	7	6	5	6
11	11	46	572	2	35	4	1	3	2	4	3	1	0	1	1	1	0	7	6	5	5	7	7	7	6	6	7	5	7	6	5	7	7	6	6	3	4	5	5	4	7	7	4	4	3	7	6	5	6
11	11	46	572	2	35	4	1	3	2	4	3	1	0	1	1	1	0	7	6	5	5	7	7	7	6	6	7	5	7	6	5	7	7	6	6	3	4	5	5	4	7	7	4	4	3	7	6	5	6
11	11	46	572	2	35	4	1	3	2	4	3	1	0	1	1	1	0	7	6	5	5	7	7	7	6	6	7	5	7	6	5	7	7	6	6	3	4	5	5	4	7	7	4	4	3	7	6	5	6
11	11	46	572	2	35	4	1	3	2	4	3	1	0	1	1	1	0	7	6	5	5	7	7	7	6	6	7	5	7	6	5	7	7	6	6	3	4	5	5	4	7	7	4	4	3	7	6	5	6
11	11	46	572	2	35	4	1	3	2	4	3	1	0	1	1	1	0	7	6	5	5	7	7	7	6	6	7	5	7	6	5	7	7	6	6	3	4	5	5	4	7	7	4	4	3	7	6	5	6
11	11	46	572	2	35	4	1	3	2	4	3	1	0	1	1	1	0	7	6	5	5	7	7	7	6	6	7	5	7	6	5	7	7	6	6	3	4	5	5	4	7	7	4	4	3	7	6	5	6
11	11	47	573	2	37	4	3	1	2	5	4	2	1	1	1	0	0	7	7	4	4	7	7	7	5	5	5	6	4	6	6	6	5	4	6	4	4	2	2	4	5	2	4	7	6	7	5	2	4
11	11	47	573	2	37	4	3	1	2	5	4	2	1	1	1	0	0	7	7	4	4	7	7	7	5	5	5	6	4	6	6	6	5	4	6	4	4	2	2	4	5	2	4	7	6	7	5	2	4
11	11	47	573	2	37	4	3	1	2	5	4	2	1	1	1	0	0	7	7	4	4	7	7	7	5	5	5	6	4	6	6	6	5	4	6	4	4	2	2	4	5	2	4	7	6	7	5	2	4
11	11	47	573	2	37	4	3	1	2	5	4	2	1	1	1	0	0	7	7	4	4	7	7	7	5	5	5	6	4	6	6	6	5	4	6	4	4	2	2	4	5	2	4	7	6	7	5	2	4
11	11	47	573	2	37	4	3	1	2	5	4	2	1	1	1	0	0	7	7	4	4	7	7	7	5	5	5	6	4	6	6	6	5	4	6	4	4	2	2	4	5	2	4	7	6	7	5	2	4
11	11	47	573	2	37	4	3	1	2	5	4	2	1	1	1	0	0	7	7	4	4	7	7	7	5	5	5	6	4	6	6	6	5	4	6	4	4	2	2	4	5	2	4	7	6	7	5	2	4
11	11	47	573	2	37	4	3	1	2	5	4	2	1	1	1	0	0	7	7	4	4	7	7	7	5	5	5	6	4	6	6	6	5	4	6	4	4	2	2	4	5	2	4	7	6	7	5	2	4
11	11	47	573	2	37	4	3	1	2	5	4	2	1	1	1	0	0	7	7	4	4	7	7	7	5	5	5	6	4	6	6	6	5	4	6	4	4	2	2	4	5	2	4	7	6	7	5	2	4
11	11	47	573	2	37	4	3	1	2	5	4	2	1	1	1	0	0	7	7	4	4	7	7	7	5	5	5	6	4	6	6	6	5	4	6	4	4	2	2	4	5	2	4	7	6	7	5	2	4
11	11	47	573	2	37	4	3	1	2	5	4	2	1	1	1	0	0	7	7	4	4	7	7	7	5	5	5	6	4	6	6	6	5	4	6	4	4	2	2	4	5	2	4	7	6	7	5	2	4
11	11	47	573	2	37	4	3	1	2	5	4	2	1	1	1	0	0	7	7	4	4	7	7	7	5	5	5	6	4	6	6	6	5	4	6	4	4	2	2	4	5	2	4	7	6	7	5	2	4
11	11	47	573	2	37	4	3	1	2	5	4	2	1	1	1	0	0	7	7	4	4	7	7	7	5	5	5	6	4	6	6	6	5	4	6	4	4	2	2	4	5	2	4	7	6	7	5	2	4
11	11	47	573	2	37	4	3	1	2	5	4	2	1	1	1	0	0	7	7	4	4	7	7	7	5	5	5	6	4	6	6	6	5	4	6	4	4	2	2	4	5	2	4	7	6	7	5	2	4
11	11	47	573	2	37	4	3	1	2	5	4	2	1	1	1	0	0	7	7	4	4	7	7	7	5	5	5	6	4	6	6	6	5	4	6	4	4	2	2	4	5	2	4	7	6	7	5	2	4
11	11	47	573	2	37	4	3	1	2	5	4	2	1	1	1	0	0	7	7	4	4	7	7	7	5	5	5	6	4	6	6	6	5	4	6	4	4	2	2	4	5	2	4	7	6	7	5	2	4
11	11	47	573	2	37	4	3	1	2	5	4	2	1	1	1	0	0	7	7	4	4	7	7	7	5	5	5	6	4	6	6	6	5	4	6	4	4	2	2	4	5	2	4	7	6	7	5	2	4
11	11	47	573	2	37	4	3	1	2	5	4	2	1	1	1	0	0	7	7	4	4	7	7	7	5	5	5	6	4	6	6	6	5	4	6	4	4	2	2	4	5	2	4	7	6	7	5	2	4
11	11	47	573	2	37	4	3	1	2	5	4	2	1	1	1	0	0	7	7	4	4	7	7	7	5	5	5	6	4	6	6	6	5	4	6	4	4	2	2	4	5	2	4	7	6	7	5	2	4
11	11	47	573	2	37	4	3	1	2	5	4	2	1	1	1	0	0	7	7	4	4	7	7	7	5	5	5	6	4	6	6	6	5	4	6	4	4	2	2	4	5	2	4	7	6	7	5	2	4
11	11	47	573	2	37	4	3	1	2	5	4	2	1	1	1	0	0	7	7	4	4	7	7	7	5	5	5	6	4	6	6	6	5	4	6	4	4	2	2	4	5	2	4	7	6	7	5	2	4
11	11	48	574	2	40	3	2	3	2	3	2	2	1	1	0	0	1	6	6	6	6	6	7	7	5	6	7	7	1	7	4	6	6	1	7	1	1	1	1	1	7	1	6	7	4	6	6	3	5
11	11	48	574	2	40	3	2	3	2	3	2	2	1	1	0	0	1	6	6	6	6	6	7	7	5	6	7	7	1	7	4	6	6	1	7	1	1	1	1	1	7	1	6	7	4	6	6	3	5
11	11	48	574	2	40	3	2	3	2	3	2	2	1	1	0	0	1	6	6	6	6	6	7	7	5	6	7	7	1	7	4	6	6	1	7	1	1	1	1	1	7	1	6	7	4	6	6	3	5
11	11	48	574	2	40	3	2	3	2	3	2	2	1	1	0	0	1	6	6	6	6	6	7	7	5	6	7	7	1	7	4	6	6	1	7	1	1	1	1	1	7	1	6	7	4	6	6	3	5
11	11	48	574	2	40	3	2	3	2	3	2	2	1	1	0	0	1	6	6	6	6	6	7	7	5	6	7	7	1	7	4	6	6	1	7	1	1	1	1	1	7	1	6	7	4	6	6	3	5
11	11	48	574	2	40	3	2	3	2	3	2	2	1	1	0	0	1	6	6	6	6	6	7	7	5	6	7	7	1	7	4	6	6	1	7	1	1	1	1	1	7	1	6	7	4	6	6	3	5
11	11	48	574	2	40	3	2	3	2	3	2	2	1	1	0	0	1	6	6	6	6	6	7	7	5	6	7	7	1	7	4	6	6	1	7	1	1	1	1	1	7	1	6	7	4	6	6	3	5
11	11	48	574	2	40	3	2	3	2	3	2	2	1	1	0	0	1	6	6	6	6	6	7	7	5	6	7	7	1	7	4	6	6	1	7	1	1	1	1	1	7	1	6	7	4	6	6	3	5
11	11	48	574	2	40	3	2	3	2	3	2	2	1	1	0	0	1	6	6	6	6	6	7	7	5	6	7	7	1	7	4	6	6	1	7	1	1	1	1	1	7	1	6	7	4	6	6	3	5
11	11	48	574	2	40	3	2	3	2	3	2	2	1	1	0	0	1	6	6	6	6	6	7	7	5	6	7	7	1	7	4	6	6	1	7	1	1	1	1	1	7	1	6	7	4	6	6	3	5
11	11	48	574	2	40	3	2	3	2	3	2	2	1	1	0	0	1	6	6	6	6	6	7	7	5	6	7	7	1	7	4	6	6	1	7	1	1	1	1	1	7	1	6	7	4	6	6	3	5
11	11	48	574	2	40	3	2	3	2	3	2	2	1	1	0	0	1	6	6	6	6	6	7	7	5	6	7	7	1	7	4	6	6	1	7	1	1	1	1	1	7	1	6	7	4	6	6	3	5
11	11	48	574	2	40	3	2	3	2	3	2	2	1	1	0	0	1	6	6	6	6	6	7	7	5	6	7	7	1	7	4	6	6	1	7	1	1	1	1	1	7	1	6	7	4	6	6	3	5
11	11	48	574	2	40	3	2	3	2	3	2	2	1	1	0	0	1	6	6	6	6	6	7	7	5	6	7	7	1	7	4	6	6	1	7	1	1	1	1	1	7	1	6	7	4	6	6	3	5
11	11	48	574	2	40	3	2	3	2	3	2	2	1	1	0	0	1	6	6	6	6	6	7	7	5	6	7	7	1	7	4	6	6	1	7	1	1	1	1	1	7	1	6	7	4	6	6	3	5
11	11	48	574	2	40	3	2	3	2	3	2	2	1	1	0	0	1	6	6	6	6	6	7	7	5	6	7	7	1	7	4	6	6	1	7	1	1	1	1	1	7	1	6	7	4	6	6	3	5
11	11	48	574	2	40	3	2	3	2	3	2	2	1	1	0	0	1	6	6	6	6	6	7	7	5	6	7	7	1	7	4	6	6	1	7	1	1	1	1	1	7	1	6	7	4	6	6	3	5
11	11	48	574	2	40	3	2	3	2	3	2	2	1	1	0	0	1	6	6	6	6	6	7	7	5	6	7	7	1	7	4	6	6	1	7	1	1	1	1	1	7	1	6	7	4	6	6	3	5
11	11	48	574	2	40	3	2	3	2	3	2	2	1	1	0	0	1	6	6	6	6	6	7	7	5	6	7	7	1	7	4	6	6	1	7	1	1	1	1	1	7	1	6	7	4	6	6	3	5
11	11	48	574	2	40	3	2	3	2	3	2	2	1	1	0	0	1	6	6	6	6	6	7	7	5	6	7	7	1	7	4	6	6	1	7	1	1	1	1	1	7	1	6	7	4	6	6	3	5
11	11	49	575	2	48	3	3	11	3	3	5	2	1	1	0	0	0	6	6	6	6	7	7	5	6	6	6	7	2	7	4	6	7	1	7	1	1	7	5	2	7	2	6	7	7	6	7	7	6
11	11	49	575	2	48	3	3	11	3	3	5	2	1	1	0	0	0	6	6	6	6	7	7	5	6	6	6	7	2	7	4	6	7	1	7	1	1	7	5	2	7	2	6	7	7	6	7	7	6
11	11	49	575	2	48	3	3	11	3	3	5	2	1	1	0	0	0	6	6	6	6	7	7	5	6	6	6	7	2	7	4	6	7	1	7	1	1	7	5	2	7	2	6	7	7	6	7	7	6
11	11	49	575	2	48	3	3	11	3	3	5	2	1	1	0	0	0	6	6	6	6	7	7	5	6	6	6	7	2	7	4	6	7	1	7	1	1	7	5	2	7	2	6	7	7	6	7	7	6
11	11	49	575	2	48	3	3	11	3	3	5	2	1	1	0	0	0	6	6	6	6	7	7	5	6	6	6	7	2	7	4	6	7	1	7	1	1	7	5	2	7	2	6	7	7	6	7	7	6
11	11	49	575	2	48	3	3	11	3	3	5	2	1	1	0	0	0	6	6	6	6	7	7	5	6	6	6	7	2	7	4	6	7	1	7	1	1	7	5	2	7	2	6	7	7	6	7	7	6
11	11	49	575	2	48	3	3	11	3	3	5	2	1	1	0	0	0	6	6	6	6	7	7	5	6	6	6	7	2	7	4	6	7	1	7	1	1	7	5	2	7	2	6	7	7	6	7	7	6
11	11	49	575	2	48	3	3	11	3	3	5	2	1	1	0	0	0	6	6	6	6	7	7	5	6	6	6	7	2	7	4	6	7	1	7	1	1	7	5	2	7	2	6	7	7	6	7	7	6
11	11	49	575	2	48	3	3	11	3	3	5	2	1	1	0	0	0	6	6	6	6	7	7	5	6	6	6	7	2	7	4	6	7	1	7	1	1	7	5	2	7	2	6	7	7	6	7	7	6
11	11	49	575	2	48	3	3	11	3	3	5	2	1	1	0	0	0	6	6	6	6	7	7	5	6	6	6	7	2	7	4	6	7	1	7	1	1	7	5	2	7	2	6	7	7	6	7	7	6
11	11	49	575	2	48	3	3	11	3	3	5	2	1	1	0	0	0	6	6	6	6	7	7	5	6	6	6	7	2	7	4	6	7	1	7	1	1	7	5	2	7	2	6	7	7	6	7	7	6
11	11	49	575	2	48	3	3	11	3	3	5	2	1	1	0	0	0	6	6	6	6	7	7	5	6	6	6	7	2	7	4	6	7	1	7	1	1	7	5	2	7	2	6	7	7	6	7	7	6
11	11	49	575	2	48	3	3	11	3	3	5	2	1	1	0	0	0	6	6	6	6	7	7	5	6	6	6	7	2	7	4	6	7	1	7	1	1	7	5	2	7	2	6	7	7	6	7	7	6
11	11	49	575	2	48	3	3	11	3	3	5	2	1	1	0	0	0	6	6	6	6	7	7	5	6	6	6	7	2	7	4	6	7	1	7	1	1	7	5	2	7	2	6	7	7	6	7	7	6
11	11	49	575	2	48	3	3	11	3	3	5	2	1	1	0	0	0	6	6	6	6	7	7	5	6	6	6	7	2	7	4	6	7	1	7	1	1	7	5	2	7	2	6	7	7	6	7	7	6
11	11	49	575	2	48	3	3	11	3	3	5	2	1	1	0	0	0	6	6	6	6	7	7	5	6	6	6	7	2	7	4	6	7	1	7	1	1	7	5	2	7	2	6	7	7	6	7	7	6
11	11	49	575	2	48	3	3	11	3	3	5	2	1	1	0	0	0	6	6	6	6	7	7	5	6	6	6	7	2	7	4	6	7	1	7	1	1	7	5	2	7	2	6	7	7	6	7	7	6
11	11	49	575	2	48	3	3	11	3	3	5	2	1	1	0	0	0	6	6	6	6	7	7	5	6	6	6	7	2	7	4	6	7	1	7	1	1	7	5	2	7	2	6	7	7	6	7	7	6
11	11	49	575	2	48	3	3	11	3	3	5	2	1	1	0	0	0	6	6	6	6	7	7	5	6	6	6	7	2	7	4	6	7	1	7	1	1	7	5	2	7	2	6	7	7	6	7	7	6
11	11	49	575	2	48	3	3	11	3	3	5	2	1	1	0	0	0	6	6	6	6	7	7	5	6	6	6	7	2	7	4	6	7	1	7	1	1	7	5	2	7	2	6	7	7	6	7	7	6
12	11	50	576	1	21	3	4	11	3	5	3	1	1	1	0	0	1	5	5	4	3	7	7	7	7	7	4	4	1	3	2	2	5	3	6	3	2	3	3	5	3	1	7	7	3	7	4	4	4
12	11	50	576	1	21	3	4	11	3	5	3	1	1	1	0	0	1	5	5	4	3	7	7	7	7	7	4	4	1	3	2	2	5	3	6	3	2	3	3	5	3	1	7	7	3	7	4	4	4
12	11	50	576	1	21	3	4	11	3	5	3	1	1	1	0	0	1	5	5	4	3	7	7	7	7	7	4	4	1	3	2	2	5	3	6	3	2	3	3	5	3	1	7	7	3	7	4	4	4
12	11	50	576	1	21	3	4	11	3	5	3	1	1	1	0	0	1	5	5	4	3	7	7	7	7	7	4	4	1	3	2	2	5	3	6	3	2	3	3	5	3	1	7	7	3	7	4	4	4
12	11	50	576	1	21	3	4	11	3	5	3	1	1	1	0	0	1	5	5	4	3	7	7	7	7	7	4	4	1	3	2	2	5	3	6	3	2	3	3	5	3	1	7	7	3	7	4	4	4
12	11	50	576	1	21	3	4	11	3	5	3	1	1	1	0	0	1	5	5	4	3	7	7	7	7	7	4	4	1	3	2	2	5	3	6	3	2	3	3	5	3	1	7	7	3	7	4	4	4
12	11	50	576	1	21	3	4	11	3	5	3	1	1	1	0	0	1	5	5	4	3	7	7	7	7	7	4	4	1	3	2	2	5	3	6	3	2	3	3	5	3	1	7	7	3	7	4	4	4
12	11	50	576	1	21	3	4	11	3	5	3	1	1	1	0	0	1	5	5	4	3	7	7	7	7	7	4	4	1	3	2	2	5	3	6	3	2	3	3	5	3	1	7	7	3	7	4	4	4
12	11	50	576	1	21	3	4	11	3	5	3	1	1	1	0	0	1	5	5	4	3	7	7	7	7	7	4	4	1	3	2	2	5	3	6	3	2	3	3	5	3	1	7	7	3	7	4	4	4
12	11	50	576	1	21	3	4	11	3	5	3	1	1	1	0	0	1	5	5	4	3	7	7	7	7	7	4	4	1	3	2	2	5	3	6	3	2	3	3	5	3	1	7	7	3	7	4	4	4
12	11	50	576	1	21	3	4	11	3	5	3	1	1	1	0	0	1	5	5	4	3	7	7	7	7	7	4	4	1	3	2	2	5	3	6	3	2	3	3	5	3	1	7	7	3	7	4	4	4
12	11	50	576	1	21	3	4	11	3	5	3	1	1	1	0	0	1	5	5	4	3	7	7	7	7	7	4	4	1	3	2	2	5	3	6	3	2	3	3	5	3	1	7	7	3	7	4	4	4
12	11	50	576	1	21	3	4	11	3	5	3	1	1	1	0	0	1	5	5	4	3	7	7	7	7	7	4	4	1	3	2	2	5	3	6	3	2	3	3	5	3	1	7	7	3	7	4	4	4
12	11	50	576	1	21	3	4	11	3	5	3	1	1	1	0	0	1	5	5	4	3	7	7	7	7	7	4	4	1	3	2	2	5	3	6	3	2	3	3	5	3	1	7	7	3	7	4	4	4
12	11	50	576	1	21	3	4	11	3	5	3	1	1	1	0	0	1	5	5	4	3	7	7	7	7	7	4	4	1	3	2	2	5	3	6	3	2	3	3	5	3	1	7	7	3	7	4	4	4
12	11	50	576	1	21	3	4	11	3	5	3	1	1	1	0	0	1	5	5	4	3	7	7	7	7	7	4	4	1	3	2	2	5	3	6	3	2	3	3	5	3	1	7	7	3	7	4	4	4
12	11	50	576	1	21	3	4	11	3	5	3	1	1	1	0	0	1	5	5	4	3	7	7	7	7	7	4	4	1	3	2	2	5	3	6	3	2	3	3	5	3	1	7	7	3	7	4	4	4
12	11	50	576	1	21	3	4	11	3	5	3	1	1	1	0	0	1	5	5	4	3	7	7	7	7	7	4	4	1	3	2	2	5	3	6	3	2	3	3	5	3	1	7	7	3	7	4	4	4
12	11	50	576	1	21	3	4	11	3	5	3	1	1	1	0	0	1	5	5	4	3	7	7	7	7	7	4	4	1	3	2	2	5	3	6	3	2	3	3	5	3	1	7	7	3	7	4	4	4
12	11	50	576	1	21	3	4	11	3	5	3	1	1	1	0	0	1	5	5	4	3	7	7	7	7	7	4	4	1	3	2	2	5	3	6	3	2	3	3	5	3	1	7	7	3	7	4	4	4
[truncated: 75 more columns]
