# Supplementary material for: Nudging to prevent the purchase of incompatible digital products online: An experimental study
Source: PLoS One. 2017 Mar 10;12(3):e0173333. doi: 10.1371/journal.pone.0173333 (PMC5345791; doi:10.1371/journal.pone.0173333)
Supplement: S1 Dataset — (ZIP) [file pone.0173333.s001.zip › data_treat12_50Ss.xlsx]

## Sheet: data_treat12_50Ss
id_session	id_treatment	subject_session	id_subject	q0_sex	q0_age	q0_education	q0_employment	q0_income	q0_people	q0_avg_income	q0_products	q0_freeproducts	q0_plat_pc	q0_plat_mob	q0_plat_tablet	q0_plat_app	q0_plat_web	q0_p11	q0_p12	q0_p13	q0_p14	q0_p15	q0_p16	q0_p17	q0_p18	q0_p19	q1_p1	q1_p2	q1_p3	q1_p4	q1_p5	q1_p6	q1_p7	q1_p8	q1_p9	q1_p10	q1_p11	q1_p12	q1_p13	q1_p14	q1_p15	q1_p16	q1_p17	q1_p18	q1_p19	q1_p20	q2_p1	q2_p2	q2_p3
10	12	1	577	2	21	4	4	11	4	4	4	2	1	1	0	0	1	7	7	4	4	6	7	6	5	5	6	6	3	6	3	5	7	3	5	3	3	6	4	4	5	3	7	7	7	6	7	7	6
10	12	1	577	2	21	4	4	11	4	4	4	2	1	1	0	0	1	7	7	4	4	6	7	6	5	5	6	6	3	6	3	5	7	3	5	3	3	6	4	4	5	3	7	7	7	6	7	7	6
10	12	1	577	2	21	4	4	11	4	4	4	2	1	1	0	0	1	7	7	4	4	6	7	6	5	5	6	6	3	6	3	5	7	3	5	3	3	6	4	4	5	3	7	7	7	6	7	7	6
10	12	1	577	2	21	4	4	11	4	4	4	2	1	1	0	0	1	7	7	4	4	6	7	6	5	5	6	6	3	6	3	5	7	3	5	3	3	6	4	4	5	3	7	7	7	6	7	7	6
10	12	1	577	2	21	4	4	11	4	4	4	2	1	1	0	0	1	7	7	4	4	6	7	6	5	5	6	6	3	6	3	5	7	3	5	3	3	6	4	4	5	3	7	7	7	6	7	7	6
10	12	1	577	2	21	4	4	11	4	4	4	2	1	1	0	0	1	7	7	4	4	6	7	6	5	5	6	6	3	6	3	5	7	3	5	3	3	6	4	4	5	3	7	7	7	6	7	7	6
10	12	1	577	2	21	4	4	11	4	4	4	2	1	1	0	0	1	7	7	4	4	6	7	6	5	5	6	6	3	6	3	5	7	3	5	3	3	6	4	4	5	3	7	7	7	6	7	7	6
10	12	1	577	2	21	4	4	11	4	4	4	2	1	1	0	0	1	7	7	4	4	6	7	6	5	5	6	6	3	6	3	5	7	3	5	3	3	6	4	4	5	3	7	7	7	6	7	7	6
10	12	1	577	2	21	4	4	11	4	4	4	2	1	1	0	0	1	7	7	4	4	6	7	6	5	5	6	6	3	6	3	5	7	3	5	3	3	6	4	4	5	3	7	7	7	6	7	7	6
10	12	1	577	2	21	4	4	11	4	4	4	2	1	1	0	0	1	7	7	4	4	6	7	6	5	5	6	6	3	6	3	5	7	3	5	3	3	6	4	4	5	3	7	7	7	6	7	7	6
10	12	1	577	2	21	4	4	11	4	4	4	2	1	1	0	0	1	7	7	4	4	6	7	6	5	5	6	6	3	6	3	5	7	3	5	3	3	6	4	4	5	3	7	7	7	6	7	7	6
10	12	1	577	2	21	4	4	11	4	4	4	2	1	1	0	0	1	7	7	4	4	6	7	6	5	5	6	6	3	6	3	5	7	3	5	3	3	6	4	4	5	3	7	7	7	6	7	7	6
10	12	1	577	2	21	4	4	11	4	4	4	2	1	1	0	0	1	7	7	4	4	6	7	6	5	5	6	6	3	6	3	5	7	3	5	3	3	6	4	4	5	3	7	7	7	6	7	7	6
10	12	1	577	2	21	4	4	11	4	4	4	2	1	1	0	0	1	7	7	4	4	6	7	6	5	5	6	6	3	6	3	5	7	3	5	3	3	6	4	4	5	3	7	7	7	6	7	7	6
10	12	1	577	2	21	4	4	11	4	4	4	2	1	1	0	0	1	7	7	4	4	6	7	6	5	5	6	6	3	6	3	5	7	3	5	3	3	6	4	4	5	3	7	7	7	6	7	7	6
10	12	1	577	2	21	4	4	11	4	4	4	2	1	1	0	0	1	7	7	4	4	6	7	6	5	5	6	6	3	6	3	5	7	3	5	3	3	6	4	4	5	3	7	7	7	6	7	7	6
10	12	1	577	2	21	4	4	11	4	4	4	2	1	1	0	0	1	7	7	4	4	6	7	6	5	5	6	6	3	6	3	5	7	3	5	3	3	6	4	4	5	3	7	7	7	6	7	7	6
10	12	1	577	2	21	4	4	11	4	4	4	2	1	1	0	0	1	7	7	4	4	6	7	6	5	5	6	6	3	6	3	5	7	3	5	3	3	6	4	4	5	3	7	7	7	6	7	7	6
10	12	1	577	2	21	4	4	11	4	4	4	2	1	1	0	0	1	7	7	4	4	6	7	6	5	5	6	6	3	6	3	5	7	3	5	3	3	6	4	4	5	3	7	7	7	6	7	7	6
10	12	1	577	2	21	4	4	11	4	4	4	2	1	1	0	0	1	7	7	4	4	6	7	6	5	5	6	6	3	6	3	5	7	3	5	3	3	6	4	4	5	3	7	7	7	6	7	7	6
10	12	2	578	2	24	4	4	11	3	3	5	1	1	1	0	0	1	5	4	3	3	7	5	4	2	2	6	6	5	5	7	4	1	3	2	4	2	4	5	5	5	1	6	1	3	4	5	3	3
10	12	2	578	2	24	4	4	11	3	3	5	1	1	1	0	0	1	5	4	3	3	7	5	4	2	2	6	6	5	5	7	4	1	3	2	4	2	4	5	5	5	1	6	1	3	4	5	3	3
10	12	2	578	2	24	4	4	11	3	3	5	1	1	1	0	0	1	5	4	3	3	7	5	4	2	2	6	6	5	5	7	4	1	3	2	4	2	4	5	5	5	1	6	1	3	4	5	3	3
10	12	2	578	2	24	4	4	11	3	3	5	1	1	1	0	0	1	5	4	3	3	7	5	4	2	2	6	6	5	5	7	4	1	3	2	4	2	4	5	5	5	1	6	1	3	4	5	3	3
10	12	2	578	2	24	4	4	11	3	3	5	1	1	1	0	0	1	5	4	3	3	7	5	4	2	2	6	6	5	5	7	4	1	3	2	4	2	4	5	5	5	1	6	1	3	4	5	3	3
10	12	2	578	2	24	4	4	11	3	3	5	1	1	1	0	0	1	5	4	3	3	7	5	4	2	2	6	6	5	5	7	4	1	3	2	4	2	4	5	5	5	1	6	1	3	4	5	3	3
10	12	2	578	2	24	4	4	11	3	3	5	1	1	1	0	0	1	5	4	3	3	7	5	4	2	2	6	6	5	5	7	4	1	3	2	4	2	4	5	5	5	1	6	1	3	4	5	3	3
10	12	2	578	2	24	4	4	11	3	3	5	1	1	1	0	0	1	5	4	3	3	7	5	4	2	2	6	6	5	5	7	4	1	3	2	4	2	4	5	5	5	1	6	1	3	4	5	3	3
10	12	2	578	2	24	4	4	11	3	3	5	1	1	1	0	0	1	5	4	3	3	7	5	4	2	2	6	6	5	5	7	4	1	3	2	4	2	4	5	5	5	1	6	1	3	4	5	3	3
10	12	2	578	2	24	4	4	11	3	3	5	1	1	1	0	0	1	5	4	3	3	7	5	4	2	2	6	6	5	5	7	4	1	3	2	4	2	4	5	5	5	1	6	1	3	4	5	3	3
10	12	2	578	2	24	4	4	11	3	3	5	1	1	1	0	0	1	5	4	3	3	7	5	4	2	2	6	6	5	5	7	4	1	3	2	4	2	4	5	5	5	1	6	1	3	4	5	3	3
10	12	2	578	2	24	4	4	11	3	3	5	1	1	1	0	0	1	5	4	3	3	7	5	4	2	2	6	6	5	5	7	4	1	3	2	4	2	4	5	5	5	1	6	1	3	4	5	3	3
10	12	2	578	2	24	4	4	11	3	3	5	1	1	1	0	0	1	5	4	3	3	7	5	4	2	2	6	6	5	5	7	4	1	3	2	4	2	4	5	5	5	1	6	1	3	4	5	3	3
10	12	2	578	2	24	4	4	11	3	3	5	1	1	1	0	0	1	5	4	3	3	7	5	4	2	2	6	6	5	5	7	4	1	3	2	4	2	4	5	5	5	1	6	1	3	4	5	3	3
10	12	2	578	2	24	4	4	11	3	3	5	1	1	1	0	0	1	5	4	3	3	7	5	4	2	2	6	6	5	5	7	4	1	3	2	4	2	4	5	5	5	1	6	1	3	4	5	3	3
10	12	2	578	2	24	4	4	11	3	3	5	1	1	1	0	0	1	5	4	3	3	7	5	4	2	2	6	6	5	5	7	4	1	3	2	4	2	4	5	5	5	1	6	1	3	4	5	3	3
10	12	2	578	2	24	4	4	11	3	3	5	1	1	1	0	0	1	5	4	3	3	7	5	4	2	2	6	6	5	5	7	4	1	3	2	4	2	4	5	5	5	1	6	1	3	4	5	3	3
10	12	2	578	2	24	4	4	11	3	3	5	1	1	1	0	0	1	5	4	3	3	7	5	4	2	2	6	6	5	5	7	4	1	3	2	4	2	4	5	5	5	1	6	1	3	4	5	3	3
10	12	2	578	2	24	4	4	11	3	3	5	1	1	1	0	0	1	5	4	3	3	7	5	4	2	2	6	6	5	5	7	4	1	3	2	4	2	4	5	5	5	1	6	1	3	4	5	3	3
10	12	2	578	2	24	4	4	11	3	3	5	1	1	1	0	0	1	5	4	3	3	7	5	4	2	2	6	6	5	5	7	4	1	3	2	4	2	4	5	5	5	1	6	1	3	4	5	3	3
13	12	3	579	2	35	4	3	11	2	6	5	3	1	1	1	0	0	7	7	6	7	7	7	5	6	7	6	6	6	6	6	3	5	4	6	5	4	5	6	2	7	1	6	6	6	5	7	3	4
13	12	3	579	2	35	4	3	11	2	6	5	3	1	1	1	0	0	7	7	6	7	7	7	5	6	7	6	6	6	6	6	3	5	4	6	5	4	5	6	2	7	1	6	6	6	5	7	3	4
13	12	3	579	2	35	4	3	11	2	6	5	3	1	1	1	0	0	7	7	6	7	7	7	5	6	7	6	6	6	6	6	3	5	4	6	5	4	5	6	2	7	1	6	6	6	5	7	3	4
13	12	3	579	2	35	4	3	11	2	6	5	3	1	1	1	0	0	7	7	6	7	7	7	5	6	7	6	6	6	6	6	3	5	4	6	5	4	5	6	2	7	1	6	6	6	5	7	3	4
13	12	3	579	2	35	4	3	11	2	6	5	3	1	1	1	0	0	7	7	6	7	7	7	5	6	7	6	6	6	6	6	3	5	4	6	5	4	5	6	2	7	1	6	6	6	5	7	3	4
13	12	3	579	2	35	4	3	11	2	6	5	3	1	1	1	0	0	7	7	6	7	7	7	5	6	7	6	6	6	6	6	3	5	4	6	5	4	5	6	2	7	1	6	6	6	5	7	3	4
13	12	3	579	2	35	4	3	11	2	6	5	3	1	1	1	0	0	7	7	6	7	7	7	5	6	7	6	6	6	6	6	3	5	4	6	5	4	5	6	2	7	1	6	6	6	5	7	3	4
13	12	3	579	2	35	4	3	11	2	6	5	3	1	1	1	0	0	7	7	6	7	7	7	5	6	7	6	6	6	6	6	3	5	4	6	5	4	5	6	2	7	1	6	6	6	5	7	3	4
13	12	3	579	2	35	4	3	11	2	6	5	3	1	1	1	0	0	7	7	6	7	7	7	5	6	7	6	6	6	6	6	3	5	4	6	5	4	5	6	2	7	1	6	6	6	5	7	3	4
13	12	3	579	2	35	4	3	11	2	6	5	3	1	1	1	0	0	7	7	6	7	7	7	5	6	7	6	6	6	6	6	3	5	4	6	5	4	5	6	2	7	1	6	6	6	5	7	3	4
13	12	3	579	2	35	4	3	11	2	6	5	3	1	1	1	0	0	7	7	6	7	7	7	5	6	7	6	6	6	6	6	3	5	4	6	5	4	5	6	2	7	1	6	6	6	5	7	3	4
13	12	3	579	2	35	4	3	11	2	6	5	3	1	1	1	0	0	7	7	6	7	7	7	5	6	7	6	6	6	6	6	3	5	4	6	5	4	5	6	2	7	1	6	6	6	5	7	3	4
13	12	3	579	2	35	4	3	11	2	6	5	3	1	1	1	0	0	7	7	6	7	7	7	5	6	7	6	6	6	6	6	3	5	4	6	5	4	5	6	2	7	1	6	6	6	5	7	3	4
13	12	3	579	2	35	4	3	11	2	6	5	3	1	1	1	0	0	7	7	6	7	7	7	5	6	7	6	6	6	6	6	3	5	4	6	5	4	5	6	2	7	1	6	6	6	5	7	3	4
13	12	3	579	2	35	4	3	11	2	6	5	3	1	1	1	0	0	7	7	6	7	7	7	5	6	7	6	6	6	6	6	3	5	4	6	5	4	5	6	2	7	1	6	6	6	5	7	3	4
13	12	3	579	2	35	4	3	11	2	6	5	3	1	1	1	0	0	7	7	6	7	7	7	5	6	7	6	6	6	6	6	3	5	4	6	5	4	5	6	2	7	1	6	6	6	5	7	3	4
13	12	3	579	2	35	4	3	11	2	6	5	3	1	1	1	0	0	7	7	6	7	7	7	5	6	7	6	6	6	6	6	3	5	4	6	5	4	5	6	2	7	1	6	6	6	5	7	3	4
13	12	3	579	2	35	4	3	11	2	6	5	3	1	1	1	0	0	7	7	6	7	7	7	5	6	7	6	6	6	6	6	3	5	4	6	5	4	5	6	2	7	1	6	6	6	5	7	3	4
13	12	3	579	2	35	4	3	11	2	6	5	3	1	1	1	0	0	7	7	6	7	7	7	5	6	7	6	6	6	6	6	3	5	4	6	5	4	5	6	2	7	1	6	6	6	5	7	3	4
13	12	3	579	2	35	4	3	11	2	6	5	3	1	1	1	0	0	7	7	6	7	7	7	5	6	7	6	6	6	6	6	3	5	4	6	5	4	5	6	2	7	1	6	6	6	5	7	3	4
13	12	4	580	1	56	3	5	5	3	3	5	4	1	1	0	0	0	4	4	3	3	5	4	3	1	1	6	4	1	4	4	3	5	2	5	5	3	6	6	6	6	1	4	5	4	3	1	1	1
13	12	4	580	1	56	3	5	5	3	3	5	4	1	1	0	0	0	4	4	3	3	5	4	3	1	1	6	4	1	4	4	3	5	2	5	5	3	6	6	6	6	1	4	5	4	3	1	1	1
13	12	4	580	1	56	3	5	5	3	3	5	4	1	1	0	0	0	4	4	3	3	5	4	3	1	1	6	4	1	4	4	3	5	2	5	5	3	6	6	6	6	1	4	5	4	3	1	1	1
13	12	4	580	1	56	3	5	5	3	3	5	4	1	1	0	0	0	4	4	3	3	5	4	3	1	1	6	4	1	4	4	3	5	2	5	5	3	6	6	6	6	1	4	5	4	3	1	1	1
13	12	4	580	1	56	3	5	5	3	3	5	4	1	1	0	0	0	4	4	3	3	5	4	3	1	1	6	4	1	4	4	3	5	2	5	5	3	6	6	6	6	1	4	5	4	3	1	1	1
13	12	4	580	1	56	3	5	5	3	3	5	4	1	1	0	0	0	4	4	3	3	5	4	3	1	1	6	4	1	4	4	3	5	2	5	5	3	6	6	6	6	1	4	5	4	3	1	1	1
13	12	4	580	1	56	3	5	5	3	3	5	4	1	1	0	0	0	4	4	3	3	5	4	3	1	1	6	4	1	4	4	3	5	2	5	5	3	6	6	6	6	1	4	5	4	3	1	1	1
13	12	4	580	1	56	3	5	5	3	3	5	4	1	1	0	0	0	4	4	3	3	5	4	3	1	1	6	4	1	4	4	3	5	2	5	5	3	6	6	6	6	1	4	5	4	3	1	1	1
13	12	4	580	1	56	3	5	5	3	3	5	4	1	1	0	0	0	4	4	3	3	5	4	3	1	1	6	4	1	4	4	3	5	2	5	5	3	6	6	6	6	1	4	5	4	3	1	1	1
13	12	4	580	1	56	3	5	5	3	3	5	4	1	1	0	0	0	4	4	3	3	5	4	3	1	1	6	4	1	4	4	3	5	2	5	5	3	6	6	6	6	1	4	5	4	3	1	1	1
13	12	4	580	1	56	3	5	5	3	3	5	4	1	1	0	0	0	4	4	3	3	5	4	3	1	1	6	4	1	4	4	3	5	2	5	5	3	6	6	6	6	1	4	5	4	3	1	1	1
13	12	4	580	1	56	3	5	5	3	3	5	4	1	1	0	0	0	4	4	3	3	5	4	3	1	1	6	4	1	4	4	3	5	2	5	5	3	6	6	6	6	1	4	5	4	3	1	1	1
13	12	4	580	1	56	3	5	5	3	3	5	4	1	1	0	0	0	4	4	3	3	5	4	3	1	1	6	4	1	4	4	3	5	2	5	5	3	6	6	6	6	1	4	5	4	3	1	1	1
13	12	4	580	1	56	3	5	5	3	3	5	4	1	1	0	0	0	4	4	3	3	5	4	3	1	1	6	4	1	4	4	3	5	2	5	5	3	6	6	6	6	1	4	5	4	3	1	1	1
13	12	4	580	1	56	3	5	5	3	3	5	4	1	1	0	0	0	4	4	3	3	5	4	3	1	1	6	4	1	4	4	3	5	2	5	5	3	6	6	6	6	1	4	5	4	3	1	1	1
13	12	4	580	1	56	3	5	5	3	3	5	4	1	1	0	0	0	4	4	3	3	5	4	3	1	1	6	4	1	4	4	3	5	2	5	5	3	6	6	6	6	1	4	5	4	3	1	1	1
13	12	4	580	1	56	3	5	5	3	3	5	4	1	1	0	0	0	4	4	3	3	5	4	3	1	1	6	4	1	4	4	3	5	2	5	5	3	6	6	6	6	1	4	5	4	3	1	1	1
13	12	4	580	1	56	3	5	5	3	3	5	4	1	1	0	0	0	4	4	3	3	5	4	3	1	1	6	4	1	4	4	3	5	2	5	5	3	6	6	6	6	1	4	5	4	3	1	1	1
13	12	4	580	1	56	3	5	5	3	3	5	4	1	1	0	0	0	4	4	3	3	5	4	3	1	1	6	4	1	4	4	3	5	2	5	5	3	6	6	6	6	1	4	5	4	3	1	1	1
13	12	4	580	1	56	3	5	5	3	3	5	4	1	1	0	0	0	4	4	3	3	5	4	3	1	1	6	4	1	4	4	3	5	2	5	5	3	6	6	6	6	1	4	5	4	3	1	1	1
13	12	5	581	1	59	4	5	7	4	8	5	5	1	1	1	0	0	2	3	1	1	1	6	1	3	1	5	4	5	5	2	2	2	6	2	6	6	6	6	6	4	3	2	2	2	1	2	1	6
13	12	5	581	1	59	4	5	7	4	8	5	5	1	1	1	0	0	2	3	1	1	1	6	1	3	1	5	4	5	5	2	2	2	6	2	6	6	6	6	6	4	3	2	2	2	1	2	1	6
13	12	5	581	1	59	4	5	7	4	8	5	5	1	1	1	0	0	2	3	1	1	1	6	1	3	1	5	4	5	5	2	2	2	6	2	6	6	6	6	6	4	3	2	2	2	1	2	1	6
13	12	5	581	1	59	4	5	7	4	8	5	5	1	1	1	0	0	2	3	1	1	1	6	1	3	1	5	4	5	5	2	2	2	6	2	6	6	6	6	6	4	3	2	2	2	1	2	1	6
13	12	5	581	1	59	4	5	7	4	8	5	5	1	1	1	0	0	2	3	1	1	1	6	1	3	1	5	4	5	5	2	2	2	6	2	6	6	6	6	6	4	3	2	2	2	1	2	1	6
13	12	5	581	1	59	4	5	7	4	8	5	5	1	1	1	0	0	2	3	1	1	1	6	1	3	1	5	4	5	5	2	2	2	6	2	6	6	6	6	6	4	3	2	2	2	1	2	1	6
13	12	5	581	1	59	4	5	7	4	8	5	5	1	1	1	0	0	2	3	1	1	1	6	1	3	1	5	4	5	5	2	2	2	6	2	6	6	6	6	6	4	3	2	2	2	1	2	1	6
13	12	5	581	1	59	4	5	7	4	8	5	5	1	1	1	0	0	2	3	1	1	1	6	1	3	1	5	4	5	5	2	2	2	6	2	6	6	6	6	6	4	3	2	2	2	1	2	1	6
13	12	5	581	1	59	4	5	7	4	8	5	5	1	1	1	0	0	2	3	1	1	1	6	1	3	1	5	4	5	5	2	2	2	6	2	6	6	6	6	6	4	3	2	2	2	1	2	1	6
13	12	5	581	1	59	4	5	7	4	8	5	5	1	1	1	0	0	2	3	1	1	1	6	1	3	1	5	4	5	5	2	2	2	6	2	6	6	6	6	6	4	3	2	2	2	1	2	1	6
13	12	5	581	1	59	4	5	7	4	8	5	5	1	1	1	0	0	2	3	1	1	1	6	1	3	1	5	4	5	5	2	2	2	6	2	6	6	6	6	6	4	3	2	2	2	1	2	1	6
13	12	5	581	1	59	4	5	7	4	8	5	5	1	1	1	0	0	2	3	1	1	1	6	1	3	1	5	4	5	5	2	2	2	6	2	6	6	6	6	6	4	3	2	2	2	1	2	1	6
13	12	5	581	1	59	4	5	7	4	8	5	5	1	1	1	0	0	2	3	1	1	1	6	1	3	1	5	4	5	5	2	2	2	6	2	6	6	6	6	6	4	3	2	2	2	1	2	1	6
13	12	5	581	1	59	4	5	7	4	8	5	5	1	1	1	0	0	2	3	1	1	1	6	1	3	1	5	4	5	5	2	2	2	6	2	6	6	6	6	6	4	3	2	2	2	1	2	1	6
13	12	5	581	1	59	4	5	7	4	8	5	5	1	1	1	0	0	2	3	1	1	1	6	1	3	1	5	4	5	5	2	2	2	6	2	6	6	6	6	6	4	3	2	2	2	1	2	1	6
13	12	5	581	1	59	4	5	7	4	8	5	5	1	1	1	0	0	2	3	1	1	1	6	1	3	1	5	4	5	5	2	2	2	6	2	6	6	6	6	6	4	3	2	2	2	1	2	1	6
13	12	5	581	1	59	4	5	7	4	8	5	5	1	1	1	0	0	2	3	1	1	1	6	1	3	1	5	4	5	5	2	2	2	6	2	6	6	6	6	6	4	3	2	2	2	1	2	1	6
13	12	5	581	1	59	4	5	7	4	8	5	5	1	1	1	0	0	2	3	1	1	1	6	1	3	1	5	4	5	5	2	2	2	6	2	6	6	6	6	6	4	3	2	2	2	1	2	1	6
13	12	5	581	1	59	4	5	7	4	8	5	5	1	1	1	0	0	2	3	1	1	1	6	1	3	1	5	4	5	5	2	2	2	6	2	6	6	6	6	6	4	3	2	2	2	1	2	1	6
13	12	5	581	1	59	4	5	7	4	8	5	5	1	1	1	0	0	2	3	1	1	1	6	1	3	1	5	4	5	5	2	2	2	6	2	6	6	6	6	6	4	3	2	2	2	1	2	1	6
13	12	6	582	1	56	4	3	6	3	8	4	1	1	1	1	0	1	4	7	4	4	6	4	6	6	6	4	3	7	1	7	7	1	7	2	6	5	2	6	2	4	2	1	1	1	6	1	1	1
13	12	6	582	1	56	4	3	6	3	8	4	1	1	1	1	0	1	4	7	4	4	6	4	6	6	6	4	3	7	1	7	7	1	7	2	6	5	2	6	2	4	2	1	1	1	6	1	1	1
13	12	6	582	1	56	4	3	6	3	8	4	1	1	1	1	0	1	4	7	4	4	6	4	6	6	6	4	3	7	1	7	7	1	7	2	6	5	2	6	2	4	2	1	1	1	6	1	1	1
13	12	6	582	1	56	4	3	6	3	8	4	1	1	1	1	0	1	4	7	4	4	6	4	6	6	6	4	3	7	1	7	7	1	7	2	6	5	2	6	2	4	2	1	1	1	6	1	1	1
13	12	6	582	1	56	4	3	6	3	8	4	1	1	1	1	0	1	4	7	4	4	6	4	6	6	6	4	3	7	1	7	7	1	7	2	6	5	2	6	2	4	2	1	1	1	6	1	1	1
13	12	6	582	1	56	4	3	6	3	8	4	1	1	1	1	0	1	4	7	4	4	6	4	6	6	6	4	3	7	1	7	7	1	7	2	6	5	2	6	2	4	2	1	1	1	6	1	1	1
13	12	6	582	1	56	4	3	6	3	8	4	1	1	1	1	0	1	4	7	4	4	6	4	6	6	6	4	3	7	1	7	7	1	7	2	6	5	2	6	2	4	2	1	1	1	6	1	1	1
13	12	6	582	1	56	4	3	6	3	8	4	1	1	1	1	0	1	4	7	4	4	6	4	6	6	6	4	3	7	1	7	7	1	7	2	6	5	2	6	2	4	2	1	1	1	6	1	1	1
13	12	6	582	1	56	4	3	6	3	8	4	1	1	1	1	0	1	4	7	4	4	6	4	6	6	6	4	3	7	1	7	7	1	7	2	6	5	2	6	2	4	2	1	1	1	6	1	1	1
13	12	6	582	1	56	4	3	6	3	8	4	1	1	1	1	0	1	4	7	4	4	6	4	6	6	6	4	3	7	1	7	7	1	7	2	6	5	2	6	2	4	2	1	1	1	6	1	1	1
13	12	6	582	1	56	4	3	6	3	8	4	1	1	1	1	0	1	4	7	4	4	6	4	6	6	6	4	3	7	1	7	7	1	7	2	6	5	2	6	2	4	2	1	1	1	6	1	1	1
13	12	6	582	1	56	4	3	6	3	8	4	1	1	1	1	0	1	4	7	4	4	6	4	6	6	6	4	3	7	1	7	7	1	7	2	6	5	2	6	2	4	2	1	1	1	6	1	1	1
13	12	6	582	1	56	4	3	6	3	8	4	1	1	1	1	0	1	4	7	4	4	6	4	6	6	6	4	3	7	1	7	7	1	7	2	6	5	2	6	2	4	2	1	1	1	6	1	1	1
13	12	6	582	1	56	4	3	6	3	8	4	1	1	1	1	0	1	4	7	4	4	6	4	6	6	6	4	3	7	1	7	7	1	7	2	6	5	2	6	2	4	2	1	1	1	6	1	1	1
13	12	6	582	1	56	4	3	6	3	8	4	1	1	1	1	0	1	4	7	4	4	6	4	6	6	6	4	3	7	1	7	7	1	7	2	6	5	2	6	2	4	2	1	1	1	6	1	1	1
13	12	6	582	1	56	4	3	6	3	8	4	1	1	1	1	0	1	4	7	4	4	6	4	6	6	6	4	3	7	1	7	7	1	7	2	6	5	2	6	2	4	2	1	1	1	6	1	1	1
13	12	6	582	1	56	4	3	6	3	8	4	1	1	1	1	0	1	4	7	4	4	6	4	6	6	6	4	3	7	1	7	7	1	7	2	6	5	2	6	2	4	2	1	1	1	6	1	1	1
13	12	6	582	1	56	4	3	6	3	8	4	1	1	1	1	0	1	4	7	4	4	6	4	6	6	6	4	3	7	1	7	7	1	7	2	6	5	2	6	2	4	2	1	1	1	6	1	1	1
13	12	6	582	1	56	4	3	6	3	8	4	1	1	1	1	0	1	4	7	4	4	6	4	6	6	6	4	3	7	1	7	7	1	7	2	6	5	2	6	2	4	2	1	1	1	6	1	1	1
13	12	6	582	1	56	4	3	6	3	8	4	1	1	1	1	0	1	4	7	4	4	6	4	6	6	6	4	3	7	1	7	7	1	7	2	6	5	2	6	2	4	2	1	1	1	6	1	1	1
13	12	7	583	1	60	4	3	3	2	3	5	5	1	1	0	0	0	4	5	6	6	4	4	2	6	6	7	6	6	7	4	7	6	2	7	2	1	2	2	5	6	1	7	7	7	2	5	5	5
13	12	7	583	1	60	4	3	3	2	3	5	5	1	1	0	0	0	4	5	6	6	4	4	2	6	6	7	6	6	7	4	7	6	2	7	2	1	2	2	5	6	1	7	7	7	2	5	5	5
13	12	7	583	1	60	4	3	3	2	3	5	5	1	1	0	0	0	4	5	6	6	4	4	2	6	6	7	6	6	7	4	7	6	2	7	2	1	2	2	5	6	1	7	7	7	2	5	5	5
13	12	7	583	1	60	4	3	3	2	3	5	5	1	1	0	0	0	4	5	6	6	4	4	2	6	6	7	6	6	7	4	7	6	2	7	2	1	2	2	5	6	1	7	7	7	2	5	5	5
13	12	7	583	1	60	4	3	3	2	3	5	5	1	1	0	0	0	4	5	6	6	4	4	2	6	6	7	6	6	7	4	7	6	2	7	2	1	2	2	5	6	1	7	7	7	2	5	5	5
13	12	7	583	1	60	4	3	3	2	3	5	5	1	1	0	0	0	4	5	6	6	4	4	2	6	6	7	6	6	7	4	7	6	2	7	2	1	2	2	5	6	1	7	7	7	2	5	5	5
13	12	7	583	1	60	4	3	3	2	3	5	5	1	1	0	0	0	4	5	6	6	4	4	2	6	6	7	6	6	7	4	7	6	2	7	2	1	2	2	5	6	1	7	7	7	2	5	5	5
13	12	7	583	1	60	4	3	3	2	3	5	5	1	1	0	0	0	4	5	6	6	4	4	2	6	6	7	6	6	7	4	7	6	2	7	2	1	2	2	5	6	1	7	7	7	2	5	5	5
13	12	7	583	1	60	4	3	3	2	3	5	5	1	1	0	0	0	4	5	6	6	4	4	2	6	6	7	6	6	7	4	7	6	2	7	2	1	2	2	5	6	1	7	7	7	2	5	5	5
13	12	7	583	1	60	4	3	3	2	3	5	5	1	1	0	0	0	4	5	6	6	4	4	2	6	6	7	6	6	7	4	7	6	2	7	2	1	2	2	5	6	1	7	7	7	2	5	5	5
13	12	7	583	1	60	4	3	3	2	3	5	5	1	1	0	0	0	4	5	6	6	4	4	2	6	6	7	6	6	7	4	7	6	2	7	2	1	2	2	5	6	1	7	7	7	2	5	5	5
13	12	7	583	1	60	4	3	3	2	3	5	5	1	1	0	0	0	4	5	6	6	4	4	2	6	6	7	6	6	7	4	7	6	2	7	2	1	2	2	5	6	1	7	7	7	2	5	5	5
13	12	7	583	1	60	4	3	3	2	3	5	5	1	1	0	0	0	4	5	6	6	4	4	2	6	6	7	6	6	7	4	7	6	2	7	2	1	2	2	5	6	1	7	7	7	2	5	5	5
13	12	7	583	1	60	4	3	3	2	3	5	5	1	1	0	0	0	4	5	6	6	4	4	2	6	6	7	6	6	7	4	7	6	2	7	2	1	2	2	5	6	1	7	7	7	2	5	5	5
13	12	7	583	1	60	4	3	3	2	3	5	5	1	1	0	0	0	4	5	6	6	4	4	2	6	6	7	6	6	7	4	7	6	2	7	2	1	2	2	5	6	1	7	7	7	2	5	5	5
13	12	7	583	1	60	4	3	3	2	3	5	5	1	1	0	0	0	4	5	6	6	4	4	2	6	6	7	6	6	7	4	7	6	2	7	2	1	2	2	5	6	1	7	7	7	2	5	5	5
13	12	7	583	1	60	4	3	3	2	3	5	5	1	1	0	0	0	4	5	6	6	4	4	2	6	6	7	6	6	7	4	7	6	2	7	2	1	2	2	5	6	1	7	7	7	2	5	5	5
13	12	7	583	1	60	4	3	3	2	3	5	5	1	1	0	0	0	4	5	6	6	4	4	2	6	6	7	6	6	7	4	7	6	2	7	2	1	2	2	5	6	1	7	7	7	2	5	5	5
13	12	7	583	1	60	4	3	3	2	3	5	5	1	1	0	0	0	4	5	6	6	4	4	2	6	6	7	6	6	7	4	7	6	2	7	2	1	2	2	5	6	1	7	7	7	2	5	5	5
13	12	7	583	1	60	4	3	3	2	3	5	5	1	1	0	0	0	4	5	6	6	4	4	2	6	6	7	6	6	7	4	7	6	2	7	2	1	2	2	5	6	1	7	7	7	2	5	5	5
13	12	8	584	2	67	4	5	5	1	3	4	4	1	1	0	0	0	4	4	5	5	3	5	2	6	6	5	6	4	4	3	5	5	3	3	3	3	4	5	3	4	3	4	4	4	2	4	3	3
13	12	8	584	2	67	4	5	5	1	3	4	4	1	1	0	0	0	4	4	5	5	3	5	2	6	6	5	6	4	4	3	5	5	3	3	3	3	4	5	3	4	3	4	4	4	2	4	3	3
13	12	8	584	2	67	4	5	5	1	3	4	4	1	1	0	0	0	4	4	5	5	3	5	2	6	6	5	6	4	4	3	5	5	3	3	3	3	4	5	3	4	3	4	4	4	2	4	3	3
13	12	8	584	2	67	4	5	5	1	3	4	4	1	1	0	0	0	4	4	5	5	3	5	2	6	6	5	6	4	4	3	5	5	3	3	3	3	4	5	3	4	3	4	4	4	2	4	3	3
13	12	8	584	2	67	4	5	5	1	3	4	4	1	1	0	0	0	4	4	5	5	3	5	2	6	6	5	6	4	4	3	5	5	3	3	3	3	4	5	3	4	3	4	4	4	2	4	3	3
13	12	8	584	2	67	4	5	5	1	3	4	4	1	1	0	0	0	4	4	5	5	3	5	2	6	6	5	6	4	4	3	5	5	3	3	3	3	4	5	3	4	3	4	4	4	2	4	3	3
13	12	8	584	2	67	4	5	5	1	3	4	4	1	1	0	0	0	4	4	5	5	3	5	2	6	6	5	6	4	4	3	5	5	3	3	3	3	4	5	3	4	3	4	4	4	2	4	3	3
13	12	8	584	2	67	4	5	5	1	3	4	4	1	1	0	0	0	4	4	5	5	3	5	2	6	6	5	6	4	4	3	5	5	3	3	3	3	4	5	3	4	3	4	4	4	2	4	3	3
13	12	8	584	2	67	4	5	5	1	3	4	4	1	1	0	0	0	4	4	5	5	3	5	2	6	6	5	6	4	4	3	5	5	3	3	3	3	4	5	3	4	3	4	4	4	2	4	3	3
13	12	8	584	2	67	4	5	5	1	3	4	4	1	1	0	0	0	4	4	5	5	3	5	2	6	6	5	6	4	4	3	5	5	3	3	3	3	4	5	3	4	3	4	4	4	2	4	3	3
13	12	8	584	2	67	4	5	5	1	3	4	4	1	1	0	0	0	4	4	5	5	3	5	2	6	6	5	6	4	4	3	5	5	3	3	3	3	4	5	3	4	3	4	4	4	2	4	3	3
13	12	8	584	2	67	4	5	5	1	3	4	4	1	1	0	0	0	4	4	5	5	3	5	2	6	6	5	6	4	4	3	5	5	3	3	3	3	4	5	3	4	3	4	4	4	2	4	3	3
13	12	8	584	2	67	4	5	5	1	3	4	4	1	1	0	0	0	4	4	5	5	3	5	2	6	6	5	6	4	4	3	5	5	3	3	3	3	4	5	3	4	3	4	4	4	2	4	3	3
13	12	8	584	2	67	4	5	5	1	3	4	4	1	1	0	0	0	4	4	5	5	3	5	2	6	6	5	6	4	4	3	5	5	3	3	3	3	4	5	3	4	3	4	4	4	2	4	3	3
13	12	8	584	2	67	4	5	5	1	3	4	4	1	1	0	0	0	4	4	5	5	3	5	2	6	6	5	6	4	4	3	5	5	3	3	3	3	4	5	3	4	3	4	4	4	2	4	3	3
13	12	8	584	2	67	4	5	5	1	3	4	4	1	1	0	0	0	4	4	5	5	3	5	2	6	6	5	6	4	4	3	5	5	3	3	3	3	4	5	3	4	3	4	4	4	2	4	3	3
13	12	8	584	2	67	4	5	5	1	3	4	4	1	1	0	0	0	4	4	5	5	3	5	2	6	6	5	6	4	4	3	5	5	3	3	3	3	4	5	3	4	3	4	4	4	2	4	3	3
13	12	8	584	2	67	4	5	5	1	3	4	4	1	1	0	0	0	4	4	5	5	3	5	2	6	6	5	6	4	4	3	5	5	3	3	3	3	4	5	3	4	3	4	4	4	2	4	3	3
13	12	8	584	2	67	4	5	5	1	3	4	4	1	1	0	0	0	4	4	5	5	3	5	2	6	6	5	6	4	4	3	5	5	3	3	3	3	4	5	3	4	3	4	4	4	2	4	3	3
13	12	8	584	2	67	4	5	5	1	3	4	4	1	1	0	0	0	4	4	5	5	3	5	2	6	6	5	6	4	4	3	5	5	3	3	3	3	4	5	3	4	3	4	4	4	2	4	3	3
11	12	9	585	2	68	4	5	6	1	6	5	5	1	0	0	0	0	2	2	2	2	7	7	1	2	1	7	5	6	7	1	5	4	4	1	7	7	7	7	7	7	7	2	2	2	1	3	1	1
11	12	9	585	2	68	4	5	6	1	6	5	5	1	0	0	0	0	2	2	2	2	7	7	1	2	1	7	5	6	7	1	5	4	4	1	7	7	7	7	7	7	7	2	2	2	1	3	1	1
11	12	9	585	2	68	4	5	6	1	6	5	5	1	0	0	0	0	2	2	2	2	7	7	1	2	1	7	5	6	7	1	5	4	4	1	7	7	7	7	7	7	7	2	2	2	1	3	1	1
11	12	9	585	2	68	4	5	6	1	6	5	5	1	0	0	0	0	2	2	2	2	7	7	1	2	1	7	5	6	7	1	5	4	4	1	7	7	7	7	7	7	7	2	2	2	1	3	1	1
11	12	9	585	2	68	4	5	6	1	6	5	5	1	0	0	0	0	2	2	2	2	7	7	1	2	1	7	5	6	7	1	5	4	4	1	7	7	7	7	7	7	7	2	2	2	1	3	1	1
11	12	9	585	2	68	4	5	6	1	6	5	5	1	0	0	0	0	2	2	2	2	7	7	1	2	1	7	5	6	7	1	5	4	4	1	7	7	7	7	7	7	7	2	2	2	1	3	1	1
11	12	9	585	2	68	4	5	6	1	6	5	5	1	0	0	0	0	2	2	2	2	7	7	1	2	1	7	5	6	7	1	5	4	4	1	7	7	7	7	7	7	7	2	2	2	1	3	1	1
11	12	9	585	2	68	4	5	6	1	6	5	5	1	0	0	0	0	2	2	2	2	7	7	1	2	1	7	5	6	7	1	5	4	4	1	7	7	7	7	7	7	7	2	2	2	1	3	1	1
11	12	9	585	2	68	4	5	6	1	6	5	5	1	0	0	0	0	2	2	2	2	7	7	1	2	1	7	5	6	7	1	5	4	4	1	7	7	7	7	7	7	7	2	2	2	1	3	1	1
11	12	9	585	2	68	4	5	6	1	6	5	5	1	0	0	0	0	2	2	2	2	7	7	1	2	1	7	5	6	7	1	5	4	4	1	7	7	7	7	7	7	7	2	2	2	1	3	1	1
11	12	9	585	2	68	4	5	6	1	6	5	5	1	0	0	0	0	2	2	2	2	7	7	1	2	1	7	5	6	7	1	5	4	4	1	7	7	7	7	7	7	7	2	2	2	1	3	1	1
11	12	9	585	2	68	4	5	6	1	6	5	5	1	0	0	0	0	2	2	2	2	7	7	1	2	1	7	5	6	7	1	5	4	4	1	7	7	7	7	7	7	7	2	2	2	1	3	1	1
11	12	9	585	2	68	4	5	6	1	6	5	5	1	0	0	0	0	2	2	2	2	7	7	1	2	1	7	5	6	7	1	5	4	4	1	7	7	7	7	7	7	7	2	2	2	1	3	1	1
11	12	9	585	2	68	4	5	6	1	6	5	5	1	0	0	0	0	2	2	2	2	7	7	1	2	1	7	5	6	7	1	5	4	4	1	7	7	7	7	7	7	7	2	2	2	1	3	1	1
11	12	9	585	2	68	4	5	6	1	6	5	5	1	0	0	0	0	2	2	2	2	7	7	1	2	1	7	5	6	7	1	5	4	4	1	7	7	7	7	7	7	7	2	2	2	1	3	1	1
11	12	9	585	2	68	4	5	6	1	6	5	5	1	0	0	0	0	2	2	2	2	7	7	1	2	1	7	5	6	7	1	5	4	4	1	7	7	7	7	7	7	7	2	2	2	1	3	1	1
11	12	9	585	2	68	4	5	6	1	6	5	5	1	0	0	0	0	2	2	2	2	7	7	1	2	1	7	5	6	7	1	5	4	4	1	7	7	7	7	7	7	7	2	2	2	1	3	1	1
11	12	9	585	2	68	4	5	6	1	6	5	5	1	0	0	0	0	2	2	2	2	7	7	1	2	1	7	5	6	7	1	5	4	4	1	7	7	7	7	7	7	7	2	2	2	1	3	1	1
11	12	9	585	2	68	4	5	6	1	6	5	5	1	0	0	0	0	2	2	2	2	7	7	1	2	1	7	5	6	7	1	5	4	4	1	7	7	7	7	7	7	7	2	2	2	1	3	1	1
11	12	9	585	2	68	4	5	6	1	6	5	5	1	0	0	0	0	2	2	2	2	7	7	1	2	1	7	5	6	7	1	5	4	4	1	7	7	7	7	7	7	7	2	2	2	1	3	1	1
11	12	10	586	2	63	3	5	3	1	3	5	5	1	0	0	0	0	6	5	3	3	4	4	4	4	4	5	6	4	5	3	4	3	3	4	4	4	6	5	6	4	6	3	3	4	4	5	4	4
11	12	10	586	2	63	3	5	3	1	3	5	5	1	0	0	0	0	6	5	3	3	4	4	4	4	4	5	6	4	5	3	4	3	3	4	4	4	6	5	6	4	6	3	3	4	4	5	4	4
11	12	10	586	2	63	3	5	3	1	3	5	5	1	0	0	0	0	6	5	3	3	4	4	4	4	4	5	6	4	5	3	4	3	3	4	4	4	6	5	6	4	6	3	3	4	4	5	4	4
11	12	10	586	2	63	3	5	3	1	3	5	5	1	0	0	0	0	6	5	3	3	4	4	4	4	4	5	6	4	5	3	4	3	3	4	4	4	6	5	6	4	6	3	3	4	4	5	4	4
11	12	10	586	2	63	3	5	3	1	3	5	5	1	0	0	0	0	6	5	3	3	4	4	4	4	4	5	6	4	5	3	4	3	3	4	4	4	6	5	6	4	6	3	3	4	4	5	4	4
11	12	10	586	2	63	3	5	3	1	3	5	5	1	0	0	0	0	6	5	3	3	4	4	4	4	4	5	6	4	5	3	4	3	3	4	4	4	6	5	6	4	6	3	3	4	4	5	4	4
11	12	10	586	2	63	3	5	3	1	3	5	5	1	0	0	0	0	6	5	3	3	4	4	4	4	4	5	6	4	5	3	4	3	3	4	4	4	6	5	6	4	6	3	3	4	4	5	4	4
11	12	10	586	2	63	3	5	3	1	3	5	5	1	0	0	0	0	6	5	3	3	4	4	4	4	4	5	6	4	5	3	4	3	3	4	4	4	6	5	6	4	6	3	3	4	4	5	4	4
11	12	10	586	2	63	3	5	3	1	3	5	5	1	0	0	0	0	6	5	3	3	4	4	4	4	4	5	6	4	5	3	4	3	3	4	4	4	6	5	6	4	6	3	3	4	4	5	4	4
11	12	10	586	2	63	3	5	3	1	3	5	5	1	0	0	0	0	6	5	3	3	4	4	4	4	4	5	6	4	5	3	4	3	3	4	4	4	6	5	6	4	6	3	3	4	4	5	4	4
11	12	10	586	2	63	3	5	3	1	3	5	5	1	0	0	0	0	6	5	3	3	4	4	4	4	4	5	6	4	5	3	4	3	3	4	4	4	6	5	6	4	6	3	3	4	4	5	4	4
11	12	10	586	2	63	3	5	3	1	3	5	5	1	0	0	0	0	6	5	3	3	4	4	4	4	4	5	6	4	5	3	4	3	3	4	4	4	6	5	6	4	6	3	3	4	4	5	4	4
11	12	10	586	2	63	3	5	3	1	3	5	5	1	0	0	0	0	6	5	3	3	4	4	4	4	4	5	6	4	5	3	4	3	3	4	4	4	6	5	6	4	6	3	3	4	4	5	4	4
11	12	10	586	2	63	3	5	3	1	3	5	5	1	0	0	0	0	6	5	3	3	4	4	4	4	4	5	6	4	5	3	4	3	3	4	4	4	6	5	6	4	6	3	3	4	4	5	4	4
11	12	10	586	2	63	3	5	3	1	3	5	5	1	0	0	0	0	6	5	3	3	4	4	4	4	4	5	6	4	5	3	4	3	3	4	4	4	6	5	6	4	6	3	3	4	4	5	4	4
11	12	10	586	2	63	3	5	3	1	3	5	5	1	0	0	0	0	6	5	3	3	4	4	4	4	4	5	6	4	5	3	4	3	3	4	4	4	6	5	6	4	6	3	3	4	4	5	4	4
11	12	10	586	2	63	3	5	3	1	3	5	5	1	0	0	0	0	6	5	3	3	4	4	4	4	4	5	6	4	5	3	4	3	3	4	4	4	6	5	6	4	6	3	3	4	4	5	4	4
11	12	10	586	2	63	3	5	3	1	3	5	5	1	0	0	0	0	6	5	3	3	4	4	4	4	4	5	6	4	5	3	4	3	3	4	4	4	6	5	6	4	6	3	3	4	4	5	4	4
11	12	10	586	2	63	3	5	3	1	3	5	5	1	0	0	0	0	6	5	3	3	4	4	4	4	4	5	6	4	5	3	4	3	3	4	4	4	6	5	6	4	6	3	3	4	4	5	4	4
11	12	10	586	2	63	3	5	3	1	3	5	5	1	0	0	0	0	6	5	3	3	4	4	4	4	4	5	6	4	5	3	4	3	3	4	4	4	6	5	6	4	6	3	3	4	4	5	4	4
11	12	11	587	2	63	4	2	8	2	9	4	2	1	1	0	0	0	5	4	5	5	5	6	7	6	6	6	6	4	5	7	5	5	3	3	3	5	4	4	3	2	3	5	5	5	6	3	2	4
11	12	11	587	2	63	4	2	8	2	9	4	2	1	1	0	0	0	5	4	5	5	5	6	7	6	6	6	6	4	5	7	5	5	3	3	3	5	4	4	3	2	3	5	5	5	6	3	2	4
11	12	11	587	2	63	4	2	8	2	9	4	2	1	1	0	0	0	5	4	5	5	5	6	7	6	6	6	6	4	5	7	5	5	3	3	3	5	4	4	3	2	3	5	5	5	6	3	2	4
11	12	11	587	2	63	4	2	8	2	9	4	2	1	1	0	0	0	5	4	5	5	5	6	7	6	6	6	6	4	5	7	5	5	3	3	3	5	4	4	3	2	3	5	5	5	6	3	2	4
11	12	11	587	2	63	4	2	8	2	9	4	2	1	1	0	0	0	5	4	5	5	5	6	7	6	6	6	6	4	5	7	5	5	3	3	3	5	4	4	3	2	3	5	5	5	6	3	2	4
11	12	11	587	2	63	4	2	8	2	9	4	2	1	1	0	0	0	5	4	5	5	5	6	7	6	6	6	6	4	5	7	5	5	3	3	3	5	4	4	3	2	3	5	5	5	6	3	2	4
11	12	11	587	2	63	4	2	8	2	9	4	2	1	1	0	0	0	5	4	5	5	5	6	7	6	6	6	6	4	5	7	5	5	3	3	3	5	4	4	3	2	3	5	5	5	6	3	2	4
11	12	11	587	2	63	4	2	8	2	9	4	2	1	1	0	0	0	5	4	5	5	5	6	7	6	6	6	6	4	5	7	5	5	3	3	3	5	4	4	3	2	3	5	5	5	6	3	2	4
11	12	11	587	2	63	4	2	8	2	9	4	2	1	1	0	0	0	5	4	5	5	5	6	7	6	6	6	6	4	5	7	5	5	3	3	3	5	4	4	3	2	3	5	5	5	6	3	2	4
11	12	11	587	2	63	4	2	8	2	9	4	2	1	1	0	0	0	5	4	5	5	5	6	7	6	6	6	6	4	5	7	5	5	3	3	3	5	4	4	3	2	3	5	5	5	6	3	2	4
11	12	11	587	2	63	4	2	8	2	9	4	2	1	1	0	0	0	5	4	5	5	5	6	7	6	6	6	6	4	5	7	5	5	3	3	3	5	4	4	3	2	3	5	5	5	6	3	2	4
11	12	11	587	2	63	4	2	8	2	9	4	2	1	1	0	0	0	5	4	5	5	5	6	7	6	6	6	6	4	5	7	5	5	3	3	3	5	4	4	3	2	3	5	5	5	6	3	2	4
11	12	11	587	2	63	4	2	8	2	9	4	2	1	1	0	0	0	5	4	5	5	5	6	7	6	6	6	6	4	5	7	5	5	3	3	3	5	4	4	3	2	3	5	5	5	6	3	2	4
11	12	11	587	2	63	4	2	8	2	9	4	2	1	1	0	0	0	5	4	5	5	5	6	7	6	6	6	6	4	5	7	5	5	3	3	3	5	4	4	3	2	3	5	5	5	6	3	2	4
11	12	11	587	2	63	4	2	8	2	9	4	2	1	1	0	0	0	5	4	5	5	5	6	7	6	6	6	6	4	5	7	5	5	3	3	3	5	4	4	3	2	3	5	5	5	6	3	2	4
11	12	11	587	2	63	4	2	8	2	9	4	2	1	1	0	0	0	5	4	5	5	5	6	7	6	6	6	6	4	5	7	5	5	3	3	3	5	4	4	3	2	3	5	5	5	6	3	2	4
11	12	11	587	2	63	4	2	8	2	9	4	2	1	1	0	0	0	5	4	5	5	5	6	7	6	6	6	6	4	5	7	5	5	3	3	3	5	4	4	3	2	3	5	5	5	6	3	2	4
11	12	11	587	2	63	4	2	8	2	9	4	2	1	1	0	0	0	5	4	5	5	5	6	7	6	6	6	6	4	5	7	5	5	3	3	3	5	4	4	3	2	3	5	5	5	6	3	2	4
11	12	11	587	2	63	4	2	8	2	9	4	2	1	1	0	0	0	5	4	5	5	5	6	7	6	6	6	6	4	5	7	5	5	3	3	3	5	4	4	3	2	3	5	5	5	6	3	2	4
11	12	11	587	2	63	4	2	8	2	9	4	2	1	1	0	0	0	5	4	5	5	5	6	7	6	6	6	6	4	5	7	5	5	3	3	3	5	4	4	3	2	3	5	5	5	6	3	2	4
11	12	12	588	2	50	3	2	4	5	4	5	4	1	1	1	0	0	4	4	5	3	4	6	4	6	6	6	6	6	5	3	7	6	2	5	1	2	2	2	4	4	1	2	5	6	5	7	6	6
11	12	12	588	2	50	3	2	4	5	4	5	4	1	1	1	0	0	4	4	5	3	4	6	4	6	6	6	6	6	5	3	7	6	2	5	1	2	2	2	4	4	1	2	5	6	5	7	6	6
11	12	12	588	2	50	3	2	4	5	4	5	4	1	1	1	0	0	4	4	5	3	4	6	4	6	6	6	6	6	5	3	7	6	2	5	1	2	2	2	4	4	1	2	5	6	5	7	6	6
11	12	12	588	2	50	3	2	4	5	4	5	4	1	1	1	0	0	4	4	5	3	4	6	4	6	6	6	6	6	5	3	7	6	2	5	1	2	2	2	4	4	1	2	5	6	5	7	6	6
11	12	12	588	2	50	3	2	4	5	4	5	4	1	1	1	0	0	4	4	5	3	4	6	4	6	6	6	6	6	5	3	7	6	2	5	1	2	2	2	4	4	1	2	5	6	5	7	6	6
11	12	12	588	2	50	3	2	4	5	4	5	4	1	1	1	0	0	4	4	5	3	4	6	4	6	6	6	6	6	5	3	7	6	2	5	1	2	2	2	4	4	1	2	5	6	5	7	6	6
11	12	12	588	2	50	3	2	4	5	4	5	4	1	1	1	0	0	4	4	5	3	4	6	4	6	6	6	6	6	5	3	7	6	2	5	1	2	2	2	4	4	1	2	5	6	5	7	6	6
11	12	12	588	2	50	3	2	4	5	4	5	4	1	1	1	0	0	4	4	5	3	4	6	4	6	6	6	6	6	5	3	7	6	2	5	1	2	2	2	4	4	1	2	5	6	5	7	6	6
11	12	12	588	2	50	3	2	4	5	4	5	4	1	1	1	0	0	4	4	5	3	4	6	4	6	6	6	6	6	5	3	7	6	2	5	1	2	2	2	4	4	1	2	5	6	5	7	6	6
11	12	12	588	2	50	3	2	4	5	4	5	4	1	1	1	0	0	4	4	5	3	4	6	4	6	6	6	6	6	5	3	7	6	2	5	1	2	2	2	4	4	1	2	5	6	5	7	6	6
11	12	12	588	2	50	3	2	4	5	4	5	4	1	1	1	0	0	4	4	5	3	4	6	4	6	6	6	6	6	5	3	7	6	2	5	1	2	2	2	4	4	1	2	5	6	5	7	6	6
11	12	12	588	2	50	3	2	4	5	4	5	4	1	1	1	0	0	4	4	5	3	4	6	4	6	6	6	6	6	5	3	7	6	2	5	1	2	2	2	4	4	1	2	5	6	5	7	6	6
11	12	12	588	2	50	3	2	4	5	4	5	4	1	1	1	0	0	4	4	5	3	4	6	4	6	6	6	6	6	5	3	7	6	2	5	1	2	2	2	4	4	1	2	5	6	5	7	6	6
11	12	12	588	2	50	3	2	4	5	4	5	4	1	1	1	0	0	4	4	5	3	4	6	4	6	6	6	6	6	5	3	7	6	2	5	1	2	2	2	4	4	1	2	5	6	5	7	6	6
11	12	12	588	2	50	3	2	4	5	4	5	4	1	1	1	0	0	4	4	5	3	4	6	4	6	6	6	6	6	5	3	7	6	2	5	1	2	2	2	4	4	1	2	5	6	5	7	6	6
11	12	12	588	2	50	3	2	4	5	4	5	4	1	1	1	0	0	4	4	5	3	4	6	4	6	6	6	6	6	5	3	7	6	2	5	1	2	2	2	4	4	1	2	5	6	5	7	6	6
11	12	12	588	2	50	3	2	4	5	4	5	4	1	1	1	0	0	4	4	5	3	4	6	4	6	6	6	6	6	5	3	7	6	2	5	1	2	2	2	4	4	1	2	5	6	5	7	6	6
11	12	12	588	2	50	3	2	4	5	4	5	4	1	1	1	0	0	4	4	5	3	4	6	4	6	6	6	6	6	5	3	7	6	2	5	1	2	2	2	4	4	1	2	5	6	5	7	6	6
11	12	12	588	2	50	3	2	4	5	4	5	4	1	1	1	0	0	4	4	5	3	4	6	4	6	6	6	6	6	5	3	7	6	2	5	1	2	2	2	4	4	1	2	5	6	5	7	6	6
11	12	12	588	2	50	3	2	4	5	4	5	4	1	1	1	0	0	4	4	5	3	4	6	4	6	6	6	6	6	5	3	7	6	2	5	1	2	2	2	4	4	1	2	5	6	5	7	6	6
11	12	13	589	1	52	3	1	5	4	7	4	2	1	0	0	0	1	5	5	5	4	6	5	5	6	6	5	6	7	6	5	6	6	5	5	5	4	4	4	4	5	4	5	6	6	5	4	4	5
11	12	13	589	1	52	3	1	5	4	7	4	2	1	0	0	0	1	5	5	5	4	6	5	5	6	6	5	6	7	6	5	6	6	5	5	5	4	4	4	4	5	4	5	6	6	5	4	4	5
11	12	13	589	1	52	3	1	5	4	7	4	2	1	0	0	0	1	5	5	5	4	6	5	5	6	6	5	6	7	6	5	6	6	5	5	5	4	4	4	4	5	4	5	6	6	5	4	4	5
11	12	13	589	1	52	3	1	5	4	7	4	2	1	0	0	0	1	5	5	5	4	6	5	5	6	6	5	6	7	6	5	6	6	5	5	5	4	4	4	4	5	4	5	6	6	5	4	4	5
11	12	13	589	1	52	3	1	5	4	7	4	2	1	0	0	0	1	5	5	5	4	6	5	5	6	6	5	6	7	6	5	6	6	5	5	5	4	4	4	4	5	4	5	6	6	5	4	4	5
11	12	13	589	1	52	3	1	5	4	7	4	2	1	0	0	0	1	5	5	5	4	6	5	5	6	6	5	6	7	6	5	6	6	5	5	5	4	4	4	4	5	4	5	6	6	5	4	4	5
11	12	13	589	1	52	3	1	5	4	7	4	2	1	0	0	0	1	5	5	5	4	6	5	5	6	6	5	6	7	6	5	6	6	5	5	5	4	4	4	4	5	4	5	6	6	5	4	4	5
11	12	13	589	1	52	3	1	5	4	7	4	2	1	0	0	0	1	5	5	5	4	6	5	5	6	6	5	6	7	6	5	6	6	5	5	5	4	4	4	4	5	4	5	6	6	5	4	4	5
11	12	13	589	1	52	3	1	5	4	7	4	2	1	0	0	0	1	5	5	5	4	6	5	5	6	6	5	6	7	6	5	6	6	5	5	5	4	4	4	4	5	4	5	6	6	5	4	4	5
11	12	13	589	1	52	3	1	5	4	7	4	2	1	0	0	0	1	5	5	5	4	6	5	5	6	6	5	6	7	6	5	6	6	5	5	5	4	4	4	4	5	4	5	6	6	5	4	4	5
11	12	13	589	1	52	3	1	5	4	7	4	2	1	0	0	0	1	5	5	5	4	6	5	5	6	6	5	6	7	6	5	6	6	5	5	5	4	4	4	4	5	4	5	6	6	5	4	4	5
11	12	13	589	1	52	3	1	5	4	7	4	2	1	0	0	0	1	5	5	5	4	6	5	5	6	6	5	6	7	6	5	6	6	5	5	5	4	4	4	4	5	4	5	6	6	5	4	4	5
11	12	13	589	1	52	3	1	5	4	7	4	2	1	0	0	0	1	5	5	5	4	6	5	5	6	6	5	6	7	6	5	6	6	5	5	5	4	4	4	4	5	4	5	6	6	5	4	4	5
11	12	13	589	1	52	3	1	5	4	7	4	2	1	0	0	0	1	5	5	5	4	6	5	5	6	6	5	6	7	6	5	6	6	5	5	5	4	4	4	4	5	4	5	6	6	5	4	4	5
11	12	13	589	1	52	3	1	5	4	7	4	2	1	0	0	0	1	5	5	5	4	6	5	5	6	6	5	6	7	6	5	6	6	5	5	5	4	4	4	4	5	4	5	6	6	5	4	4	5
11	12	13	589	1	52	3	1	5	4	7	4	2	1	0	0	0	1	5	5	5	4	6	5	5	6	6	5	6	7	6	5	6	6	5	5	5	4	4	4	4	5	4	5	6	6	5	4	4	5
11	12	13	589	1	52	3	1	5	4	7	4	2	1	0	0	0	1	5	5	5	4	6	5	5	6	6	5	6	7	6	5	6	6	5	5	5	4	4	4	4	5	4	5	6	6	5	4	4	5
11	12	13	589	1	52	3	1	5	4	7	4	2	1	0	0	0	1	5	5	5	4	6	5	5	6	6	5	6	7	6	5	6	6	5	5	5	4	4	4	4	5	4	5	6	6	5	4	4	5
11	12	13	589	1	52	3	1	5	4	7	4	2	1	0	0	0	1	5	5	5	4	6	5	5	6	6	5	6	7	6	5	6	6	5	5	5	4	4	4	4	5	4	5	6	6	5	4	4	5
11	12	13	589	1	52	3	1	5	4	7	4	2	1	0	0	0	1	5	5	5	4	6	5	5	6	6	5	6	7	6	5	6	6	5	5	5	4	4	4	4	5	4	5	6	6	5	4	4	5
11	12	14	590	2	66	4	5	6	2	6	5	1	0	0	1	0	0	3	3	5	5	7	7	2	5	5	6	6	6	7	1	3	3	3	5	3	2	3	3	5	3	3	1	1	1	1	1	6	1
11	12	14	590	2	66	4	5	6	2	6	5	1	0	0	1	0	0	3	3	5	5	7	7	2	5	5	6	6	6	7	1	3	3	3	5	3	2	3	3	5	3	3	1	1	1	1	1	6	1
11	12	14	590	2	66	4	5	6	2	6	5	1	0	0	1	0	0	3	3	5	5	7	7	2	5	5	6	6	6	7	1	3	3	3	5	3	2	3	3	5	3	3	1	1	1	1	1	6	1
11	12	14	590	2	66	4	5	6	2	6	5	1	0	0	1	0	0	3	3	5	5	7	7	2	5	5	6	6	6	7	1	3	3	3	5	3	2	3	3	5	3	3	1	1	1	1	1	6	1
11	12	14	590	2	66	4	5	6	2	6	5	1	0	0	1	0	0	3	3	5	5	7	7	2	5	5	6	6	6	7	1	3	3	3	5	3	2	3	3	5	3	3	1	1	1	1	1	6	1
11	12	14	590	2	66	4	5	6	2	6	5	1	0	0	1	0	0	3	3	5	5	7	7	2	5	5	6	6	6	7	1	3	3	3	5	3	2	3	3	5	3	3	1	1	1	1	1	6	1
11	12	14	590	2	66	4	5	6	2	6	5	1	0	0	1	0	0	3	3	5	5	7	7	2	5	5	6	6	6	7	1	3	3	3	5	3	2	3	3	5	3	3	1	1	1	1	1	6	1
11	12	14	590	2	66	4	5	6	2	6	5	1	0	0	1	0	0	3	3	5	5	7	7	2	5	5	6	6	6	7	1	3	3	3	5	3	2	3	3	5	3	3	1	1	1	1	1	6	1
11	12	14	590	2	66	4	5	6	2	6	5	1	0	0	1	0	0	3	3	5	5	7	7	2	5	5	6	6	6	7	1	3	3	3	5	3	2	3	3	5	3	3	1	1	1	1	1	6	1
11	12	14	590	2	66	4	5	6	2	6	5	1	0	0	1	0	0	3	3	5	5	7	7	2	5	5	6	6	6	7	1	3	3	3	5	3	2	3	3	5	3	3	1	1	1	1	1	6	1
11	12	14	590	2	66	4	5	6	2	6	5	1	0	0	1	0	0	3	3	5	5	7	7	2	5	5	6	6	6	7	1	3	3	3	5	3	2	3	3	5	3	3	1	1	1	1	1	6	1
11	12	14	590	2	66	4	5	6	2	6	5	1	0	0	1	0	0	3	3	5	5	7	7	2	5	5	6	6	6	7	1	3	3	3	5	3	2	3	3	5	3	3	1	1	1	1	1	6	1
11	12	14	590	2	66	4	5	6	2	6	5	1	0	0	1	0	0	3	3	5	5	7	7	2	5	5	6	6	6	7	1	3	3	3	5	3	2	3	3	5	3	3	1	1	1	1	1	6	1
11	12	14	590	2	66	4	5	6	2	6	5	1	0	0	1	0	0	3	3	5	5	7	7	2	5	5	6	6	6	7	1	3	3	3	5	3	2	3	3	5	3	3	1	1	1	1	1	6	1
11	12	14	590	2	66	4	5	6	2	6	5	1	0	0	1	0	0	3	3	5	5	7	7	2	5	5	6	6	6	7	1	3	3	3	5	3	2	3	3	5	3	3	1	1	1	1	1	6	1
11	12	14	590	2	66	4	5	6	2	6	5	1	0	0	1	0	0	3	3	5	5	7	7	2	5	5	6	6	6	7	1	3	3	3	5	3	2	3	3	5	3	3	1	1	1	1	1	6	1
11	12	14	590	2	66	4	5	6	2	6	5	1	0	0	1	0	0	3	3	5	5	7	7	2	5	5	6	6	6	7	1	3	3	3	5	3	2	3	3	5	3	3	1	1	1	1	1	6	1
11	12	14	590	2	66	4	5	6	2	6	5	1	0	0	1	0	0	3	3	5	5	7	7	2	5	5	6	6	6	7	1	3	3	3	5	3	2	3	3	5	3	3	1	1	1	1	1	6	1
11	12	14	590	2	66	4	5	6	2	6	5	1	0	0	1	0	0	3	3	5	5	7	7	2	5	5	6	6	6	7	1	3	3	3	5	3	2	3	3	5	3	3	1	1	1	1	1	6	1
11	12	14	590	2	66	4	5	6	2	6	5	1	0	0	1	0	0	3	3	5	5	7	7	2	5	5	6	6	6	7	1	3	3	3	5	3	2	3	3	5	3	3	1	1	1	1	1	6	1
11	12	15	591	2	36	4	2	3	2	3	2	1	1	0	1	1	0	7	7	7	7	7	7	7	7	7	7	7	1	7	3	7	4	1	7	1	1	4	3	2	7	1	7	7	7	7	7	4	5
11	12	15	591	2	36	4	2	3	2	3	2	1	1	0	1	1	0	7	7	7	7	7	7	7	7	7	7	7	1	7	3	7	4	1	7	1	1	4	3	2	7	1	7	7	7	7	7	4	5
11	12	15	591	2	36	4	2	3	2	3	2	1	1	0	1	1	0	7	7	7	7	7	7	7	7	7	7	7	1	7	3	7	4	1	7	1	1	4	3	2	7	1	7	7	7	7	7	4	5
11	12	15	591	2	36	4	2	3	2	3	2	1	1	0	1	1	0	7	7	7	7	7	7	7	7	7	7	7	1	7	3	7	4	1	7	1	1	4	3	2	7	1	7	7	7	7	7	4	5
11	12	15	591	2	36	4	2	3	2	3	2	1	1	0	1	1	0	7	7	7	7	7	7	7	7	7	7	7	1	7	3	7	4	1	7	1	1	4	3	2	7	1	7	7	7	7	7	4	5
11	12	15	591	2	36	4	2	3	2	3	2	1	1	0	1	1	0	7	7	7	7	7	7	7	7	7	7	7	1	7	3	7	4	1	7	1	1	4	3	2	7	1	7	7	7	7	7	4	5
11	12	15	591	2	36	4	2	3	2	3	2	1	1	0	1	1	0	7	7	7	7	7	7	7	7	7	7	7	1	7	3	7	4	1	7	1	1	4	3	2	7	1	7	7	7	7	7	4	5
11	12	15	591	2	36	4	2	3	2	3	2	1	1	0	1	1	0	7	7	7	7	7	7	7	7	7	7	7	1	7	3	7	4	1	7	1	1	4	3	2	7	1	7	7	7	7	7	4	5
11	12	15	591	2	36	4	2	3	2	3	2	1	1	0	1	1	0	7	7	7	7	7	7	7	7	7	7	7	1	7	3	7	4	1	7	1	1	4	3	2	7	1	7	7	7	7	7	4	5
11	12	15	591	2	36	4	2	3	2	3	2	1	1	0	1	1	0	7	7	7	7	7	7	7	7	7	7	7	1	7	3	7	4	1	7	1	1	4	3	2	7	1	7	7	7	7	7	4	5
11	12	15	591	2	36	4	2	3	2	3	2	1	1	0	1	1	0	7	7	7	7	7	7	7	7	7	7	7	1	7	3	7	4	1	7	1	1	4	3	2	7	1	7	7	7	7	7	4	5
11	12	15	591	2	36	4	2	3	2	3	2	1	1	0	1	1	0	7	7	7	7	7	7	7	7	7	7	7	1	7	3	7	4	1	7	1	1	4	3	2	7	1	7	7	7	7	7	4	5
11	12	15	591	2	36	4	2	3	2	3	2	1	1	0	1	1	0	7	7	7	7	7	7	7	7	7	7	7	1	7	3	7	4	1	7	1	1	4	3	2	7	1	7	7	7	7	7	4	5
11	12	15	591	2	36	4	2	3	2	3	2	1	1	0	1	1	0	7	7	7	7	7	7	7	7	7	7	7	1	7	3	7	4	1	7	1	1	4	3	2	7	1	7	7	7	7	7	4	5
11	12	15	591	2	36	4	2	3	2	3	2	1	1	0	1	1	0	7	7	7	7	7	7	7	7	7	7	7	1	7	3	7	4	1	7	1	1	4	3	2	7	1	7	7	7	7	7	4	5
11	12	15	591	2	36	4	2	3	2	3	2	1	1	0	1	1	0	7	7	7	7	7	7	7	7	7	7	7	1	7	3	7	4	1	7	1	1	4	3	2	7	1	7	7	7	7	7	4	5
11	12	15	591	2	36	4	2	3	2	3	2	1	1	0	1	1	0	7	7	7	7	7	7	7	7	7	7	7	1	7	3	7	4	1	7	1	1	4	3	2	7	1	7	7	7	7	7	4	5
11	12	15	591	2	36	4	2	3	2	3	2	1	1	0	1	1	0	7	7	7	7	7	7	7	7	7	7	7	1	7	3	7	4	1	7	1	1	4	3	2	7	1	7	7	7	7	7	4	5
11	12	15	591	2	36	4	2	3	2	3	2	1	1	0	1	1	0	7	7	7	7	7	7	7	7	7	7	7	1	7	3	7	4	1	7	1	1	4	3	2	7	1	7	7	7	7	7	4	5
11	12	15	591	2	36	4	2	3	2	3	2	1	1	0	1	1	0	7	7	7	7	7	7	7	7	7	7	7	1	7	3	7	4	1	7	1	1	4	3	2	7	1	7	7	7	7	7	4	5
11	12	16	592	2	40	4	3	3	4	4	5	1	1	1	1	0	0	3	5	3	3	7	7	2	3	2	7	7	5	6	2	3	6	1	6	2	1	1	5	7	7	1	6	6	6	4	3	2	6
11	12	16	592	2	40	4	3	3	4	4	5	1	1	1	1	0	0	3	5	3	3	7	7	2	3	2	7	7	5	6	2	3	6	1	6	2	1	1	5	7	7	1	6	6	6	4	3	2	6
11	12	16	592	2	40	4	3	3	4	4	5	1	1	1	1	0	0	3	5	3	3	7	7	2	3	2	7	7	5	6	2	3	6	1	6	2	1	1	5	7	7	1	6	6	6	4	3	2	6
11	12	16	592	2	40	4	3	3	4	4	5	1	1	1	1	0	0	3	5	3	3	7	7	2	3	2	7	7	5	6	2	3	6	1	6	2	1	1	5	7	7	1	6	6	6	4	3	2	6
11	12	16	592	2	40	4	3	3	4	4	5	1	1	1	1	0	0	3	5	3	3	7	7	2	3	2	7	7	5	6	2	3	6	1	6	2	1	1	5	7	7	1	6	6	6	4	3	2	6
11	12	16	592	2	40	4	3	3	4	4	5	1	1	1	1	0	0	3	5	3	3	7	7	2	3	2	7	7	5	6	2	3	6	1	6	2	1	1	5	7	7	1	6	6	6	4	3	2	6
11	12	16	592	2	40	4	3	3	4	4	5	1	1	1	1	0	0	3	5	3	3	7	7	2	3	2	7	7	5	6	2	3	6	1	6	2	1	1	5	7	7	1	6	6	6	4	3	2	6
11	12	16	592	2	40	4	3	3	4	4	5	1	1	1	1	0	0	3	5	3	3	7	7	2	3	2	7	7	5	6	2	3	6	1	6	2	1	1	5	7	7	1	6	6	6	4	3	2	6
11	12	16	592	2	40	4	3	3	4	4	5	1	1	1	1	0	0	3	5	3	3	7	7	2	3	2	7	7	5	6	2	3	6	1	6	2	1	1	5	7	7	1	6	6	6	4	3	2	6
11	12	16	592	2	40	4	3	3	4	4	5	1	1	1	1	0	0	3	5	3	3	7	7	2	3	2	7	7	5	6	2	3	6	1	6	2	1	1	5	7	7	1	6	6	6	4	3	2	6
11	12	16	592	2	40	4	3	3	4	4	5	1	1	1	1	0	0	3	5	3	3	7	7	2	3	2	7	7	5	6	2	3	6	1	6	2	1	1	5	7	7	1	6	6	6	4	3	2	6
11	12	16	592	2	40	4	3	3	4	4	5	1	1	1	1	0	0	3	5	3	3	7	7	2	3	2	7	7	5	6	2	3	6	1	6	2	1	1	5	7	7	1	6	6	6	4	3	2	6
11	12	16	592	2	40	4	3	3	4	4	5	1	1	1	1	0	0	3	5	3	3	7	7	2	3	2	7	7	5	6	2	3	6	1	6	2	1	1	5	7	7	1	6	6	6	4	3	2	6
11	12	16	592	2	40	4	3	3	4	4	5	1	1	1	1	0	0	3	5	3	3	7	7	2	3	2	7	7	5	6	2	3	6	1	6	2	1	1	5	7	7	1	6	6	6	4	3	2	6
11	12	16	592	2	40	4	3	3	4	4	5	1	1	1	1	0	0	3	5	3	3	7	7	2	3	2	7	7	5	6	2	3	6	1	6	2	1	1	5	7	7	1	6	6	6	4	3	2	6
11	12	16	592	2	40	4	3	3	4	4	5	1	1	1	1	0	0	3	5	3	3	7	7	2	3	2	7	7	5	6	2	3	6	1	6	2	1	1	5	7	7	1	6	6	6	4	3	2	6
11	12	16	592	2	40	4	3	3	4	4	5	1	1	1	1	0	0	3	5	3	3	7	7	2	3	2	7	7	5	6	2	3	6	1	6	2	1	1	5	7	7	1	6	6	6	4	3	2	6
11	12	16	592	2	40	4	3	3	4	4	5	1	1	1	1	0	0	3	5	3	3	7	7	2	3	2	7	7	5	6	2	3	6	1	6	2	1	1	5	7	7	1	6	6	6	4	3	2	6
11	12	16	592	2	40	4	3	3	4	4	5	1	1	1	1	0	0	3	5	3	3	7	7	2	3	2	7	7	5	6	2	3	6	1	6	2	1	1	5	7	7	1	6	6	6	4	3	2	6
11	12	16	592	2	40	4	3	3	4	4	5	1	1	1	1	0	0	3	5	3	3	7	7	2	3	2	7	7	5	6	2	3	6	1	6	2	1	1	5	7	7	1	6	6	6	4	3	2	6
11	12	17	593	1	41	3	2	4	4	4	5	4	1	0	1	0	0	4	4	4	3	6	7	4	4	3	6	5	6	6	6	4	6	5	4	5	6	5	6	5	6	2	2	2	2	4	5	6	6
11	12	17	593	1	41	3	2	4	4	4	5	4	1	0	1	0	0	4	4	4	3	6	7	4	4	3	6	5	6	6	6	4	6	5	4	5	6	5	6	5	6	2	2	2	2	4	5	6	6
11	12	17	593	1	41	3	2	4	4	4	5	4	1	0	1	0	0	4	4	4	3	6	7	4	4	3	6	5	6	6	6	4	6	5	4	5	6	5	6	5	6	2	2	2	2	4	5	6	6
11	12	17	593	1	41	3	2	4	4	4	5	4	1	0	1	0	0	4	4	4	3	6	7	4	4	3	6	5	6	6	6	4	6	5	4	5	6	5	6	5	6	2	2	2	2	4	5	6	6
11	12	17	593	1	41	3	2	4	4	4	5	4	1	0	1	0	0	4	4	4	3	6	7	4	4	3	6	5	6	6	6	4	6	5	4	5	6	5	6	5	6	2	2	2	2	4	5	6	6
11	12	17	593	1	41	3	2	4	4	4	5	4	1	0	1	0	0	4	4	4	3	6	7	4	4	3	6	5	6	6	6	4	6	5	4	5	6	5	6	5	6	2	2	2	2	4	5	6	6
11	12	17	593	1	41	3	2	4	4	4	5	4	1	0	1	0	0	4	4	4	3	6	7	4	4	3	6	5	6	6	6	4	6	5	4	5	6	5	6	5	6	2	2	2	2	4	5	6	6
11	12	17	593	1	41	3	2	4	4	4	5	4	1	0	1	0	0	4	4	4	3	6	7	4	4	3	6	5	6	6	6	4	6	5	4	5	6	5	6	5	6	2	2	2	2	4	5	6	6
11	12	17	593	1	41	3	2	4	4	4	5	4	1	0	1	0	0	4	4	4	3	6	7	4	4	3	6	5	6	6	6	4	6	5	4	5	6	5	6	5	6	2	2	2	2	4	5	6	6
11	12	17	593	1	41	3	2	4	4	4	5	4	1	0	1	0	0	4	4	4	3	6	7	4	4	3	6	5	6	6	6	4	6	5	4	5	6	5	6	5	6	2	2	2	2	4	5	6	6
11	12	17	593	1	41	3	2	4	4	4	5	4	1	0	1	0	0	4	4	4	3	6	7	4	4	3	6	5	6	6	6	4	6	5	4	5	6	5	6	5	6	2	2	2	2	4	5	6	6
11	12	17	593	1	41	3	2	4	4	4	5	4	1	0	1	0	0	4	4	4	3	6	7	4	4	3	6	5	6	6	6	4	6	5	4	5	6	5	6	5	6	2	2	2	2	4	5	6	6
11	12	17	593	1	41	3	2	4	4	4	5	4	1	0	1	0	0	4	4	4	3	6	7	4	4	3	6	5	6	6	6	4	6	5	4	5	6	5	6	5	6	2	2	2	2	4	5	6	6
11	12	17	593	1	41	3	2	4	4	4	5	4	1	0	1	0	0	4	4	4	3	6	7	4	4	3	6	5	6	6	6	4	6	5	4	5	6	5	6	5	6	2	2	2	2	4	5	6	6
11	12	17	593	1	41	3	2	4	4	4	5	4	1	0	1	0	0	4	4	4	3	6	7	4	4	3	6	5	6	6	6	4	6	5	4	5	6	5	6	5	6	2	2	2	2	4	5	6	6
11	12	17	593	1	41	3	2	4	4	4	5	4	1	0	1	0	0	4	4	4	3	6	7	4	4	3	6	5	6	6	6	4	6	5	4	5	6	5	6	5	6	2	2	2	2	4	5	6	6
11	12	17	593	1	41	3	2	4	4	4	5	4	1	0	1	0	0	4	4	4	3	6	7	4	4	3	6	5	6	6	6	4	6	5	4	5	6	5	6	5	6	2	2	2	2	4	5	6	6
11	12	17	593	1	41	3	2	4	4	4	5	4	1	0	1	0	0	4	4	4	3	6	7	4	4	3	6	5	6	6	6	4	6	5	4	5	6	5	6	5	6	2	2	2	2	4	5	6	6
11	12	17	593	1	41	3	2	4	4	4	5	4	1	0	1	0	0	4	4	4	3	6	7	4	4	3	6	5	6	6	6	4	6	5	4	5	6	5	6	5	6	2	2	2	2	4	5	6	6
11	12	17	593	1	41	3	2	4	4	4	5	4	1	0	1	0	0	4	4	4	3	6	7	4	4	3	6	5	6	6	6	4	6	5	4	5	6	5	6	5	6	2	2	2	2	4	5	6	6
11	12	18	594	2	48	4	2	2	4	3	3	2	0	1	1	0	0	6	5	3	3	4	3	5	3	3	5	5	5	5	3	5	6	6	5	5	6	6	6	5	6	6	3	6	4	5	4	3	4
11	12	18	594	2	48	4	2	2	4	3	3	2	0	1	1	0	0	6	5	3	3	4	3	5	3	3	5	5	5	5	3	5	6	6	5	5	6	6	6	5	6	6	3	6	4	5	4	3	4
11	12	18	594	2	48	4	2	2	4	3	3	2	0	1	1	0	0	6	5	3	3	4	3	5	3	3	5	5	5	5	3	5	6	6	5	5	6	6	6	5	6	6	3	6	4	5	4	3	4
11	12	18	594	2	48	4	2	2	4	3	3	2	0	1	1	0	0	6	5	3	3	4	3	5	3	3	5	5	5	5	3	5	6	6	5	5	6	6	6	5	6	6	3	6	4	5	4	3	4
11	12	18	594	2	48	4	2	2	4	3	3	2	0	1	1	0	0	6	5	3	3	4	3	5	3	3	5	5	5	5	3	5	6	6	5	5	6	6	6	5	6	6	3	6	4	5	4	3	4
11	12	18	594	2	48	4	2	2	4	3	3	2	0	1	1	0	0	6	5	3	3	4	3	5	3	3	5	5	5	5	3	5	6	6	5	5	6	6	6	5	6	6	3	6	4	5	4	3	4
11	12	18	594	2	48	4	2	2	4	3	3	2	0	1	1	0	0	6	5	3	3	4	3	5	3	3	5	5	5	5	3	5	6	6	5	5	6	6	6	5	6	6	3	6	4	5	4	3	4
11	12	18	594	2	48	4	2	2	4	3	3	2	0	1	1	0	0	6	5	3	3	4	3	5	3	3	5	5	5	5	3	5	6	6	5	5	6	6	6	5	6	6	3	6	4	5	4	3	4
11	12	18	594	2	48	4	2	2	4	3	3	2	0	1	1	0	0	6	5	3	3	4	3	5	3	3	5	5	5	5	3	5	6	6	5	5	6	6	6	5	6	6	3	6	4	5	4	3	4
11	12	18	594	2	48	4	2	2	4	3	3	2	0	1	1	0	0	6	5	3	3	4	3	5	3	3	5	5	5	5	3	5	6	6	5	5	6	6	6	5	6	6	3	6	4	5	4	3	4
11	12	18	594	2	48	4	2	2	4	3	3	2	0	1	1	0	0	6	5	3	3	4	3	5	3	3	5	5	5	5	3	5	6	6	5	5	6	6	6	5	6	6	3	6	4	5	4	3	4
11	12	18	594	2	48	4	2	2	4	3	3	2	0	1	1	0	0	6	5	3	3	4	3	5	3	3	5	5	5	5	3	5	6	6	5	5	6	6	6	5	6	6	3	6	4	5	4	3	4
11	12	18	594	2	48	4	2	2	4	3	3	2	0	1	1	0	0	6	5	3	3	4	3	5	3	3	5	5	5	5	3	5	6	6	5	5	6	6	6	5	6	6	3	6	4	5	4	3	4
11	12	18	594	2	48	4	2	2	4	3	3	2	0	1	1	0	0	6	5	3	3	4	3	5	3	3	5	5	5	5	3	5	6	6	5	5	6	6	6	5	6	6	3	6	4	5	4	3	4
11	12	18	594	2	48	4	2	2	4	3	3	2	0	1	1	0	0	6	5	3	3	4	3	5	3	3	5	5	5	5	3	5	6	6	5	5	6	6	6	5	6	6	3	6	4	5	4	3	4
11	12	18	594	2	48	4	2	2	4	3	3	2	0	1	1	0	0	6	5	3	3	4	3	5	3	3	5	5	5	5	3	5	6	6	5	5	6	6	6	5	6	6	3	6	4	5	4	3	4
11	12	18	594	2	48	4	2	2	4	3	3	2	0	1	1	0	0	6	5	3	3	4	3	5	3	3	5	5	5	5	3	5	6	6	5	5	6	6	6	5	6	6	3	6	4	5	4	3	4
11	12	18	594	2	48	4	2	2	4	3	3	2	0	1	1	0	0	6	5	3	3	4	3	5	3	3	5	5	5	5	3	5	6	6	5	5	6	6	6	5	6	6	3	6	4	5	4	3	4
11	12	18	594	2	48	4	2	2	4	3	3	2	0	1	1	0	0	6	5	3	3	4	3	5	3	3	5	5	5	5	3	5	6	6	5	5	6	6	6	5	6	6	3	6	4	5	4	3	4
11	12	18	594	2	48	4	2	2	4	3	3	2	0	1	1	0	0	6	5	3	3	4	3	5	3	3	5	5	5	5	3	5	6	6	5	5	6	6	6	5	6	6	3	6	4	5	4	3	4
11	12	19	595	1	43	4	2	3	4	3	1	1	1	1	0	0	1	6	6	6	6	7	7	5	5	5	6	6	3	5	5	1	5	3	5	3	3	6	3	5	5	6	6	6	6	6	6	6	6
11	12	19	595	1	43	4	2	3	4	3	1	1	1	1	0	0	1	6	6	6	6	7	7	5	5	5	6	6	3	5	5	1	5	3	5	3	3	6	3	5	5	6	6	6	6	6	6	6	6
11	12	19	595	1	43	4	2	3	4	3	1	1	1	1	0	0	1	6	6	6	6	7	7	5	5	5	6	6	3	5	5	1	5	3	5	3	3	6	3	5	5	6	6	6	6	6	6	6	6
11	12	19	595	1	43	4	2	3	4	3	1	1	1	1	0	0	1	6	6	6	6	7	7	5	5	5	6	6	3	5	5	1	5	3	5	3	3	6	3	5	5	6	6	6	6	6	6	6	6
11	12	19	595	1	43	4	2	3	4	3	1	1	1	1	0	0	1	6	6	6	6	7	7	5	5	5	6	6	3	5	5	1	5	3	5	3	3	6	3	5	5	6	6	6	6	6	6	6	6
11	12	19	595	1	43	4	2	3	4	3	1	1	1	1	0	0	1	6	6	6	6	7	7	5	5	5	6	6	3	5	5	1	5	3	5	3	3	6	3	5	5	6	6	6	6	6	6	6	6
11	12	19	595	1	43	4	2	3	4	3	1	1	1	1	0	0	1	6	6	6	6	7	7	5	5	5	6	6	3	5	5	1	5	3	5	3	3	6	3	5	5	6	6	6	6	6	6	6	6
11	12	19	595	1	43	4	2	3	4	3	1	1	1	1	0	0	1	6	6	6	6	7	7	5	5	5	6	6	3	5	5	1	5	3	5	3	3	6	3	5	5	6	6	6	6	6	6	6	6
11	12	19	595	1	43	4	2	3	4	3	1	1	1	1	0	0	1	6	6	6	6	7	7	5	5	5	6	6	3	5	5	1	5	3	5	3	3	6	3	5	5	6	6	6	6	6	6	6	6
11	12	19	595	1	43	4	2	3	4	3	1	1	1	1	0	0	1	6	6	6	6	7	7	5	5	5	6	6	3	5	5	1	5	3	5	3	3	6	3	5	5	6	6	6	6	6	6	6	6
11	12	19	595	1	43	4	2	3	4	3	1	1	1	1	0	0	1	6	6	6	6	7	7	5	5	5	6	6	3	5	5	1	5	3	5	3	3	6	3	5	5	6	6	6	6	6	6	6	6
11	12	19	595	1	43	4	2	3	4	3	1	1	1	1	0	0	1	6	6	6	6	7	7	5	5	5	6	6	3	5	5	1	5	3	5	3	3	6	3	5	5	6	6	6	6	6	6	6	6
11	12	19	595	1	43	4	2	3	4	3	1	1	1	1	0	0	1	6	6	6	6	7	7	5	5	5	6	6	3	5	5	1	5	3	5	3	3	6	3	5	5	6	6	6	6	6	6	6	6
11	12	19	595	1	43	4	2	3	4	3	1	1	1	1	0	0	1	6	6	6	6	7	7	5	5	5	6	6	3	5	5	1	5	3	5	3	3	6	3	5	5	6	6	6	6	6	6	6	6
11	12	19	595	1	43	4	2	3	4	3	1	1	1	1	0	0	1	6	6	6	6	7	7	5	5	5	6	6	3	5	5	1	5	3	5	3	3	6	3	5	5	6	6	6	6	6	6	6	6
11	12	19	595	1	43	4	2	3	4	3	1	1	1	1	0	0	1	6	6	6	6	7	7	5	5	5	6	6	3	5	5	1	5	3	5	3	3	6	3	5	5	6	6	6	6	6	6	6	6
11	12	19	595	1	43	4	2	3	4	3	1	1	1	1	0	0	1	6	6	6	6	7	7	5	5	5	6	6	3	5	5	1	5	3	5	3	3	6	3	5	5	6	6	6	6	6	6	6	6
11	12	19	595	1	43	4	2	3	4	3	1	1	1	1	0	0	1	6	6	6	6	7	7	5	5	5	6	6	3	5	5	1	5	3	5	3	3	6	3	5	5	6	6	6	6	6	6	6	6
11	12	19	595	1	43	4	2	3	4	3	1	1	1	1	0	0	1	6	6	6	6	7	7	5	5	5	6	6	3	5	5	1	5	3	5	3	3	6	3	5	5	6	6	6	6	6	6	6	6
11	12	19	595	1	43	4	2	3	4	3	1	1	1	1	0	0	1	6	6	6	6	7	7	5	5	5	6	6	3	5	5	1	5	3	5	3	3	6	3	5	5	6	6	6	6	6	6	6	6
11	12	20	596	2	39	3	3	11	2	6	4	2	1	1	0	0	1	5	7	3	1	7	7	7	3	3	6	6	2	6	6	4	2	5	6	2	2	6	2	7	5	1	4	6	6	7	4	5	7
11	12	20	596	2	39	3	3	11	2	6	4	2	1	1	0	0	1	5	7	3	1	7	7	7	3	3	6	6	2	6	6	4	2	5	6	2	2	6	2	7	5	1	4	6	6	7	4	5	7
11	12	20	596	2	39	3	3	11	2	6	4	2	1	1	0	0	1	5	7	3	1	7	7	7	3	3	6	6	2	6	6	4	2	5	6	2	2	6	2	7	5	1	4	6	6	7	4	5	7
11	12	20	596	2	39	3	3	11	2	6	4	2	1	1	0	0	1	5	7	3	1	7	7	7	3	3	6	6	2	6	6	4	2	5	6	2	2	6	2	7	5	1	4	6	6	7	4	5	7
11	12	20	596	2	39	3	3	11	2	6	4	2	1	1	0	0	1	5	7	3	1	7	7	7	3	3	6	6	2	6	6	4	2	5	6	2	2	6	2	7	5	1	4	6	6	7	4	5	7
11	12	20	596	2	39	3	3	11	2	6	4	2	1	1	0	0	1	5	7	3	1	7	7	7	3	3	6	6	2	6	6	4	2	5	6	2	2	6	2	7	5	1	4	6	6	7	4	5	7
11	12	20	596	2	39	3	3	11	2	6	4	2	1	1	0	0	1	5	7	3	1	7	7	7	3	3	6	6	2	6	6	4	2	5	6	2	2	6	2	7	5	1	4	6	6	7	4	5	7
11	12	20	596	2	39	3	3	11	2	6	4	2	1	1	0	0	1	5	7	3	1	7	7	7	3	3	6	6	2	6	6	4	2	5	6	2	2	6	2	7	5	1	4	6	6	7	4	5	7
11	12	20	596	2	39	3	3	11	2	6	4	2	1	1	0	0	1	5	7	3	1	7	7	7	3	3	6	6	2	6	6	4	2	5	6	2	2	6	2	7	5	1	4	6	6	7	4	5	7
11	12	20	596	2	39	3	3	11	2	6	4	2	1	1	0	0	1	5	7	3	1	7	7	7	3	3	6	6	2	6	6	4	2	5	6	2	2	6	2	7	5	1	4	6	6	7	4	5	7
11	12	20	596	2	39	3	3	11	2	6	4	2	1	1	0	0	1	5	7	3	1	7	7	7	3	3	6	6	2	6	6	4	2	5	6	2	2	6	2	7	5	1	4	6	6	7	4	5	7
11	12	20	596	2	39	3	3	11	2	6	4	2	1	1	0	0	1	5	7	3	1	7	7	7	3	3	6	6	2	6	6	4	2	5	6	2	2	6	2	7	5	1	4	6	6	7	4	5	7
11	12	20	596	2	39	3	3	11	2	6	4	2	1	1	0	0	1	5	7	3	1	7	7	7	3	3	6	6	2	6	6	4	2	5	6	2	2	6	2	7	5	1	4	6	6	7	4	5	7
11	12	20	596	2	39	3	3	11	2	6	4	2	1	1	0	0	1	5	7	3	1	7	7	7	3	3	6	6	2	6	6	4	2	5	6	2	2	6	2	7	5	1	4	6	6	7	4	5	7
11	12	20	596	2	39	3	3	11	2	6	4	2	1	1	0	0	1	5	7	3	1	7	7	7	3	3	6	6	2	6	6	4	2	5	6	2	2	6	2	7	5	1	4	6	6	7	4	5	7
11	12	20	596	2	39	3	3	11	2	6	4	2	1	1	0	0	1	5	7	3	1	7	7	7	3	3	6	6	2	6	6	4	2	5	6	2	2	6	2	7	5	1	4	6	6	7	4	5	7
11	12	20	596	2	39	3	3	11	2	6	4	2	1	1	0	0	1	5	7	3	1	7	7	7	3	3	6	6	2	6	6	4	2	5	6	2	2	6	2	7	5	1	4	6	6	7	4	5	7
11	12	20	596	2	39	3	3	11	2	6	4	2	1	1	0	0	1	5	7	3	1	7	7	7	3	3	6	6	2	6	6	4	2	5	6	2	2	6	2	7	5	1	4	6	6	7	4	5	7
11	12	20	596	2	39	3	3	11	2	6	4	2	1	1	0	0	1	5	7	3	1	7	7	7	3	3	6	6	2	6	6	4	2	5	6	2	2	6	2	7	5	1	4	6	6	7	4	5	7
11	12	20	596	2	39	3	3	11	2	6	4	2	1	1	0	0	1	5	7	3	1	7	7	7	3	3	6	6	2	6	6	4	2	5	6	2	2	6	2	7	5	1	4	6	6	7	4	5	7
11	12	21	597	1	39	3	3	1	2	2	5	5	1	0	0	0	0	5	3	1	1	4	6	3	1	1	5	5	3	6	5	4	3	4	3	6	5	3	4	5	2	1	2	7	7	2	5	4	4
11	12	21	597	1	39	3	3	1	2	2	5	5	1	0	0	0	0	5	3	1	1	4	6	3	1	1	5	5	3	6	5	4	3	4	3	6	5	3	4	5	2	1	2	7	7	2	5	4	4
11	12	21	597	1	39	3	3	1	2	2	5	5	1	0	0	0	0	5	3	1	1	4	6	3	1	1	5	5	3	6	5	4	3	4	3	6	5	3	4	5	2	1	2	7	7	2	5	4	4
11	12	21	597	1	39	3	3	1	2	2	5	5	1	0	0	0	0	5	3	1	1	4	6	3	1	1	5	5	3	6	5	4	3	4	3	6	5	3	4	5	2	1	2	7	7	2	5	4	4
11	12	21	597	1	39	3	3	1	2	2	5	5	1	0	0	0	0	5	3	1	1	4	6	3	1	1	5	5	3	6	5	4	3	4	3	6	5	3	4	5	2	1	2	7	7	2	5	4	4
11	12	21	597	1	39	3	3	1	2	2	5	5	1	0	0	0	0	5	3	1	1	4	6	3	1	1	5	5	3	6	5	4	3	4	3	6	5	3	4	5	2	1	2	7	7	2	5	4	4
11	12	21	597	1	39	3	3	1	2	2	5	5	1	0	0	0	0	5	3	1	1	4	6	3	1	1	5	5	3	6	5	4	3	4	3	6	5	3	4	5	2	1	2	7	7	2	5	4	4
11	12	21	597	1	39	3	3	1	2	2	5	5	1	0	0	0	0	5	3	1	1	4	6	3	1	1	5	5	3	6	5	4	3	4	3	6	5	3	4	5	2	1	2	7	7	2	5	4	4
11	12	21	597	1	39	3	3	1	2	2	5	5	1	0	0	0	0	5	3	1	1	4	6	3	1	1	5	5	3	6	5	4	3	4	3	6	5	3	4	5	2	1	2	7	7	2	5	4	4
11	12	21	597	1	39	3	3	1	2	2	5	5	1	0	0	0	0	5	3	1	1	4	6	3	1	1	5	5	3	6	5	4	3	4	3	6	5	3	4	5	2	1	2	7	7	2	5	4	4
11	12	21	597	1	39	3	3	1	2	2	5	5	1	0	0	0	0	5	3	1	1	4	6	3	1	1	5	5	3	6	5	4	3	4	3	6	5	3	4	5	2	1	2	7	7	2	5	4	4
11	12	21	597	1	39	3	3	1	2	2	5	5	1	0	0	0	0	5	3	1	1	4	6	3	1	1	5	5	3	6	5	4	3	4	3	6	5	3	4	5	2	1	2	7	7	2	5	4	4
11	12	21	597	1	39	3	3	1	2	2	5	5	1	0	0	0	0	5	3	1	1	4	6	3	1	1	5	5	3	6	5	4	3	4	3	6	5	3	4	5	2	1	2	7	7	2	5	4	4
11	12	21	597	1	39	3	3	1	2	2	5	5	1	0	0	0	0	5	3	1	1	4	6	3	1	1	5	5	3	6	5	4	3	4	3	6	5	3	4	5	2	1	2	7	7	2	5	4	4
11	12	21	597	1	39	3	3	1	2	2	5	5	1	0	0	0	0	5	3	1	1	4	6	3	1	1	5	5	3	6	5	4	3	4	3	6	5	3	4	5	2	1	2	7	7	2	5	4	4
11	12	21	597	1	39	3	3	1	2	2	5	5	1	0	0	0	0	5	3	1	1	4	6	3	1	1	5	5	3	6	5	4	3	4	3	6	5	3	4	5	2	1	2	7	7	2	5	4	4
11	12	21	597	1	39	3	3	1	2	2	5	5	1	0	0	0	0	5	3	1	1	4	6	3	1	1	5	5	3	6	5	4	3	4	3	6	5	3	4	5	2	1	2	7	7	2	5	4	4
11	12	21	597	1	39	3	3	1	2	2	5	5	1	0	0	0	0	5	3	1	1	4	6	3	1	1	5	5	3	6	5	4	3	4	3	6	5	3	4	5	2	1	2	7	7	2	5	4	4
11	12	21	597	1	39	3	3	1	2	2	5	5	1	0	0	0	0	5	3	1	1	4	6	3	1	1	5	5	3	6	5	4	3	4	3	6	5	3	4	5	2	1	2	7	7	2	5	4	4
11	12	21	597	1	39	3	3	1	2	2	5	5	1	0	0	0	0	5	3	1	1	4	6	3	1	1	5	5	3	6	5	4	3	4	3	6	5	3	4	5	2	1	2	7	7	2	5	4	4
11	12	22	598	1	46	4	1	3	4	2	3	2	1	1	1	0	0	7	7	6	5	6	7	5	6	6	7	6	2	5	5	6	6	2	4	3	3	7	7	4	5	1	7	7	4	7	7	6	7
11	12	22	598	1	46	4	1	3	4	2	3	2	1	1	1	0	0	7	7	6	5	6	7	5	6	6	7	6	2	5	5	6	6	2	4	3	3	7	7	4	5	1	7	7	4	7	7	6	7
11	12	22	598	1	46	4	1	3	4	2	3	2	1	1	1	0	0	7	7	6	5	6	7	5	6	6	7	6	2	5	5	6	6	2	4	3	3	7	7	4	5	1	7	7	4	7	7	6	7
11	12	22	598	1	46	4	1	3	4	2	3	2	1	1	1	0	0	7	7	6	5	6	7	5	6	6	7	6	2	5	5	6	6	2	4	3	3	7	7	4	5	1	7	7	4	7	7	6	7
11	12	22	598	1	46	4	1	3	4	2	3	2	1	1	1	0	0	7	7	6	5	6	7	5	6	6	7	6	2	5	5	6	6	2	4	3	3	7	7	4	5	1	7	7	4	7	7	6	7
11	12	22	598	1	46	4	1	3	4	2	3	2	1	1	1	0	0	7	7	6	5	6	7	5	6	6	7	6	2	5	5	6	6	2	4	3	3	7	7	4	5	1	7	7	4	7	7	6	7
11	12	22	598	1	46	4	1	3	4	2	3	2	1	1	1	0	0	7	7	6	5	6	7	5	6	6	7	6	2	5	5	6	6	2	4	3	3	7	7	4	5	1	7	7	4	7	7	6	7
11	12	22	598	1	46	4	1	3	4	2	3	2	1	1	1	0	0	7	7	6	5	6	7	5	6	6	7	6	2	5	5	6	6	2	4	3	3	7	7	4	5	1	7	7	4	7	7	6	7
11	12	22	598	1	46	4	1	3	4	2	3	2	1	1	1	0	0	7	7	6	5	6	7	5	6	6	7	6	2	5	5	6	6	2	4	3	3	7	7	4	5	1	7	7	4	7	7	6	7
11	12	22	598	1	46	4	1	3	4	2	3	2	1	1	1	0	0	7	7	6	5	6	7	5	6	6	7	6	2	5	5	6	6	2	4	3	3	7	7	4	5	1	7	7	4	7	7	6	7
11	12	22	598	1	46	4	1	3	4	2	3	2	1	1	1	0	0	7	7	6	5	6	7	5	6	6	7	6	2	5	5	6	6	2	4	3	3	7	7	4	5	1	7	7	4	7	7	6	7
11	12	22	598	1	46	4	1	3	4	2	3	2	1	1	1	0	0	7	7	6	5	6	7	5	6	6	7	6	2	5	5	6	6	2	4	3	3	7	7	4	5	1	7	7	4	7	7	6	7
11	12	22	598	1	46	4	1	3	4	2	3	2	1	1	1	0	0	7	7	6	5	6	7	5	6	6	7	6	2	5	5	6	6	2	4	3	3	7	7	4	5	1	7	7	4	7	7	6	7
11	12	22	598	1	46	4	1	3	4	2	3	2	1	1	1	0	0	7	7	6	5	6	7	5	6	6	7	6	2	5	5	6	6	2	4	3	3	7	7	4	5	1	7	7	4	7	7	6	7
11	12	22	598	1	46	4	1	3	4	2	3	2	1	1	1	0	0	7	7	6	5	6	7	5	6	6	7	6	2	5	5	6	6	2	4	3	3	7	7	4	5	1	7	7	4	7	7	6	7
11	12	22	598	1	46	4	1	3	4	2	3	2	1	1	1	0	0	7	7	6	5	6	7	5	6	6	7	6	2	5	5	6	6	2	4	3	3	7	7	4	5	1	7	7	4	7	7	6	7
11	12	22	598	1	46	4	1	3	4	2	3	2	1	1	1	0	0	7	7	6	5	6	7	5	6	6	7	6	2	5	5	6	6	2	4	3	3	7	7	4	5	1	7	7	4	7	7	6	7
11	12	22	598	1	46	4	1	3	4	2	3	2	1	1	1	0	0	7	7	6	5	6	7	5	6	6	7	6	2	5	5	6	6	2	4	3	3	7	7	4	5	1	7	7	4	7	7	6	7
11	12	22	598	1	46	4	1	3	4	2	3	2	1	1	1	0	0	7	7	6	5	6	7	5	6	6	7	6	2	5	5	6	6	2	4	3	3	7	7	4	5	1	7	7	4	7	7	6	7
11	12	22	598	1	46	4	1	3	4	2	3	2	1	1	1	0	0	7	7	6	5	6	7	5	6	6	7	6	2	5	5	6	6	2	4	3	3	7	7	4	5	1	7	7	4	7	7	6	7
11	12	23	599	1	41	4	3	11	4	3	5	1	1	1	1	0	1	7	7	4	4	7	7	6	4	4	4	4	6	4	6	7	4	5	4	4	4	4	4	5	4	7	3	3	3	6	1	1	1
11	12	23	599	1	41	4	3	11	4	3	5	1	1	1	1	0	1	7	7	4	4	7	7	6	4	4	4	4	6	4	6	7	4	5	4	4	4	4	4	5	4	7	3	3	3	6	1	1	1
11	12	23	599	1	41	4	3	11	4	3	5	1	1	1	1	0	1	7	7	4	4	7	7	6	4	4	4	4	6	4	6	7	4	5	4	4	4	4	4	5	4	7	3	3	3	6	1	1	1
11	12	23	599	1	41	4	3	11	4	3	5	1	1	1	1	0	1	7	7	4	4	7	7	6	4	4	4	4	6	4	6	7	4	5	4	4	4	4	4	5	4	7	3	3	3	6	1	1	1
11	12	23	599	1	41	4	3	11	4	3	5	1	1	1	1	0	1	7	7	4	4	7	7	6	4	4	4	4	6	4	6	7	4	5	4	4	4	4	4	5	4	7	3	3	3	6	1	1	1
11	12	23	599	1	41	4	3	11	4	3	5	1	1	1	1	0	1	7	7	4	4	7	7	6	4	4	4	4	6	4	6	7	4	5	4	4	4	4	4	5	4	7	3	3	3	6	1	1	1
11	12	23	599	1	41	4	3	11	4	3	5	1	1	1	1	0	1	7	7	4	4	7	7	6	4	4	4	4	6	4	6	7	4	5	4	4	4	4	4	5	4	7	3	3	3	6	1	1	1
11	12	23	599	1	41	4	3	11	4	3	5	1	1	1	1	0	1	7	7	4	4	7	7	6	4	4	4	4	6	4	6	7	4	5	4	4	4	4	4	5	4	7	3	3	3	6	1	1	1
11	12	23	599	1	41	4	3	11	4	3	5	1	1	1	1	0	1	7	7	4	4	7	7	6	4	4	4	4	6	4	6	7	4	5	4	4	4	4	4	5	4	7	3	3	3	6	1	1	1
11	12	23	599	1	41	4	3	11	4	3	5	1	1	1	1	0	1	7	7	4	4	7	7	6	4	4	4	4	6	4	6	7	4	5	4	4	4	4	4	5	4	7	3	3	3	6	1	1	1
11	12	23	599	1	41	4	3	11	4	3	5	1	1	1	1	0	1	7	7	4	4	7	7	6	4	4	4	4	6	4	6	7	4	5	4	4	4	4	4	5	4	7	3	3	3	6	1	1	1
11	12	23	599	1	41	4	3	11	4	3	5	1	1	1	1	0	1	7	7	4	4	7	7	6	4	4	4	4	6	4	6	7	4	5	4	4	4	4	4	5	4	7	3	3	3	6	1	1	1
11	12	23	599	1	41	4	3	11	4	3	5	1	1	1	1	0	1	7	7	4	4	7	7	6	4	4	4	4	6	4	6	7	4	5	4	4	4	4	4	5	4	7	3	3	3	6	1	1	1
11	12	23	599	1	41	4	3	11	4	3	5	1	1	1	1	0	1	7	7	4	4	7	7	6	4	4	4	4	6	4	6	7	4	5	4	4	4	4	4	5	4	7	3	3	3	6	1	1	1
11	12	23	599	1	41	4	3	11	4	3	5	1	1	1	1	0	1	7	7	4	4	7	7	6	4	4	4	4	6	4	6	7	4	5	4	4	4	4	4	5	4	7	3	3	3	6	1	1	1
11	12	23	599	1	41	4	3	11	4	3	5	1	1	1	1	0	1	7	7	4	4	7	7	6	4	4	4	4	6	4	6	7	4	5	4	4	4	4	4	5	4	7	3	3	3	6	1	1	1
11	12	23	599	1	41	4	3	11	4	3	5	1	1	1	1	0	1	7	7	4	4	7	7	6	4	4	4	4	6	4	6	7	4	5	4	4	4	4	4	5	4	7	3	3	3	6	1	1	1
11	12	23	599	1	41	4	3	11	4	3	5	1	1	1	1	0	1	7	7	4	4	7	7	6	4	4	4	4	6	4	6	7	4	5	4	4	4	4	4	5	4	7	3	3	3	6	1	1	1
11	12	23	599	1	41	4	3	11	4	3	5	1	1	1	1	0	1	7	7	4	4	7	7	6	4	4	4	4	6	4	6	7	4	5	4	4	4	4	4	5	4	7	3	3	3	6	1	1	1
11	12	23	599	1	41	4	3	11	4	3	5	1	1	1	1	0	1	7	7	4	4	7	7	6	4	4	4	4	6	4	6	7	4	5	4	4	4	4	4	5	4	7	3	3	3	6	1	1	1
11	12	24	600	1	53	3	1	4	5	6	4	3	1	1	0	0	1	4	4	4	6	6	7	5	6	6	7	6	6	6	5	6	6	3	6	2	2	3	3	3	6	1	7	7	7	6	6	3	6
11	12	24	600	1	53	3	1	4	5	6	4	3	1	1	0	0	1	4	4	4	6	6	7	5	6	6	7	6	6	6	5	6	6	3	6	2	2	3	3	3	6	1	7	7	7	6	6	3	6
11	12	24	600	1	53	3	1	4	5	6	4	3	1	1	0	0	1	4	4	4	6	6	7	5	6	6	7	6	6	6	5	6	6	3	6	2	2	3	3	3	6	1	7	7	7	6	6	3	6
11	12	24	600	1	53	3	1	4	5	6	4	3	1	1	0	0	1	4	4	4	6	6	7	5	6	6	7	6	6	6	5	6	6	3	6	2	2	3	3	3	6	1	7	7	7	6	6	3	6
11	12	24	600	1	53	3	1	4	5	6	4	3	1	1	0	0	1	4	4	4	6	6	7	5	6	6	7	6	6	6	5	6	6	3	6	2	2	3	3	3	6	1	7	7	7	6	6	3	6
11	12	24	600	1	53	3	1	4	5	6	4	3	1	1	0	0	1	4	4	4	6	6	7	5	6	6	7	6	6	6	5	6	6	3	6	2	2	3	3	3	6	1	7	7	7	6	6	3	6
11	12	24	600	1	53	3	1	4	5	6	4	3	1	1	0	0	1	4	4	4	6	6	7	5	6	6	7	6	6	6	5	6	6	3	6	2	2	3	3	3	6	1	7	7	7	6	6	3	6
11	12	24	600	1	53	3	1	4	5	6	4	3	1	1	0	0	1	4	4	4	6	6	7	5	6	6	7	6	6	6	5	6	6	3	6	2	2	3	3	3	6	1	7	7	7	6	6	3	6
11	12	24	600	1	53	3	1	4	5	6	4	3	1	1	0	0	1	4	4	4	6	6	7	5	6	6	7	6	6	6	5	6	6	3	6	2	2	3	3	3	6	1	7	7	7	6	6	3	6
11	12	24	600	1	53	3	1	4	5	6	4	3	1	1	0	0	1	4	4	4	6	6	7	5	6	6	7	6	6	6	5	6	6	3	6	2	2	3	3	3	6	1	7	7	7	6	6	3	6
11	12	24	600	1	53	3	1	4	5	6	4	3	1	1	0	0	1	4	4	4	6	6	7	5	6	6	7	6	6	6	5	6	6	3	6	2	2	3	3	3	6	1	7	7	7	6	6	3	6
11	12	24	600	1	53	3	1	4	5	6	4	3	1	1	0	0	1	4	4	4	6	6	7	5	6	6	7	6	6	6	5	6	6	3	6	2	2	3	3	3	6	1	7	7	7	6	6	3	6
11	12	24	600	1	53	3	1	4	5	6	4	3	1	1	0	0	1	4	4	4	6	6	7	5	6	6	7	6	6	6	5	6	6	3	6	2	2	3	3	3	6	1	7	7	7	6	6	3	6
11	12	24	600	1	53	3	1	4	5	6	4	3	1	1	0	0	1	4	4	4	6	6	7	5	6	6	7	6	6	6	5	6	6	3	6	2	2	3	3	3	6	1	7	7	7	6	6	3	6
11	12	24	600	1	53	3	1	4	5	6	4	3	1	1	0	0	1	4	4	4	6	6	7	5	6	6	7	6	6	6	5	6	6	3	6	2	2	3	3	3	6	1	7	7	7	6	6	3	6
11	12	24	600	1	53	3	1	4	5	6	4	3	1	1	0	0	1	4	4	4	6	6	7	5	6	6	7	6	6	6	5	6	6	3	6	2	2	3	3	3	6	1	7	7	7	6	6	3	6
11	12	24	600	1	53	3	1	4	5	6	4	3	1	1	0	0	1	4	4	4	6	6	7	5	6	6	7	6	6	6	5	6	6	3	6	2	2	3	3	3	6	1	7	7	7	6	6	3	6
11	12	24	600	1	53	3	1	4	5	6	4	3	1	1	0	0	1	4	4	4	6	6	7	5	6	6	7	6	6	6	5	6	6	3	6	2	2	3	3	3	6	1	7	7	7	6	6	3	6
11	12	24	600	1	53	3	1	4	5	6	4	3	1	1	0	0	1	4	4	4	6	6	7	5	6	6	7	6	6	6	5	6	6	3	6	2	2	3	3	3	6	1	7	7	7	6	6	3	6
11	12	24	600	1	53	3	1	4	5	6	4	3	1	1	0	0	1	4	4	4	6	6	7	5	6	6	7	6	6	6	5	6	6	3	6	2	2	3	3	3	6	1	7	7	7	6	6	3	6
11	12	25	601	2	40	4	3	11	1	11	5	2	1	1	0	0	1	3	3	4	4	4	6	1	7	7	7	6	6	7	6	6	7	2	5	5	2	6	2	6	7	6	6	7	7	6	7	7	7
11	12	25	601	2	40	4	3	11	1	11	5	2	1	1	0	0	1	3	3	4	4	4	6	1	7	7	7	6	6	7	6	6	7	2	5	5	2	6	2	6	7	6	6	7	7	6	7	7	7
11	12	25	601	2	40	4	3	11	1	11	5	2	1	1	0	0	1	3	3	4	4	4	6	1	7	7	7	6	6	7	6	6	7	2	5	5	2	6	2	6	7	6	6	7	7	6	7	7	7
11	12	25	601	2	40	4	3	11	1	11	5	2	1	1	0	0	1	3	3	4	4	4	6	1	7	7	7	6	6	7	6	6	7	2	5	5	2	6	2	6	7	6	6	7	7	6	7	7	7
11	12	25	601	2	40	4	3	11	1	11	5	2	1	1	0	0	1	3	3	4	4	4	6	1	7	7	7	6	6	7	6	6	7	2	5	5	2	6	2	6	7	6	6	7	7	6	7	7	7
11	12	25	601	2	40	4	3	11	1	11	5	2	1	1	0	0	1	3	3	4	4	4	6	1	7	7	7	6	6	7	6	6	7	2	5	5	2	6	2	6	7	6	6	7	7	6	7	7	7
11	12	25	601	2	40	4	3	11	1	11	5	2	1	1	0	0	1	3	3	4	4	4	6	1	7	7	7	6	6	7	6	6	7	2	5	5	2	6	2	6	7	6	6	7	7	6	7	7	7
11	12	25	601	2	40	4	3	11	1	11	5	2	1	1	0	0	1	3	3	4	4	4	6	1	7	7	7	6	6	7	6	6	7	2	5	5	2	6	2	6	7	6	6	7	7	6	7	7	7
11	12	25	601	2	40	4	3	11	1	11	5	2	1	1	0	0	1	3	3	4	4	4	6	1	7	7	7	6	6	7	6	6	7	2	5	5	2	6	2	6	7	6	6	7	7	6	7	7	7
11	12	25	601	2	40	4	3	11	1	11	5	2	1	1	0	0	1	3	3	4	4	4	6	1	7	7	7	6	6	7	6	6	7	2	5	5	2	6	2	6	7	6	6	7	7	6	7	7	7
11	12	25	601	2	40	4	3	11	1	11	5	2	1	1	0	0	1	3	3	4	4	4	6	1	7	7	7	6	6	7	6	6	7	2	5	5	2	6	2	6	7	6	6	7	7	6	7	7	7
11	12	25	601	2	40	4	3	11	1	11	5	2	1	1	0	0	1	3	3	4	4	4	6	1	7	7	7	6	6	7	6	6	7	2	5	5	2	6	2	6	7	6	6	7	7	6	7	7	7
11	12	25	601	2	40	4	3	11	1	11	5	2	1	1	0	0	1	3	3	4	4	4	6	1	7	7	7	6	6	7	6	6	7	2	5	5	2	6	2	6	7	6	6	7	7	6	7	7	7
11	12	25	601	2	40	4	3	11	1	11	5	2	1	1	0	0	1	3	3	4	4	4	6	1	7	7	7	6	6	7	6	6	7	2	5	5	2	6	2	6	7	6	6	7	7	6	7	7	7
11	12	25	601	2	40	4	3	11	1	11	5	2	1	1	0	0	1	3	3	4	4	4	6	1	7	7	7	6	6	7	6	6	7	2	5	5	2	6	2	6	7	6	6	7	7	6	7	7	7
11	12	25	601	2	40	4	3	11	1	11	5	2	1	1	0	0	1	3	3	4	4	4	6	1	7	7	7	6	6	7	6	6	7	2	5	5	2	6	2	6	7	6	6	7	7	6	7	7	7
11	12	25	601	2	40	4	3	11	1	11	5	2	1	1	0	0	1	3	3	4	4	4	6	1	7	7	7	6	6	7	6	6	7	2	5	5	2	6	2	6	7	6	6	7	7	6	7	7	7
11	12	25	601	2	40	4	3	11	1	11	5	2	1	1	0	0	1	3	3	4	4	4	6	1	7	7	7	6	6	7	6	6	7	2	5	5	2	6	2	6	7	6	6	7	7	6	7	7	7
11	12	25	601	2	40	4	3	11	1	11	5	2	1	1	0	0	1	3	3	4	4	4	6	1	7	7	7	6	6	7	6	6	7	2	5	5	2	6	2	6	7	6	6	7	7	6	7	7	7
11	12	25	601	2	40	4	3	11	1	11	5	2	1	1	0	0	1	3	3	4	4	4	6	1	7	7	7	6	6	7	6	6	7	2	5	5	2	6	2	6	7	6	6	7	7	6	7	7	7
11	12	26	602	1	38	3	2	3	3	4	4	1	1	1	0	0	0	6	6	5	5	6	7	5	5	5	6	5	5	4	4	7	5	4	5	5	5	6	6	5	5	2	5	5	4	5	2	2	3
11	12	26	602	1	38	3	2	3	3	4	4	1	1	1	0	0	0	6	6	5	5	6	7	5	5	5	6	5	5	4	4	7	5	4	5	5	5	6	6	5	5	2	5	5	4	5	2	2	3
11	12	26	602	1	38	3	2	3	3	4	4	1	1	1	0	0	0	6	6	5	5	6	7	5	5	5	6	5	5	4	4	7	5	4	5	5	5	6	6	5	5	2	5	5	4	5	2	2	3
11	12	26	602	1	38	3	2	3	3	4	4	1	1	1	0	0	0	6	6	5	5	6	7	5	5	5	6	5	5	4	4	7	5	4	5	5	5	6	6	5	5	2	5	5	4	5	2	2	3
11	12	26	602	1	38	3	2	3	3	4	4	1	1	1	0	0	0	6	6	5	5	6	7	5	5	5	6	5	5	4	4	7	5	4	5	5	5	6	6	5	5	2	5	5	4	5	2	2	3
11	12	26	602	1	38	3	2	3	3	4	4	1	1	1	0	0	0	6	6	5	5	6	7	5	5	5	6	5	5	4	4	7	5	4	5	5	5	6	6	5	5	2	5	5	4	5	2	2	3
11	12	26	602	1	38	3	2	3	3	4	4	1	1	1	0	0	0	6	6	5	5	6	7	5	5	5	6	5	5	4	4	7	5	4	5	5	5	6	6	5	5	2	5	5	4	5	2	2	3
11	12	26	602	1	38	3	2	3	3	4	4	1	1	1	0	0	0	6	6	5	5	6	7	5	5	5	6	5	5	4	4	7	5	4	5	5	5	6	6	5	5	2	5	5	4	5	2	2	3
11	12	26	602	1	38	3	2	3	3	4	4	1	1	1	0	0	0	6	6	5	5	6	7	5	5	5	6	5	5	4	4	7	5	4	5	5	5	6	6	5	5	2	5	5	4	5	2	2	3
11	12	26	602	1	38	3	2	3	3	4	4	1	1	1	0	0	0	6	6	5	5	6	7	5	5	5	6	5	5	4	4	7	5	4	5	5	5	6	6	5	5	2	5	5	4	5	2	2	3
11	12	26	602	1	38	3	2	3	3	4	4	1	1	1	0	0	0	6	6	5	5	6	7	5	5	5	6	5	5	4	4	7	5	4	5	5	5	6	6	5	5	2	5	5	4	5	2	2	3
11	12	26	602	1	38	3	2	3	3	4	4	1	1	1	0	0	0	6	6	5	5	6	7	5	5	5	6	5	5	4	4	7	5	4	5	5	5	6	6	5	5	2	5	5	4	5	2	2	3
11	12	26	602	1	38	3	2	3	3	4	4	1	1	1	0	0	0	6	6	5	5	6	7	5	5	5	6	5	5	4	4	7	5	4	5	5	5	6	6	5	5	2	5	5	4	5	2	2	3
11	12	26	602	1	38	3	2	3	3	4	4	1	1	1	0	0	0	6	6	5	5	6	7	5	5	5	6	5	5	4	4	7	5	4	5	5	5	6	6	5	5	2	5	5	4	5	2	2	3
11	12	26	602	1	38	3	2	3	3	4	4	1	1	1	0	0	0	6	6	5	5	6	7	5	5	5	6	5	5	4	4	7	5	4	5	5	5	6	6	5	5	2	5	5	4	5	2	2	3
11	12	26	602	1	38	3	2	3	3	4	4	1	1	1	0	0	0	6	6	5	5	6	7	5	5	5	6	5	5	4	4	7	5	4	5	5	5	6	6	5	5	2	5	5	4	5	2	2	3
11	12	26	602	1	38	3	2	3	3	4	4	1	1	1	0	0	0	6	6	5	5	6	7	5	5	5	6	5	5	4	4	7	5	4	5	5	5	6	6	5	5	2	5	5	4	5	2	2	3
11	12	26	602	1	38	3	2	3	3	4	4	1	1	1	0	0	0	6	6	5	5	6	7	5	5	5	6	5	5	4	4	7	5	4	5	5	5	6	6	5	5	2	5	5	4	5	2	2	3
11	12	26	602	1	38	3	2	3	3	4	4	1	1	1	0	0	0	6	6	5	5	6	7	5	5	5	6	5	5	4	4	7	5	4	5	5	5	6	6	5	5	2	5	5	4	5	2	2	3
11	12	26	602	1	38	3	2	3	3	4	4	1	1	1	0	0	0	6	6	5	5	6	7	5	5	5	6	5	5	4	4	7	5	4	5	5	5	6	6	5	5	2	5	5	4	5	2	2	3
11	12	27	603	2	47	3	2	3	4	6	5	3	1	1	1	0	0	7	6	5	5	6	6	6	7	6	6	5	5	5	4	5	5	3	6	2	2	5	6	4	4	2	2	3	5	6	6	5	5
11	12	27	603	2	47	3	2	3	4	6	5	3	1	1	1	0	0	7	6	5	5	6	6	6	7	6	6	5	5	5	4	5	5	3	6	2	2	5	6	4	4	2	2	3	5	6	6	5	5
11	12	27	603	2	47	3	2	3	4	6	5	3	1	1	1	0	0	7	6	5	5	6	6	6	7	6	6	5	5	5	4	5	5	3	6	2	2	5	6	4	4	2	2	3	5	6	6	5	5
11	12	27	603	2	47	3	2	3	4	6	5	3	1	1	1	0	0	7	6	5	5	6	6	6	7	6	6	5	5	5	4	5	5	3	6	2	2	5	6	4	4	2	2	3	5	6	6	5	5
11	12	27	603	2	47	3	2	3	4	6	5	3	1	1	1	0	0	7	6	5	5	6	6	6	7	6	6	5	5	5	4	5	5	3	6	2	2	5	6	4	4	2	2	3	5	6	6	5	5
11	12	27	603	2	47	3	2	3	4	6	5	3	1	1	1	0	0	7	6	5	5	6	6	6	7	6	6	5	5	5	4	5	5	3	6	2	2	5	6	4	4	2	2	3	5	6	6	5	5
11	12	27	603	2	47	3	2	3	4	6	5	3	1	1	1	0	0	7	6	5	5	6	6	6	7	6	6	5	5	5	4	5	5	3	6	2	2	5	6	4	4	2	2	3	5	6	6	5	5
11	12	27	603	2	47	3	2	3	4	6	5	3	1	1	1	0	0	7	6	5	5	6	6	6	7	6	6	5	5	5	4	5	5	3	6	2	2	5	6	4	4	2	2	3	5	6	6	5	5
11	12	27	603	2	47	3	2	3	4	6	5	3	1	1	1	0	0	7	6	5	5	6	6	6	7	6	6	5	5	5	4	5	5	3	6	2	2	5	6	4	4	2	2	3	5	6	6	5	5
11	12	27	603	2	47	3	2	3	4	6	5	3	1	1	1	0	0	7	6	5	5	6	6	6	7	6	6	5	5	5	4	5	5	3	6	2	2	5	6	4	4	2	2	3	5	6	6	5	5
11	12	27	603	2	47	3	2	3	4	6	5	3	1	1	1	0	0	7	6	5	5	6	6	6	7	6	6	5	5	5	4	5	5	3	6	2	2	5	6	4	4	2	2	3	5	6	6	5	5
11	12	27	603	2	47	3	2	3	4	6	5	3	1	1	1	0	0	7	6	5	5	6	6	6	7	6	6	5	5	5	4	5	5	3	6	2	2	5	6	4	4	2	2	3	5	6	6	5	5
11	12	27	603	2	47	3	2	3	4	6	5	3	1	1	1	0	0	7	6	5	5	6	6	6	7	6	6	5	5	5	4	5	5	3	6	2	2	5	6	4	4	2	2	3	5	6	6	5	5
11	12	27	603	2	47	3	2	3	4	6	5	3	1	1	1	0	0	7	6	5	5	6	6	6	7	6	6	5	5	5	4	5	5	3	6	2	2	5	6	4	4	2	2	3	5	6	6	5	5
11	12	27	603	2	47	3	2	3	4	6	5	3	1	1	1	0	0	7	6	5	5	6	6	6	7	6	6	5	5	5	4	5	5	3	6	2	2	5	6	4	4	2	2	3	5	6	6	5	5
11	12	27	603	2	47	3	2	3	4	6	5	3	1	1	1	0	0	7	6	5	5	6	6	6	7	6	6	5	5	5	4	5	5	3	6	2	2	5	6	4	4	2	2	3	5	6	6	5	5
11	12	27	603	2	47	3	2	3	4	6	5	3	1	1	1	0	0	7	6	5	5	6	6	6	7	6	6	5	5	5	4	5	5	3	6	2	2	5	6	4	4	2	2	3	5	6	6	5	5
11	12	27	603	2	47	3	2	3	4	6	5	3	1	1	1	0	0	7	6	5	5	6	6	6	7	6	6	5	5	5	4	5	5	3	6	2	2	5	6	4	4	2	2	3	5	6	6	5	5
11	12	27	603	2	47	3	2	3	4	6	5	3	1	1	1	0	0	7	6	5	5	6	6	6	7	6	6	5	5	5	4	5	5	3	6	2	2	5	6	4	4	2	2	3	5	6	6	5	5
11	12	27	603	2	47	3	2	3	4	6	5	3	1	1	1	0	0	7	6	5	5	6	6	6	7	6	6	5	5	5	4	5	5	3	6	2	2	5	6	4	4	2	2	3	5	6	6	5	5
11	12	28	604	1	41	4	4	4	2	5	4	3	1	1	1	0	0	7	7	5	5	7	7	7	5	5	7	7	1	6	6	7	4	3	7	2	2	3	3	6	7	1	4	7	4	7	3	2	2
11	12	28	604	1	41	4	4	4	2	5	4	3	1	1	1	0	0	7	7	5	5	7	7	7	5	5	7	7	1	6	6	7	4	3	7	2	2	3	3	6	7	1	4	7	4	7	3	2	2
11	12	28	604	1	41	4	4	4	2	5	4	3	1	1	1	0	0	7	7	5	5	7	7	7	5	5	7	7	1	6	6	7	4	3	7	2	2	3	3	6	7	1	4	7	4	7	3	2	2
11	12	28	604	1	41	4	4	4	2	5	4	3	1	1	1	0	0	7	7	5	5	7	7	7	5	5	7	7	1	6	6	7	4	3	7	2	2	3	3	6	7	1	4	7	4	7	3	2	2
11	12	28	604	1	41	4	4	4	2	5	4	3	1	1	1	0	0	7	7	5	5	7	7	7	5	5	7	7	1	6	6	7	4	3	7	2	2	3	3	6	7	1	4	7	4	7	3	2	2
11	12	28	604	1	41	4	4	4	2	5	4	3	1	1	1	0	0	7	7	5	5	7	7	7	5	5	7	7	1	6	6	7	4	3	7	2	2	3	3	6	7	1	4	7	4	7	3	2	2
11	12	28	604	1	41	4	4	4	2	5	4	3	1	1	1	0	0	7	7	5	5	7	7	7	5	5	7	7	1	6	6	7	4	3	7	2	2	3	3	6	7	1	4	7	4	7	3	2	2
11	12	28	604	1	41	4	4	4	2	5	4	3	1	1	1	0	0	7	7	5	5	7	7	7	5	5	7	7	1	6	6	7	4	3	7	2	2	3	3	6	7	1	4	7	4	7	3	2	2
11	12	28	604	1	41	4	4	4	2	5	4	3	1	1	1	0	0	7	7	5	5	7	7	7	5	5	7	7	1	6	6	7	4	3	7	2	2	3	3	6	7	1	4	7	4	7	3	2	2
11	12	28	604	1	41	4	4	4	2	5	4	3	1	1	1	0	0	7	7	5	5	7	7	7	5	5	7	7	1	6	6	7	4	3	7	2	2	3	3	6	7	1	4	7	4	7	3	2	2
11	12	28	604	1	41	4	4	4	2	5	4	3	1	1	1	0	0	7	7	5	5	7	7	7	5	5	7	7	1	6	6	7	4	3	7	2	2	3	3	6	7	1	4	7	4	7	3	2	2
11	12	28	604	1	41	4	4	4	2	5	4	3	1	1	1	0	0	7	7	5	5	7	7	7	5	5	7	7	1	6	6	7	4	3	7	2	2	3	3	6	7	1	4	7	4	7	3	2	2
11	12	28	604	1	41	4	4	4	2	5	4	3	1	1	1	0	0	7	7	5	5	7	7	7	5	5	7	7	1	6	6	7	4	3	7	2	2	3	3	6	7	1	4	7	4	7	3	2	2
11	12	28	604	1	41	4	4	4	2	5	4	3	1	1	1	0	0	7	7	5	5	7	7	7	5	5	7	7	1	6	6	7	4	3	7	2	2	3	3	6	7	1	4	7	4	7	3	2	2
11	12	28	604	1	41	4	4	4	2	5	4	3	1	1	1	0	0	7	7	5	5	7	7	7	5	5	7	7	1	6	6	7	4	3	7	2	2	3	3	6	7	1	4	7	4	7	3	2	2
11	12	28	604	1	41	4	4	4	2	5	4	3	1	1	1	0	0	7	7	5	5	7	7	7	5	5	7	7	1	6	6	7	4	3	7	2	2	3	3	6	7	1	4	7	4	7	3	2	2
11	12	28	604	1	41	4	4	4	2	5	4	3	1	1	1	0	0	7	7	5	5	7	7	7	5	5	7	7	1	6	6	7	4	3	7	2	2	3	3	6	7	1	4	7	4	7	3	2	2
11	12	28	604	1	41	4	4	4	2	5	4	3	1	1	1	0	0	7	7	5	5	7	7	7	5	5	7	7	1	6	6	7	4	3	7	2	2	3	3	6	7	1	4	7	4	7	3	2	2
11	12	28	604	1	41	4	4	4	2	5	4	3	1	1	1	0	0	7	7	5	5	7	7	7	5	5	7	7	1	6	6	7	4	3	7	2	2	3	3	6	7	1	4	7	4	7	3	2	2
11	12	28	604	1	41	4	4	4	2	5	4	3	1	1	1	0	0	7	7	5	5	7	7	7	5	5	7	7	1	6	6	7	4	3	7	2	2	3	3	6	7	1	4	7	4	7	3	2	2
11	12	29	605	2	29	4	3	11	1	11	5	3	1	0	0	0	1	6	6	4	4	6	6	4	5	5	6	6	6	6	2	6	5	4	2	6	3	6	4	2	4	1	4	6	5	5	6	4	5
11	12	29	605	2	29	4	3	11	1	11	5	3	1	0	0	0	1	6	6	4	4	6	6	4	5	5	6	6	6	6	2	6	5	4	2	6	3	6	4	2	4	1	4	6	5	5	6	4	5
11	12	29	605	2	29	4	3	11	1	11	5	3	1	0	0	0	1	6	6	4	4	6	6	4	5	5	6	6	6	6	2	6	5	4	2	6	3	6	4	2	4	1	4	6	5	5	6	4	5
11	12	29	605	2	29	4	3	11	1	11	5	3	1	0	0	0	1	6	6	4	4	6	6	4	5	5	6	6	6	6	2	6	5	4	2	6	3	6	4	2	4	1	4	6	5	5	6	4	5
11	12	29	605	2	29	4	3	11	1	11	5	3	1	0	0	0	1	6	6	4	4	6	6	4	5	5	6	6	6	6	2	6	5	4	2	6	3	6	4	2	4	1	4	6	5	5	6	4	5
11	12	29	605	2	29	4	3	11	1	11	5	3	1	0	0	0	1	6	6	4	4	6	6	4	5	5	6	6	6	6	2	6	5	4	2	6	3	6	4	2	4	1	4	6	5	5	6	4	5
11	12	29	605	2	29	4	3	11	1	11	5	3	1	0	0	0	1	6	6	4	4	6	6	4	5	5	6	6	6	6	2	6	5	4	2	6	3	6	4	2	4	1	4	6	5	5	6	4	5
11	12	29	605	2	29	4	3	11	1	11	5	3	1	0	0	0	1	6	6	4	4	6	6	4	5	5	6	6	6	6	2	6	5	4	2	6	3	6	4	2	4	1	4	6	5	5	6	4	5
11	12	29	605	2	29	4	3	11	1	11	5	3	1	0	0	0	1	6	6	4	4	6	6	4	5	5	6	6	6	6	2	6	5	4	2	6	3	6	4	2	4	1	4	6	5	5	6	4	5
11	12	29	605	2	29	4	3	11	1	11	5	3	1	0	0	0	1	6	6	4	4	6	6	4	5	5	6	6	6	6	2	6	5	4	2	6	3	6	4	2	4	1	4	6	5	5	6	4	5
11	12	29	605	2	29	4	3	11	1	11	5	3	1	0	0	0	1	6	6	4	4	6	6	4	5	5	6	6	6	6	2	6	5	4	2	6	3	6	4	2	4	1	4	6	5	5	6	4	5
11	12	29	605	2	29	4	3	11	1	11	5	3	1	0	0	0	1	6	6	4	4	6	6	4	5	5	6	6	6	6	2	6	5	4	2	6	3	6	4	2	4	1	4	6	5	5	6	4	5
11	12	29	605	2	29	4	3	11	1	11	5	3	1	0	0	0	1	6	6	4	4	6	6	4	5	5	6	6	6	6	2	6	5	4	2	6	3	6	4	2	4	1	4	6	5	5	6	4	5
11	12	29	605	2	29	4	3	11	1	11	5	3	1	0	0	0	1	6	6	4	4	6	6	4	5	5	6	6	6	6	2	6	5	4	2	6	3	6	4	2	4	1	4	6	5	5	6	4	5
11	12	29	605	2	29	4	3	11	1	11	5	3	1	0	0	0	1	6	6	4	4	6	6	4	5	5	6	6	6	6	2	6	5	4	2	6	3	6	4	2	4	1	4	6	5	5	6	4	5
11	12	29	605	2	29	4	3	11	1	11	5	3	1	0	0	0	1	6	6	4	4	6	6	4	5	5	6	6	6	6	2	6	5	4	2	6	3	6	4	2	4	1	4	6	5	5	6	4	5
11	12	29	605	2	29	4	3	11	1	11	5	3	1	0	0	0	1	6	6	4	4	6	6	4	5	5	6	6	6	6	2	6	5	4	2	6	3	6	4	2	4	1	4	6	5	5	6	4	5
11	12	29	605	2	29	4	3	11	1	11	5	3	1	0	0	0	1	6	6	4	4	6	6	4	5	5	6	6	6	6	2	6	5	4	2	6	3	6	4	2	4	1	4	6	5	5	6	4	5
11	12	29	605	2	29	4	3	11	1	11	5	3	1	0	0	0	1	6	6	4	4	6	6	4	5	5	6	6	6	6	2	6	5	4	2	6	3	6	4	2	4	1	4	6	5	5	6	4	5
11	12	29	605	2	29	4	3	11	1	11	5	3	1	0	0	0	1	6	6	4	4	6	6	4	5	5	6	6	6	6	2	6	5	4	2	6	3	6	4	2	4	1	4	6	5	5	6	4	5
12	12	30	606	2	25	4	2	2	4	8	3	1	1	1	1	0	1	5	6	7	7	7	5	7	7	7	4	3	3	2	3	4	3	1	6	1	1	7	1	7	3	5	4	4	4	7	4	4	4
12	12	30	606	2	25	4	2	2	4	8	3	1	1	1	1	0	1	5	6	7	7	7	5	7	7	7	4	3	3	2	3	4	3	1	6	1	1	7	1	7	3	5	4	4	4	7	4	4	4
12	12	30	606	2	25	4	2	2	4	8	3	1	1	1	1	0	1	5	6	7	7	7	5	7	7	7	4	3	3	2	3	4	3	1	6	1	1	7	1	7	3	5	4	4	4	7	4	4	4
12	12	30	606	2	25	4	2	2	4	8	3	1	1	1	1	0	1	5	6	7	7	7	5	7	7	7	4	3	3	2	3	4	3	1	6	1	1	7	1	7	3	5	4	4	4	7	4	4	4
12	12	30	606	2	25	4	2	2	4	8	3	1	1	1	1	0	1	5	6	7	7	7	5	7	7	7	4	3	3	2	3	4	3	1	6	1	1	7	1	7	3	5	4	4	4	7	4	4	4
12	12	30	606	2	25	4	2	2	4	8	3	1	1	1	1	0	1	5	6	7	7	7	5	7	7	7	4	3	3	2	3	4	3	1	6	1	1	7	1	7	3	5	4	4	4	7	4	4	4
12	12	30	606	2	25	4	2	2	4	8	3	1	1	1	1	0	1	5	6	7	7	7	5	7	7	7	4	3	3	2	3	4	3	1	6	1	1	7	1	7	3	5	4	4	4	7	4	4	4
12	12	30	606	2	25	4	2	2	4	8	3	1	1	1	1	0	1	5	6	7	7	7	5	7	7	7	4	3	3	2	3	4	3	1	6	1	1	7	1	7	3	5	4	4	4	7	4	4	4
12	12	30	606	2	25	4	2	2	4	8	3	1	1	1	1	0	1	5	6	7	7	7	5	7	7	7	4	3	3	2	3	4	3	1	6	1	1	7	1	7	3	5	4	4	4	7	4	4	4
12	12	30	606	2	25	4	2	2	4	8	3	1	1	1	1	0	1	5	6	7	7	7	5	7	7	7	4	3	3	2	3	4	3	1	6	1	1	7	1	7	3	5	4	4	4	7	4	4	4
12	12	30	606	2	25	4	2	2	4	8	3	1	1	1	1	0	1	5	6	7	7	7	5	7	7	7	4	3	3	2	3	4	3	1	6	1	1	7	1	7	3	5	4	4	4	7	4	4	4
12	12	30	606	2	25	4	2	2	4	8	3	1	1	1	1	0	1	5	6	7	7	7	5	7	7	7	4	3	3	2	3	4	3	1	6	1	1	7	1	7	3	5	4	4	4	7	4	4	4
12	12	30	606	2	25	4	2	2	4	8	3	1	1	1	1	0	1	5	6	7	7	7	5	7	7	7	4	3	3	2	3	4	3	1	6	1	1	7	1	7	3	5	4	4	4	7	4	4	4
12	12	30	606	2	25	4	2	2	4	8	3	1	1	1	1	0	1	5	6	7	7	7	5	7	7	7	4	3	3	2	3	4	3	1	6	1	1	7	1	7	3	5	4	4	4	7	4	4	4
12	12	30	606	2	25	4	2	2	4	8	3	1	1	1	1	0	1	5	6	7	7	7	5	7	7	7	4	3	3	2	3	4	3	1	6	1	1	7	1	7	3	5	4	4	4	7	4	4	4
12	12	30	606	2	25	4	2	2	4	8	3	1	1	1	1	0	1	5	6	7	7	7	5	7	7	7	4	3	3	2	3	4	3	1	6	1	1	7	1	7	3	5	4	4	4	7	4	4	4
12	12	30	606	2	25	4	2	2	4	8	3	1	1	1	1	0	1	5	6	7	7	7	5	7	7	7	4	3	3	2	3	4	3	1	6	1	1	7	1	7	3	5	4	4	4	7	4	4	4
12	12	30	606	2	25	4	2	2	4	8	3	1	1	1	1	0	1	5	6	7	7	7	5	7	7	7	4	3	3	2	3	4	3	1	6	1	1	7	1	7	3	5	4	4	4	7	4	4	4
12	12	30	606	2	25	4	2	2	4	8	3	1	1	1	1	0	1	5	6	7	7	7	5	7	7	7	4	3	3	2	3	4	3	1	6	1	1	7	1	7	3	5	4	4	4	7	4	4	4
12	12	30	606	2	25	4	2	2	4	8	3	1	1	1	1	0	1	5	6	7	7	7	5	7	7	7	4	3	3	2	3	4	3	1	6	1	1	7	1	7	3	5	4	4	4	7	4	4	4
12	12	31	607	1	25	3	4	11	2	5	2	2	1	1	0	0	0	6	6	3	3	7	7	7	2	2	6	7	6	5	5	5	3	3	6	3	3	6	7	6	7	1	4	4	4	6	6	7	7
12	12	31	607	1	25	3	4	11	2	5	2	2	1	1	0	0	0	6	6	3	3	7	7	7	2	2	6	7	6	5	5	5	3	3	6	3	3	6	7	6	7	1	4	4	4	6	6	7	7
12	12	31	607	1	25	3	4	11	2	5	2	2	1	1	0	0	0	6	6	3	3	7	7	7	2	2	6	7	6	5	5	5	3	3	6	3	3	6	7	6	7	1	4	4	4	6	6	7	7
12	12	31	607	1	25	3	4	11	2	5	2	2	1	1	0	0	0	6	6	3	3	7	7	7	2	2	6	7	6	5	5	5	3	3	6	3	3	6	7	6	7	1	4	4	4	6	6	7	7
12	12	31	607	1	25	3	4	11	2	5	2	2	1	1	0	0	0	6	6	3	3	7	7	7	2	2	6	7	6	5	5	5	3	3	6	3	3	6	7	6	7	1	4	4	4	6	6	7	7
12	12	31	607	1	25	3	4	11	2	5	2	2	1	1	0	0	0	6	6	3	3	7	7	7	2	2	6	7	6	5	5	5	3	3	6	3	3	6	7	6	7	1	4	4	4	6	6	7	7
12	12	31	607	1	25	3	4	11	2	5	2	2	1	1	0	0	0	6	6	3	3	7	7	7	2	2	6	7	6	5	5	5	3	3	6	3	3	6	7	6	7	1	4	4	4	6	6	7	7
12	12	31	607	1	25	3	4	11	2	5	2	2	1	1	0	0	0	6	6	3	3	7	7	7	2	2	6	7	6	5	5	5	3	3	6	3	3	6	7	6	7	1	4	4	4	6	6	7	7
12	12	31	607	1	25	3	4	11	2	5	2	2	1	1	0	0	0	6	6	3	3	7	7	7	2	2	6	7	6	5	5	5	3	3	6	3	3	6	7	6	7	1	4	4	4	6	6	7	7
12	12	31	607	1	25	3	4	11	2	5	2	2	1	1	0	0	0	6	6	3	3	7	7	7	2	2	6	7	6	5	5	5	3	3	6	3	3	6	7	6	7	1	4	4	4	6	6	7	7
12	12	31	607	1	25	3	4	11	2	5	2	2	1	1	0	0	0	6	6	3	3	7	7	7	2	2	6	7	6	5	5	5	3	3	6	3	3	6	7	6	7	1	4	4	4	6	6	7	7
12	12	31	607	1	25	3	4	11	2	5	2	2	1	1	0	0	0	6	6	3	3	7	7	7	2	2	6	7	6	5	5	5	3	3	6	3	3	6	7	6	7	1	4	4	4	6	6	7	7
12	12	31	607	1	25	3	4	11	2	5	2	2	1	1	0	0	0	6	6	3	3	7	7	7	2	2	6	7	6	5	5	5	3	3	6	3	3	6	7	6	7	1	4	4	4	6	6	7	7
12	12	31	607	1	25	3	4	11	2	5	2	2	1	1	0	0	0	6	6	3	3	7	7	7	2	2	6	7	6	5	5	5	3	3	6	3	3	6	7	6	7	1	4	4	4	6	6	7	7
12	12	31	607	1	25	3	4	11	2	5	2	2	1	1	0	0	0	6	6	3	3	7	7	7	2	2	6	7	6	5	5	5	3	3	6	3	3	6	7	6	7	1	4	4	4	6	6	7	7
12	12	31	607	1	25	3	4	11	2	5	2	2	1	1	0	0	0	6	6	3	3	7	7	7	2	2	6	7	6	5	5	5	3	3	6	3	3	6	7	6	7	1	4	4	4	6	6	7	7
12	12	31	607	1	25	3	4	11	2	5	2	2	1	1	0	0	0	6	6	3	3	7	7	7	2	2	6	7	6	5	5	5	3	3	6	3	3	6	7	6	7	1	4	4	4	6	6	7	7
12	12	31	607	1	25	3	4	11	2	5	2	2	1	1	0	0	0	6	6	3	3	7	7	7	2	2	6	7	6	5	5	5	3	3	6	3	3	6	7	6	7	1	4	4	4	6	6	7	7
12	12	31	607	1	25	3	4	11	2	5	2	2	1	1	0	0	0	6	6	3	3	7	7	7	2	2	6	7	6	5	5	5	3	3	6	3	3	6	7	6	7	1	4	4	4	6	6	7	7
12	12	31	607	1	25	3	4	11	2	5	2	2	1	1	0	0	0	6	6	3	3	7	7	7	2	2	6	7	6	5	5	5	3	3	6	3	3	6	7	6	7	1	4	4	4	6	6	7	7
12	12	32	608	1	27	4	4	11	4	9	4	2	1	0	0	0	0	5	5	4	3	6	6	6	4	4	6	5	4	4	5	5	4	6	4	5	5	7	6	5	3	2	3	4	5	6	3	2	3
12	12	32	608	1	27	4	4	11	4	9	4	2	1	0	0	0	0	5	5	4	3	6	6	6	4	4	6	5	4	4	5	5	4	6	4	5	5	7	6	5	3	2	3	4	5	6	3	2	3
12	12	32	608	1	27	4	4	11	4	9	4	2	1	0	0	0	0	5	5	4	3	6	6	6	4	4	6	5	4	4	5	5	4	6	4	5	5	7	6	5	3	2	3	4	5	6	3	2	3
12	12	32	608	1	27	4	4	11	4	9	4	2	1	0	0	0	0	5	5	4	3	6	6	6	4	4	6	5	4	4	5	5	4	6	4	5	5	7	6	5	3	2	3	4	5	6	3	2	3
12	12	32	608	1	27	4	4	11	4	9	4	2	1	0	0	0	0	5	5	4	3	6	6	6	4	4	6	5	4	4	5	5	4	6	4	5	5	7	6	5	3	2	3	4	5	6	3	2	3
12	12	32	608	1	27	4	4	11	4	9	4	2	1	0	0	0	0	5	5	4	3	6	6	6	4	4	6	5	4	4	5	5	4	6	4	5	5	7	6	5	3	2	3	4	5	6	3	2	3
12	12	32	608	1	27	4	4	11	4	9	4	2	1	0	0	0	0	5	5	4	3	6	6	6	4	4	6	5	4	4	5	5	4	6	4	5	5	7	6	5	3	2	3	4	5	6	3	2	3
12	12	32	608	1	27	4	4	11	4	9	4	2	1	0	0	0	0	5	5	4	3	6	6	6	4	4	6	5	4	4	5	5	4	6	4	5	5	7	6	5	3	2	3	4	5	6	3	2	3
12	12	32	608	1	27	4	4	11	4	9	4	2	1	0	0	0	0	5	5	4	3	6	6	6	4	4	6	5	4	4	5	5	4	6	4	5	5	7	6	5	3	2	3	4	5	6	3	2	3
12	12	32	608	1	27	4	4	11	4	9	4	2	1	0	0	0	0	5	5	4	3	6	6	6	4	4	6	5	4	4	5	5	4	6	4	5	5	7	6	5	3	2	3	4	5	6	3	2	3
12	12	32	608	1	27	4	4	11	4	9	4	2	1	0	0	0	0	5	5	4	3	6	6	6	4	4	6	5	4	4	5	5	4	6	4	5	5	7	6	5	3	2	3	4	5	6	3	2	3
12	12	32	608	1	27	4	4	11	4	9	4	2	1	0	0	0	0	5	5	4	3	6	6	6	4	4	6	5	4	4	5	5	4	6	4	5	5	7	6	5	3	2	3	4	5	6	3	2	3
12	12	32	608	1	27	4	4	11	4	9	4	2	1	0	0	0	0	5	5	4	3	6	6	6	4	4	6	5	4	4	5	5	4	6	4	5	5	7	6	5	3	2	3	4	5	6	3	2	3
12	12	32	608	1	27	4	4	11	4	9	4	2	1	0	0	0	0	5	5	4	3	6	6	6	4	4	6	5	4	4	5	5	4	6	4	5	5	7	6	5	3	2	3	4	5	6	3	2	3
12	12	32	608	1	27	4	4	11	4	9	4	2	1	0	0	0	0	5	5	4	3	6	6	6	4	4	6	5	4	4	5	5	4	6	4	5	5	7	6	5	3	2	3	4	5	6	3	2	3
12	12	32	608	1	27	4	4	11	4	9	4	2	1	0	0	0	0	5	5	4	3	6	6	6	4	4	6	5	4	4	5	5	4	6	4	5	5	7	6	5	3	2	3	4	5	6	3	2	3
12	12	32	608	1	27	4	4	11	4	9	4	2	1	0	0	0	0	5	5	4	3	6	6	6	4	4	6	5	4	4	5	5	4	6	4	5	5	7	6	5	3	2	3	4	5	6	3	2	3
12	12	32	608	1	27	4	4	11	4	9	4	2	1	0	0	0	0	5	5	4	3	6	6	6	4	4	6	5	4	4	5	5	4	6	4	5	5	7	6	5	3	2	3	4	5	6	3	2	3
12	12	32	608	1	27	4	4	11	4	9	4	2	1	0	0	0	0	5	5	4	3	6	6	6	4	4	6	5	4	4	5	5	4	6	4	5	5	7	6	5	3	2	3	4	5	6	3	2	3
12	12	32	608	1	27	4	4	11	4	9	4	2	1	0	0	0	0	5	5	4	3	6	6	6	4	4	6	5	4	4	5	5	4	6	4	5	5	7	6	5	3	2	3	4	5	6	3	2	3
12	12	33	609	1	28	4	3	11	2	3	4	2	1	1	0	0	0	5	4	2	2	7	5	5	1	1	6	7	2	5	4	6	6	1	6	1	1	4	5	3	6	1	4	4	4	6	7	3	6
12	12	33	609	1	28	4	3	11	2	3	4	2	1	1	0	0	0	5	4	2	2	7	5	5	1	1	6	7	2	5	4	6	6	1	6	1	1	4	5	3	6	1	4	4	4	6	7	3	6
12	12	33	609	1	28	4	3	11	2	3	4	2	1	1	0	0	0	5	4	2	2	7	5	5	1	1	6	7	2	5	4	6	6	1	6	1	1	4	5	3	6	1	4	4	4	6	7	3	6
12	12	33	609	1	28	4	3	11	2	3	4	2	1	1	0	0	0	5	4	2	2	7	5	5	1	1	6	7	2	5	4	6	6	1	6	1	1	4	5	3	6	1	4	4	4	6	7	3	6
12	12	33	609	1	28	4	3	11	2	3	4	2	1	1	0	0	0	5	4	2	2	7	5	5	1	1	6	7	2	5	4	6	6	1	6	1	1	4	5	3	6	1	4	4	4	6	7	3	6
12	12	33	609	1	28	4	3	11	2	3	4	2	1	1	0	0	0	5	4	2	2	7	5	5	1	1	6	7	2	5	4	6	6	1	6	1	1	4	5	3	6	1	4	4	4	6	7	3	6
12	12	33	609	1	28	4	3	11	2	3	4	2	1	1	0	0	0	5	4	2	2	7	5	5	1	1	6	7	2	5	4	6	6	1	6	1	1	4	5	3	6	1	4	4	4	6	7	3	6
12	12	33	609	1	28	4	3	11	2	3	4	2	1	1	0	0	0	5	4	2	2	7	5	5	1	1	6	7	2	5	4	6	6	1	6	1	1	4	5	3	6	1	4	4	4	6	7	3	6
12	12	33	609	1	28	4	3	11	2	3	4	2	1	1	0	0	0	5	4	2	2	7	5	5	1	1	6	7	2	5	4	6	6	1	6	1	1	4	5	3	6	1	4	4	4	6	7	3	6
12	12	33	609	1	28	4	3	11	2	3	4	2	1	1	0	0	0	5	4	2	2	7	5	5	1	1	6	7	2	5	4	6	6	1	6	1	1	4	5	3	6	1	4	4	4	6	7	3	6
12	12	33	609	1	28	4	3	11	2	3	4	2	1	1	0	0	0	5	4	2	2	7	5	5	1	1	6	7	2	5	4	6	6	1	6	1	1	4	5	3	6	1	4	4	4	6	7	3	6
12	12	33	609	1	28	4	3	11	2	3	4	2	1	1	0	0	0	5	4	2	2	7	5	5	1	1	6	7	2	5	4	6	6	1	6	1	1	4	5	3	6	1	4	4	4	6	7	3	6
12	12	33	609	1	28	4	3	11	2	3	4	2	1	1	0	0	0	5	4	2	2	7	5	5	1	1	6	7	2	5	4	6	6	1	6	1	1	4	5	3	6	1	4	4	4	6	7	3	6
12	12	33	609	1	28	4	3	11	2	3	4	2	1	1	0	0	0	5	4	2	2	7	5	5	1	1	6	7	2	5	4	6	6	1	6	1	1	4	5	3	6	1	4	4	4	6	7	3	6
12	12	33	609	1	28	4	3	11	2	3	4	2	1	1	0	0	0	5	4	2	2	7	5	5	1	1	6	7	2	5	4	6	6	1	6	1	1	4	5	3	6	1	4	4	4	6	7	3	6
12	12	33	609	1	28	4	3	11	2	3	4	2	1	1	0	0	0	5	4	2	2	7	5	5	1	1	6	7	2	5	4	6	6	1	6	1	1	4	5	3	6	1	4	4	4	6	7	3	6
12	12	33	609	1	28	4	3	11	2	3	4	2	1	1	0	0	0	5	4	2	2	7	5	5	1	1	6	7	2	5	4	6	6	1	6	1	1	4	5	3	6	1	4	4	4	6	7	3	6
12	12	33	609	1	28	4	3	11	2	3	4	2	1	1	0	0	0	5	4	2	2	7	5	5	1	1	6	7	2	5	4	6	6	1	6	1	1	4	5	3	6	1	4	4	4	6	7	3	6
12	12	33	609	1	28	4	3	11	2	3	4	2	1	1	0	0	0	5	4	2	2	7	5	5	1	1	6	7	2	5	4	6	6	1	6	1	1	4	5	3	6	1	4	4	4	6	7	3	6
12	12	33	609	1	28	4	3	11	2	3	4	2	1	1	0	0	0	5	4	2	2	7	5	5	1	1	6	7	2	5	4	6	6	1	6	1	1	4	5	3	6	1	4	4	4	6	7	3	6
12	12	34	610	1	22	4	4	11	4	4	5	1	1	1	0	0	1	6	5	1	1	7	7	4	3	2	4	5	2	5	6	7	2	1	1	1	1	3	1	7	3	2	5	7	7	5	1	1	5
12	12	34	610	1	22	4	4	11	4	4	5	1	1	1	0	0	1	6	5	1	1	7	7	4	3	2	4	5	2	5	6	7	2	1	1	1	1	3	1	7	3	2	5	7	7	5	1	1	5
12	12	34	610	1	22	4	4	11	4	4	5	1	1	1	0	0	1	6	5	1	1	7	7	4	3	2	4	5	2	5	6	7	2	1	1	1	1	3	1	7	3	2	5	7	7	5	1	1	5
12	12	34	610	1	22	4	4	11	4	4	5	1	1	1	0	0	1	6	5	1	1	7	7	4	3	2	4	5	2	5	6	7	2	1	1	1	1	3	1	7	3	2	5	7	7	5	1	1	5
12	12	34	610	1	22	4	4	11	4	4	5	1	1	1	0	0	1	6	5	1	1	7	7	4	3	2	4	5	2	5	6	7	2	1	1	1	1	3	1	7	3	2	5	7	7	5	1	1	5
12	12	34	610	1	22	4	4	11	4	4	5	1	1	1	0	0	1	6	5	1	1	7	7	4	3	2	4	5	2	5	6	7	2	1	1	1	1	3	1	7	3	2	5	7	7	5	1	1	5
12	12	34	610	1	22	4	4	11	4	4	5	1	1	1	0	0	1	6	5	1	1	7	7	4	3	2	4	5	2	5	6	7	2	1	1	1	1	3	1	7	3	2	5	7	7	5	1	1	5
12	12	34	610	1	22	4	4	11	4	4	5	1	1	1	0	0	1	6	5	1	1	7	7	4	3	2	4	5	2	5	6	7	2	1	1	1	1	3	1	7	3	2	5	7	7	5	1	1	5
12	12	34	610	1	22	4	4	11	4	4	5	1	1	1	0	0	1	6	5	1	1	7	7	4	3	2	4	5	2	5	6	7	2	1	1	1	1	3	1	7	3	2	5	7	7	5	1	1	5
12	12	34	610	1	22	4	4	11	4	4	5	1	1	1	0	0	1	6	5	1	1	7	7	4	3	2	4	5	2	5	6	7	2	1	1	1	1	3	1	7	3	2	5	7	7	5	1	1	5
12	12	34	610	1	22	4	4	11	4	4	5	1	1	1	0	0	1	6	5	1	1	7	7	4	3	2	4	5	2	5	6	7	2	1	1	1	1	3	1	7	3	2	5	7	7	5	1	1	5
12	12	34	610	1	22	4	4	11	4	4	5	1	1	1	0	0	1	6	5	1	1	7	7	4	3	2	4	5	2	5	6	7	2	1	1	1	1	3	1	7	3	2	5	7	7	5	1	1	5
12	12	34	610	1	22	4	4	11	4	4	5	1	1	1	0	0	1	6	5	1	1	7	7	4	3	2	4	5	2	5	6	7	2	1	1	1	1	3	1	7	3	2	5	7	7	5	1	1	5
12	12	34	610	1	22	4	4	11	4	4	5	1	1	1	0	0	1	6	5	1	1	7	7	4	3	2	4	5	2	5	6	7	2	1	1	1	1	3	1	7	3	2	5	7	7	5	1	1	5
12	12	34	610	1	22	4	4	11	4	4	5	1	1	1	0	0	1	6	5	1	1	7	7	4	3	2	4	5	2	5	6	7	2	1	1	1	1	3	1	7	3	2	5	7	7	5	1	1	5
12	12	34	610	1	22	4	4	11	4	4	5	1	1	1	0	0	1	6	5	1	1	7	7	4	3	2	4	5	2	5	6	7	2	1	1	1	1	3	1	7	3	2	5	7	7	5	1	1	5
12	12	34	610	1	22	4	4	11	4	4	5	1	1	1	0	0	1	6	5	1	1	7	7	4	3	2	4	5	2	5	6	7	2	1	1	1	1	3	1	7	3	2	5	7	7	5	1	1	5
12	12	34	610	1	22	4	4	11	4	4	5	1	1	1	0	0	1	6	5	1	1	7	7	4	3	2	4	5	2	5	6	7	2	1	1	1	1	3	1	7	3	2	5	7	7	5	1	1	5
12	12	34	610	1	22	4	4	11	4	4	5	1	1	1	0	0	1	6	5	1	1	7	7	4	3	2	4	5	2	5	6	7	2	1	1	1	1	3	1	7	3	2	5	7	7	5	1	1	5
12	12	34	610	1	22	4	4	11	4	4	5	1	1	1	0	0	1	6	5	1	1	7	7	4	3	2	4	5	2	5	6	7	2	1	1	1	1	3	1	7	3	2	5	7	7	5	1	1	5
12	12	35	611	1	20	4	4	11	4	5	3	1	1	1	0	1	1	5	5	6	4	6	6	7	6	5	6	7	4	5	5	6	7	1	6	1	1	5	3	2	5	1	4	7	5	6	5	6	5
12	12	35	611	1	20	4	4	11	4	5	3	1	1	1	0	1	1	5	5	6	4	6	6	7	6	5	6	7	4	5	5	6	7	1	6	1	1	5	3	2	5	1	4	7	5	6	5	6	5
12	12	35	611	1	20	4	4	11	4	5	3	1	1	1	0	1	1	5	5	6	4	6	6	7	6	5	6	7	4	5	5	6	7	1	6	1	1	5	3	2	5	1	4	7	5	6	5	6	5
12	12	35	611	1	20	4	4	11	4	5	3	1	1	1	0	1	1	5	5	6	4	6	6	7	6	5	6	7	4	5	5	6	7	1	6	1	1	5	3	2	5	1	4	7	5	6	5	6	5
12	12	35	611	1	20	4	4	11	4	5	3	1	1	1	0	1	1	5	5	6	4	6	6	7	6	5	6	7	4	5	5	6	7	1	6	1	1	5	3	2	5	1	4	7	5	6	5	6	5
12	12	35	611	1	20	4	4	11	4	5	3	1	1	1	0	1	1	5	5	6	4	6	6	7	6	5	6	7	4	5	5	6	7	1	6	1	1	5	3	2	5	1	4	7	5	6	5	6	5
12	12	35	611	1	20	4	4	11	4	5	3	1	1	1	0	1	1	5	5	6	4	6	6	7	6	5	6	7	4	5	5	6	7	1	6	1	1	5	3	2	5	1	4	7	5	6	5	6	5
12	12	35	611	1	20	4	4	11	4	5	3	1	1	1	0	1	1	5	5	6	4	6	6	7	6	5	6	7	4	5	5	6	7	1	6	1	1	5	3	2	5	1	4	7	5	6	5	6	5
12	12	35	611	1	20	4	4	11	4	5	3	1	1	1	0	1	1	5	5	6	4	6	6	7	6	5	6	7	4	5	5	6	7	1	6	1	1	5	3	2	5	1	4	7	5	6	5	6	5
12	12	35	611	1	20	4	4	11	4	5	3	1	1	1	0	1	1	5	5	6	4	6	6	7	6	5	6	7	4	5	5	6	7	1	6	1	1	5	3	2	5	1	4	7	5	6	5	6	5
12	12	35	611	1	20	4	4	11	4	5	3	1	1	1	0	1	1	5	5	6	4	6	6	7	6	5	6	7	4	5	5	6	7	1	6	1	1	5	3	2	5	1	4	7	5	6	5	6	5
12	12	35	611	1	20	4	4	11	4	5	3	1	1	1	0	1	1	5	5	6	4	6	6	7	6	5	6	7	4	5	5	6	7	1	6	1	1	5	3	2	5	1	4	7	5	6	5	6	5
12	12	35	611	1	20	4	4	11	4	5	3	1	1	1	0	1	1	5	5	6	4	6	6	7	6	5	6	7	4	5	5	6	7	1	6	1	1	5	3	2	5	1	4	7	5	6	5	6	5
12	12	35	611	1	20	4	4	11	4	5	3	1	1	1	0	1	1	5	5	6	4	6	6	7	6	5	6	7	4	5	5	6	7	1	6	1	1	5	3	2	5	1	4	7	5	6	5	6	5
12	12	35	611	1	20	4	4	11	4	5	3	1	1	1	0	1	1	5	5	6	4	6	6	7	6	5	6	7	4	5	5	6	7	1	6	1	1	5	3	2	5	1	4	7	5	6	5	6	5
12	12	35	611	1	20	4	4	11	4	5	3	1	1	1	0	1	1	5	5	6	4	6	6	7	6	5	6	7	4	5	5	6	7	1	6	1	1	5	3	2	5	1	4	7	5	6	5	6	5
12	12	35	611	1	20	4	4	11	4	5	3	1	1	1	0	1	1	5	5	6	4	6	6	7	6	5	6	7	4	5	5	6	7	1	6	1	1	5	3	2	5	1	4	7	5	6	5	6	5
12	12	35	611	1	20	4	4	11	4	5	3	1	1	1	0	1	1	5	5	6	4	6	6	7	6	5	6	7	4	5	5	6	7	1	6	1	1	5	3	2	5	1	4	7	5	6	5	6	5
12	12	35	611	1	20	4	4	11	4	5	3	1	1	1	0	1	1	5	5	6	4	6	6	7	6	5	6	7	4	5	5	6	7	1	6	1	1	5	3	2	5	1	4	7	5	6	5	6	5
12	12	35	611	1	20	4	4	11	4	5	3	1	1	1	0	1	1	5	5	6	4	6	6	7	6	5	6	7	4	5	5	6	7	1	6	1	1	5	3	2	5	1	4	7	5	6	5	6	5
12	12	36	612	1	20	3	4	11	3	3	5	3	1	1	0	0	1	5	4	1	1	7	7	4	4	4	6	6	3	4	3	5	4	2	5	2	1	6	6	3	5	2	2	2	2	5	3	3	4
12	12	36	612	1	20	3	4	11	3	3	5	3	1	1	0	0	1	5	4	1	1	7	7	4	4	4	6	6	3	4	3	5	4	2	5	2	1	6	6	3	5	2	2	2	2	5	3	3	4
12	12	36	612	1	20	3	4	11	3	3	5	3	1	1	0	0	1	5	4	1	1	7	7	4	4	4	6	6	3	4	3	5	4	2	5	2	1	6	6	3	5	2	2	2	2	5	3	3	4
12	12	36	612	1	20	3	4	11	3	3	5	3	1	1	0	0	1	5	4	1	1	7	7	4	4	4	6	6	3	4	3	5	4	2	5	2	1	6	6	3	5	2	2	2	2	5	3	3	4
12	12	36	612	1	20	3	4	11	3	3	5	3	1	1	0	0	1	5	4	1	1	7	7	4	4	4	6	6	3	4	3	5	4	2	5	2	1	6	6	3	5	2	2	2	2	5	3	3	4
12	12	36	612	1	20	3	4	11	3	3	5	3	1	1	0	0	1	5	4	1	1	7	7	4	4	4	6	6	3	4	3	5	4	2	5	2	1	6	6	3	5	2	2	2	2	5	3	3	4
12	12	36	612	1	20	3	4	11	3	3	5	3	1	1	0	0	1	5	4	1	1	7	7	4	4	4	6	6	3	4	3	5	4	2	5	2	1	6	6	3	5	2	2	2	2	5	3	3	4
12	12	36	612	1	20	3	4	11	3	3	5	3	1	1	0	0	1	5	4	1	1	7	7	4	4	4	6	6	3	4	3	5	4	2	5	2	1	6	6	3	5	2	2	2	2	5	3	3	4
12	12	36	612	1	20	3	4	11	3	3	5	3	1	1	0	0	1	5	4	1	1	7	7	4	4	4	6	6	3	4	3	5	4	2	5	2	1	6	6	3	5	2	2	2	2	5	3	3	4
12	12	36	612	1	20	3	4	11	3	3	5	3	1	1	0	0	1	5	4	1	1	7	7	4	4	4	6	6	3	4	3	5	4	2	5	2	1	6	6	3	5	2	2	2	2	5	3	3	4
12	12	36	612	1	20	3	4	11	3	3	5	3	1	1	0	0	1	5	4	1	1	7	7	4	4	4	6	6	3	4	3	5	4	2	5	2	1	6	6	3	5	2	2	2	2	5	3	3	4
12	12	36	612	1	20	3	4	11	3	3	5	3	1	1	0	0	1	5	4	1	1	7	7	4	4	4	6	6	3	4	3	5	4	2	5	2	1	6	6	3	5	2	2	2	2	5	3	3	4
12	12	36	612	1	20	3	4	11	3	3	5	3	1	1	0	0	1	5	4	1	1	7	7	4	4	4	6	6	3	4	3	5	4	2	5	2	1	6	6	3	5	2	2	2	2	5	3	3	4
12	12	36	612	1	20	3	4	11	3	3	5	3	1	1	0	0	1	5	4	1	1	7	7	4	4	4	6	6	3	4	3	5	4	2	5	2	1	6	6	3	5	2	2	2	2	5	3	3	4
12	12	36	612	1	20	3	4	11	3	3	5	3	1	1	0	0	1	5	4	1	1	7	7	4	4	4	6	6	3	4	3	5	4	2	5	2	1	6	6	3	5	2	2	2	2	5	3	3	4
12	12	36	612	1	20	3	4	11	3	3	5	3	1	1	0	0	1	5	4	1	1	7	7	4	4	4	6	6	3	4	3	5	4	2	5	2	1	6	6	3	5	2	2	2	2	5	3	3	4
12	12	36	612	1	20	3	4	11	3	3	5	3	1	1	0	0	1	5	4	1	1	7	7	4	4	4	6	6	3	4	3	5	4	2	5	2	1	6	6	3	5	2	2	2	2	5	3	3	4
12	12	36	612	1	20	3	4	11	3	3	5	3	1	1	0	0	1	5	4	1	1	7	7	4	4	4	6	6	3	4	3	5	4	2	5	2	1	6	6	3	5	2	2	2	2	5	3	3	4
12	12	36	612	1	20	3	4	11	3	3	5	3	1	1	0	0	1	5	4	1	1	7	7	4	4	4	6	6	3	4	3	5	4	2	5	2	1	6	6	3	5	2	2	2	2	5	3	3	4
12	12	36	612	1	20	3	4	11	3	3	5	3	1	1	0	0	1	5	4	1	1	7	7	4	4	4	6	6	3	4	3	5	4	2	5	2	1	6	6	3	5	2	2	2	2	5	3	3	4
12	12	37	613	1	22	4	4	11	3	2	5	2	1	1	0	0	1	6	5	3	3	7	7	6	4	4	5	5	4	4	5	5	4	5	5	3	3	2	2	4	4	2	6	6	2	4	3	2	3
12	12	37	613	1	22	4	4	11	3	2	5	2	1	1	0	0	1	6	5	3	3	7	7	6	4	4	5	5	4	4	5	5	4	5	5	3	3	2	2	4	4	2	6	6	2	4	3	2	3
12	12	37	613	1	22	4	4	11	3	2	5	2	1	1	0	0	1	6	5	3	3	7	7	6	4	4	5	5	4	4	5	5	4	5	5	3	3	2	2	4	4	2	6	6	2	4	3	2	3
12	12	37	613	1	22	4	4	11	3	2	5	2	1	1	0	0	1	6	5	3	3	7	7	6	4	4	5	5	4	4	5	5	4	5	5	3	3	2	2	4	4	2	6	6	2	4	3	2	3
12	12	37	613	1	22	4	4	11	3	2	5	2	1	1	0	0	1	6	5	3	3	7	7	6	4	4	5	5	4	4	5	5	4	5	5	3	3	2	2	4	4	2	6	6	2	4	3	2	3
12	12	37	613	1	22	4	4	11	3	2	5	2	1	1	0	0	1	6	5	3	3	7	7	6	4	4	5	5	4	4	5	5	4	5	5	3	3	2	2	4	4	2	6	6	2	4	3	2	3
12	12	37	613	1	22	4	4	11	3	2	5	2	1	1	0	0	1	6	5	3	3	7	7	6	4	4	5	5	4	4	5	5	4	5	5	3	3	2	2	4	4	2	6	6	2	4	3	2	3
12	12	37	613	1	22	4	4	11	3	2	5	2	1	1	0	0	1	6	5	3	3	7	7	6	4	4	5	5	4	4	5	5	4	5	5	3	3	2	2	4	4	2	6	6	2	4	3	2	3
12	12	37	613	1	22	4	4	11	3	2	5	2	1	1	0	0	1	6	5	3	3	7	7	6	4	4	5	5	4	4	5	5	4	5	5	3	3	2	2	4	4	2	6	6	2	4	3	2	3
12	12	37	613	1	22	4	4	11	3	2	5	2	1	1	0	0	1	6	5	3	3	7	7	6	4	4	5	5	4	4	5	5	4	5	5	3	3	2	2	4	4	2	6	6	2	4	3	2	3
12	12	37	613	1	22	4	4	11	3	2	5	2	1	1	0	0	1	6	5	3	3	7	7	6	4	4	5	5	4	4	5	5	4	5	5	3	3	2	2	4	4	2	6	6	2	4	3	2	3
12	12	37	613	1	22	4	4	11	3	2	5	2	1	1	0	0	1	6	5	3	3	7	7	6	4	4	5	5	4	4	5	5	4	5	5	3	3	2	2	4	4	2	6	6	2	4	3	2	3
12	12	37	613	1	22	4	4	11	3	2	5	2	1	1	0	0	1	6	5	3	3	7	7	6	4	4	5	5	4	4	5	5	4	5	5	3	3	2	2	4	4	2	6	6	2	4	3	2	3
12	12	37	613	1	22	4	4	11	3	2	5	2	1	1	0	0	1	6	5	3	3	7	7	6	4	4	5	5	4	4	5	5	4	5	5	3	3	2	2	4	4	2	6	6	2	4	3	2	3
12	12	37	613	1	22	4	4	11	3	2	5	2	1	1	0	0	1	6	5	3	3	7	7	6	4	4	5	5	4	4	5	5	4	5	5	3	3	2	2	4	4	2	6	6	2	4	3	2	3
12	12	37	613	1	22	4	4	11	3	2	5	2	1	1	0	0	1	6	5	3	3	7	7	6	4	4	5	5	4	4	5	5	4	5	5	3	3	2	2	4	4	2	6	6	2	4	3	2	3
12	12	37	613	1	22	4	4	11	3	2	5	2	1	1	0	0	1	6	5	3	3	7	7	6	4	4	5	5	4	4	5	5	4	5	5	3	3	2	2	4	4	2	6	6	2	4	3	2	3
12	12	37	613	1	22	4	4	11	3	2	5	2	1	1	0	0	1	6	5	3	3	7	7	6	4	4	5	5	4	4	5	5	4	5	5	3	3	2	2	4	4	2	6	6	2	4	3	2	3
12	12	37	613	1	22	4	4	11	3	2	5	2	1	1	0	0	1	6	5	3	3	7	7	6	4	4	5	5	4	4	5	5	4	5	5	3	3	2	2	4	4	2	6	6	2	4	3	2	3
12	12	37	613	1	22	4	4	11	3	2	5	2	1	1	0	0	1	6	5	3	3	7	7	6	4	4	5	5	4	4	5	5	4	5	5	3	3	2	2	4	4	2	6	6	2	4	3	2	3
12	12	38	614	1	18	4	4	11	4	6	4	1	1	1	1	0	1	7	7	5	6	7	7	5	4	5	5	6	2	5	5	5	5	4	5	2	4	6	4	5	6	1	5	5	5	5	4	3	4
12	12	38	614	1	18	4	4	11	4	6	4	1	1	1	1	0	1	7	7	5	6	7	7	5	4	5	5	6	2	5	5	5	5	4	5	2	4	6	4	5	6	1	5	5	5	5	4	3	4
12	12	38	614	1	18	4	4	11	4	6	4	1	1	1	1	0	1	7	7	5	6	7	7	5	4	5	5	6	2	5	5	5	5	4	5	2	4	6	4	5	6	1	5	5	5	5	4	3	4
12	12	38	614	1	18	4	4	11	4	6	4	1	1	1	1	0	1	7	7	5	6	7	7	5	4	5	5	6	2	5	5	5	5	4	5	2	4	6	4	5	6	1	5	5	5	5	4	3	4
12	12	38	614	1	18	4	4	11	4	6	4	1	1	1	1	0	1	7	7	5	6	7	7	5	4	5	5	6	2	5	5	5	5	4	5	2	4	6	4	5	6	1	5	5	5	5	4	3	4
12	12	38	614	1	18	4	4	11	4	6	4	1	1	1	1	0	1	7	7	5	6	7	7	5	4	5	5	6	2	5	5	5	5	4	5	2	4	6	4	5	6	1	5	5	5	5	4	3	4
12	12	38	614	1	18	4	4	11	4	6	4	1	1	1	1	0	1	7	7	5	6	7	7	5	4	5	5	6	2	5	5	5	5	4	5	2	4	6	4	5	6	1	5	5	5	5	4	3	4
12	12	38	614	1	18	4	4	11	4	6	4	1	1	1	1	0	1	7	7	5	6	7	7	5	4	5	5	6	2	5	5	5	5	4	5	2	4	6	4	5	6	1	5	5	5	5	4	3	4
12	12	38	614	1	18	4	4	11	4	6	4	1	1	1	1	0	1	7	7	5	6	7	7	5	4	5	5	6	2	5	5	5	5	4	5	2	4	6	4	5	6	1	5	5	5	5	4	3	4
12	12	38	614	1	18	4	4	11	4	6	4	1	1	1	1	0	1	7	7	5	6	7	7	5	4	5	5	6	2	5	5	5	5	4	5	2	4	6	4	5	6	1	5	5	5	5	4	3	4
12	12	38	614	1	18	4	4	11	4	6	4	1	1	1	1	0	1	7	7	5	6	7	7	5	4	5	5	6	2	5	5	5	5	4	5	2	4	6	4	5	6	1	5	5	5	5	4	3	4
12	12	38	614	1	18	4	4	11	4	6	4	1	1	1	1	0	1	7	7	5	6	7	7	5	4	5	5	6	2	5	5	5	5	4	5	2	4	6	4	5	6	1	5	5	5	5	4	3	4
12	12	38	614	1	18	4	4	11	4	6	4	1	1	1	1	0	1	7	7	5	6	7	7	5	4	5	5	6	2	5	5	5	5	4	5	2	4	6	4	5	6	1	5	5	5	5	4	3	4
12	12	38	614	1	18	4	4	11	4	6	4	1	1	1	1	0	1	7	7	5	6	7	7	5	4	5	5	6	2	5	5	5	5	4	5	2	4	6	4	5	6	1	5	5	5	5	4	3	4
12	12	38	614	1	18	4	4	11	4	6	4	1	1	1	1	0	1	7	7	5	6	7	7	5	4	5	5	6	2	5	5	5	5	4	5	2	4	6	4	5	6	1	5	5	5	5	4	3	4
12	12	38	614	1	18	4	4	11	4	6	4	1	1	1	1	0	1	7	7	5	6	7	7	5	4	5	5	6	2	5	5	5	5	4	5	2	4	6	4	5	6	1	5	5	5	5	4	3	4
12	12	38	614	1	18	4	4	11	4	6	4	1	1	1	1	0	1	7	7	5	6	7	7	5	4	5	5	6	2	5	5	5	5	4	5	2	4	6	4	5	6	1	5	5	5	5	4	3	4
12	12	38	614	1	18	4	4	11	4	6	4	1	1	1	1	0	1	7	7	5	6	7	7	5	4	5	5	6	2	5	5	5	5	4	5	2	4	6	4	5	6	1	5	5	5	5	4	3	4
12	12	38	614	1	18	4	4	11	4	6	4	1	1	1	1	0	1	7	7	5	6	7	7	5	4	5	5	6	2	5	5	5	5	4	5	2	4	6	4	5	6	1	5	5	5	5	4	3	4
12	12	38	614	1	18	4	4	11	4	6	4	1	1	1	1	0	1	7	7	5	6	7	7	5	4	5	5	6	2	5	5	5	5	4	5	2	4	6	4	5	6	1	5	5	5	5	4	3	4
12	12	39	615	1	23	4	4	11	3	5	5	3	1	1	0	0	0	5	5	3	1	7	7	3	3	4	7	6	5	6	2	5	6	2	6	2	1	3	4	2	4	1	7	7	7	5	1	1	3
12	12	39	615	1	23	4	4	11	3	5	5	3	1	1	0	0	0	5	5	3	1	7	7	3	3	4	7	6	5	6	2	5	6	2	6	2	1	3	4	2	4	1	7	7	7	5	1	1	3
12	12	39	615	1	23	4	4	11	3	5	5	3	1	1	0	0	0	5	5	3	1	7	7	3	3	4	7	6	5	6	2	5	6	2	6	2	1	3	4	2	4	1	7	7	7	5	1	1	3
12	12	39	615	1	23	4	4	11	3	5	5	3	1	1	0	0	0	5	5	3	1	7	7	3	3	4	7	6	5	6	2	5	6	2	6	2	1	3	4	2	4	1	7	7	7	5	1	1	3
12	12	39	615	1	23	4	4	11	3	5	5	3	1	1	0	0	0	5	5	3	1	7	7	3	3	4	7	6	5	6	2	5	6	2	6	2	1	3	4	2	4	1	7	7	7	5	1	1	3
12	12	39	615	1	23	4	4	11	3	5	5	3	1	1	0	0	0	5	5	3	1	7	7	3	3	4	7	6	5	6	2	5	6	2	6	2	1	3	4	2	4	1	7	7	7	5	1	1	3
12	12	39	615	1	23	4	4	11	3	5	5	3	1	1	0	0	0	5	5	3	1	7	7	3	3	4	7	6	5	6	2	5	6	2	6	2	1	3	4	2	4	1	7	7	7	5	1	1	3
12	12	39	615	1	23	4	4	11	3	5	5	3	1	1	0	0	0	5	5	3	1	7	7	3	3	4	7	6	5	6	2	5	6	2	6	2	1	3	4	2	4	1	7	7	7	5	1	1	3
12	12	39	615	1	23	4	4	11	3	5	5	3	1	1	0	0	0	5	5	3	1	7	7	3	3	4	7	6	5	6	2	5	6	2	6	2	1	3	4	2	4	1	7	7	7	5	1	1	3
12	12	39	615	1	23	4	4	11	3	5	5	3	1	1	0	0	0	5	5	3	1	7	7	3	3	4	7	6	5	6	2	5	6	2	6	2	1	3	4	2	4	1	7	7	7	5	1	1	3
12	12	39	615	1	23	4	4	11	3	5	5	3	1	1	0	0	0	5	5	3	1	7	7	3	3	4	7	6	5	6	2	5	6	2	6	2	1	3	4	2	4	1	7	7	7	5	1	1	3
12	12	39	615	1	23	4	4	11	3	5	5	3	1	1	0	0	0	5	5	3	1	7	7	3	3	4	7	6	5	6	2	5	6	2	6	2	1	3	4	2	4	1	7	7	7	5	1	1	3
12	12	39	615	1	23	4	4	11	3	5	5	3	1	1	0	0	0	5	5	3	1	7	7	3	3	4	7	6	5	6	2	5	6	2	6	2	1	3	4	2	4	1	7	7	7	5	1	1	3
12	12	39	615	1	23	4	4	11	3	5	5	3	1	1	0	0	0	5	5	3	1	7	7	3	3	4	7	6	5	6	2	5	6	2	6	2	1	3	4	2	4	1	7	7	7	5	1	1	3
12	12	39	615	1	23	4	4	11	3	5	5	3	1	1	0	0	0	5	5	3	1	7	7	3	3	4	7	6	5	6	2	5	6	2	6	2	1	3	4	2	4	1	7	7	7	5	1	1	3
12	12	39	615	1	23	4	4	11	3	5	5	3	1	1	0	0	0	5	5	3	1	7	7	3	3	4	7	6	5	6	2	5	6	2	6	2	1	3	4	2	4	1	7	7	7	5	1	1	3
12	12	39	615	1	23	4	4	11	3	5	5	3	1	1	0	0	0	5	5	3	1	7	7	3	3	4	7	6	5	6	2	5	6	2	6	2	1	3	4	2	4	1	7	7	7	5	1	1	3
12	12	39	615	1	23	4	4	11	3	5	5	3	1	1	0	0	0	5	5	3	1	7	7	3	3	4	7	6	5	6	2	5	6	2	6	2	1	3	4	2	4	1	7	7	7	5	1	1	3
12	12	39	615	1	23	4	4	11	3	5	5	3	1	1	0	0	0	5	5	3	1	7	7	3	3	4	7	6	5	6	2	5	6	2	6	2	1	3	4	2	4	1	7	7	7	5	1	1	3
12	12	39	615	1	23	4	4	11	3	5	5	3	1	1	0	0	0	5	5	3	1	7	7	3	3	4	7	6	5	6	2	5	6	2	6	2	1	3	4	2	4	1	7	7	7	5	1	1	3
12	12	40	616	2	25	4	3	11	4	6	5	3	1	1	0	0	1	7	5	4	6	3	6	2	4	6	6	6	2	5	3	4	5	1	6	1	1	7	7	4	5	1	3	6	4	2	2	1	2
12	12	40	616	2	25	4	3	11	4	6	5	3	1	1	0	0	1	7	5	4	6	3	6	2	4	6	6	6	2	5	3	4	5	1	6	1	1	7	7	4	5	1	3	6	4	2	2	1	2
12	12	40	616	2	25	4	3	11	4	6	5	3	1	1	0	0	1	7	5	4	6	3	6	2	4	6	6	6	2	5	3	4	5	1	6	1	1	7	7	4	5	1	3	6	4	2	2	1	2
12	12	40	616	2	25	4	3	11	4	6	5	3	1	1	0	0	1	7	5	4	6	3	6	2	4	6	6	6	2	5	3	4	5	1	6	1	1	7	7	4	5	1	3	6	4	2	2	1	2
12	12	40	616	2	25	4	3	11	4	6	5	3	1	1	0	0	1	7	5	4	6	3	6	2	4	6	6	6	2	5	3	4	5	1	6	1	1	7	7	4	5	1	3	6	4	2	2	1	2
12	12	40	616	2	25	4	3	11	4	6	5	3	1	1	0	0	1	7	5	4	6	3	6	2	4	6	6	6	2	5	3	4	5	1	6	1	1	7	7	4	5	1	3	6	4	2	2	1	2
12	12	40	616	2	25	4	3	11	4	6	5	3	1	1	0	0	1	7	5	4	6	3	6	2	4	6	6	6	2	5	3	4	5	1	6	1	1	7	7	4	5	1	3	6	4	2	2	1	2
12	12	40	616	2	25	4	3	11	4	6	5	3	1	1	0	0	1	7	5	4	6	3	6	2	4	6	6	6	2	5	3	4	5	1	6	1	1	7	7	4	5	1	3	6	4	2	2	1	2
12	12	40	616	2	25	4	3	11	4	6	5	3	1	1	0	0	1	7	5	4	6	3	6	2	4	6	6	6	2	5	3	4	5	1	6	1	1	7	7	4	5	1	3	6	4	2	2	1	2
12	12	40	616	2	25	4	3	11	4	6	5	3	1	1	0	0	1	7	5	4	6	3	6	2	4	6	6	6	2	5	3	4	5	1	6	1	1	7	7	4	5	1	3	6	4	2	2	1	2
12	12	40	616	2	25	4	3	11	4	6	5	3	1	1	0	0	1	7	5	4	6	3	6	2	4	6	6	6	2	5	3	4	5	1	6	1	1	7	7	4	5	1	3	6	4	2	2	1	2
12	12	40	616	2	25	4	3	11	4	6	5	3	1	1	0	0	1	7	5	4	6	3	6	2	4	6	6	6	2	5	3	4	5	1	6	1	1	7	7	4	5	1	3	6	4	2	2	1	2
12	12	40	616	2	25	4	3	11	4	6	5	3	1	1	0	0	1	7	5	4	6	3	6	2	4	6	6	6	2	5	3	4	5	1	6	1	1	7	7	4	5	1	3	6	4	2	2	1	2
12	12	40	616	2	25	4	3	11	4	6	5	3	1	1	0	0	1	7	5	4	6	3	6	2	4	6	6	6	2	5	3	4	5	1	6	1	1	7	7	4	5	1	3	6	4	2	2	1	2
12	12	40	616	2	25	4	3	11	4	6	5	3	1	1	0	0	1	7	5	4	6	3	6	2	4	6	6	6	2	5	3	4	5	1	6	1	1	7	7	4	5	1	3	6	4	2	2	1	2
12	12	40	616	2	25	4	3	11	4	6	5	3	1	1	0	0	1	7	5	4	6	3	6	2	4	6	6	6	2	5	3	4	5	1	6	1	1	7	7	4	5	1	3	6	4	2	2	1	2
12	12	40	616	2	25	4	3	11	4	6	5	3	1	1	0	0	1	7	5	4	6	3	6	2	4	6	6	6	2	5	3	4	5	1	6	1	1	7	7	4	5	1	3	6	4	2	2	1	2
12	12	40	616	2	25	4	3	11	4	6	5	3	1	1	0	0	1	7	5	4	6	3	6	2	4	6	6	6	2	5	3	4	5	1	6	1	1	7	7	4	5	1	3	6	4	2	2	1	2
12	12	40	616	2	25	4	3	11	4	6	5	3	1	1	0	0	1	7	5	4	6	3	6	2	4	6	6	6	2	5	3	4	5	1	6	1	1	7	7	4	5	1	3	6	4	2	2	1	2
12	12	40	616	2	25	4	3	11	4	6	5	3	1	1	0	0	1	7	5	4	6	3	6	2	4	6	6	6	2	5	3	4	5	1	6	1	1	7	7	4	5	1	3	6	4	2	2	1	2
12	12	41	617	1	29	4	3	11	4	7	5	1	1	0	0	0	0	5	5	6	6	7	7	2	4	5	5	5	3	3	5	5	2	4	7	1	1	5	6	5	5	3	1	2	1	2	1	1	1
12	12	41	617	1	29	4	3	11	4	7	5	1	1	0	0	0	0	5	5	6	6	7	7	2	4	5	5	5	3	3	5	5	2	4	7	1	1	5	6	5	5	3	1	2	1	2	1	1	1
12	12	41	617	1	29	4	3	11	4	7	5	1	1	0	0	0	0	5	5	6	6	7	7	2	4	5	5	5	3	3	5	5	2	4	7	1	1	5	6	5	5	3	1	2	1	2	1	1	1
12	12	41	617	1	29	4	3	11	4	7	5	1	1	0	0	0	0	5	5	6	6	7	7	2	4	5	5	5	3	3	5	5	2	4	7	1	1	5	6	5	5	3	1	2	1	2	1	1	1
12	12	41	617	1	29	4	3	11	4	7	5	1	1	0	0	0	0	5	5	6	6	7	7	2	4	5	5	5	3	3	5	5	2	4	7	1	1	5	6	5	5	3	1	2	1	2	1	1	1
12	12	41	617	1	29	4	3	11	4	7	5	1	1	0	0	0	0	5	5	6	6	7	7	2	4	5	5	5	3	3	5	5	2	4	7	1	1	5	6	5	5	3	1	2	1	2	1	1	1
12	12	41	617	1	29	4	3	11	4	7	5	1	1	0	0	0	0	5	5	6	6	7	7	2	4	5	5	5	3	3	5	5	2	4	7	1	1	5	6	5	5	3	1	2	1	2	1	1	1
12	12	41	617	1	29	4	3	11	4	7	5	1	1	0	0	0	0	5	5	6	6	7	7	2	4	5	5	5	3	3	5	5	2	4	7	1	1	5	6	5	5	3	1	2	1	2	1	1	1
12	12	41	617	1	29	4	3	11	4	7	5	1	1	0	0	0	0	5	5	6	6	7	7	2	4	5	5	5	3	3	5	5	2	4	7	1	1	5	6	5	5	3	1	2	1	2	1	1	1
12	12	41	617	1	29	4	3	11	4	7	5	1	1	0	0	0	0	5	5	6	6	7	7	2	4	5	5	5	3	3	5	5	2	4	7	1	1	5	6	5	5	3	1	2	1	2	1	1	1
12	12	41	617	1	29	4	3	11	4	7	5	1	1	0	0	0	0	5	5	6	6	7	7	2	4	5	5	5	3	3	5	5	2	4	7	1	1	5	6	5	5	3	1	2	1	2	1	1	1
12	12	41	617	1	29	4	3	11	4	7	5	1	1	0	0	0	0	5	5	6	6	7	7	2	4	5	5	5	3	3	5	5	2	4	7	1	1	5	6	5	5	3	1	2	1	2	1	1	1
12	12	41	617	1	29	4	3	11	4	7	5	1	1	0	0	0	0	5	5	6	6	7	7	2	4	5	5	5	3	3	5	5	2	4	7	1	1	5	6	5	5	3	1	2	1	2	1	1	1
12	12	41	617	1	29	4	3	11	4	7	5	1	1	0	0	0	0	5	5	6	6	7	7	2	4	5	5	5	3	3	5	5	2	4	7	1	1	5	6	5	5	3	1	2	1	2	1	1	1
12	12	41	617	1	29	4	3	11	4	7	5	1	1	0	0	0	0	5	5	6	6	7	7	2	4	5	5	5	3	3	5	5	2	4	7	1	1	5	6	5	5	3	1	2	1	2	1	1	1
12	12	41	617	1	29	4	3	11	4	7	5	1	1	0	0	0	0	5	5	6	6	7	7	2	4	5	5	5	3	3	5	5	2	4	7	1	1	5	6	5	5	3	1	2	1	2	1	1	1
12	12	41	617	1	29	4	3	11	4	7	5	1	1	0	0	0	0	5	5	6	6	7	7	2	4	5	5	5	3	3	5	5	2	4	7	1	1	5	6	5	5	3	1	2	1	2	1	1	1
12	12	41	617	1	29	4	3	11	4	7	5	1	1	0	0	0	0	5	5	6	6	7	7	2	4	5	5	5	3	3	5	5	2	4	7	1	1	5	6	5	5	3	1	2	1	2	1	1	1
12	12	41	617	1	29	4	3	11	4	7	5	1	1	0	0	0	0	5	5	6	6	7	7	2	4	5	5	5	3	3	5	5	2	4	7	1	1	5	6	5	5	3	1	2	1	2	1	1	1
12	12	41	617	1	29	4	3	11	4	7	5	1	1	0	0	0	0	5	5	6	6	7	7	2	4	5	5	5	3	3	5	5	2	4	7	1	1	5	6	5	5	3	1	2	1	2	1	1	1
12	12	42	618	2	26	4	4	1	2	6	3	1	1	1	0	0	1	7	5	3	3	7	7	6	3	3	4	1	5	3	4	5	3	5	6	5	2	3	3	6	3	4	1	1	1	5	3	2	4
12	12	42	618	2	26	4	4	1	2	6	3	1	1	1	0	0	1	7	5	3	3	7	7	6	3	3	4	1	5	3	4	5	3	5	6	5	2	3	3	6	3	4	1	1	1	5	3	2	4
12	12	42	618	2	26	4	4	1	2	6	3	1	1	1	0	0	1	7	5	3	3	7	7	6	3	3	4	1	5	3	4	5	3	5	6	5	2	3	3	6	3	4	1	1	1	5	3	2	4
12	12	42	618	2	26	4	4	1	2	6	3	1	1	1	0	0	1	7	5	3	3	7	7	6	3	3	4	1	5	3	4	5	3	5	6	5	2	3	3	6	3	4	1	1	1	5	3	2	4
12	12	42	618	2	26	4	4	1	2	6	3	1	1	1	0	0	1	7	5	3	3	7	7	6	3	3	4	1	5	3	4	5	3	5	6	5	2	3	3	6	3	4	1	1	1	5	3	2	4
12	12	42	618	2	26	4	4	1	2	6	3	1	1	1	0	0	1	7	5	3	3	7	7	6	3	3	4	1	5	3	4	5	3	5	6	5	2	3	3	6	3	4	1	1	1	5	3	2	4
12	12	42	618	2	26	4	4	1	2	6	3	1	1	1	0	0	1	7	5	3	3	7	7	6	3	3	4	1	5	3	4	5	3	5	6	5	2	3	3	6	3	4	1	1	1	5	3	2	4
12	12	42	618	2	26	4	4	1	2	6	3	1	1	1	0	0	1	7	5	3	3	7	7	6	3	3	4	1	5	3	4	5	3	5	6	5	2	3	3	6	3	4	1	1	1	5	3	2	4
12	12	42	618	2	26	4	4	1	2	6	3	1	1	1	0	0	1	7	5	3	3	7	7	6	3	3	4	1	5	3	4	5	3	5	6	5	2	3	3	6	3	4	1	1	1	5	3	2	4
12	12	42	618	2	26	4	4	1	2	6	3	1	1	1	0	0	1	7	5	3	3	7	7	6	3	3	4	1	5	3	4	5	3	5	6	5	2	3	3	6	3	4	1	1	1	5	3	2	4
12	12	42	618	2	26	4	4	1	2	6	3	1	1	1	0	0	1	7	5	3	3	7	7	6	3	3	4	1	5	3	4	5	3	5	6	5	2	3	3	6	3	4	1	1	1	5	3	2	4
12	12	42	618	2	26	4	4	1	2	6	3	1	1	1	0	0	1	7	5	3	3	7	7	6	3	3	4	1	5	3	4	5	3	5	6	5	2	3	3	6	3	4	1	1	1	5	3	2	4
12	12	42	618	2	26	4	4	1	2	6	3	1	1	1	0	0	1	7	5	3	3	7	7	6	3	3	4	1	5	3	4	5	3	5	6	5	2	3	3	6	3	4	1	1	1	5	3	2	4
12	12	42	618	2	26	4	4	1	2	6	3	1	1	1	0	0	1	7	5	3	3	7	7	6	3	3	4	1	5	3	4	5	3	5	6	5	2	3	3	6	3	4	1	1	1	5	3	2	4
12	12	42	618	2	26	4	4	1	2	6	3	1	1	1	0	0	1	7	5	3	3	7	7	6	3	3	4	1	5	3	4	5	3	5	6	5	2	3	3	6	3	4	1	1	1	5	3	2	4
12	12	42	618	2	26	4	4	1	2	6	3	1	1	1	0	0	1	7	5	3	3	7	7	6	3	3	4	1	5	3	4	5	3	5	6	5	2	3	3	6	3	4	1	1	1	5	3	2	4
12	12	42	618	2	26	4	4	1	2	6	3	1	1	1	0	0	1	7	5	3	3	7	7	6	3	3	4	1	5	3	4	5	3	5	6	5	2	3	3	6	3	4	1	1	1	5	3	2	4
12	12	42	618	2	26	4	4	1	2	6	3	1	1	1	0	0	1	7	5	3	3	7	7	6	3	3	4	1	5	3	4	5	3	5	6	5	2	3	3	6	3	4	1	1	1	5	3	2	4
12	12	42	618	2	26	4	4	1	2	6	3	1	1	1	0	0	1	7	5	3	3	7	7	6	3	3	4	1	5	3	4	5	3	5	6	5	2	3	3	6	3	4	1	1	1	5	3	2	4
12	12	42	618	2	26	4	4	1	2	6	3	1	1	1	0	0	1	7	5	3	3	7	7	6	3	3	4	1	5	3	4	5	3	5	6	5	2	3	3	6	3	4	1	1	1	5	3	2	4
12	12	43	619	1	21	3	3	1	4	4	5	1	1	1	0	0	0	6	6	5	4	7	7	5	4	4	7	7	5	6	4	5	3	4	5	4	3	6	5	4	3	2	2	5	2	4	4	2	3
12	12	43	619	1	21	3	3	1	4	4	5	1	1	1	0	0	0	6	6	5	4	7	7	5	4	4	7	7	5	6	4	5	3	4	5	4	3	6	5	4	3	2	2	5	2	4	4	2	3
12	12	43	619	1	21	3	3	1	4	4	5	1	1	1	0	0	0	6	6	5	4	7	7	5	4	4	7	7	5	6	4	5	3	4	5	4	3	6	5	4	3	2	2	5	2	4	4	2	3
12	12	43	619	1	21	3	3	1	4	4	5	1	1	1	0	0	0	6	6	5	4	7	7	5	4	4	7	7	5	6	4	5	3	4	5	4	3	6	5	4	3	2	2	5	2	4	4	2	3
12	12	43	619	1	21	3	3	1	4	4	5	1	1	1	0	0	0	6	6	5	4	7	7	5	4	4	7	7	5	6	4	5	3	4	5	4	3	6	5	4	3	2	2	5	2	4	4	2	3
12	12	43	619	1	21	3	3	1	4	4	5	1	1	1	0	0	0	6	6	5	4	7	7	5	4	4	7	7	5	6	4	5	3	4	5	4	3	6	5	4	3	2	2	5	2	4	4	2	3
12	12	43	619	1	21	3	3	1	4	4	5	1	1	1	0	0	0	6	6	5	4	7	7	5	4	4	7	7	5	6	4	5	3	4	5	4	3	6	5	4	3	2	2	5	2	4	4	2	3
12	12	43	619	1	21	3	3	1	4	4	5	1	1	1	0	0	0	6	6	5	4	7	7	5	4	4	7	7	5	6	4	5	3	4	5	4	3	6	5	4	3	2	2	5	2	4	4	2	3
12	12	43	619	1	21	3	3	1	4	4	5	1	1	1	0	0	0	6	6	5	4	7	7	5	4	4	7	7	5	6	4	5	3	4	5	4	3	6	5	4	3	2	2	5	2	4	4	2	3
12	12	43	619	1	21	3	3	1	4	4	5	1	1	1	0	0	0	6	6	5	4	7	7	5	4	4	7	7	5	6	4	5	3	4	5	4	3	6	5	4	3	2	2	5	2	4	4	2	3
12	12	43	619	1	21	3	3	1	4	4	5	1	1	1	0	0	0	6	6	5	4	7	7	5	4	4	7	7	5	6	4	5	3	4	5	4	3	6	5	4	3	2	2	5	2	4	4	2	3
12	12	43	619	1	21	3	3	1	4	4	5	1	1	1	0	0	0	6	6	5	4	7	7	5	4	4	7	7	5	6	4	5	3	4	5	4	3	6	5	4	3	2	2	5	2	4	4	2	3
12	12	43	619	1	21	3	3	1	4	4	5	1	1	1	0	0	0	6	6	5	4	7	7	5	4	4	7	7	5	6	4	5	3	4	5	4	3	6	5	4	3	2	2	5	2	4	4	2	3
12	12	43	619	1	21	3	3	1	4	4	5	1	1	1	0	0	0	6	6	5	4	7	7	5	4	4	7	7	5	6	4	5	3	4	5	4	3	6	5	4	3	2	2	5	2	4	4	2	3
12	12	43	619	1	21	3	3	1	4	4	5	1	1	1	0	0	0	6	6	5	4	7	7	5	4	4	7	7	5	6	4	5	3	4	5	4	3	6	5	4	3	2	2	5	2	4	4	2	3
12	12	43	619	1	21	3	3	1	4	4	5	1	1	1	0	0	0	6	6	5	4	7	7	5	4	4	7	7	5	6	4	5	3	4	5	4	3	6	5	4	3	2	2	5	2	4	4	2	3
12	12	43	619	1	21	3	3	1	4	4	5	1	1	1	0	0	0	6	6	5	4	7	7	5	4	4	7	7	5	6	4	5	3	4	5	4	3	6	5	4	3	2	2	5	2	4	4	2	3
12	12	43	619	1	21	3	3	1	4	4	5	1	1	1	0	0	0	6	6	5	4	7	7	5	4	4	7	7	5	6	4	5	3	4	5	4	3	6	5	4	3	2	2	5	2	4	4	2	3
12	12	43	619	1	21	3	3	1	4	4	5	1	1	1	0	0	0	6	6	5	4	7	7	5	4	4	7	7	5	6	4	5	3	4	5	4	3	6	5	4	3	2	2	5	2	4	4	2	3
12	12	43	619	1	21	3	3	1	4	4	5	1	1	1	0	0	0	6	6	5	4	7	7	5	4	4	7	7	5	6	4	5	3	4	5	4	3	6	5	4	3	2	2	5	2	4	4	2	3
12	12	44	620	1	21	3	4	11	3	7	3	1	1	1	0	0	0	5	6	3	2	7	6	6	4	4	6	5	4	4	4	3	3	5	5	2	5	6	6	4	5	2	4	4	4	6	4	2	3
12	12	44	620	1	21	3	4	11	3	7	3	1	1	1	0	0	0	5	6	3	2	7	6	6	4	4	6	5	4	4	4	3	3	5	5	2	5	6	6	4	5	2	4	4	4	6	4	2	3
12	12	44	620	1	21	3	4	11	3	7	3	1	1	1	0	0	0	5	6	3	2	7	6	6	4	4	6	5	4	4	4	3	3	5	5	2	5	6	6	4	5	2	4	4	4	6	4	2	3
12	12	44	620	1	21	3	4	11	3	7	3	1	1	1	0	0	0	5	6	3	2	7	6	6	4	4	6	5	4	4	4	3	3	5	5	2	5	6	6	4	5	2	4	4	4	6	4	2	3
12	12	44	620	1	21	3	4	11	3	7	3	1	1	1	0	0	0	5	6	3	2	7	6	6	4	4	6	5	4	4	4	3	3	5	5	2	5	6	6	4	5	2	4	4	4	6	4	2	3
12	12	44	620	1	21	3	4	11	3	7	3	1	1	1	0	0	0	5	6	3	2	7	6	6	4	4	6	5	4	4	4	3	3	5	5	2	5	6	6	4	5	2	4	4	4	6	4	2	3
12	12	44	620	1	21	3	4	11	3	7	3	1	1	1	0	0	0	5	6	3	2	7	6	6	4	4	6	5	4	4	4	3	3	5	5	2	5	6	6	4	5	2	4	4	4	6	4	2	3
12	12	44	620	1	21	3	4	11	3	7	3	1	1	1	0	0	0	5	6	3	2	7	6	6	4	4	6	5	4	4	4	3	3	5	5	2	5	6	6	4	5	2	4	4	4	6	4	2	3
12	12	44	620	1	21	3	4	11	3	7	3	1	1	1	0	0	0	5	6	3	2	7	6	6	4	4	6	5	4	4	4	3	3	5	5	2	5	6	6	4	5	2	4	4	4	6	4	2	3
12	12	44	620	1	21	3	4	11	3	7	3	1	1	1	0	0	0	5	6	3	2	7	6	6	4	4	6	5	4	4	4	3	3	5	5	2	5	6	6	4	5	2	4	4	4	6	4	2	3
12	12	44	620	1	21	3	4	11	3	7	3	1	1	1	0	0	0	5	6	3	2	7	6	6	4	4	6	5	4	4	4	3	3	5	5	2	5	6	6	4	5	2	4	4	4	6	4	2	3
12	12	44	620	1	21	3	4	11	3	7	3	1	1	1	0	0	0	5	6	3	2	7	6	6	4	4	6	5	4	4	4	3	3	5	5	2	5	6	6	4	5	2	4	4	4	6	4	2	3
12	12	44	620	1	21	3	4	11	3	7	3	1	1	1	0	0	0	5	6	3	2	7	6	6	4	4	6	5	4	4	4	3	3	5	5	2	5	6	6	4	5	2	4	4	4	6	4	2	3
12	12	44	620	1	21	3	4	11	3	7	3	1	1	1	0	0	0	5	6	3	2	7	6	6	4	4	6	5	4	4	4	3	3	5	5	2	5	6	6	4	5	2	4	4	4	6	4	2	3
12	12	44	620	1	21	3	4	11	3	7	3	1	1	1	0	0	0	5	6	3	2	7	6	6	4	4	6	5	4	4	4	3	3	5	5	2	5	6	6	4	5	2	4	4	4	6	4	2	3
12	12	44	620	1	21	3	4	11	3	7	3	1	1	1	0	0	0	5	6	3	2	7	6	6	4	4	6	5	4	4	4	3	3	5	5	2	5	6	6	4	5	2	4	4	4	6	4	2	3
12	12	44	620	1	21	3	4	11	3	7	3	1	1	1	0	0	0	5	6	3	2	7	6	6	4	4	6	5	4	4	4	3	3	5	5	2	5	6	6	4	5	2	4	4	4	6	4	2	3
12	12	44	620	1	21	3	4	11	3	7	3	1	1	1	0	0	0	5	6	3	2	7	6	6	4	4	6	5	4	4	4	3	3	5	5	2	5	6	6	4	5	2	4	4	4	6	4	2	3
12	12	44	620	1	21	3	4	11	3	7	3	1	1	1	0	0	0	5	6	3	2	7	6	6	4	4	6	5	4	4	4	3	3	5	5	2	5	6	6	4	5	2	4	4	4	6	4	2	3
12	12	44	620	1	21	3	4	11	3	7	3	1	1	1	0	0	0	5	6	3	2	7	6	6	4	4	6	5	4	4	4	3	3	5	5	2	5	6	6	4	5	2	4	4	4	6	4	2	3
12	12	45	621	1	19	4	4	11	4	4	4	3	1	1	0	0	0	6	6	5	6	6	5	4	5	4	6	4	3	5	3	6	2	3	4	3	2	6	6	4	3	2	2	5	3	5	4	4	3
12	12	45	621	1	19	4	4	11	4	4	4	3	1	1	0	0	0	6	6	5	6	6	5	4	5	4	6	4	3	5	3	6	2	3	4	3	2	6	6	4	3	2	2	5	3	5	4	4	3
12	12	45	621	1	19	4	4	11	4	4	4	3	1	1	0	0	0	6	6	5	6	6	5	4	5	4	6	4	3	5	3	6	2	3	4	3	2	6	6	4	3	2	2	5	3	5	4	4	3
12	12	45	621	1	19	4	4	11	4	4	4	3	1	1	0	0	0	6	6	5	6	6	5	4	5	4	6	4	3	5	3	6	2	3	4	3	2	6	6	4	3	2	2	5	3	5	4	4	3
12	12	45	621	1	19	4	4	11	4	4	4	3	1	1	0	0	0	6	6	5	6	6	5	4	5	4	6	4	3	5	3	6	2	3	4	3	2	6	6	4	3	2	2	5	3	5	4	4	3
12	12	45	621	1	19	4	4	11	4	4	4	3	1	1	0	0	0	6	6	5	6	6	5	4	5	4	6	4	3	5	3	6	2	3	4	3	2	6	6	4	3	2	2	5	3	5	4	4	3
12	12	45	621	1	19	4	4	11	4	4	4	3	1	1	0	0	0	6	6	5	6	6	5	4	5	4	6	4	3	5	3	6	2	3	4	3	2	6	6	4	3	2	2	5	3	5	4	4	3
12	12	45	621	1	19	4	4	11	4	4	4	3	1	1	0	0	0	6	6	5	6	6	5	4	5	4	6	4	3	5	3	6	2	3	4	3	2	6	6	4	3	2	2	5	3	5	4	4	3
12	12	45	621	1	19	4	4	11	4	4	4	3	1	1	0	0	0	6	6	5	6	6	5	4	5	4	6	4	3	5	3	6	2	3	4	3	2	6	6	4	3	2	2	5	3	5	4	4	3
12	12	45	621	1	19	4	4	11	4	4	4	3	1	1	0	0	0	6	6	5	6	6	5	4	5	4	6	4	3	5	3	6	2	3	4	3	2	6	6	4	3	2	2	5	3	5	4	4	3
12	12	45	621	1	19	4	4	11	4	4	4	3	1	1	0	0	0	6	6	5	6	6	5	4	5	4	6	4	3	5	3	6	2	3	4	3	2	6	6	4	3	2	2	5	3	5	4	4	3
12	12	45	621	1	19	4	4	11	4	4	4	3	1	1	0	0	0	6	6	5	6	6	5	4	5	4	6	4	3	5	3	6	2	3	4	3	2	6	6	4	3	2	2	5	3	5	4	4	3
12	12	45	621	1	19	4	4	11	4	4	4	3	1	1	0	0	0	6	6	5	6	6	5	4	5	4	6	4	3	5	3	6	2	3	4	3	2	6	6	4	3	2	2	5	3	5	4	4	3
12	12	45	621	1	19	4	4	11	4	4	4	3	1	1	0	0	0	6	6	5	6	6	5	4	5	4	6	4	3	5	3	6	2	3	4	3	2	6	6	4	3	2	2	5	3	5	4	4	3
12	12	45	621	1	19	4	4	11	4	4	4	3	1	1	0	0	0	6	6	5	6	6	5	4	5	4	6	4	3	5	3	6	2	3	4	3	2	6	6	4	3	2	2	5	3	5	4	4	3
12	12	45	621	1	19	4	4	11	4	4	4	3	1	1	0	0	0	6	6	5	6	6	5	4	5	4	6	4	3	5	3	6	2	3	4	3	2	6	6	4	3	2	2	5	3	5	4	4	3
12	12	45	621	1	19	4	4	11	4	4	4	3	1	1	0	0	0	6	6	5	6	6	5	4	5	4	6	4	3	5	3	6	2	3	4	3	2	6	6	4	3	2	2	5	3	5	4	4	3
12	12	45	621	1	19	4	4	11	4	4	4	3	1	1	0	0	0	6	6	5	6	6	5	4	5	4	6	4	3	5	3	6	2	3	4	3	2	6	6	4	3	2	2	5	3	5	4	4	3
12	12	45	621	1	19	4	4	11	4	4	4	3	1	1	0	0	0	6	6	5	6	6	5	4	5	4	6	4	3	5	3	6	2	3	4	3	2	6	6	4	3	2	2	5	3	5	4	4	3
12	12	45	621	1	19	4	4	11	4	4	4	3	1	1	0	0	0	6	6	5	6	6	5	4	5	4	6	4	3	5	3	6	2	3	4	3	2	6	6	4	3	2	2	5	3	5	4	4	3
12	12	46	622	1	19	3	4	11	4	3	4	2	1	1	0	0	1	5	4	3	4	7	6	5	3	5	6	7	6	4	4	6	5	3	5	2	1	3	3	6	5	1	3	4	3	5	4	2	4
12	12	46	622	1	19	3	4	11	4	3	4	2	1	1	0	0	1	5	4	3	4	7	6	5	3	5	6	7	6	4	4	6	5	3	5	2	1	3	3	6	5	1	3	4	3	5	4	2	4
12	12	46	622	1	19	3	4	11	4	3	4	2	1	1	0	0	1	5	4	3	4	7	6	5	3	5	6	7	6	4	4	6	5	3	5	2	1	3	3	6	5	1	3	4	3	5	4	2	4
12	12	46	622	1	19	3	4	11	4	3	4	2	1	1	0	0	1	5	4	3	4	7	6	5	3	5	6	7	6	4	4	6	5	3	5	2	1	3	3	6	5	1	3	4	3	5	4	2	4
12	12	46	622	1	19	3	4	11	4	3	4	2	1	1	0	0	1	5	4	3	4	7	6	5	3	5	6	7	6	4	4	6	5	3	5	2	1	3	3	6	5	1	3	4	3	5	4	2	4
12	12	46	622	1	19	3	4	11	4	3	4	2	1	1	0	0	1	5	4	3	4	7	6	5	3	5	6	7	6	4	4	6	5	3	5	2	1	3	3	6	5	1	3	4	3	5	4	2	4
12	12	46	622	1	19	3	4	11	4	3	4	2	1	1	0	0	1	5	4	3	4	7	6	5	3	5	6	7	6	4	4	6	5	3	5	2	1	3	3	6	5	1	3	4	3	5	4	2	4
12	12	46	622	1	19	3	4	11	4	3	4	2	1	1	0	0	1	5	4	3	4	7	6	5	3	5	6	7	6	4	4	6	5	3	5	2	1	3	3	6	5	1	3	4	3	5	4	2	4
12	12	46	622	1	19	3	4	11	4	3	4	2	1	1	0	0	1	5	4	3	4	7	6	5	3	5	6	7	6	4	4	6	5	3	5	2	1	3	3	6	5	1	3	4	3	5	4	2	4
12	12	46	622	1	19	3	4	11	4	3	4	2	1	1	0	0	1	5	4	3	4	7	6	5	3	5	6	7	6	4	4	6	5	3	5	2	1	3	3	6	5	1	3	4	3	5	4	2	4
12	12	46	622	1	19	3	4	11	4	3	4	2	1	1	0	0	1	5	4	3	4	7	6	5	3	5	6	7	6	4	4	6	5	3	5	2	1	3	3	6	5	1	3	4	3	5	4	2	4
12	12	46	622	1	19	3	4	11	4	3	4	2	1	1	0	0	1	5	4	3	4	7	6	5	3	5	6	7	6	4	4	6	5	3	5	2	1	3	3	6	5	1	3	4	3	5	4	2	4
12	12	46	622	1	19	3	4	11	4	3	4	2	1	1	0	0	1	5	4	3	4	7	6	5	3	5	6	7	6	4	4	6	5	3	5	2	1	3	3	6	5	1	3	4	3	5	4	2	4
12	12	46	622	1	19	3	4	11	4	3	4	2	1	1	0	0	1	5	4	3	4	7	6	5	3	5	6	7	6	4	4	6	5	3	5	2	1	3	3	6	5	1	3	4	3	5	4	2	4
12	12	46	622	1	19	3	4	11	4	3	4	2	1	1	0	0	1	5	4	3	4	7	6	5	3	5	6	7	6	4	4	6	5	3	5	2	1	3	3	6	5	1	3	4	3	5	4	2	4
12	12	46	622	1	19	3	4	11	4	3	4	2	1	1	0	0	1	5	4	3	4	7	6	5	3	5	6	7	6	4	4	6	5	3	5	2	1	3	3	6	5	1	3	4	3	5	4	2	4
12	12	46	622	1	19	3	4	11	4	3	4	2	1	1	0	0	1	5	4	3	4	7	6	5	3	5	6	7	6	4	4	6	5	3	5	2	1	3	3	6	5	1	3	4	3	5	4	2	4
12	12	46	622	1	19	3	4	11	4	3	4	2	1	1	0	0	1	5	4	3	4	7	6	5	3	5	6	7	6	4	4	6	5	3	5	2	1	3	3	6	5	1	3	4	3	5	4	2	4
12	12	46	622	1	19	3	4	11	4	3	4	2	1	1	0	0	1	5	4	3	4	7	6	5	3	5	6	7	6	4	4	6	5	3	5	2	1	3	3	6	5	1	3	4	3	5	4	2	4
12	12	46	622	1	19	3	4	11	4	3	4	2	1	1	0	0	1	5	4	3	4	7	6	5	3	5	6	7	6	4	4	6	5	3	5	2	1	3	3	6	5	1	3	4	3	5	4	2	4
12	12	47	623	1	24	4	4	11	4	3	4	2	1	1	1	0	1	6	5	4	4	7	7	7	3	4	7	6	3	5	3	1	6	1	6	2	1	3	4	6	5	1	5	7	5	7	6	3	5
12	12	47	623	1	24	4	4	11	4	3	4	2	1	1	1	0	1	6	5	4	4	7	7	7	3	4	7	6	3	5	3	1	6	1	6	2	1	3	4	6	5	1	5	7	5	7	6	3	5
12	12	47	623	1	24	4	4	11	4	3	4	2	1	1	1	0	1	6	5	4	4	7	7	7	3	4	7	6	3	5	3	1	6	1	6	2	1	3	4	6	5	1	5	7	5	7	6	3	5
12	12	47	623	1	24	4	4	11	4	3	4	2	1	1	1	0	1	6	5	4	4	7	7	7	3	4	7	6	3	5	3	1	6	1	6	2	1	3	4	6	5	1	5	7	5	7	6	3	5
12	12	47	623	1	24	4	4	11	4	3	4	2	1	1	1	0	1	6	5	4	4	7	7	7	3	4	7	6	3	5	3	1	6	1	6	2	1	3	4	6	5	1	5	7	5	7	6	3	5
12	12	47	623	1	24	4	4	11	4	3	4	2	1	1	1	0	1	6	5	4	4	7	7	7	3	4	7	6	3	5	3	1	6	1	6	2	1	3	4	6	5	1	5	7	5	7	6	3	5
12	12	47	623	1	24	4	4	11	4	3	4	2	1	1	1	0	1	6	5	4	4	7	7	7	3	4	7	6	3	5	3	1	6	1	6	2	1	3	4	6	5	1	5	7	5	7	6	3	5
12	12	47	623	1	24	4	4	11	4	3	4	2	1	1	1	0	1	6	5	4	4	7	7	7	3	4	7	6	3	5	3	1	6	1	6	2	1	3	4	6	5	1	5	7	5	7	6	3	5
12	12	47	623	1	24	4	4	11	4	3	4	2	1	1	1	0	1	6	5	4	4	7	7	7	3	4	7	6	3	5	3	1	6	1	6	2	1	3	4	6	5	1	5	7	5	7	6	3	5
12	12	47	623	1	24	4	4	11	4	3	4	2	1	1	1	0	1	6	5	4	4	7	7	7	3	4	7	6	3	5	3	1	6	1	6	2	1	3	4	6	5	1	5	7	5	7	6	3	5
12	12	47	623	1	24	4	4	11	4	3	4	2	1	1	1	0	1	6	5	4	4	7	7	7	3	4	7	6	3	5	3	1	6	1	6	2	1	3	4	6	5	1	5	7	5	7	6	3	5
12	12	47	623	1	24	4	4	11	4	3	4	2	1	1	1	0	1	6	5	4	4	7	7	7	3	4	7	6	3	5	3	1	6	1	6	2	1	3	4	6	5	1	5	7	5	7	6	3	5
12	12	47	623	1	24	4	4	11	4	3	4	2	1	1	1	0	1	6	5	4	4	7	7	7	3	4	7	6	3	5	3	1	6	1	6	2	1	3	4	6	5	1	5	7	5	7	6	3	5
12	12	47	623	1	24	4	4	11	4	3	4	2	1	1	1	0	1	6	5	4	4	7	7	7	3	4	7	6	3	5	3	1	6	1	6	2	1	3	4	6	5	1	5	7	5	7	6	3	5
12	12	47	623	1	24	4	4	11	4	3	4	2	1	1	1	0	1	6	5	4	4	7	7	7	3	4	7	6	3	5	3	1	6	1	6	2	1	3	4	6	5	1	5	7	5	7	6	3	5
12	12	47	623	1	24	4	4	11	4	3	4	2	1	1	1	0	1	6	5	4	4	7	7	7	3	4	7	6	3	5	3	1	6	1	6	2	1	3	4	6	5	1	5	7	5	7	6	3	5
12	12	47	623	1	24	4	4	11	4	3	4	2	1	1	1	0	1	6	5	4	4	7	7	7	3	4	7	6	3	5	3	1	6	1	6	2	1	3	4	6	5	1	5	7	5	7	6	3	5
12	12	47	623	1	24	4	4	11	4	3	4	2	1	1	1	0	1	6	5	4	4	7	7	7	3	4	7	6	3	5	3	1	6	1	6	2	1	3	4	6	5	1	5	7	5	7	6	3	5
12	12	47	623	1	24	4	4	11	4	3	4	2	1	1	1	0	1	6	5	4	4	7	7	7	3	4	7	6	3	5	3	1	6	1	6	2	1	3	4	6	5	1	5	7	5	7	6	3	5
12	12	47	623	1	24	4	4	11	4	3	4	2	1	1	1	0	1	6	5	4	4	7	7	7	3	4	7	6	3	5	3	1	6	1	6	2	1	3	4	6	5	1	5	7	5	7	6	3	5
12	12	48	624	1	19	3	3	11	2	2	3	1	1	1	1	0	1	6	5	5	3	7	6	7	2	3	5	7	4	3	2	6	6	3	7	1	2	7	5	5	5	2	2	3	2	6	5	5	5
12	12	48	624	1	19	3	3	11	2	2	3	1	1	1	1	0	1	6	5	5	3	7	6	7	2	3	5	7	4	3	2	6	6	3	7	1	2	7	5	5	5	2	2	3	2	6	5	5	5
12	12	48	624	1	19	3	3	11	2	2	3	1	1	1	1	0	1	6	5	5	3	7	6	7	2	3	5	7	4	3	2	6	6	3	7	1	2	7	5	5	5	2	2	3	2	6	5	5	5
12	12	48	624	1	19	3	3	11	2	2	3	1	1	1	1	0	1	6	5	5	3	7	6	7	2	3	5	7	4	3	2	6	6	3	7	1	2	7	5	5	5	2	2	3	2	6	5	5	5
12	12	48	624	1	19	3	3	11	2	2	3	1	1	1	1	0	1	6	5	5	3	7	6	7	2	3	5	7	4	3	2	6	6	3	7	1	2	7	5	5	5	2	2	3	2	6	5	5	5
12	12	48	624	1	19	3	3	11	2	2	3	1	1	1	1	0	1	6	5	5	3	7	6	7	2	3	5	7	4	3	2	6	6	3	7	1	2	7	5	5	5	2	2	3	2	6	5	5	5
12	12	48	624	1	19	3	3	11	2	2	3	1	1	1	1	0	1	6	5	5	3	7	6	7	2	3	5	7	4	3	2	6	6	3	7	1	2	7	5	5	5	2	2	3	2	6	5	5	5
12	12	48	624	1	19	3	3	11	2	2	3	1	1	1	1	0	1	6	5	5	3	7	6	7	2	3	5	7	4	3	2	6	6	3	7	1	2	7	5	5	5	2	2	3	2	6	5	5	5
12	12	48	624	1	19	3	3	11	2	2	3	1	1	1	1	0	1	6	5	5	3	7	6	7	2	3	5	7	4	3	2	6	6	3	7	1	2	7	5	5	5	2	2	3	2	6	5	5	5
12	12	48	624	1	19	3	3	11	2	2	3	1	1	1	1	0	1	6	5	5	3	7	6	7	2	3	5	7	4	3	2	6	6	3	7	1	2	7	5	5	5	2	2	3	2	6	5	5	5
12	12	48	624	1	19	3	3	11	2	2	3	1	1	1	1	0	1	6	5	5	3	7	6	7	2	3	5	7	4	3	2	6	6	3	7	1	2	7	5	5	5	2	2	3	2	6	5	5	5
12	12	48	624	1	19	3	3	11	2	2	3	1	1	1	1	0	1	6	5	5	3	7	6	7	2	3	5	7	4	3	2	6	6	3	7	1	2	7	5	5	5	2	2	3	2	6	5	5	5
12	12	48	624	1	19	3	3	11	2	2	3	1	1	1	1	0	1	6	5	5	3	7	6	7	2	3	5	7	4	3	2	6	6	3	7	1	2	7	5	5	5	2	2	3	2	6	5	5	5
12	12	48	624	1	19	3	3	11	2	2	3	1	1	1	1	0	1	6	5	5	3	7	6	7	2	3	5	7	4	3	2	6	6	3	7	1	2	7	5	5	5	2	2	3	2	6	5	5	5
12	12	48	624	1	19	3	3	11	2	2	3	1	1	1	1	0	1	6	5	5	3	7	6	7	2	3	5	7	4	3	2	6	6	3	7	1	2	7	5	5	5	2	2	3	2	6	5	5	5
12	12	48	624	1	19	3	3	11	2	2	3	1	1	1	1	0	1	6	5	5	3	7	6	7	2	3	5	7	4	3	2	6	6	3	7	1	2	7	5	5	5	2	2	3	2	6	5	5	5
12	12	48	624	1	19	3	3	11	2	2	3	1	1	1	1	0	1	6	5	5	3	7	6	7	2	3	5	7	4	3	2	6	6	3	7	1	2	7	5	5	5	2	2	3	2	6	5	5	5
12	12	48	624	1	19	3	3	11	2	2	3	1	1	1	1	0	1	6	5	5	3	7	6	7	2	3	5	7	4	3	2	6	6	3	7	1	2	7	5	5	5	2	2	3	2	6	5	5	5
12	12	48	624	1	19	3	3	11	2	2	3	1	1	1	1	0	1	6	5	5	3	7	6	7	2	3	5	7	4	3	2	6	6	3	7	1	2	7	5	5	5	2	2	3	2	6	5	5	5
12	12	48	624	1	19	3	3	11	2	2	3	1	1	1	1	0	1	6	5	5	3	7	6	7	2	3	5	7	4	3	2	6	6	3	7	1	2	7	5	5	5	2	2	3	2	6	5	5	5
12	12	49	625	1	23	4	3	1	4	2	4	2	1	1	0	1	1	5	5	4	4	7	7	5	3	4	5	4	2	5	3	5	4	3	5	2	1	4	3	4	4	1	7	6	5	6	2	2	3
12	12	49	625	1	23	4	3	1	4	2	4	2	1	1	0	1	1	5	5	4	4	7	7	5	3	4	5	4	2	5	3	5	4	3	5	2	1	4	3	4	4	1	7	6	5	6	2	2	3
12	12	49	625	1	23	4	3	1	4	2	4	2	1	1	0	1	1	5	5	4	4	7	7	5	3	4	5	4	2	5	3	5	4	3	5	2	1	4	3	4	4	1	7	6	5	6	2	2	3
12	12	49	625	1	23	4	3	1	4	2	4	2	1	1	0	1	1	5	5	4	4	7	7	5	3	4	5	4	2	5	3	5	4	3	5	2	1	4	3	4	4	1	7	6	5	6	2	2	3
12	12	49	625	1	23	4	3	1	4	2	4	2	1	1	0	1	1	5	5	4	4	7	7	5	3	4	5	4	2	5	3	5	4	3	5	2	1	4	3	4	4	1	7	6	5	6	2	2	3
12	12	49	625	1	23	4	3	1	4	2	4	2	1	1	0	1	1	5	5	4	4	7	7	5	3	4	5	4	2	5	3	5	4	3	5	2	1	4	3	4	4	1	7	6	5	6	2	2	3
12	12	49	625	1	23	4	3	1	4	2	4	2	1	1	0	1	1	5	5	4	4	7	7	5	3	4	5	4	2	5	3	5	4	3	5	2	1	4	3	4	4	1	7	6	5	6	2	2	3
12	12	49	625	1	23	4	3	1	4	2	4	2	1	1	0	1	1	5	5	4	4	7	7	5	3	4	5	4	2	5	3	5	4	3	5	2	1	4	3	4	4	1	7	6	5	6	2	2	3
12	12	49	625	1	23	4	3	1	4	2	4	2	1	1	0	1	1	5	5	4	4	7	7	5	3	4	5	4	2	5	3	5	4	3	5	2	1	4	3	4	4	1	7	6	5	6	2	2	3
12	12	49	625	1	23	4	3	1	4	2	4	2	1	1	0	1	1	5	5	4	4	7	7	5	3	4	5	4	2	5	3	5	4	3	5	2	1	4	3	4	4	1	7	6	5	6	2	2	3
12	12	49	625	1	23	4	3	1	4	2	4	2	1	1	0	1	1	5	5	4	4	7	7	5	3	4	5	4	2	5	3	5	4	3	5	2	1	4	3	4	4	1	7	6	5	6	2	2	3
12	12	49	625	1	23	4	3	1	4	2	4	2	1	1	0	1	1	5	5	4	4	7	7	5	3	4	5	4	2	5	3	5	4	3	5	2	1	4	3	4	4	1	7	6	5	6	2	2	3
12	12	49	625	1	23	4	3	1	4	2	4	2	1	1	0	1	1	5	5	4	4	7	7	5	3	4	5	4	2	5	3	5	4	3	5	2	1	4	3	4	4	1	7	6	5	6	2	2	3
12	12	49	625	1	23	4	3	1	4	2	4	2	1	1	0	1	1	5	5	4	4	7	7	5	3	4	5	4	2	5	3	5	4	3	5	2	1	4	3	4	4	1	7	6	5	6	2	2	3
12	12	49	625	1	23	4	3	1	4	2	4	2	1	1	0	1	1	5	5	4	4	7	7	5	3	4	5	4	2	5	3	5	4	3	5	2	1	4	3	4	4	1	7	6	5	6	2	2	3
12	12	49	625	1	23	4	3	1	4	2	4	2	1	1	0	1	1	5	5	4	4	7	7	5	3	4	5	4	2	5	3	5	4	3	5	2	1	4	3	4	4	1	7	6	5	6	2	2	3
12	12	49	625	1	23	4	3	1	4	2	4	2	1	1	0	1	1	5	5	4	4	7	7	5	3	4	5	4	2	5	3	5	4	3	5	2	1	4	3	4	4	1	7	6	5	6	2	2	3
12	12	49	625	1	23	4	3	1	4	2	4	2	1	1	0	1	1	5	5	4	4	7	7	5	3	4	5	4	2	5	3	5	4	3	5	2	1	4	3	4	4	1	7	6	5	6	2	2	3
12	12	49	625	1	23	4	3	1	4	2	4	2	1	1	0	1	1	5	5	4	4	7	7	5	3	4	5	4	2	5	3	5	4	3	5	2	1	4	3	4	4	1	7	6	5	6	2	2	3
12	12	49	625	1	23	4	3	1	4	2	4	2	1	1	0	1	1	5	5	4	4	7	7	5	3	4	5	4	2	5	3	5	4	3	5	2	1	4	3	4	4	1	7	6	5	6	2	2	3
12	12	50	626	1	26	4	2	1	5	11	5	1	1	1	0	0	1	6	6	5	5	7	7	4	4	3	6	6	2	6	2	4	3	4	7	2	4	6	6	5	5	7	7	6	7	4	4	3	4
12	12	50	626	1	26	4	2	1	5	11	5	1	1	1	0	0	1	6	6	5	5	7	7	4	4	3	6	6	2	6	2	4	3	4	7	2	4	6	6	5	5	7	7	6	7	4	4	3	4
12	12	50	626	1	26	4	2	1	5	11	5	1	1	1	0	0	1	6	6	5	5	7	7	4	4	3	6	6	2	6	2	4	3	4	7	2	4	6	6	5	5	7	7	6	7	4	4	3	4
12	12	50	626	1	26	4	2	1	5	11	5	1	1	1	0	0	1	6	6	5	5	7	7	4	4	3	6	6	2	6	2	4	3	4	7	2	4	6	6	5	5	7	7	6	7	4	4	3	4
12	12	50	626	1	26	4	2	1	5	11	5	1	1	1	0	0	1	6	6	5	5	7	7	4	4	3	6	6	2	6	2	4	3	4	7	2	4	6	6	5	5	7	7	6	7	4	4	3	4
12	12	50	626	1	26	4	2	1	5	11	5	1	1	1	0	0	1	6	6	5	5	7	7	4	4	3	6	6	2	6	2	4	3	4	7	2	4	6	6	5	5	7	7	6	7	4	4	3	4
12	12	50	626	1	26	4	2	1	5	11	5	1	1	1	0	0	1	6	6	5	5	7	7	4	4	3	6	6	2	6	2	4	3	4	7	2	4	6	6	5	5	7	7	6	7	4	4	3	4
12	12	50	626	1	26	4	2	1	5	11	5	1	1	1	0	0	1	6	6	5	5	7	7	4	4	3	6	6	2	6	2	4	3	4	7	2	4	6	6	5	5	7	7	6	7	4	4	3	4
12	12	50	626	1	26	4	2	1	5	11	5	1	1	1	0	0	1	6	6	5	5	7	7	4	4	3	6	6	2	6	2	4	3	4	7	2	4	6	6	5	5	7	7	6	7	4	4	3	4
12	12	50	626	1	26	4	2	1	5	11	5	1	1	1	0	0	1	6	6	5	5	7	7	4	4	3	6	6	2	6	2	4	3	4	7	2	4	6	6	5	5	7	7	6	7	4	4	3	4
12	12	50	626	1	26	4	2	1	5	11	5	1	1	1	0	0	1	6	6	5	5	7	7	4	4	3	6	6	2	6	2	4	3	4	7	2	4	6	6	5	5	7	7	6	7	4	4	3	4
12	12	50	626	1	26	4	2	1	5	11	5	1	1	1	0	0	1	6	6	5	5	7	7	4	4	3	6	6	2	6	2	4	3	4	7	2	4	6	6	5	5	7	7	6	7	4	4	3	4
12	12	50	626	1	26	4	2	1	5	11	5	1	1	1	0	0	1	6	6	5	5	7	7	4	4	3	6	6	2	6	2	4	3	4	7	2	4	6	6	5	5	7	7	6	7	4	4	3	4
12	12	50	626	1	26	4	2	1	5	11	5	1	1	1	0	0	1	6	6	5	5	7	7	4	4	3	6	6	2	6	2	4	3	4	7	2	4	6	6	5	5	7	7	6	7	4	4	3	4
12	12	50	626	1	26	4	2	1	5	11	5	1	1	1	0	0	1	6	6	5	5	7	7	4	4	3	6	6	2	6	2	4	3	4	7	2	4	6	6	5	5	7	7	6	7	4	4	3	4
12	12	50	626	1	26	4	2	1	5	11	5	1	1	1	0	0	1	6	6	5	5	7	7	4	4	3	6	6	2	6	2	4	3	4	7	2	4	6	6	5	5	7	7	6	7	4	4	3	4
12	12	50	626	1	26	4	2	1	5	11	5	1	1	1	0	0	1	6	6	5	5	7	7	4	4	3	6	6	2	6	2	4	3	4	7	2	4	6	6	5	5	7	7	6	7	4	4	3	4
12	12	50	626	1	26	4	2	1	5	11	5	1	1	1	0	0	1	6	6	5	5	7	7	4	4	3	6	6	2	6	2	4	3	4	7	2	4	6	6	5	5	7	7	6	7	4	4	3	4
12	12	50	626	1	26	4	2	1	5	11	5	1	1	1	0	0	1	6	6	5	5	7	7	4	4	3	6	6	2	6	2	4	3	4	7	2	4	6	6	5	5	7	7	6	7	4	4	3	4
12	12	50	626	1	26	4	2	1	5	11	5	1	1	1	0	0	1	6	6	5	5	7	7	4	4	3	6	6	2	6	2	4	3	4	7	2	4	6	6	5	5	7	7	6	7	4	4	3	4
[truncated: 75 more columns]
