# Supplementary material for: Nudging to prevent the purchase of incompatible digital products online: An experimental study
Source: PLoS One. 2017 Mar 10;12(3):e0173333. doi: 10.1371/journal.pone.0173333 (PMC5345791; doi:10.1371/journal.pone.0173333)
Supplement: S1 Dataset — (ZIP) [file pone.0173333.s001.zip › data_treat4_57Ss.xlsx]

## Sheet: data_treat4_57Ss_shutdown
id_session	id_treatment	subject_session	id_subject	q0_sex	q0_age	q0_education	q0_employment	q0_income	q0_people	q0_avg_income	q0_products	q0_freeproducts	q0_plat_pc	q0_plat_mob	q0_plat_tablet	q0_plat_app	q0_plat_web	q0_p11	q0_p12	q0_p13	q0_p14	q0_p15	q0_p16	q0_p17	q0_p18	q0_p19	q1_p1	q1_p2	q1_p3	q1_p4	q1_p5	q1_p6	q1_p7	q1_p8	q1_p9	q1_p10	q1_p11	q1_p12	q1_p13	q1_p14	q1_p15	q1_p16	q1_p17	q1_p18	q1_p19	q1_p20	q2_p1	q2_p2	q2_p3
4	4	1	155	1	21	3	3	11	5	11	4	1	1	1	0	0	1	7	7	5	4	7	7	7	6	6	6	5	5	4	3	7	7	2	6	3	2	2	1	1	6	1	6	7	5	7	7	7	7
4	4	1	155	1	21	3	3	11	5	11	4	1	1	1	0	0	1	7	7	5	4	7	7	7	6	6	6	5	5	4	3	7	7	2	6	3	2	2	1	1	6	1	6	7	5	7	7	7	7
4	4	1	155	1	21	3	3	11	5	11	4	1	1	1	0	0	1	7	7	5	4	7	7	7	6	6	6	5	5	4	3	7	7	2	6	3	2	2	1	1	6	1	6	7	5	7	7	7	7
4	4	1	155	1	21	3	3	11	5	11	4	1	1	1	0	0	1	7	7	5	4	7	7	7	6	6	6	5	5	4	3	7	7	2	6	3	2	2	1	1	6	1	6	7	5	7	7	7	7
4	4	1	155	1	21	3	3	11	5	11	4	1	1	1	0	0	1	7	7	5	4	7	7	7	6	6	6	5	5	4	3	7	7	2	6	3	2	2	1	1	6	1	6	7	5	7	7	7	7
4	4	1	155	1	21	3	3	11	5	11	4	1	1	1	0	0	1	7	7	5	4	7	7	7	6	6	6	5	5	4	3	7	7	2	6	3	2	2	1	1	6	1	6	7	5	7	7	7	7
4	4	1	155	1	21	3	3	11	5	11	4	1	1	1	0	0	1	7	7	5	4	7	7	7	6	6	6	5	5	4	3	7	7	2	6	3	2	2	1	1	6	1	6	7	5	7	7	7	7
4	4	1	155	1	21	3	3	11	5	11	4	1	1	1	0	0	1	7	7	5	4	7	7	7	6	6	6	5	5	4	3	7	7	2	6	3	2	2	1	1	6	1	6	7	5	7	7	7	7
4	4	1	155	1	21	3	3	11	5	11	4	1	1	1	0	0	1	7	7	5	4	7	7	7	6	6	6	5	5	4	3	7	7	2	6	3	2	2	1	1	6	1	6	7	5	7	7	7	7
4	4	1	155	1	21	3	3	11	5	11	4	1	1	1	0	0	1	7	7	5	4	7	7	7	6	6	6	5	5	4	3	7	7	2	6	3	2	2	1	1	6	1	6	7	5	7	7	7	7
4	4	1	155	1	21	3	3	11	5	11	4	1	1	1	0	0	1	7	7	5	4	7	7	7	6	6	6	5	5	4	3	7	7	2	6	3	2	2	1	1	6	1	6	7	5	7	7	7	7
4	4	1	155	1	21	3	3	11	5	11	4	1	1	1	0	0	1	7	7	5	4	7	7	7	6	6	6	5	5	4	3	7	7	2	6	3	2	2	1	1	6	1	6	7	5	7	7	7	7
4	4	1	155	1	21	3	3	11	5	11	4	1	1	1	0	0	1	7	7	5	4	7	7	7	6	6	6	5	5	4	3	7	7	2	6	3	2	2	1	1	6	1	6	7	5	7	7	7	7
4	4	1	155	1	21	3	3	11	5	11	4	1	1	1	0	0	1	7	7	5	4	7	7	7	6	6	6	5	5	4	3	7	7	2	6	3	2	2	1	1	6	1	6	7	5	7	7	7	7
4	4	1	155	1	21	3	3	11	5	11	4	1	1	1	0	0	1	7	7	5	4	7	7	7	6	6	6	5	5	4	3	7	7	2	6	3	2	2	1	1	6	1	6	7	5	7	7	7	7
4	4	1	155	1	21	3	3	11	5	11	4	1	1	1	0	0	1	7	7	5	4	7	7	7	6	6	6	5	5	4	3	7	7	2	6	3	2	2	1	1	6	1	6	7	5	7	7	7	7
4	4	1	155	1	21	3	3	11	5	11	4	1	1	1	0	0	1	7	7	5	4	7	7	7	6	6	6	5	5	4	3	7	7	2	6	3	2	2	1	1	6	1	6	7	5	7	7	7	7
4	4	1	155	1	21	3	3	11	5	11	4	1	1	1	0	0	1	7	7	5	4	7	7	7	6	6	6	5	5	4	3	7	7	2	6	3	2	2	1	1	6	1	6	7	5	7	7	7	7
4	4	1	155	1	21	3	3	11	5	11	4	1	1	1	0	0	1	7	7	5	4	7	7	7	6	6	6	5	5	4	3	7	7	2	6	3	2	2	1	1	6	1	6	7	5	7	7	7	7
4	4	1	155	1	21	3	3	11	5	11	4	1	1	1	0	0	1	7	7	5	4	7	7	7	6	6	6	5	5	4	3	7	7	2	6	3	2	2	1	1	6	1	6	7	5	7	7	7	7
4	4	2	156	2	23	4	4	11	3	3	5	3	1	1	0	0	0	3	2	5	5	7	7	2	3	4	4	3	6	3	6	1	1	1	4	4	1	7	7	2	1	4	2	2	2	1	1	1	1
4	4	2	156	2	23	4	4	11	3	3	5	3	1	1	0	0	0	3	2	5	5	7	7	2	3	4	4	3	6	3	6	1	1	1	4	4	1	7	7	2	1	4	2	2	2	1	1	1	1
4	4	2	156	2	23	4	4	11	3	3	5	3	1	1	0	0	0	3	2	5	5	7	7	2	3	4	4	3	6	3	6	1	1	1	4	4	1	7	7	2	1	4	2	2	2	1	1	1	1
4	4	2	156	2	23	4	4	11	3	3	5	3	1	1	0	0	0	3	2	5	5	7	7	2	3	4	4	3	6	3	6	1	1	1	4	4	1	7	7	2	1	4	2	2	2	1	1	1	1
4	4	2	156	2	23	4	4	11	3	3	5	3	1	1	0	0	0	3	2	5	5	7	7	2	3	4	4	3	6	3	6	1	1	1	4	4	1	7	7	2	1	4	2	2	2	1	1	1	1
4	4	2	156	2	23	4	4	11	3	3	5	3	1	1	0	0	0	3	2	5	5	7	7	2	3	4	4	3	6	3	6	1	1	1	4	4	1	7	7	2	1	4	2	2	2	1	1	1	1
4	4	2	156	2	23	4	4	11	3	3	5	3	1	1	0	0	0	3	2	5	5	7	7	2	3	4	4	3	6	3	6	1	1	1	4	4	1	7	7	2	1	4	2	2	2	1	1	1	1
4	4	2	156	2	23	4	4	11	3	3	5	3	1	1	0	0	0	3	2	5	5	7	7	2	3	4	4	3	6	3	6	1	1	1	4	4	1	7	7	2	1	4	2	2	2	1	1	1	1
4	4	2	156	2	23	4	4	11	3	3	5	3	1	1	0	0	0	3	2	5	5	7	7	2	3	4	4	3	6	3	6	1	1	1	4	4	1	7	7	2	1	4	2	2	2	1	1	1	1
4	4	2	156	2	23	4	4	11	3	3	5	3	1	1	0	0	0	3	2	5	5	7	7	2	3	4	4	3	6	3	6	1	1	1	4	4	1	7	7	2	1	4	2	2	2	1	1	1	1
4	4	2	156	2	23	4	4	11	3	3	5	3	1	1	0	0	0	3	2	5	5	7	7	2	3	4	4	3	6	3	6	1	1	1	4	4	1	7	7	2	1	4	2	2	2	1	1	1	1
4	4	2	156	2	23	4	4	11	3	3	5	3	1	1	0	0	0	3	2	5	5	7	7	2	3	4	4	3	6	3	6	1	1	1	4	4	1	7	7	2	1	4	2	2	2	1	1	1	1
4	4	2	156	2	23	4	4	11	3	3	5	3	1	1	0	0	0	3	2	5	5	7	7	2	3	4	4	3	6	3	6	1	1	1	4	4	1	7	7	2	1	4	2	2	2	1	1	1	1
4	4	2	156	2	23	4	4	11	3	3	5	3	1	1	0	0	0	3	2	5	5	7	7	2	3	4	4	3	6	3	6	1	1	1	4	4	1	7	7	2	1	4	2	2	2	1	1	1	1
4	4	2	156	2	23	4	4	11	3	3	5	3	1	1	0	0	0	3	2	5	5	7	7	2	3	4	4	3	6	3	6	1	1	1	4	4	1	7	7	2	1	4	2	2	2	1	1	1	1
4	4	2	156	2	23	4	4	11	3	3	5	3	1	1	0	0	0	3	2	5	5	7	7	2	3	4	4	3	6	3	6	1	1	1	4	4	1	7	7	2	1	4	2	2	2	1	1	1	1
4	4	2	156	2	23	4	4	11	3	3	5	3	1	1	0	0	0	3	2	5	5	7	7	2	3	4	4	3	6	3	6	1	1	1	4	4	1	7	7	2	1	4	2	2	2	1	1	1	1
4	4	2	156	2	23	4	4	11	3	3	5	3	1	1	0	0	0	3	2	5	5	7	7	2	3	4	4	3	6	3	6	1	1	1	4	4	1	7	7	2	1	4	2	2	2	1	1	1	1
4	4	2	156	2	23	4	4	11	3	3	5	3	1	1	0	0	0	3	2	5	5	7	7	2	3	4	4	3	6	3	6	1	1	1	4	4	1	7	7	2	1	4	2	2	2	1	1	1	1
4	4	2	156	2	23	4	4	11	3	3	5	3	1	1	0	0	0	3	2	5	5	7	7	2	3	4	4	3	6	3	6	1	1	1	4	4	1	7	7	2	1	4	2	2	2	1	1	1	1
4	4	3	157	1	38	4	2	6	1	6	3	2	1	1	0	0	1	7	6	5	6	6	5	7	5	5	6	6	1	6	4	5	4	1	6	1	1	2	2	3	5	3	3	6	3	7	5	2	6
4	4	3	157	1	38	4	2	6	1	6	3	2	1	1	0	0	1	7	6	5	6	6	5	7	5	5	6	6	1	6	4	5	4	1	6	1	1	2	2	3	5	3	3	6	3	7	5	2	6
4	4	3	157	1	38	4	2	6	1	6	3	2	1	1	0	0	1	7	6	5	6	6	5	7	5	5	6	6	1	6	4	5	4	1	6	1	1	2	2	3	5	3	3	6	3	7	5	2	6
4	4	3	157	1	38	4	2	6	1	6	3	2	1	1	0	0	1	7	6	5	6	6	5	7	5	5	6	6	1	6	4	5	4	1	6	1	1	2	2	3	5	3	3	6	3	7	5	2	6
4	4	3	157	1	38	4	2	6	1	6	3	2	1	1	0	0	1	7	6	5	6	6	5	7	5	5	6	6	1	6	4	5	4	1	6	1	1	2	2	3	5	3	3	6	3	7	5	2	6
4	4	3	157	1	38	4	2	6	1	6	3	2	1	1	0	0	1	7	6	5	6	6	5	7	5	5	6	6	1	6	4	5	4	1	6	1	1	2	2	3	5	3	3	6	3	7	5	2	6
4	4	3	157	1	38	4	2	6	1	6	3	2	1	1	0	0	1	7	6	5	6	6	5	7	5	5	6	6	1	6	4	5	4	1	6	1	1	2	2	3	5	3	3	6	3	7	5	2	6
4	4	3	157	1	38	4	2	6	1	6	3	2	1	1	0	0	1	7	6	5	6	6	5	7	5	5	6	6	1	6	4	5	4	1	6	1	1	2	2	3	5	3	3	6	3	7	5	2	6
4	4	3	157	1	38	4	2	6	1	6	3	2	1	1	0	0	1	7	6	5	6	6	5	7	5	5	6	6	1	6	4	5	4	1	6	1	1	2	2	3	5	3	3	6	3	7	5	2	6
4	4	3	157	1	38	4	2	6	1	6	3	2	1	1	0	0	1	7	6	5	6	6	5	7	5	5	6	6	1	6	4	5	4	1	6	1	1	2	2	3	5	3	3	6	3	7	5	2	6
4	4	3	157	1	38	4	2	6	1	6	3	2	1	1	0	0	1	7	6	5	6	6	5	7	5	5	6	6	1	6	4	5	4	1	6	1	1	2	2	3	5	3	3	6	3	7	5	2	6
4	4	3	157	1	38	4	2	6	1	6	3	2	1	1	0	0	1	7	6	5	6	6	5	7	5	5	6	6	1	6	4	5	4	1	6	1	1	2	2	3	5	3	3	6	3	7	5	2	6
4	4	3	157	1	38	4	2	6	1	6	3	2	1	1	0	0	1	7	6	5	6	6	5	7	5	5	6	6	1	6	4	5	4	1	6	1	1	2	2	3	5	3	3	6	3	7	5	2	6
4	4	3	157	1	38	4	2	6	1	6	3	2	1	1	0	0	1	7	6	5	6	6	5	7	5	5	6	6	1	6	4	5	4	1	6	1	1	2	2	3	5	3	3	6	3	7	5	2	6
4	4	3	157	1	38	4	2	6	1	6	3	2	1	1	0	0	1	7	6	5	6	6	5	7	5	5	6	6	1	6	4	5	4	1	6	1	1	2	2	3	5	3	3	6	3	7	5	2	6
4	4	3	157	1	38	4	2	6	1	6	3	2	1	1	0	0	1	7	6	5	6	6	5	7	5	5	6	6	1	6	4	5	4	1	6	1	1	2	2	3	5	3	3	6	3	7	5	2	6
4	4	3	157	1	38	4	2	6	1	6	3	2	1	1	0	0	1	7	6	5	6	6	5	7	5	5	6	6	1	6	4	5	4	1	6	1	1	2	2	3	5	3	3	6	3	7	5	2	6
4	4	3	157	1	38	4	2	6	1	6	3	2	1	1	0	0	1	7	6	5	6	6	5	7	5	5	6	6	1	6	4	5	4	1	6	1	1	2	2	3	5	3	3	6	3	7	5	2	6
4	4	3	157	1	38	4	2	6	1	6	3	2	1	1	0	0	1	7	6	5	6	6	5	7	5	5	6	6	1	6	4	5	4	1	6	1	1	2	2	3	5	3	3	6	3	7	5	2	6
4	4	3	157	1	38	4	2	6	1	6	3	2	1	1	0	0	1	7	6	5	6	6	5	7	5	5	6	6	1	6	4	5	4	1	6	1	1	2	2	3	5	3	3	6	3	7	5	2	6
4	4	4	158	1	36	4	2	5	1	5	4	1	1	1	0	0	0	6	5	3	5	7	7	5	4	5	7	7	1	5	2	3	5	2	6	2	2	3	2	5	6	2	4	5	4	5	5	5	5
4	4	4	158	1	36	4	2	5	1	5	4	1	1	1	0	0	0	6	5	3	5	7	7	5	4	5	7	7	1	5	2	3	5	2	6	2	2	3	2	5	6	2	4	5	4	5	5	5	5
4	4	4	158	1	36	4	2	5	1	5	4	1	1	1	0	0	0	6	5	3	5	7	7	5	4	5	7	7	1	5	2	3	5	2	6	2	2	3	2	5	6	2	4	5	4	5	5	5	5
4	4	4	158	1	36	4	2	5	1	5	4	1	1	1	0	0	0	6	5	3	5	7	7	5	4	5	7	7	1	5	2	3	5	2	6	2	2	3	2	5	6	2	4	5	4	5	5	5	5
4	4	4	158	1	36	4	2	5	1	5	4	1	1	1	0	0	0	6	5	3	5	7	7	5	4	5	7	7	1	5	2	3	5	2	6	2	2	3	2	5	6	2	4	5	4	5	5	5	5
4	4	4	158	1	36	4	2	5	1	5	4	1	1	1	0	0	0	6	5	3	5	7	7	5	4	5	7	7	1	5	2	3	5	2	6	2	2	3	2	5	6	2	4	5	4	5	5	5	5
4	4	4	158	1	36	4	2	5	1	5	4	1	1	1	0	0	0	6	5	3	5	7	7	5	4	5	7	7	1	5	2	3	5	2	6	2	2	3	2	5	6	2	4	5	4	5	5	5	5
4	4	4	158	1	36	4	2	5	1	5	4	1	1	1	0	0	0	6	5	3	5	7	7	5	4	5	7	7	1	5	2	3	5	2	6	2	2	3	2	5	6	2	4	5	4	5	5	5	5
4	4	4	158	1	36	4	2	5	1	5	4	1	1	1	0	0	0	6	5	3	5	7	7	5	4	5	7	7	1	5	2	3	5	2	6	2	2	3	2	5	6	2	4	5	4	5	5	5	5
4	4	4	158	1	36	4	2	5	1	5	4	1	1	1	0	0	0	6	5	3	5	7	7	5	4	5	7	7	1	5	2	3	5	2	6	2	2	3	2	5	6	2	4	5	4	5	5	5	5
4	4	4	158	1	36	4	2	5	1	5	4	1	1	1	0	0	0	6	5	3	5	7	7	5	4	5	7	7	1	5	2	3	5	2	6	2	2	3	2	5	6	2	4	5	4	5	5	5	5
4	4	4	158	1	36	4	2	5	1	5	4	1	1	1	0	0	0	6	5	3	5	7	7	5	4	5	7	7	1	5	2	3	5	2	6	2	2	3	2	5	6	2	4	5	4	5	5	5	5
4	4	4	158	1	36	4	2	5	1	5	4	1	1	1	0	0	0	6	5	3	5	7	7	5	4	5	7	7	1	5	2	3	5	2	6	2	2	3	2	5	6	2	4	5	4	5	5	5	5
4	4	4	158	1	36	4	2	5	1	5	4	1	1	1	0	0	0	6	5	3	5	7	7	5	4	5	7	7	1	5	2	3	5	2	6	2	2	3	2	5	6	2	4	5	4	5	5	5	5
4	4	4	158	1	36	4	2	5	1	5	4	1	1	1	0	0	0	6	5	3	5	7	7	5	4	5	7	7	1	5	2	3	5	2	6	2	2	3	2	5	6	2	4	5	4	5	5	5	5
4	4	4	158	1	36	4	2	5	1	5	4	1	1	1	0	0	0	6	5	3	5	7	7	5	4	5	7	7	1	5	2	3	5	2	6	2	2	3	2	5	6	2	4	5	4	5	5	5	5
4	4	4	158	1	36	4	2	5	1	5	4	1	1	1	0	0	0	6	5	3	5	7	7	5	4	5	7	7	1	5	2	3	5	2	6	2	2	3	2	5	6	2	4	5	4	5	5	5	5
4	4	4	158	1	36	4	2	5	1	5	4	1	1	1	0	0	0	6	5	3	5	7	7	5	4	5	7	7	1	5	2	3	5	2	6	2	2	3	2	5	6	2	4	5	4	5	5	5	5
4	4	4	158	1	36	4	2	5	1	5	4	1	1	1	0	0	0	6	5	3	5	7	7	5	4	5	7	7	1	5	2	3	5	2	6	2	2	3	2	5	6	2	4	5	4	5	5	5	5
4	4	4	158	1	36	4	2	5	1	5	4	1	1	1	0	0	0	6	5	3	5	7	7	5	4	5	7	7	1	5	2	3	5	2	6	2	2	3	2	5	6	2	4	5	4	5	5	5	5
4	4	5	159	1	44	3	1	5	4	2	4	1	1	1	1	0	0	3	5	3	3	6	7	5	4	5	4	2	6	2	6	7	1	7	3	6	7	7	7	7	1	5	2	2	1	3	4	4	6
4	4	5	159	1	44	3	1	5	4	2	4	1	1	1	1	0	0	3	5	3	3	6	7	5	4	5	4	2	6	2	6	7	1	7	3	6	7	7	7	7	1	5	2	2	1	3	4	4	6
4	4	5	159	1	44	3	1	5	4	2	4	1	1	1	1	0	0	3	5	3	3	6	7	5	4	5	4	2	6	2	6	7	1	7	3	6	7	7	7	7	1	5	2	2	1	3	4	4	6
4	4	5	159	1	44	3	1	5	4	2	4	1	1	1	1	0	0	3	5	3	3	6	7	5	4	5	4	2	6	2	6	7	1	7	3	6	7	7	7	7	1	5	2	2	1	3	4	4	6
4	4	5	159	1	44	3	1	5	4	2	4	1	1	1	1	0	0	3	5	3	3	6	7	5	4	5	4	2	6	2	6	7	1	7	3	6	7	7	7	7	1	5	2	2	1	3	4	4	6
4	4	5	159	1	44	3	1	5	4	2	4	1	1	1	1	0	0	3	5	3	3	6	7	5	4	5	4	2	6	2	6	7	1	7	3	6	7	7	7	7	1	5	2	2	1	3	4	4	6
4	4	5	159	1	44	3	1	5	4	2	4	1	1	1	1	0	0	3	5	3	3	6	7	5	4	5	4	2	6	2	6	7	1	7	3	6	7	7	7	7	1	5	2	2	1	3	4	4	6
4	4	5	159	1	44	3	1	5	4	2	4	1	1	1	1	0	0	3	5	3	3	6	7	5	4	5	4	2	6	2	6	7	1	7	3	6	7	7	7	7	1	5	2	2	1	3	4	4	6
4	4	5	159	1	44	3	1	5	4	2	4	1	1	1	1	0	0	3	5	3	3	6	7	5	4	5	4	2	6	2	6	7	1	7	3	6	7	7	7	7	1	5	2	2	1	3	4	4	6
4	4	5	159	1	44	3	1	5	4	2	4	1	1	1	1	0	0	3	5	3	3	6	7	5	4	5	4	2	6	2	6	7	1	7	3	6	7	7	7	7	1	5	2	2	1	3	4	4	6
4	4	5	159	1	44	3	1	5	4	2	4	1	1	1	1	0	0	3	5	3	3	6	7	5	4	5	4	2	6	2	6	7	1	7	3	6	7	7	7	7	1	5	2	2	1	3	4	4	6
4	4	5	159	1	44	3	1	5	4	2	4	1	1	1	1	0	0	3	5	3	3	6	7	5	4	5	4	2	6	2	6	7	1	7	3	6	7	7	7	7	1	5	2	2	1	3	4	4	6
4	4	5	159	1	44	3	1	5	4	2	4	1	1	1	1	0	0	3	5	3	3	6	7	5	4	5	4	2	6	2	6	7	1	7	3	6	7	7	7	7	1	5	2	2	1	3	4	4	6
4	4	5	159	1	44	3	1	5	4	2	4	1	1	1	1	0	0	3	5	3	3	6	7	5	4	5	4	2	6	2	6	7	1	7	3	6	7	7	7	7	1	5	2	2	1	3	4	4	6
4	4	5	159	1	44	3	1	5	4	2	4	1	1	1	1	0	0	3	5	3	3	6	7	5	4	5	4	2	6	2	6	7	1	7	3	6	7	7	7	7	1	5	2	2	1	3	4	4	6
4	4	5	159	1	44	3	1	5	4	2	4	1	1	1	1	0	0	3	5	3	3	6	7	5	4	5	4	2	6	2	6	7	1	7	3	6	7	7	7	7	1	5	2	2	1	3	4	4	6
4	4	5	159	1	44	3	1	5	4	2	4	1	1	1	1	0	0	3	5	3	3	6	7	5	4	5	4	2	6	2	6	7	1	7	3	6	7	7	7	7	1	5	2	2	1	3	4	4	6
4	4	5	159	1	44	3	1	5	4	2	4	1	1	1	1	0	0	3	5	3	3	6	7	5	4	5	4	2	6	2	6	7	1	7	3	6	7	7	7	7	1	5	2	2	1	3	4	4	6
4	4	5	159	1	44	3	1	5	4	2	4	1	1	1	1	0	0	3	5	3	3	6	7	5	4	5	4	2	6	2	6	7	1	7	3	6	7	7	7	7	1	5	2	2	1	3	4	4	6
4	4	5	159	1	44	3	1	5	4	2	4	1	1	1	1	0	0	3	5	3	3	6	7	5	4	5	4	2	6	2	6	7	1	7	3	6	7	7	7	7	1	5	2	2	1	3	4	4	6
4	4	6	160	2	45	2	2	4	2	6	4	2	0	1	0	0	0	7	7	6	4	7	6	6	6	6	7	6	7	6	6	6	4	5	5	6	6	6	6	5	6	5	6	6	7	5	6	6	7
4	4	6	160	2	45	2	2	4	2	6	4	2	0	1	0	0	0	7	7	6	4	7	6	6	6	6	7	6	7	6	6	6	4	5	5	6	6	6	6	5	6	5	6	6	7	5	6	6	7
4	4	6	160	2	45	2	2	4	2	6	4	2	0	1	0	0	0	7	7	6	4	7	6	6	6	6	7	6	7	6	6	6	4	5	5	6	6	6	6	5	6	5	6	6	7	5	6	6	7
4	4	6	160	2	45	2	2	4	2	6	4	2	0	1	0	0	0	7	7	6	4	7	6	6	6	6	7	6	7	6	6	6	4	5	5	6	6	6	6	5	6	5	6	6	7	5	6	6	7
4	4	6	160	2	45	2	2	4	2	6	4	2	0	1	0	0	0	7	7	6	4	7	6	6	6	6	7	6	7	6	6	6	4	5	5	6	6	6	6	5	6	5	6	6	7	5	6	6	7
4	4	6	160	2	45	2	2	4	2	6	4	2	0	1	0	0	0	7	7	6	4	7	6	6	6	6	7	6	7	6	6	6	4	5	5	6	6	6	6	5	6	5	6	6	7	5	6	6	7
4	4	6	160	2	45	2	2	4	2	6	4	2	0	1	0	0	0	7	7	6	4	7	6	6	6	6	7	6	7	6	6	6	4	5	5	6	6	6	6	5	6	5	6	6	7	5	6	6	7
4	4	6	160	2	45	2	2	4	2	6	4	2	0	1	0	0	0	7	7	6	4	7	6	6	6	6	7	6	7	6	6	6	4	5	5	6	6	6	6	5	6	5	6	6	7	5	6	6	7
4	4	6	160	2	45	2	2	4	2	6	4	2	0	1	0	0	0	7	7	6	4	7	6	6	6	6	7	6	7	6	6	6	4	5	5	6	6	6	6	5	6	5	6	6	7	5	6	6	7
4	4	6	160	2	45	2	2	4	2	6	4	2	0	1	0	0	0	7	7	6	4	7	6	6	6	6	7	6	7	6	6	6	4	5	5	6	6	6	6	5	6	5	6	6	7	5	6	6	7
4	4	6	160	2	45	2	2	4	2	6	4	2	0	1	0	0	0	7	7	6	4	7	6	6	6	6	7	6	7	6	6	6	4	5	5	6	6	6	6	5	6	5	6	6	7	5	6	6	7
4	4	6	160	2	45	2	2	4	2	6	4	2	0	1	0	0	0	7	7	6	4	7	6	6	6	6	7	6	7	6	6	6	4	5	5	6	6	6	6	5	6	5	6	6	7	5	6	6	7
4	4	6	160	2	45	2	2	4	2	6	4	2	0	1	0	0	0	7	7	6	4	7	6	6	6	6	7	6	7	6	6	6	4	5	5	6	6	6	6	5	6	5	6	6	7	5	6	6	7
4	4	6	160	2	45	2	2	4	2	6	4	2	0	1	0	0	0	7	7	6	4	7	6	6	6	6	7	6	7	6	6	6	4	5	5	6	6	6	6	5	6	5	6	6	7	5	6	6	7
4	4	6	160	2	45	2	2	4	2	6	4	2	0	1	0	0	0	7	7	6	4	7	6	6	6	6	7	6	7	6	6	6	4	5	5	6	6	6	6	5	6	5	6	6	7	5	6	6	7
4	4	6	160	2	45	2	2	4	2	6	4	2	0	1	0	0	0	7	7	6	4	7	6	6	6	6	7	6	7	6	6	6	4	5	5	6	6	6	6	5	6	5	6	6	7	5	6	6	7
4	4	6	160	2	45	2	2	4	2	6	4	2	0	1	0	0	0	7	7	6	4	7	6	6	6	6	7	6	7	6	6	6	4	5	5	6	6	6	6	5	6	5	6	6	7	5	6	6	7
4	4	6	160	2	45	2	2	4	2	6	4	2	0	1	0	0	0	7	7	6	4	7	6	6	6	6	7	6	7	6	6	6	4	5	5	6	6	6	6	5	6	5	6	6	7	5	6	6	7
4	4	6	160	2	45	2	2	4	2	6	4	2	0	1	0	0	0	7	7	6	4	7	6	6	6	6	7	6	7	6	6	6	4	5	5	6	6	6	6	5	6	5	6	6	7	5	6	6	7
4	4	6	160	2	45	2	2	4	2	6	4	2	0	1	0	0	0	7	7	6	4	7	6	6	6	6	7	6	7	6	6	6	4	5	5	6	6	6	6	5	6	5	6	6	7	5	6	6	7
4	4	7	161	2	43	4	2	5	3	6	4	3	1	1	1	0	0	7	7	4	4	6	6	6	3	3	7	5	1	4	3	6	6	1	6	1	1	2	2	2	6	1	3	6	6	4	2	3	4
4	4	7	161	2	43	4	2	5	3	6	4	3	1	1	1	0	0	7	7	4	4	6	6	6	3	3	7	5	1	4	3	6	6	1	6	1	1	2	2	2	6	1	3	6	6	4	2	3	4
4	4	7	161	2	43	4	2	5	3	6	4	3	1	1	1	0	0	7	7	4	4	6	6	6	3	3	7	5	1	4	3	6	6	1	6	1	1	2	2	2	6	1	3	6	6	4	2	3	4
4	4	7	161	2	43	4	2	5	3	6	4	3	1	1	1	0	0	7	7	4	4	6	6	6	3	3	7	5	1	4	3	6	6	1	6	1	1	2	2	2	6	1	3	6	6	4	2	3	4
4	4	7	161	2	43	4	2	5	3	6	4	3	1	1	1	0	0	7	7	4	4	6	6	6	3	3	7	5	1	4	3	6	6	1	6	1	1	2	2	2	6	1	3	6	6	4	2	3	4
4	4	7	161	2	43	4	2	5	3	6	4	3	1	1	1	0	0	7	7	4	4	6	6	6	3	3	7	5	1	4	3	6	6	1	6	1	1	2	2	2	6	1	3	6	6	4	2	3	4
4	4	7	161	2	43	4	2	5	3	6	4	3	1	1	1	0	0	7	7	4	4	6	6	6	3	3	7	5	1	4	3	6	6	1	6	1	1	2	2	2	6	1	3	6	6	4	2	3	4
4	4	7	161	2	43	4	2	5	3	6	4	3	1	1	1	0	0	7	7	4	4	6	6	6	3	3	7	5	1	4	3	6	6	1	6	1	1	2	2	2	6	1	3	6	6	4	2	3	4
4	4	7	161	2	43	4	2	5	3	6	4	3	1	1	1	0	0	7	7	4	4	6	6	6	3	3	7	5	1	4	3	6	6	1	6	1	1	2	2	2	6	1	3	6	6	4	2	3	4
4	4	7	161	2	43	4	2	5	3	6	4	3	1	1	1	0	0	7	7	4	4	6	6	6	3	3	7	5	1	4	3	6	6	1	6	1	1	2	2	2	6	1	3	6	6	4	2	3	4
4	4	7	161	2	43	4	2	5	3	6	4	3	1	1	1	0	0	7	7	4	4	6	6	6	3	3	7	5	1	4	3	6	6	1	6	1	1	2	2	2	6	1	3	6	6	4	2	3	4
4	4	7	161	2	43	4	2	5	3	6	4	3	1	1	1	0	0	7	7	4	4	6	6	6	3	3	7	5	1	4	3	6	6	1	6	1	1	2	2	2	6	1	3	6	6	4	2	3	4
4	4	7	161	2	43	4	2	5	3	6	4	3	1	1	1	0	0	7	7	4	4	6	6	6	3	3	7	5	1	4	3	6	6	1	6	1	1	2	2	2	6	1	3	6	6	4	2	3	4
4	4	7	161	2	43	4	2	5	3	6	4	3	1	1	1	0	0	7	7	4	4	6	6	6	3	3	7	5	1	4	3	6	6	1	6	1	1	2	2	2	6	1	3	6	6	4	2	3	4
4	4	7	161	2	43	4	2	5	3	6	4	3	1	1	1	0	0	7	7	4	4	6	6	6	3	3	7	5	1	4	3	6	6	1	6	1	1	2	2	2	6	1	3	6	6	4	2	3	4
4	4	7	161	2	43	4	2	5	3	6	4	3	1	1	1	0	0	7	7	4	4	6	6	6	3	3	7	5	1	4	3	6	6	1	6	1	1	2	2	2	6	1	3	6	6	4	2	3	4
4	4	7	161	2	43	4	2	5	3	6	4	3	1	1	1	0	0	7	7	4	4	6	6	6	3	3	7	5	1	4	3	6	6	1	6	1	1	2	2	2	6	1	3	6	6	4	2	3	4
4	4	7	161	2	43	4	2	5	3	6	4	3	1	1	1	0	0	7	7	4	4	6	6	6	3	3	7	5	1	4	3	6	6	1	6	1	1	2	2	2	6	1	3	6	6	4	2	3	4
4	4	7	161	2	43	4	2	5	3	6	4	3	1	1	1	0	0	7	7	4	4	6	6	6	3	3	7	5	1	4	3	6	6	1	6	1	1	2	2	2	6	1	3	6	6	4	2	3	4
4	4	7	161	2	43	4	2	5	3	6	4	3	1	1	1	0	0	7	7	4	4	6	6	6	3	3	7	5	1	4	3	6	6	1	6	1	1	2	2	2	6	1	3	6	6	4	2	3	4
4	4	8	162	2	42	4	1	5	1	4	5	2	1	0	0	0	0	6	7	4	4	6	7	6	6	6	6	5	5	5	6	4	6	2	6	2	2	2	2	3	5	2	3	3	3	6	7	2	6
4	4	8	162	2	42	4	1	5	1	4	5	2	1	0	0	0	0	6	7	4	4	6	7	6	6	6	6	5	5	5	6	4	6	2	6	2	2	2	2	3	5	2	3	3	3	6	7	2	6
4	4	8	162	2	42	4	1	5	1	4	5	2	1	0	0	0	0	6	7	4	4	6	7	6	6	6	6	5	5	5	6	4	6	2	6	2	2	2	2	3	5	2	3	3	3	6	7	2	6
4	4	8	162	2	42	4	1	5	1	4	5	2	1	0	0	0	0	6	7	4	4	6	7	6	6	6	6	5	5	5	6	4	6	2	6	2	2	2	2	3	5	2	3	3	3	6	7	2	6
4	4	8	162	2	42	4	1	5	1	4	5	2	1	0	0	0	0	6	7	4	4	6	7	6	6	6	6	5	5	5	6	4	6	2	6	2	2	2	2	3	5	2	3	3	3	6	7	2	6
4	4	8	162	2	42	4	1	5	1	4	5	2	1	0	0	0	0	6	7	4	4	6	7	6	6	6	6	5	5	5	6	4	6	2	6	2	2	2	2	3	5	2	3	3	3	6	7	2	6
4	4	8	162	2	42	4	1	5	1	4	5	2	1	0	0	0	0	6	7	4	4	6	7	6	6	6	6	5	5	5	6	4	6	2	6	2	2	2	2	3	5	2	3	3	3	6	7	2	6
4	4	8	162	2	42	4	1	5	1	4	5	2	1	0	0	0	0	6	7	4	4	6	7	6	6	6	6	5	5	5	6	4	6	2	6	2	2	2	2	3	5	2	3	3	3	6	7	2	6
4	4	8	162	2	42	4	1	5	1	4	5	2	1	0	0	0	0	6	7	4	4	6	7	6	6	6	6	5	5	5	6	4	6	2	6	2	2	2	2	3	5	2	3	3	3	6	7	2	6
4	4	8	162	2	42	4	1	5	1	4	5	2	1	0	0	0	0	6	7	4	4	6	7	6	6	6	6	5	5	5	6	4	6	2	6	2	2	2	2	3	5	2	3	3	3	6	7	2	6
4	4	8	162	2	42	4	1	5	1	4	5	2	1	0	0	0	0	6	7	4	4	6	7	6	6	6	6	5	5	5	6	4	6	2	6	2	2	2	2	3	5	2	3	3	3	6	7	2	6
4	4	8	162	2	42	4	1	5	1	4	5	2	1	0	0	0	0	6	7	4	4	6	7	6	6	6	6	5	5	5	6	4	6	2	6	2	2	2	2	3	5	2	3	3	3	6	7	2	6
4	4	8	162	2	42	4	1	5	1	4	5	2	1	0	0	0	0	6	7	4	4	6	7	6	6	6	6	5	5	5	6	4	6	2	6	2	2	2	2	3	5	2	3	3	3	6	7	2	6
4	4	8	162	2	42	4	1	5	1	4	5	2	1	0	0	0	0	6	7	4	4	6	7	6	6	6	6	5	5	5	6	4	6	2	6	2	2	2	2	3	5	2	3	3	3	6	7	2	6
4	4	8	162	2	42	4	1	5	1	4	5	2	1	0	0	0	0	6	7	4	4	6	7	6	6	6	6	5	5	5	6	4	6	2	6	2	2	2	2	3	5	2	3	3	3	6	7	2	6
4	4	8	162	2	42	4	1	5	1	4	5	2	1	0	0	0	0	6	7	4	4	6	7	6	6	6	6	5	5	5	6	4	6	2	6	2	2	2	2	3	5	2	3	3	3	6	7	2	6
4	4	8	162	2	42	4	1	5	1	4	5	2	1	0	0	0	0	6	7	4	4	6	7	6	6	6	6	5	5	5	6	4	6	2	6	2	2	2	2	3	5	2	3	3	3	6	7	2	6
4	4	8	162	2	42	4	1	5	1	4	5	2	1	0	0	0	0	6	7	4	4	6	7	6	6	6	6	5	5	5	6	4	6	2	6	2	2	2	2	3	5	2	3	3	3	6	7	2	6
4	4	8	162	2	42	4	1	5	1	4	5	2	1	0	0	0	0	6	7	4	4	6	7	6	6	6	6	5	5	5	6	4	6	2	6	2	2	2	2	3	5	2	3	3	3	6	7	2	6
4	4	8	162	2	42	4	1	5	1	4	5	2	1	0	0	0	0	6	7	4	4	6	7	6	6	6	6	5	5	5	6	4	6	2	6	2	2	2	2	3	5	2	3	3	3	6	7	2	6
4	4	9	163	2	27	4	2	3	2	6	4	2	1	1	0	0	1	6	6	5	3	7	7	6	7	4	7	6	6	5	4	7	6	3	7	3	2	7	7	2	4	1	4	5	4	7	6	4	4
4	4	9	163	2	27	4	2	3	2	6	4	2	1	1	0	0	1	6	6	5	3	7	7	6	7	4	7	6	6	5	4	7	6	3	7	3	2	7	7	2	4	1	4	5	4	7	6	4	4
4	4	9	163	2	27	4	2	3	2	6	4	2	1	1	0	0	1	6	6	5	3	7	7	6	7	4	7	6	6	5	4	7	6	3	7	3	2	7	7	2	4	1	4	5	4	7	6	4	4
4	4	9	163	2	27	4	2	3	2	6	4	2	1	1	0	0	1	6	6	5	3	7	7	6	7	4	7	6	6	5	4	7	6	3	7	3	2	7	7	2	4	1	4	5	4	7	6	4	4
4	4	9	163	2	27	4	2	3	2	6	4	2	1	1	0	0	1	6	6	5	3	7	7	6	7	4	7	6	6	5	4	7	6	3	7	3	2	7	7	2	4	1	4	5	4	7	6	4	4
4	4	9	163	2	27	4	2	3	2	6	4	2	1	1	0	0	1	6	6	5	3	7	7	6	7	4	7	6	6	5	4	7	6	3	7	3	2	7	7	2	4	1	4	5	4	7	6	4	4
4	4	9	163	2	27	4	2	3	2	6	4	2	1	1	0	0	1	6	6	5	3	7	7	6	7	4	7	6	6	5	4	7	6	3	7	3	2	7	7	2	4	1	4	5	4	7	6	4	4
4	4	9	163	2	27	4	2	3	2	6	4	2	1	1	0	0	1	6	6	5	3	7	7	6	7	4	7	6	6	5	4	7	6	3	7	3	2	7	7	2	4	1	4	5	4	7	6	4	4
4	4	9	163	2	27	4	2	3	2	6	4	2	1	1	0	0	1	6	6	5	3	7	7	6	7	4	7	6	6	5	4	7	6	3	7	3	2	7	7	2	4	1	4	5	4	7	6	4	4
4	4	9	163	2	27	4	2	3	2	6	4	2	1	1	0	0	1	6	6	5	3	7	7	6	7	4	7	6	6	5	4	7	6	3	7	3	2	7	7	2	4	1	4	5	4	7	6	4	4
4	4	9	163	2	27	4	2	3	2	6	4	2	1	1	0	0	1	6	6	5	3	7	7	6	7	4	7	6	6	5	4	7	6	3	7	3	2	7	7	2	4	1	4	5	4	7	6	4	4
4	4	9	163	2	27	4	2	3	2	6	4	2	1	1	0	0	1	6	6	5	3	7	7	6	7	4	7	6	6	5	4	7	6	3	7	3	2	7	7	2	4	1	4	5	4	7	6	4	4
4	4	9	163	2	27	4	2	3	2	6	4	2	1	1	0	0	1	6	6	5	3	7	7	6	7	4	7	6	6	5	4	7	6	3	7	3	2	7	7	2	4	1	4	5	4	7	6	4	4
4	4	9	163	2	27	4	2	3	2	6	4	2	1	1	0	0	1	6	6	5	3	7	7	6	7	4	7	6	6	5	4	7	6	3	7	3	2	7	7	2	4	1	4	5	4	7	6	4	4
4	4	9	163	2	27	4	2	3	2	6	4	2	1	1	0	0	1	6	6	5	3	7	7	6	7	4	7	6	6	5	4	7	6	3	7	3	2	7	7	2	4	1	4	5	4	7	6	4	4
4	4	9	163	2	27	4	2	3	2	6	4	2	1	1	0	0	1	6	6	5	3	7	7	6	7	4	7	6	6	5	4	7	6	3	7	3	2	7	7	2	4	1	4	5	4	7	6	4	4
4	4	9	163	2	27	4	2	3	2	6	4	2	1	1	0	0	1	6	6	5	3	7	7	6	7	4	7	6	6	5	4	7	6	3	7	3	2	7	7	2	4	1	4	5	4	7	6	4	4
4	4	9	163	2	27	4	2	3	2	6	4	2	1	1	0	0	1	6	6	5	3	7	7	6	7	4	7	6	6	5	4	7	6	3	7	3	2	7	7	2	4	1	4	5	4	7	6	4	4
4	4	9	163	2	27	4	2	3	2	6	4	2	1	1	0	0	1	6	6	5	3	7	7	6	7	4	7	6	6	5	4	7	6	3	7	3	2	7	7	2	4	1	4	5	4	7	6	4	4
4	4	9	163	2	27	4	2	3	2	6	4	2	1	1	0	0	1	6	6	5	3	7	7	6	7	4	7	6	6	5	4	7	6	3	7	3	2	7	7	2	4	1	4	5	4	7	6	4	4
4	4	10	164	1	24	4	4	11	5	3	5	2	1	1	0	0	0	5	6	5	2	7	6	6	2	2	7	7	6	5	5	2	6	1	4	4	3	7	4	5	4	1	4	4	4	6	3	2	3
4	4	10	164	1	24	4	4	11	5	3	5	2	1	1	0	0	0	5	6	5	2	7	6	6	2	2	7	7	6	5	5	2	6	1	4	4	3	7	4	5	4	1	4	4	4	6	3	2	3
4	4	10	164	1	24	4	4	11	5	3	5	2	1	1	0	0	0	5	6	5	2	7	6	6	2	2	7	7	6	5	5	2	6	1	4	4	3	7	4	5	4	1	4	4	4	6	3	2	3
4	4	10	164	1	24	4	4	11	5	3	5	2	1	1	0	0	0	5	6	5	2	7	6	6	2	2	7	7	6	5	5	2	6	1	4	4	3	7	4	5	4	1	4	4	4	6	3	2	3
4	4	10	164	1	24	4	4	11	5	3	5	2	1	1	0	0	0	5	6	5	2	7	6	6	2	2	7	7	6	5	5	2	6	1	4	4	3	7	4	5	4	1	4	4	4	6	3	2	3
4	4	10	164	1	24	4	4	11	5	3	5	2	1	1	0	0	0	5	6	5	2	7	6	6	2	2	7	7	6	5	5	2	6	1	4	4	3	7	4	5	4	1	4	4	4	6	3	2	3
4	4	10	164	1	24	4	4	11	5	3	5	2	1	1	0	0	0	5	6	5	2	7	6	6	2	2	7	7	6	5	5	2	6	1	4	4	3	7	4	5	4	1	4	4	4	6	3	2	3
4	4	10	164	1	24	4	4	11	5	3	5	2	1	1	0	0	0	5	6	5	2	7	6	6	2	2	7	7	6	5	5	2	6	1	4	4	3	7	4	5	4	1	4	4	4	6	3	2	3
4	4	10	164	1	24	4	4	11	5	3	5	2	1	1	0	0	0	5	6	5	2	7	6	6	2	2	7	7	6	5	5	2	6	1	4	4	3	7	4	5	4	1	4	4	4	6	3	2	3
4	4	10	164	1	24	4	4	11	5	3	5	2	1	1	0	0	0	5	6	5	2	7	6	6	2	2	7	7	6	5	5	2	6	1	4	4	3	7	4	5	4	1	4	4	4	6	3	2	3
4	4	10	164	1	24	4	4	11	5	3	5	2	1	1	0	0	0	5	6	5	2	7	6	6	2	2	7	7	6	5	5	2	6	1	4	4	3	7	4	5	4	1	4	4	4	6	3	2	3
4	4	10	164	1	24	4	4	11	5	3	5	2	1	1	0	0	0	5	6	5	2	7	6	6	2	2	7	7	6	5	5	2	6	1	4	4	3	7	4	5	4	1	4	4	4	6	3	2	3
4	4	10	164	1	24	4	4	11	5	3	5	2	1	1	0	0	0	5	6	5	2	7	6	6	2	2	7	7	6	5	5	2	6	1	4	4	3	7	4	5	4	1	4	4	4	6	3	2	3
4	4	10	164	1	24	4	4	11	5	3	5	2	1	1	0	0	0	5	6	5	2	7	6	6	2	2	7	7	6	5	5	2	6	1	4	4	3	7	4	5	4	1	4	4	4	6	3	2	3
4	4	10	164	1	24	4	4	11	5	3	5	2	1	1	0	0	0	5	6	5	2	7	6	6	2	2	7	7	6	5	5	2	6	1	4	4	3	7	4	5	4	1	4	4	4	6	3	2	3
4	4	10	164	1	24	4	4	11	5	3	5	2	1	1	0	0	0	5	6	5	2	7	6	6	2	2	7	7	6	5	5	2	6	1	4	4	3	7	4	5	4	1	4	4	4	6	3	2	3
4	4	10	164	1	24	4	4	11	5	3	5	2	1	1	0	0	0	5	6	5	2	7	6	6	2	2	7	7	6	5	5	2	6	1	4	4	3	7	4	5	4	1	4	4	4	6	3	2	3
4	4	10	164	1	24	4	4	11	5	3	5	2	1	1	0	0	0	5	6	5	2	7	6	6	2	2	7	7	6	5	5	2	6	1	4	4	3	7	4	5	4	1	4	4	4	6	3	2	3
4	4	10	164	1	24	4	4	11	5	3	5	2	1	1	0	0	0	5	6	5	2	7	6	6	2	2	7	7	6	5	5	2	6	1	4	4	3	7	4	5	4	1	4	4	4	6	3	2	3
4	4	10	164	1	24	4	4	11	5	3	5	2	1	1	0	0	0	5	6	5	2	7	6	6	2	2	7	7	6	5	5	2	6	1	4	4	3	7	4	5	4	1	4	4	4	6	3	2	3
4	4	11	165	2	40	3	2	1	4	5	3	1	0	1	1	0	0	6	6	5	6	6	6	4	4	4	5	5	5	4	4	6	3	5	5	5	6	6	6	6	6	5	3	3	3	5	6	5	5
4	4	11	165	2	40	3	2	1	4	5	3	1	0	1	1	0	0	6	6	5	6	6	6	4	4	4	5	5	5	4	4	6	3	5	5	5	6	6	6	6	6	5	3	3	3	5	6	5	5
4	4	11	165	2	40	3	2	1	4	5	3	1	0	1	1	0	0	6	6	5	6	6	6	4	4	4	5	5	5	4	4	6	3	5	5	5	6	6	6	6	6	5	3	3	3	5	6	5	5
4	4	11	165	2	40	3	2	1	4	5	3	1	0	1	1	0	0	6	6	5	6	6	6	4	4	4	5	5	5	4	4	6	3	5	5	5	6	6	6	6	6	5	3	3	3	5	6	5	5
4	4	11	165	2	40	3	2	1	4	5	3	1	0	1	1	0	0	6	6	5	6	6	6	4	4	4	5	5	5	4	4	6	3	5	5	5	6	6	6	6	6	5	3	3	3	5	6	5	5
4	4	11	165	2	40	3	2	1	4	5	3	1	0	1	1	0	0	6	6	5	6	6	6	4	4	4	5	5	5	4	4	6	3	5	5	5	6	6	6	6	6	5	3	3	3	5	6	5	5
4	4	11	165	2	40	3	2	1	4	5	3	1	0	1	1	0	0	6	6	5	6	6	6	4	4	4	5	5	5	4	4	6	3	5	5	5	6	6	6	6	6	5	3	3	3	5	6	5	5
4	4	11	165	2	40	3	2	1	4	5	3	1	0	1	1	0	0	6	6	5	6	6	6	4	4	4	5	5	5	4	4	6	3	5	5	5	6	6	6	6	6	5	3	3	3	5	6	5	5
4	4	11	165	2	40	3	2	1	4	5	3	1	0	1	1	0	0	6	6	5	6	6	6	4	4	4	5	5	5	4	4	6	3	5	5	5	6	6	6	6	6	5	3	3	3	5	6	5	5
4	4	11	165	2	40	3	2	1	4	5	3	1	0	1	1	0	0	6	6	5	6	6	6	4	4	4	5	5	5	4	4	6	3	5	5	5	6	6	6	6	6	5	3	3	3	5	6	5	5
4	4	11	165	2	40	3	2	1	4	5	3	1	0	1	1	0	0	6	6	5	6	6	6	4	4	4	5	5	5	4	4	6	3	5	5	5	6	6	6	6	6	5	3	3	3	5	6	5	5
4	4	11	165	2	40	3	2	1	4	5	3	1	0	1	1	0	0	6	6	5	6	6	6	4	4	4	5	5	5	4	4	6	3	5	5	5	6	6	6	6	6	5	3	3	3	5	6	5	5
4	4	11	165	2	40	3	2	1	4	5	3	1	0	1	1	0	0	6	6	5	6	6	6	4	4	4	5	5	5	4	4	6	3	5	5	5	6	6	6	6	6	5	3	3	3	5	6	5	5
4	4	11	165	2	40	3	2	1	4	5	3	1	0	1	1	0	0	6	6	5	6	6	6	4	4	4	5	5	5	4	4	6	3	5	5	5	6	6	6	6	6	5	3	3	3	5	6	5	5
4	4	11	165	2	40	3	2	1	4	5	3	1	0	1	1	0	0	6	6	5	6	6	6	4	4	4	5	5	5	4	4	6	3	5	5	5	6	6	6	6	6	5	3	3	3	5	6	5	5
4	4	11	165	2	40	3	2	1	4	5	3	1	0	1	1	0	0	6	6	5	6	6	6	4	4	4	5	5	5	4	4	6	3	5	5	5	6	6	6	6	6	5	3	3	3	5	6	5	5
4	4	11	165	2	40	3	2	1	4	5	3	1	0	1	1	0	0	6	6	5	6	6	6	4	4	4	5	5	5	4	4	6	3	5	5	5	6	6	6	6	6	5	3	3	3	5	6	5	5
4	4	11	165	2	40	3	2	1	4	5	3	1	0	1	1	0	0	6	6	5	6	6	6	4	4	4	5	5	5	4	4	6	3	5	5	5	6	6	6	6	6	5	3	3	3	5	6	5	5
4	4	11	165	2	40	3	2	1	4	5	3	1	0	1	1	0	0	6	6	5	6	6	6	4	4	4	5	5	5	4	4	6	3	5	5	5	6	6	6	6	6	5	3	3	3	5	6	5	5
4	4	11	165	2	40	3	2	1	4	5	3	1	0	1	1	0	0	6	6	5	6	6	6	4	4	4	5	5	5	4	4	6	3	5	5	5	6	6	6	6	6	5	3	3	3	5	6	5	5
4	4	12	166	1	19	3	4	11	4	8	5	1	1	1	0	0	0	4	4	1	1	7	3	1	3	2	7	5	4	4	6	7	2	1	3	4	2	4	7	2	4	6	2	2	1	2	1	1	2
4	4	12	166	1	19	3	4	11	4	8	5	1	1	1	0	0	0	4	4	1	1	7	3	1	3	2	7	5	4	4	6	7	2	1	3	4	2	4	7	2	4	6	2	2	1	2	1	1	2
4	4	12	166	1	19	3	4	11	4	8	5	1	1	1	0	0	0	4	4	1	1	7	3	1	3	2	7	5	4	4	6	7	2	1	3	4	2	4	7	2	4	6	2	2	1	2	1	1	2
4	4	12	166	1	19	3	4	11	4	8	5	1	1	1	0	0	0	4	4	1	1	7	3	1	3	2	7	5	4	4	6	7	2	1	3	4	2	4	7	2	4	6	2	2	1	2	1	1	2
4	4	12	166	1	19	3	4	11	4	8	5	1	1	1	0	0	0	4	4	1	1	7	3	1	3	2	7	5	4	4	6	7	2	1	3	4	2	4	7	2	4	6	2	2	1	2	1	1	2
4	4	12	166	1	19	3	4	11	4	8	5	1	1	1	0	0	0	4	4	1	1	7	3	1	3	2	7	5	4	4	6	7	2	1	3	4	2	4	7	2	4	6	2	2	1	2	1	1	2
4	4	12	166	1	19	3	4	11	4	8	5	1	1	1	0	0	0	4	4	1	1	7	3	1	3	2	7	5	4	4	6	7	2	1	3	4	2	4	7	2	4	6	2	2	1	2	1	1	2
4	4	12	166	1	19	3	4	11	4	8	5	1	1	1	0	0	0	4	4	1	1	7	3	1	3	2	7	5	4	4	6	7	2	1	3	4	2	4	7	2	4	6	2	2	1	2	1	1	2
4	4	12	166	1	19	3	4	11	4	8	5	1	1	1	0	0	0	4	4	1	1	7	3	1	3	2	7	5	4	4	6	7	2	1	3	4	2	4	7	2	4	6	2	2	1	2	1	1	2
4	4	12	166	1	19	3	4	11	4	8	5	1	1	1	0	0	0	4	4	1	1	7	3	1	3	2	7	5	4	4	6	7	2	1	3	4	2	4	7	2	4	6	2	2	1	2	1	1	2
4	4	12	166	1	19	3	4	11	4	8	5	1	1	1	0	0	0	4	4	1	1	7	3	1	3	2	7	5	4	4	6	7	2	1	3	4	2	4	7	2	4	6	2	2	1	2	1	1	2
4	4	12	166	1	19	3	4	11	4	8	5	1	1	1	0	0	0	4	4	1	1	7	3	1	3	2	7	5	4	4	6	7	2	1	3	4	2	4	7	2	4	6	2	2	1	2	1	1	2
4	4	12	166	1	19	3	4	11	4	8	5	1	1	1	0	0	0	4	4	1	1	7	3	1	3	2	7	5	4	4	6	7	2	1	3	4	2	4	7	2	4	6	2	2	1	2	1	1	2
4	4	12	166	1	19	3	4	11	4	8	5	1	1	1	0	0	0	4	4	1	1	7	3	1	3	2	7	5	4	4	6	7	2	1	3	4	2	4	7	2	4	6	2	2	1	2	1	1	2
4	4	12	166	1	19	3	4	11	4	8	5	1	1	1	0	0	0	4	4	1	1	7	3	1	3	2	7	5	4	4	6	7	2	1	3	4	2	4	7	2	4	6	2	2	1	2	1	1	2
4	4	12	166	1	19	3	4	11	4	8	5	1	1	1	0	0	0	4	4	1	1	7	3	1	3	2	7	5	4	4	6	7	2	1	3	4	2	4	7	2	4	6	2	2	1	2	1	1	2
4	4	12	166	1	19	3	4	11	4	8	5	1	1	1	0	0	0	4	4	1	1	7	3	1	3	2	7	5	4	4	6	7	2	1	3	4	2	4	7	2	4	6	2	2	1	2	1	1	2
4	4	12	166	1	19	3	4	11	4	8	5	1	1	1	0	0	0	4	4	1	1	7	3	1	3	2	7	5	4	4	6	7	2	1	3	4	2	4	7	2	4	6	2	2	1	2	1	1	2
4	4	12	166	1	19	3	4	11	4	8	5	1	1	1	0	0	0	4	4	1	1	7	3	1	3	2	7	5	4	4	6	7	2	1	3	4	2	4	7	2	4	6	2	2	1	2	1	1	2
4	4	12	166	1	19	3	4	11	4	8	5	1	1	1	0	0	0	4	4	1	1	7	3	1	3	2	7	5	4	4	6	7	2	1	3	4	2	4	7	2	4	6	2	2	1	2	1	1	2
4	4	13	167	2	39	4	2	3	4	5	5	1	1	1	1	0	1	5	5	5	5	6	7	5	5	5	6	6	7	6	6	5	7	1	7	1	1	1	7	6	5	1	6	7	1	5	6	5	6
4	4	13	167	2	39	4	2	3	4	5	5	1	1	1	1	0	1	5	5	5	5	6	7	5	5	5	6	6	7	6	6	5	7	1	7	1	1	1	7	6	5	1	6	7	1	5	6	5	6
4	4	13	167	2	39	4	2	3	4	5	5	1	1	1	1	0	1	5	5	5	5	6	7	5	5	5	6	6	7	6	6	5	7	1	7	1	1	1	7	6	5	1	6	7	1	5	6	5	6
4	4	13	167	2	39	4	2	3	4	5	5	1	1	1	1	0	1	5	5	5	5	6	7	5	5	5	6	6	7	6	6	5	7	1	7	1	1	1	7	6	5	1	6	7	1	5	6	5	6
4	4	13	167	2	39	4	2	3	4	5	5	1	1	1	1	0	1	5	5	5	5	6	7	5	5	5	6	6	7	6	6	5	7	1	7	1	1	1	7	6	5	1	6	7	1	5	6	5	6
4	4	13	167	2	39	4	2	3	4	5	5	1	1	1	1	0	1	5	5	5	5	6	7	5	5	5	6	6	7	6	6	5	7	1	7	1	1	1	7	6	5	1	6	7	1	5	6	5	6
4	4	13	167	2	39	4	2	3	4	5	5	1	1	1	1	0	1	5	5	5	5	6	7	5	5	5	6	6	7	6	6	5	7	1	7	1	1	1	7	6	5	1	6	7	1	5	6	5	6
4	4	13	167	2	39	4	2	3	4	5	5	1	1	1	1	0	1	5	5	5	5	6	7	5	5	5	6	6	7	6	6	5	7	1	7	1	1	1	7	6	5	1	6	7	1	5	6	5	6
4	4	13	167	2	39	4	2	3	4	5	5	1	1	1	1	0	1	5	5	5	5	6	7	5	5	5	6	6	7	6	6	5	7	1	7	1	1	1	7	6	5	1	6	7	1	5	6	5	6
4	4	13	167	2	39	4	2	3	4	5	5	1	1	1	1	0	1	5	5	5	5	6	7	5	5	5	6	6	7	6	6	5	7	1	7	1	1	1	7	6	5	1	6	7	1	5	6	5	6
4	4	13	167	2	39	4	2	3	4	5	5	1	1	1	1	0	1	5	5	5	5	6	7	5	5	5	6	6	7	6	6	5	7	1	7	1	1	1	7	6	5	1	6	7	1	5	6	5	6
4	4	13	167	2	39	4	2	3	4	5	5	1	1	1	1	0	1	5	5	5	5	6	7	5	5	5	6	6	7	6	6	5	7	1	7	1	1	1	7	6	5	1	6	7	1	5	6	5	6
4	4	13	167	2	39	4	2	3	4	5	5	1	1	1	1	0	1	5	5	5	5	6	7	5	5	5	6	6	7	6	6	5	7	1	7	1	1	1	7	6	5	1	6	7	1	5	6	5	6
4	4	13	167	2	39	4	2	3	4	5	5	1	1	1	1	0	1	5	5	5	5	6	7	5	5	5	6	6	7	6	6	5	7	1	7	1	1	1	7	6	5	1	6	7	1	5	6	5	6
4	4	13	167	2	39	4	2	3	4	5	5	1	1	1	1	0	1	5	5	5	5	6	7	5	5	5	6	6	7	6	6	5	7	1	7	1	1	1	7	6	5	1	6	7	1	5	6	5	6
4	4	13	167	2	39	4	2	3	4	5	5	1	1	1	1	0	1	5	5	5	5	6	7	5	5	5	6	6	7	6	6	5	7	1	7	1	1	1	7	6	5	1	6	7	1	5	6	5	6
4	4	13	167	2	39	4	2	3	4	5	5	1	1	1	1	0	1	5	5	5	5	6	7	5	5	5	6	6	7	6	6	5	7	1	7	1	1	1	7	6	5	1	6	7	1	5	6	5	6
4	4	13	167	2	39	4	2	3	4	5	5	1	1	1	1	0	1	5	5	5	5	6	7	5	5	5	6	6	7	6	6	5	7	1	7	1	1	1	7	6	5	1	6	7	1	5	6	5	6
4	4	13	167	2	39	4	2	3	4	5	5	1	1	1	1	0	1	5	5	5	5	6	7	5	5	5	6	6	7	6	6	5	7	1	7	1	1	1	7	6	5	1	6	7	1	5	6	5	6
4	4	13	167	2	39	4	2	3	4	5	5	1	1	1	1	0	1	5	5	5	5	6	7	5	5	5	6	6	7	6	6	5	7	1	7	1	1	1	7	6	5	1	6	7	1	5	6	5	6
4	4	14	168	2	55	3	2	3	1	3	3	3	1	1	0	0	0	5	5	6	6	3	5	6	4	4	6	7	1	3	2	5	5	4	5	2	2	4	5	4	6	4	5	5	2	6	3	2	3
4	4	14	168	2	55	3	2	3	1	3	3	3	1	1	0	0	0	5	5	6	6	3	5	6	4	4	6	7	1	3	2	5	5	4	5	2	2	4	5	4	6	4	5	5	2	6	3	2	3
4	4	14	168	2	55	3	2	3	1	3	3	3	1	1	0	0	0	5	5	6	6	3	5	6	4	4	6	7	1	3	2	5	5	4	5	2	2	4	5	4	6	4	5	5	2	6	3	2	3
4	4	14	168	2	55	3	2	3	1	3	3	3	1	1	0	0	0	5	5	6	6	3	5	6	4	4	6	7	1	3	2	5	5	4	5	2	2	4	5	4	6	4	5	5	2	6	3	2	3
4	4	14	168	2	55	3	2	3	1	3	3	3	1	1	0	0	0	5	5	6	6	3	5	6	4	4	6	7	1	3	2	5	5	4	5	2	2	4	5	4	6	4	5	5	2	6	3	2	3
4	4	14	168	2	55	3	2	3	1	3	3	3	1	1	0	0	0	5	5	6	6	3	5	6	4	4	6	7	1	3	2	5	5	4	5	2	2	4	5	4	6	4	5	5	2	6	3	2	3
4	4	14	168	2	55	3	2	3	1	3	3	3	1	1	0	0	0	5	5	6	6	3	5	6	4	4	6	7	1	3	2	5	5	4	5	2	2	4	5	4	6	4	5	5	2	6	3	2	3
4	4	14	168	2	55	3	2	3	1	3	3	3	1	1	0	0	0	5	5	6	6	3	5	6	4	4	6	7	1	3	2	5	5	4	5	2	2	4	5	4	6	4	5	5	2	6	3	2	3
4	4	14	168	2	55	3	2	3	1	3	3	3	1	1	0	0	0	5	5	6	6	3	5	6	4	4	6	7	1	3	2	5	5	4	5	2	2	4	5	4	6	4	5	5	2	6	3	2	3
4	4	14	168	2	55	3	2	3	1	3	3	3	1	1	0	0	0	5	5	6	6	3	5	6	4	4	6	7	1	3	2	5	5	4	5	2	2	4	5	4	6	4	5	5	2	6	3	2	3
4	4	14	168	2	55	3	2	3	1	3	3	3	1	1	0	0	0	5	5	6	6	3	5	6	4	4	6	7	1	3	2	5	5	4	5	2	2	4	5	4	6	4	5	5	2	6	3	2	3
4	4	14	168	2	55	3	2	3	1	3	3	3	1	1	0	0	0	5	5	6	6	3	5	6	4	4	6	7	1	3	2	5	5	4	5	2	2	4	5	4	6	4	5	5	2	6	3	2	3
4	4	14	168	2	55	3	2	3	1	3	3	3	1	1	0	0	0	5	5	6	6	3	5	6	4	4	6	7	1	3	2	5	5	4	5	2	2	4	5	4	6	4	5	5	2	6	3	2	3
4	4	14	168	2	55	3	2	3	1	3	3	3	1	1	0	0	0	5	5	6	6	3	5	6	4	4	6	7	1	3	2	5	5	4	5	2	2	4	5	4	6	4	5	5	2	6	3	2	3
4	4	14	168	2	55	3	2	3	1	3	3	3	1	1	0	0	0	5	5	6	6	3	5	6	4	4	6	7	1	3	2	5	5	4	5	2	2	4	5	4	6	4	5	5	2	6	3	2	3
4	4	14	168	2	55	3	2	3	1	3	3	3	1	1	0	0	0	5	5	6	6	3	5	6	4	4	6	7	1	3	2	5	5	4	5	2	2	4	5	4	6	4	5	5	2	6	3	2	3
4	4	14	168	2	55	3	2	3	1	3	3	3	1	1	0	0	0	5	5	6	6	3	5	6	4	4	6	7	1	3	2	5	5	4	5	2	2	4	5	4	6	4	5	5	2	6	3	2	3
4	4	14	168	2	55	3	2	3	1	3	3	3	1	1	0	0	0	5	5	6	6	3	5	6	4	4	6	7	1	3	2	5	5	4	5	2	2	4	5	4	6	4	5	5	2	6	3	2	3
4	4	14	168	2	55	3	2	3	1	3	3	3	1	1	0	0	0	5	5	6	6	3	5	6	4	4	6	7	1	3	2	5	5	4	5	2	2	4	5	4	6	4	5	5	2	6	3	2	3
4	4	14	168	2	55	3	2	3	1	3	3	3	1	1	0	0	0	5	5	6	6	3	5	6	4	4	6	7	1	3	2	5	5	4	5	2	2	4	5	4	6	4	5	5	2	6	3	2	3
4	4	15	169	1	43	2	2	3	3	4	5	4	1	1	1	0	1	5	7	5	5	7	7	3	1	1	7	7	7	7	1	1	4	7	5	5	5	7	5	7	7	1	3	3	4	3	4	4	3
4	4	15	169	1	43	2	2	3	3	4	5	4	1	1	1	0	1	5	7	5	5	7	7	3	1	1	7	7	7	7	1	1	4	7	5	5	5	7	5	7	7	1	3	3	4	3	4	4	3
4	4	15	169	1	43	2	2	3	3	4	5	4	1	1	1	0	1	5	7	5	5	7	7	3	1	1	7	7	7	7	1	1	4	7	5	5	5	7	5	7	7	1	3	3	4	3	4	4	3
4	4	15	169	1	43	2	2	3	3	4	5	4	1	1	1	0	1	5	7	5	5	7	7	3	1	1	7	7	7	7	1	1	4	7	5	5	5	7	5	7	7	1	3	3	4	3	4	4	3
4	4	15	169	1	43	2	2	3	3	4	5	4	1	1	1	0	1	5	7	5	5	7	7	3	1	1	7	7	7	7	1	1	4	7	5	5	5	7	5	7	7	1	3	3	4	3	4	4	3
4	4	15	169	1	43	2	2	3	3	4	5	4	1	1	1	0	1	5	7	5	5	7	7	3	1	1	7	7	7	7	1	1	4	7	5	5	5	7	5	7	7	1	3	3	4	3	4	4	3
4	4	15	169	1	43	2	2	3	3	4	5	4	1	1	1	0	1	5	7	5	5	7	7	3	1	1	7	7	7	7	1	1	4	7	5	5	5	7	5	7	7	1	3	3	4	3	4	4	3
4	4	15	169	1	43	2	2	3	3	4	5	4	1	1	1	0	1	5	7	5	5	7	7	3	1	1	7	7	7	7	1	1	4	7	5	5	5	7	5	7	7	1	3	3	4	3	4	4	3
4	4	15	169	1	43	2	2	3	3	4	5	4	1	1	1	0	1	5	7	5	5	7	7	3	1	1	7	7	7	7	1	1	4	7	5	5	5	7	5	7	7	1	3	3	4	3	4	4	3
4	4	15	169	1	43	2	2	3	3	4	5	4	1	1	1	0	1	5	7	5	5	7	7	3	1	1	7	7	7	7	1	1	4	7	5	5	5	7	5	7	7	1	3	3	4	3	4	4	3
4	4	15	169	1	43	2	2	3	3	4	5	4	1	1	1	0	1	5	7	5	5	7	7	3	1	1	7	7	7	7	1	1	4	7	5	5	5	7	5	7	7	1	3	3	4	3	4	4	3
4	4	15	169	1	43	2	2	3	3	4	5	4	1	1	1	0	1	5	7	5	5	7	7	3	1	1	7	7	7	7	1	1	4	7	5	5	5	7	5	7	7	1	3	3	4	3	4	4	3
4	4	15	169	1	43	2	2	3	3	4	5	4	1	1	1	0	1	5	7	5	5	7	7	3	1	1	7	7	7	7	1	1	4	7	5	5	5	7	5	7	7	1	3	3	4	3	4	4	3
4	4	15	169	1	43	2	2	3	3	4	5	4	1	1	1	0	1	5	7	5	5	7	7	3	1	1	7	7	7	7	1	1	4	7	5	5	5	7	5	7	7	1	3	3	4	3	4	4	3
4	4	15	169	1	43	2	2	3	3	4	5	4	1	1	1	0	1	5	7	5	5	7	7	3	1	1	7	7	7	7	1	1	4	7	5	5	5	7	5	7	7	1	3	3	4	3	4	4	3
4	4	15	169	1	43	2	2	3	3	4	5	4	1	1	1	0	1	5	7	5	5	7	7	3	1	1	7	7	7	7	1	1	4	7	5	5	5	7	5	7	7	1	3	3	4	3	4	4	3
4	4	15	169	1	43	2	2	3	3	4	5	4	1	1	1	0	1	5	7	5	5	7	7	3	1	1	7	7	7	7	1	1	4	7	5	5	5	7	5	7	7	1	3	3	4	3	4	4	3
4	4	15	169	1	43	2	2	3	3	4	5	4	1	1	1	0	1	5	7	5	5	7	7	3	1	1	7	7	7	7	1	1	4	7	5	5	5	7	5	7	7	1	3	3	4	3	4	4	3
4	4	15	169	1	43	2	2	3	3	4	5	4	1	1	1	0	1	5	7	5	5	7	7	3	1	1	7	7	7	7	1	1	4	7	5	5	5	7	5	7	7	1	3	3	4	3	4	4	3
4	4	15	169	1	43	2	2	3	3	4	5	4	1	1	1	0	1	5	7	5	5	7	7	3	1	1	7	7	7	7	1	1	4	7	5	5	5	7	5	7	7	1	3	3	4	3	4	4	3
4	4	16	170	2	43	3	2	4	3	6	4	3	0	1	1	0	0	6	6	6	5	5	5	5	6	6	6	6	5	5	5	6	6	3	5	5	5	4	6	6	5	3	6	6	6	5	6	4	5
4	4	16	170	2	43	3	2	4	3	6	4	3	0	1	1	0	0	6	6	6	5	5	5	5	6	6	6	6	5	5	5	6	6	3	5	5	5	4	6	6	5	3	6	6	6	5	6	4	5
4	4	16	170	2	43	3	2	4	3	6	4	3	0	1	1	0	0	6	6	6	5	5	5	5	6	6	6	6	5	5	5	6	6	3	5	5	5	4	6	6	5	3	6	6	6	5	6	4	5
4	4	16	170	2	43	3	2	4	3	6	4	3	0	1	1	0	0	6	6	6	5	5	5	5	6	6	6	6	5	5	5	6	6	3	5	5	5	4	6	6	5	3	6	6	6	5	6	4	5
4	4	16	170	2	43	3	2	4	3	6	4	3	0	1	1	0	0	6	6	6	5	5	5	5	6	6	6	6	5	5	5	6	6	3	5	5	5	4	6	6	5	3	6	6	6	5	6	4	5
4	4	16	170	2	43	3	2	4	3	6	4	3	0	1	1	0	0	6	6	6	5	5	5	5	6	6	6	6	5	5	5	6	6	3	5	5	5	4	6	6	5	3	6	6	6	5	6	4	5
4	4	16	170	2	43	3	2	4	3	6	4	3	0	1	1	0	0	6	6	6	5	5	5	5	6	6	6	6	5	5	5	6	6	3	5	5	5	4	6	6	5	3	6	6	6	5	6	4	5
4	4	16	170	2	43	3	2	4	3	6	4	3	0	1	1	0	0	6	6	6	5	5	5	5	6	6	6	6	5	5	5	6	6	3	5	5	5	4	6	6	5	3	6	6	6	5	6	4	5
4	4	16	170	2	43	3	2	4	3	6	4	3	0	1	1	0	0	6	6	6	5	5	5	5	6	6	6	6	5	5	5	6	6	3	5	5	5	4	6	6	5	3	6	6	6	5	6	4	5
4	4	16	170	2	43	3	2	4	3	6	4	3	0	1	1	0	0	6	6	6	5	5	5	5	6	6	6	6	5	5	5	6	6	3	5	5	5	4	6	6	5	3	6	6	6	5	6	4	5
4	4	16	170	2	43	3	2	4	3	6	4	3	0	1	1	0	0	6	6	6	5	5	5	5	6	6	6	6	5	5	5	6	6	3	5	5	5	4	6	6	5	3	6	6	6	5	6	4	5
4	4	16	170	2	43	3	2	4	3	6	4	3	0	1	1	0	0	6	6	6	5	5	5	5	6	6	6	6	5	5	5	6	6	3	5	5	5	4	6	6	5	3	6	6	6	5	6	4	5
4	4	16	170	2	43	3	2	4	3	6	4	3	0	1	1	0	0	6	6	6	5	5	5	5	6	6	6	6	5	5	5	6	6	3	5	5	5	4	6	6	5	3	6	6	6	5	6	4	5
4	4	16	170	2	43	3	2	4	3	6	4	3	0	1	1	0	0	6	6	6	5	5	5	5	6	6	6	6	5	5	5	6	6	3	5	5	5	4	6	6	5	3	6	6	6	5	6	4	5
4	4	16	170	2	43	3	2	4	3	6	4	3	0	1	1	0	0	6	6	6	5	5	5	5	6	6	6	6	5	5	5	6	6	3	5	5	5	4	6	6	5	3	6	6	6	5	6	4	5
4	4	16	170	2	43	3	2	4	3	6	4	3	0	1	1	0	0	6	6	6	5	5	5	5	6	6	6	6	5	5	5	6	6	3	5	5	5	4	6	6	5	3	6	6	6	5	6	4	5
4	4	16	170	2	43	3	2	4	3	6	4	3	0	1	1	0	0	6	6	6	5	5	5	5	6	6	6	6	5	5	5	6	6	3	5	5	5	4	6	6	5	3	6	6	6	5	6	4	5
4	4	16	170	2	43	3	2	4	3	6	4	3	0	1	1	0	0	6	6	6	5	5	5	5	6	6	6	6	5	5	5	6	6	3	5	5	5	4	6	6	5	3	6	6	6	5	6	4	5
4	4	16	170	2	43	3	2	4	3	6	4	3	0	1	1	0	0	6	6	6	5	5	5	5	6	6	6	6	5	5	5	6	6	3	5	5	5	4	6	6	5	3	6	6	6	5	6	4	5
4	4	16	170	2	43	3	2	4	3	6	4	3	0	1	1	0	0	6	6	6	5	5	5	5	6	6	6	6	5	5	5	6	6	3	5	5	5	4	6	6	5	3	6	6	6	5	6	4	5
4	4	17	171	1	19	4	4	11	2	2	5	2	0	1	1	0	0	7	5	4	4	7	7	5	5	4	5	6	5	5	1	4	5	4	4	2	2	3	5	4	4	2	3	2	7	7	6	7	5
4	4	17	171	1	19	4	4	11	2	2	5	2	0	1	1	0	0	7	5	4	4	7	7	5	5	4	5	6	5	5	1	4	5	4	4	2	2	3	5	4	4	2	3	2	7	7	6	7	5
4	4	17	171	1	19	4	4	11	2	2	5	2	0	1	1	0	0	7	5	4	4	7	7	5	5	4	5	6	5	5	1	4	5	4	4	2	2	3	5	4	4	2	3	2	7	7	6	7	5
4	4	17	171	1	19	4	4	11	2	2	5	2	0	1	1	0	0	7	5	4	4	7	7	5	5	4	5	6	5	5	1	4	5	4	4	2	2	3	5	4	4	2	3	2	7	7	6	7	5
4	4	17	171	1	19	4	4	11	2	2	5	2	0	1	1	0	0	7	5	4	4	7	7	5	5	4	5	6	5	5	1	4	5	4	4	2	2	3	5	4	4	2	3	2	7	7	6	7	5
4	4	17	171	1	19	4	4	11	2	2	5	2	0	1	1	0	0	7	5	4	4	7	7	5	5	4	5	6	5	5	1	4	5	4	4	2	2	3	5	4	4	2	3	2	7	7	6	7	5
4	4	17	171	1	19	4	4	11	2	2	5	2	0	1	1	0	0	7	5	4	4	7	7	5	5	4	5	6	5	5	1	4	5	4	4	2	2	3	5	4	4	2	3	2	7	7	6	7	5
4	4	17	171	1	19	4	4	11	2	2	5	2	0	1	1	0	0	7	5	4	4	7	7	5	5	4	5	6	5	5	1	4	5	4	4	2	2	3	5	4	4	2	3	2	7	7	6	7	5
4	4	17	171	1	19	4	4	11	2	2	5	2	0	1	1	0	0	7	5	4	4	7	7	5	5	4	5	6	5	5	1	4	5	4	4	2	2	3	5	4	4	2	3	2	7	7	6	7	5
4	4	17	171	1	19	4	4	11	2	2	5	2	0	1	1	0	0	7	5	4	4	7	7	5	5	4	5	6	5	5	1	4	5	4	4	2	2	3	5	4	4	2	3	2	7	7	6	7	5
4	4	17	171	1	19	4	4	11	2	2	5	2	0	1	1	0	0	7	5	4	4	7	7	5	5	4	5	6	5	5	1	4	5	4	4	2	2	3	5	4	4	2	3	2	7	7	6	7	5
4	4	17	171	1	19	4	4	11	2	2	5	2	0	1	1	0	0	7	5	4	4	7	7	5	5	4	5	6	5	5	1	4	5	4	4	2	2	3	5	4	4	2	3	2	7	7	6	7	5
4	4	17	171	1	19	4	4	11	2	2	5	2	0	1	1	0	0	7	5	4	4	7	7	5	5	4	5	6	5	5	1	4	5	4	4	2	2	3	5	4	4	2	3	2	7	7	6	7	5
4	4	17	171	1	19	4	4	11	2	2	5	2	0	1	1	0	0	7	5	4	4	7	7	5	5	4	5	6	5	5	1	4	5	4	4	2	2	3	5	4	4	2	3	2	7	7	6	7	5
4	4	17	171	1	19	4	4	11	2	2	5	2	0	1	1	0	0	7	5	4	4	7	7	5	5	4	5	6	5	5	1	4	5	4	4	2	2	3	5	4	4	2	3	2	7	7	6	7	5
4	4	17	171	1	19	4	4	11	2	2	5	2	0	1	1	0	0	7	5	4	4	7	7	5	5	4	5	6	5	5	1	4	5	4	4	2	2	3	5	4	4	2	3	2	7	7	6	7	5
4	4	17	171	1	19	4	4	11	2	2	5	2	0	1	1	0	0	7	5	4	4	7	7	5	5	4	5	6	5	5	1	4	5	4	4	2	2	3	5	4	4	2	3	2	7	7	6	7	5
4	4	17	171	1	19	4	4	11	2	2	5	2	0	1	1	0	0	7	5	4	4	7	7	5	5	4	5	6	5	5	1	4	5	4	4	2	2	3	5	4	4	2	3	2	7	7	6	7	5
4	4	17	171	1	19	4	4	11	2	2	5	2	0	1	1	0	0	7	5	4	4	7	7	5	5	4	5	6	5	5	1	4	5	4	4	2	2	3	5	4	4	2	3	2	7	7	6	7	5
4	4	17	171	1	19	4	4	11	2	2	5	2	0	1	1	0	0	7	5	4	4	7	7	5	5	4	5	6	5	5	1	4	5	4	4	2	2	3	5	4	4	2	3	2	7	7	6	7	5
4	4	18	172	1	20	4	4	11	3	11	3	1	1	1	1	1	1	7	7	4	5	7	7	7	5	5	7	6	1	7	2	1	7	1	7	1	1	6	7	5	4	1	7	7	3	7	4	7	7
4	4	18	172	1	20	4	4	11	3	11	3	1	1	1	1	1	1	7	7	4	5	7	7	7	5	5	7	6	1	7	2	1	7	1	7	1	1	6	7	5	4	1	7	7	3	7	4	7	7
4	4	18	172	1	20	4	4	11	3	11	3	1	1	1	1	1	1	7	7	4	5	7	7	7	5	5	7	6	1	7	2	1	7	1	7	1	1	6	7	5	4	1	7	7	3	7	4	7	7
4	4	18	172	1	20	4	4	11	3	11	3	1	1	1	1	1	1	7	7	4	5	7	7	7	5	5	7	6	1	7	2	1	7	1	7	1	1	6	7	5	4	1	7	7	3	7	4	7	7
4	4	18	172	1	20	4	4	11	3	11	3	1	1	1	1	1	1	7	7	4	5	7	7	7	5	5	7	6	1	7	2	1	7	1	7	1	1	6	7	5	4	1	7	7	3	7	4	7	7
4	4	18	172	1	20	4	4	11	3	11	3	1	1	1	1	1	1	7	7	4	5	7	7	7	5	5	7	6	1	7	2	1	7	1	7	1	1	6	7	5	4	1	7	7	3	7	4	7	7
4	4	18	172	1	20	4	4	11	3	11	3	1	1	1	1	1	1	7	7	4	5	7	7	7	5	5	7	6	1	7	2	1	7	1	7	1	1	6	7	5	4	1	7	7	3	7	4	7	7
4	4	18	172	1	20	4	4	11	3	11	3	1	1	1	1	1	1	7	7	4	5	7	7	7	5	5	7	6	1	7	2	1	7	1	7	1	1	6	7	5	4	1	7	7	3	7	4	7	7
4	4	18	172	1	20	4	4	11	3	11	3	1	1	1	1	1	1	7	7	4	5	7	7	7	5	5	7	6	1	7	2	1	7	1	7	1	1	6	7	5	4	1	7	7	3	7	4	7	7
4	4	18	172	1	20	4	4	11	3	11	3	1	1	1	1	1	1	7	7	4	5	7	7	7	5	5	7	6	1	7	2	1	7	1	7	1	1	6	7	5	4	1	7	7	3	7	4	7	7
4	4	18	172	1	20	4	4	11	3	11	3	1	1	1	1	1	1	7	7	4	5	7	7	7	5	5	7	6	1	7	2	1	7	1	7	1	1	6	7	5	4	1	7	7	3	7	4	7	7
4	4	18	172	1	20	4	4	11	3	11	3	1	1	1	1	1	1	7	7	4	5	7	7	7	5	5	7	6	1	7	2	1	7	1	7	1	1	6	7	5	4	1	7	7	3	7	4	7	7
4	4	18	172	1	20	4	4	11	3	11	3	1	1	1	1	1	1	7	7	4	5	7	7	7	5	5	7	6	1	7	2	1	7	1	7	1	1	6	7	5	4	1	7	7	3	7	4	7	7
4	4	18	172	1	20	4	4	11	3	11	3	1	1	1	1	1	1	7	7	4	5	7	7	7	5	5	7	6	1	7	2	1	7	1	7	1	1	6	7	5	4	1	7	7	3	7	4	7	7
4	4	18	172	1	20	4	4	11	3	11	3	1	1	1	1	1	1	7	7	4	5	7	7	7	5	5	7	6	1	7	2	1	7	1	7	1	1	6	7	5	4	1	7	7	3	7	4	7	7
4	4	18	172	1	20	4	4	11	3	11	3	1	1	1	1	1	1	7	7	4	5	7	7	7	5	5	7	6	1	7	2	1	7	1	7	1	1	6	7	5	4	1	7	7	3	7	4	7	7
4	4	18	172	1	20	4	4	11	3	11	3	1	1	1	1	1	1	7	7	4	5	7	7	7	5	5	7	6	1	7	2	1	7	1	7	1	1	6	7	5	4	1	7	7	3	7	4	7	7
4	4	18	172	1	20	4	4	11	3	11	3	1	1	1	1	1	1	7	7	4	5	7	7	7	5	5	7	6	1	7	2	1	7	1	7	1	1	6	7	5	4	1	7	7	3	7	4	7	7
4	4	18	172	1	20	4	4	11	3	11	3	1	1	1	1	1	1	7	7	4	5	7	7	7	5	5	7	6	1	7	2	1	7	1	7	1	1	6	7	5	4	1	7	7	3	7	4	7	7
4	4	18	172	1	20	4	4	11	3	11	3	1	1	1	1	1	1	7	7	4	5	7	7	7	5	5	7	6	1	7	2	1	7	1	7	1	1	6	7	5	4	1	7	7	3	7	4	7	7
4	4	19	173	2	32	4	2	3	4	3	5	3	1	1	0	0	1	6	6	4	4	6	7	2	4	4	5	4	2	5	5	2	4	4	1	4	3	5	3	6	2	1	6	3	6	2	5	4	5
4	4	19	173	2	32	4	2	3	4	3	5	3	1	1	0	0	1	6	6	4	4	6	7	2	4	4	5	4	2	5	5	2	4	4	1	4	3	5	3	6	2	1	6	3	6	2	5	4	5
4	4	19	173	2	32	4	2	3	4	3	5	3	1	1	0	0	1	6	6	4	4	6	7	2	4	4	5	4	2	5	5	2	4	4	1	4	3	5	3	6	2	1	6	3	6	2	5	4	5
4	4	19	173	2	32	4	2	3	4	3	5	3	1	1	0	0	1	6	6	4	4	6	7	2	4	4	5	4	2	5	5	2	4	4	1	4	3	5	3	6	2	1	6	3	6	2	5	4	5
4	4	19	173	2	32	4	2	3	4	3	5	3	1	1	0	0	1	6	6	4	4	6	7	2	4	4	5	4	2	5	5	2	4	4	1	4	3	5	3	6	2	1	6	3	6	2	5	4	5
4	4	19	173	2	32	4	2	3	4	3	5	3	1	1	0	0	1	6	6	4	4	6	7	2	4	4	5	4	2	5	5	2	4	4	1	4	3	5	3	6	2	1	6	3	6	2	5	4	5
4	4	19	173	2	32	4	2	3	4	3	5	3	1	1	0	0	1	6	6	4	4	6	7	2	4	4	5	4	2	5	5	2	4	4	1	4	3	5	3	6	2	1	6	3	6	2	5	4	5
4	4	19	173	2	32	4	2	3	4	3	5	3	1	1	0	0	1	6	6	4	4	6	7	2	4	4	5	4	2	5	5	2	4	4	1	4	3	5	3	6	2	1	6	3	6	2	5	4	5
4	4	19	173	2	32	4	2	3	4	3	5	3	1	1	0	0	1	6	6	4	4	6	7	2	4	4	5	4	2	5	5	2	4	4	1	4	3	5	3	6	2	1	6	3	6	2	5	4	5
4	4	19	173	2	32	4	2	3	4	3	5	3	1	1	0	0	1	6	6	4	4	6	7	2	4	4	5	4	2	5	5	2	4	4	1	4	3	5	3	6	2	1	6	3	6	2	5	4	5
4	4	19	173	2	32	4	2	3	4	3	5	3	1	1	0	0	1	6	6	4	4	6	7	2	4	4	5	4	2	5	5	2	4	4	1	4	3	5	3	6	2	1	6	3	6	2	5	4	5
4	4	19	173	2	32	4	2	3	4	3	5	3	1	1	0	0	1	6	6	4	4	6	7	2	4	4	5	4	2	5	5	2	4	4	1	4	3	5	3	6	2	1	6	3	6	2	5	4	5
4	4	19	173	2	32	4	2	3	4	3	5	3	1	1	0	0	1	6	6	4	4	6	7	2	4	4	5	4	2	5	5	2	4	4	1	4	3	5	3	6	2	1	6	3	6	2	5	4	5
4	4	19	173	2	32	4	2	3	4	3	5	3	1	1	0	0	1	6	6	4	4	6	7	2	4	4	5	4	2	5	5	2	4	4	1	4	3	5	3	6	2	1	6	3	6	2	5	4	5
4	4	19	173	2	32	4	2	3	4	3	5	3	1	1	0	0	1	6	6	4	4	6	7	2	4	4	5	4	2	5	5	2	4	4	1	4	3	5	3	6	2	1	6	3	6	2	5	4	5
4	4	19	173	2	32	4	2	3	4	3	5	3	1	1	0	0	1	6	6	4	4	6	7	2	4	4	5	4	2	5	5	2	4	4	1	4	3	5	3	6	2	1	6	3	6	2	5	4	5
4	4	19	173	2	32	4	2	3	4	3	5	3	1	1	0	0	1	6	6	4	4	6	7	2	4	4	5	4	2	5	5	2	4	4	1	4	3	5	3	6	2	1	6	3	6	2	5	4	5
4	4	19	173	2	32	4	2	3	4	3	5	3	1	1	0	0	1	6	6	4	4	6	7	2	4	4	5	4	2	5	5	2	4	4	1	4	3	5	3	6	2	1	6	3	6	2	5	4	5
4	4	19	173	2	32	4	2	3	4	3	5	3	1	1	0	0	1	6	6	4	4	6	7	2	4	4	5	4	2	5	5	2	4	4	1	4	3	5	3	6	2	1	6	3	6	2	5	4	5
4	4	19	173	2	32	4	2	3	4	3	5	3	1	1	0	0	1	6	6	4	4	6	7	2	4	4	5	4	2	5	5	2	4	4	1	4	3	5	3	6	2	1	6	3	6	2	5	4	5
4	4	20	174	2	28	4	2	3	2	6	3	1	1	1	0	0	0	5	6	3	3	7	6	3	3	2	6	5	3	5	6	4	3	5	5	3	3	5	3	5	5	1	3	7	3	5	6	3	5
4	4	20	174	2	28	4	2	3	2	6	3	1	1	1	0	0	0	5	6	3	3	7	6	3	3	2	6	5	3	5	6	4	3	5	5	3	3	5	3	5	5	1	3	7	3	5	6	3	5
4	4	20	174	2	28	4	2	3	2	6	3	1	1	1	0	0	0	5	6	3	3	7	6	3	3	2	6	5	3	5	6	4	3	5	5	3	3	5	3	5	5	1	3	7	3	5	6	3	5
4	4	20	174	2	28	4	2	3	2	6	3	1	1	1	0	0	0	5	6	3	3	7	6	3	3	2	6	5	3	5	6	4	3	5	5	3	3	5	3	5	5	1	3	7	3	5	6	3	5
4	4	20	174	2	28	4	2	3	2	6	3	1	1	1	0	0	0	5	6	3	3	7	6	3	3	2	6	5	3	5	6	4	3	5	5	3	3	5	3	5	5	1	3	7	3	5	6	3	5
4	4	20	174	2	28	4	2	3	2	6	3	1	1	1	0	0	0	5	6	3	3	7	6	3	3	2	6	5	3	5	6	4	3	5	5	3	3	5	3	5	5	1	3	7	3	5	6	3	5
4	4	20	174	2	28	4	2	3	2	6	3	1	1	1	0	0	0	5	6	3	3	7	6	3	3	2	6	5	3	5	6	4	3	5	5	3	3	5	3	5	5	1	3	7	3	5	6	3	5
4	4	20	174	2	28	4	2	3	2	6	3	1	1	1	0	0	0	5	6	3	3	7	6	3	3	2	6	5	3	5	6	4	3	5	5	3	3	5	3	5	5	1	3	7	3	5	6	3	5
4	4	20	174	2	28	4	2	3	2	6	3	1	1	1	0	0	0	5	6	3	3	7	6	3	3	2	6	5	3	5	6	4	3	5	5	3	3	5	3	5	5	1	3	7	3	5	6	3	5
4	4	20	174	2	28	4	2	3	2	6	3	1	1	1	0	0	0	5	6	3	3	7	6	3	3	2	6	5	3	5	6	4	3	5	5	3	3	5	3	5	5	1	3	7	3	5	6	3	5
4	4	20	174	2	28	4	2	3	2	6	3	1	1	1	0	0	0	5	6	3	3	7	6	3	3	2	6	5	3	5	6	4	3	5	5	3	3	5	3	5	5	1	3	7	3	5	6	3	5
4	4	20	174	2	28	4	2	3	2	6	3	1	1	1	0	0	0	5	6	3	3	7	6	3	3	2	6	5	3	5	6	4	3	5	5	3	3	5	3	5	5	1	3	7	3	5	6	3	5
4	4	20	174	2	28	4	2	3	2	6	3	1	1	1	0	0	0	5	6	3	3	7	6	3	3	2	6	5	3	5	6	4	3	5	5	3	3	5	3	5	5	1	3	7	3	5	6	3	5
4	4	20	174	2	28	4	2	3	2	6	3	1	1	1	0	0	0	5	6	3	3	7	6	3	3	2	6	5	3	5	6	4	3	5	5	3	3	5	3	5	5	1	3	7	3	5	6	3	5
4	4	20	174	2	28	4	2	3	2	6	3	1	1	1	0	0	0	5	6	3	3	7	6	3	3	2	6	5	3	5	6	4	3	5	5	3	3	5	3	5	5	1	3	7	3	5	6	3	5
4	4	20	174	2	28	4	2	3	2	6	3	1	1	1	0	0	0	5	6	3	3	7	6	3	3	2	6	5	3	5	6	4	3	5	5	3	3	5	3	5	5	1	3	7	3	5	6	3	5
4	4	20	174	2	28	4	2	3	2	6	3	1	1	1	0	0	0	5	6	3	3	7	6	3	3	2	6	5	3	5	6	4	3	5	5	3	3	5	3	5	5	1	3	7	3	5	6	3	5
4	4	20	174	2	28	4	2	3	2	6	3	1	1	1	0	0	0	5	6	3	3	7	6	3	3	2	6	5	3	5	6	4	3	5	5	3	3	5	3	5	5	1	3	7	3	5	6	3	5
4	4	20	174	2	28	4	2	3	2	6	3	1	1	1	0	0	0	5	6	3	3	7	6	3	3	2	6	5	3	5	6	4	3	5	5	3	3	5	3	5	5	1	3	7	3	5	6	3	5
4	4	20	174	2	28	4	2	3	2	6	3	1	1	1	0	0	0	5	6	3	3	7	6	3	3	2	6	5	3	5	6	4	3	5	5	3	3	5	3	5	5	1	3	7	3	5	6	3	5
4	4	21	175	2	48	4	2	4	4	4	3	1	1	1	1	0	0	7	6	3	4	7	7	5	3	4	7	7	7	7	5	7	4	4	5	5	4	6	5	5	7	7	2	6	1	5	7	2	7
4	4	21	175	2	48	4	2	4	4	4	3	1	1	1	1	0	0	7	6	3	4	7	7	5	3	4	7	7	7	7	5	7	4	4	5	5	4	6	5	5	7	7	2	6	1	5	7	2	7
4	4	21	175	2	48	4	2	4	4	4	3	1	1	1	1	0	0	7	6	3	4	7	7	5	3	4	7	7	7	7	5	7	4	4	5	5	4	6	5	5	7	7	2	6	1	5	7	2	7
4	4	21	175	2	48	4	2	4	4	4	3	1	1	1	1	0	0	7	6	3	4	7	7	5	3	4	7	7	7	7	5	7	4	4	5	5	4	6	5	5	7	7	2	6	1	5	7	2	7
4	4	21	175	2	48	4	2	4	4	4	3	1	1	1	1	0	0	7	6	3	4	7	7	5	3	4	7	7	7	7	5	7	4	4	5	5	4	6	5	5	7	7	2	6	1	5	7	2	7
4	4	21	175	2	48	4	2	4	4	4	3	1	1	1	1	0	0	7	6	3	4	7	7	5	3	4	7	7	7	7	5	7	4	4	5	5	4	6	5	5	7	7	2	6	1	5	7	2	7
4	4	21	175	2	48	4	2	4	4	4	3	1	1	1	1	0	0	7	6	3	4	7	7	5	3	4	7	7	7	7	5	7	4	4	5	5	4	6	5	5	7	7	2	6	1	5	7	2	7
4	4	21	175	2	48	4	2	4	4	4	3	1	1	1	1	0	0	7	6	3	4	7	7	5	3	4	7	7	7	7	5	7	4	4	5	5	4	6	5	5	7	7	2	6	1	5	7	2	7
4	4	21	175	2	48	4	2	4	4	4	3	1	1	1	1	0	0	7	6	3	4	7	7	5	3	4	7	7	7	7	5	7	4	4	5	5	4	6	5	5	7	7	2	6	1	5	7	2	7
4	4	21	175	2	48	4	2	4	4	4	3	1	1	1	1	0	0	7	6	3	4	7	7	5	3	4	7	7	7	7	5	7	4	4	5	5	4	6	5	5	7	7	2	6	1	5	7	2	7
4	4	21	175	2	48	4	2	4	4	4	3	1	1	1	1	0	0	7	6	3	4	7	7	5	3	4	7	7	7	7	5	7	4	4	5	5	4	6	5	5	7	7	2	6	1	5	7	2	7
4	4	21	175	2	48	4	2	4	4	4	3	1	1	1	1	0	0	7	6	3	4	7	7	5	3	4	7	7	7	7	5	7	4	4	5	5	4	6	5	5	7	7	2	6	1	5	7	2	7
4	4	21	175	2	48	4	2	4	4	4	3	1	1	1	1	0	0	7	6	3	4	7	7	5	3	4	7	7	7	7	5	7	4	4	5	5	4	6	5	5	7	7	2	6	1	5	7	2	7
4	4	21	175	2	48	4	2	4	4	4	3	1	1	1	1	0	0	7	6	3	4	7	7	5	3	4	7	7	7	7	5	7	4	4	5	5	4	6	5	5	7	7	2	6	1	5	7	2	7
4	4	21	175	2	48	4	2	4	4	4	3	1	1	1	1	0	0	7	6	3	4	7	7	5	3	4	7	7	7	7	5	7	4	4	5	5	4	6	5	5	7	7	2	6	1	5	7	2	7
4	4	21	175	2	48	4	2	4	4	4	3	1	1	1	1	0	0	7	6	3	4	7	7	5	3	4	7	7	7	7	5	7	4	4	5	5	4	6	5	5	7	7	2	6	1	5	7	2	7
4	4	21	175	2	48	4	2	4	4	4	3	1	1	1	1	0	0	7	6	3	4	7	7	5	3	4	7	7	7	7	5	7	4	4	5	5	4	6	5	5	7	7	2	6	1	5	7	2	7
4	4	21	175	2	48	4	2	4	4	4	3	1	1	1	1	0	0	7	6	3	4	7	7	5	3	4	7	7	7	7	5	7	4	4	5	5	4	6	5	5	7	7	2	6	1	5	7	2	7
4	4	21	175	2	48	4	2	4	4	4	3	1	1	1	1	0	0	7	6	3	4	7	7	5	3	4	7	7	7	7	5	7	4	4	5	5	4	6	5	5	7	7	2	6	1	5	7	2	7
4	4	21	175	2	48	4	2	4	4	4	3	1	1	1	1	0	0	7	6	3	4	7	7	5	3	4	7	7	7	7	5	7	4	4	5	5	4	6	5	5	7	7	2	6	1	5	7	2	7
4	4	22	176	2	55	4	2	5	4	6	4	3	1	1	1	0	0	3	4	5	4	5	3	3	5	3	5	5	4	5	4	5	5	5	5	4	5	4	6	5	5	5	5	4	4	5	6	6	6
4	4	22	176	2	55	4	2	5	4	6	4	3	1	1	1	0	0	3	4	5	4	5	3	3	5	3	5	5	4	5	4	5	5	5	5	4	5	4	6	5	5	5	5	4	4	5	6	6	6
4	4	22	176	2	55	4	2	5	4	6	4	3	1	1	1	0	0	3	4	5	4	5	3	3	5	3	5	5	4	5	4	5	5	5	5	4	5	4	6	5	5	5	5	4	4	5	6	6	6
4	4	22	176	2	55	4	2	5	4	6	4	3	1	1	1	0	0	3	4	5	4	5	3	3	5	3	5	5	4	5	4	5	5	5	5	4	5	4	6	5	5	5	5	4	4	5	6	6	6
4	4	22	176	2	55	4	2	5	4	6	4	3	1	1	1	0	0	3	4	5	4	5	3	3	5	3	5	5	4	5	4	5	5	5	5	4	5	4	6	5	5	5	5	4	4	5	6	6	6
4	4	22	176	2	55	4	2	5	4	6	4	3	1	1	1	0	0	3	4	5	4	5	3	3	5	3	5	5	4	5	4	5	5	5	5	4	5	4	6	5	5	5	5	4	4	5	6	6	6
4	4	22	176	2	55	4	2	5	4	6	4	3	1	1	1	0	0	3	4	5	4	5	3	3	5	3	5	5	4	5	4	5	5	5	5	4	5	4	6	5	5	5	5	4	4	5	6	6	6
4	4	22	176	2	55	4	2	5	4	6	4	3	1	1	1	0	0	3	4	5	4	5	3	3	5	3	5	5	4	5	4	5	5	5	5	4	5	4	6	5	5	5	5	4	4	5	6	6	6
4	4	22	176	2	55	4	2	5	4	6	4	3	1	1	1	0	0	3	4	5	4	5	3	3	5	3	5	5	4	5	4	5	5	5	5	4	5	4	6	5	5	5	5	4	4	5	6	6	6
4	4	22	176	2	55	4	2	5	4	6	4	3	1	1	1	0	0	3	4	5	4	5	3	3	5	3	5	5	4	5	4	5	5	5	5	4	5	4	6	5	5	5	5	4	4	5	6	6	6
4	4	22	176	2	55	4	2	5	4	6	4	3	1	1	1	0	0	3	4	5	4	5	3	3	5	3	5	5	4	5	4	5	5	5	5	4	5	4	6	5	5	5	5	4	4	5	6	6	6
4	4	22	176	2	55	4	2	5	4	6	4	3	1	1	1	0	0	3	4	5	4	5	3	3	5	3	5	5	4	5	4	5	5	5	5	4	5	4	6	5	5	5	5	4	4	5	6	6	6
4	4	22	176	2	55	4	2	5	4	6	4	3	1	1	1	0	0	3	4	5	4	5	3	3	5	3	5	5	4	5	4	5	5	5	5	4	5	4	6	5	5	5	5	4	4	5	6	6	6
4	4	22	176	2	55	4	2	5	4	6	4	3	1	1	1	0	0	3	4	5	4	5	3	3	5	3	5	5	4	5	4	5	5	5	5	4	5	4	6	5	5	5	5	4	4	5	6	6	6
4	4	22	176	2	55	4	2	5	4	6	4	3	1	1	1	0	0	3	4	5	4	5	3	3	5	3	5	5	4	5	4	5	5	5	5	4	5	4	6	5	5	5	5	4	4	5	6	6	6
4	4	22	176	2	55	4	2	5	4	6	4	3	1	1	1	0	0	3	4	5	4	5	3	3	5	3	5	5	4	5	4	5	5	5	5	4	5	4	6	5	5	5	5	4	4	5	6	6	6
4	4	22	176	2	55	4	2	5	4	6	4	3	1	1	1	0	0	3	4	5	4	5	3	3	5	3	5	5	4	5	4	5	5	5	5	4	5	4	6	5	5	5	5	4	4	5	6	6	6
4	4	22	176	2	55	4	2	5	4	6	4	3	1	1	1	0	0	3	4	5	4	5	3	3	5	3	5	5	4	5	4	5	5	5	5	4	5	4	6	5	5	5	5	4	4	5	6	6	6
4	4	22	176	2	55	4	2	5	4	6	4	3	1	1	1	0	0	3	4	5	4	5	3	3	5	3	5	5	4	5	4	5	5	5	5	4	5	4	6	5	5	5	5	4	4	5	6	6	6
4	4	22	176	2	55	4	2	5	4	6	4	3	1	1	1	0	0	3	4	5	4	5	3	3	5	3	5	5	4	5	4	5	5	5	5	4	5	4	6	5	5	5	5	4	4	5	6	6	6
4	4	23	177	1	21	4	4	11	3	5	5	2	1	1	1	0	0	5	2	1	6	2	6	2	1	6	7	5	3	6	3	6	5	2	2	4	4	7	6	7	3	4	2	6	7	1	6	3	7
4	4	23	177	1	21	4	4	11	3	5	5	2	1	1	1	0	0	5	2	1	6	2	6	2	1	6	7	5	3	6	3	6	5	2	2	4	4	7	6	7	3	4	2	6	7	1	6	3	7
4	4	23	177	1	21	4	4	11	3	5	5	2	1	1	1	0	0	5	2	1	6	2	6	2	1	6	7	5	3	6	3	6	5	2	2	4	4	7	6	7	3	4	2	6	7	1	6	3	7
4	4	23	177	1	21	4	4	11	3	5	5	2	1	1	1	0	0	5	2	1	6	2	6	2	1	6	7	5	3	6	3	6	5	2	2	4	4	7	6	7	3	4	2	6	7	1	6	3	7
4	4	23	177	1	21	4	4	11	3	5	5	2	1	1	1	0	0	5	2	1	6	2	6	2	1	6	7	5	3	6	3	6	5	2	2	4	4	7	6	7	3	4	2	6	7	1	6	3	7
4	4	23	177	1	21	4	4	11	3	5	5	2	1	1	1	0	0	5	2	1	6	2	6	2	1	6	7	5	3	6	3	6	5	2	2	4	4	7	6	7	3	4	2	6	7	1	6	3	7
4	4	23	177	1	21	4	4	11	3	5	5	2	1	1	1	0	0	5	2	1	6	2	6	2	1	6	7	5	3	6	3	6	5	2	2	4	4	7	6	7	3	4	2	6	7	1	6	3	7
4	4	23	177	1	21	4	4	11	3	5	5	2	1	1	1	0	0	5	2	1	6	2	6	2	1	6	7	5	3	6	3	6	5	2	2	4	4	7	6	7	3	4	2	6	7	1	6	3	7
4	4	23	177	1	21	4	4	11	3	5	5	2	1	1	1	0	0	5	2	1	6	2	6	2	1	6	7	5	3	6	3	6	5	2	2	4	4	7	6	7	3	4	2	6	7	1	6	3	7
4	4	23	177	1	21	4	4	11	3	5	5	2	1	1	1	0	0	5	2	1	6	2	6	2	1	6	7	5	3	6	3	6	5	2	2	4	4	7	6	7	3	4	2	6	7	1	6	3	7
4	4	23	177	1	21	4	4	11	3	5	5	2	1	1	1	0	0	5	2	1	6	2	6	2	1	6	7	5	3	6	3	6	5	2	2	4	4	7	6	7	3	4	2	6	7	1	6	3	7
4	4	23	177	1	21	4	4	11	3	5	5	2	1	1	1	0	0	5	2	1	6	2	6	2	1	6	7	5	3	6	3	6	5	2	2	4	4	7	6	7	3	4	2	6	7	1	6	3	7
4	4	23	177	1	21	4	4	11	3	5	5	2	1	1	1	0	0	5	2	1	6	2	6	2	1	6	7	5	3	6	3	6	5	2	2	4	4	7	6	7	3	4	2	6	7	1	6	3	7
4	4	23	177	1	21	4	4	11	3	5	5	2	1	1	1	0	0	5	2	1	6	2	6	2	1	6	7	5	3	6	3	6	5	2	2	4	4	7	6	7	3	4	2	6	7	1	6	3	7
4	4	23	177	1	21	4	4	11	3	5	5	2	1	1	1	0	0	5	2	1	6	2	6	2	1	6	7	5	3	6	3	6	5	2	2	4	4	7	6	7	3	4	2	6	7	1	6	3	7
4	4	23	177	1	21	4	4	11	3	5	5	2	1	1	1	0	0	5	2	1	6	2	6	2	1	6	7	5	3	6	3	6	5	2	2	4	4	7	6	7	3	4	2	6	7	1	6	3	7
4	4	23	177	1	21	4	4	11	3	5	5	2	1	1	1	0	0	5	2	1	6	2	6	2	1	6	7	5	3	6	3	6	5	2	2	4	4	7	6	7	3	4	2	6	7	1	6	3	7
4	4	23	177	1	21	4	4	11	3	5	5	2	1	1	1	0	0	5	2	1	6	2	6	2	1	6	7	5	3	6	3	6	5	2	2	4	4	7	6	7	3	4	2	6	7	1	6	3	7
4	4	23	177	1	21	4	4	11	3	5	5	2	1	1	1	0	0	5	2	1	6	2	6	2	1	6	7	5	3	6	3	6	5	2	2	4	4	7	6	7	3	4	2	6	7	1	6	3	7
4	4	23	177	1	21	4	4	11	3	5	5	2	1	1	1	0	0	5	2	1	6	2	6	2	1	6	7	5	3	6	3	6	5	2	2	4	4	7	6	7	3	4	2	6	7	1	6	3	7
4	4	24	178	2	56	4	2	4	2	4	5	5	1	0	0	1	1	5	5	6	6	5	5	5	6	6	6	5	5	5	4	4	5	4	4	4	4	4	5	6	3	5	4	4	3	5	5	2	3
4	4	24	178	2	56	4	2	4	2	4	5	5	1	0	0	1	1	5	5	6	6	5	5	5	6	6	6	5	5	5	4	4	5	4	4	4	4	4	5	6	3	5	4	4	3	5	5	2	3
4	4	24	178	2	56	4	2	4	2	4	5	5	1	0	0	1	1	5	5	6	6	5	5	5	6	6	6	5	5	5	4	4	5	4	4	4	4	4	5	6	3	5	4	4	3	5	5	2	3
4	4	24	178	2	56	4	2	4	2	4	5	5	1	0	0	1	1	5	5	6	6	5	5	5	6	6	6	5	5	5	4	4	5	4	4	4	4	4	5	6	3	5	4	4	3	5	5	2	3
4	4	24	178	2	56	4	2	4	2	4	5	5	1	0	0	1	1	5	5	6	6	5	5	5	6	6	6	5	5	5	4	4	5	4	4	4	4	4	5	6	3	5	4	4	3	5	5	2	3
4	4	24	178	2	56	4	2	4	2	4	5	5	1	0	0	1	1	5	5	6	6	5	5	5	6	6	6	5	5	5	4	4	5	4	4	4	4	4	5	6	3	5	4	4	3	5	5	2	3
4	4	24	178	2	56	4	2	4	2	4	5	5	1	0	0	1	1	5	5	6	6	5	5	5	6	6	6	5	5	5	4	4	5	4	4	4	4	4	5	6	3	5	4	4	3	5	5	2	3
4	4	24	178	2	56	4	2	4	2	4	5	5	1	0	0	1	1	5	5	6	6	5	5	5	6	6	6	5	5	5	4	4	5	4	4	4	4	4	5	6	3	5	4	4	3	5	5	2	3
4	4	24	178	2	56	4	2	4	2	4	5	5	1	0	0	1	1	5	5	6	6	5	5	5	6	6	6	5	5	5	4	4	5	4	4	4	4	4	5	6	3	5	4	4	3	5	5	2	3
4	4	24	178	2	56	4	2	4	2	4	5	5	1	0	0	1	1	5	5	6	6	5	5	5	6	6	6	5	5	5	4	4	5	4	4	4	4	4	5	6	3	5	4	4	3	5	5	2	3
4	4	24	178	2	56	4	2	4	2	4	5	5	1	0	0	1	1	5	5	6	6	5	5	5	6	6	6	5	5	5	4	4	5	4	4	4	4	4	5	6	3	5	4	4	3	5	5	2	3
4	4	24	178	2	56	4	2	4	2	4	5	5	1	0	0	1	1	5	5	6	6	5	5	5	6	6	6	5	5	5	4	4	5	4	4	4	4	4	5	6	3	5	4	4	3	5	5	2	3
4	4	24	178	2	56	4	2	4	2	4	5	5	1	0	0	1	1	5	5	6	6	5	5	5	6	6	6	5	5	5	4	4	5	4	4	4	4	4	5	6	3	5	4	4	3	5	5	2	3
4	4	24	178	2	56	4	2	4	2	4	5	5	1	0	0	1	1	5	5	6	6	5	5	5	6	6	6	5	5	5	4	4	5	4	4	4	4	4	5	6	3	5	4	4	3	5	5	2	3
4	4	24	178	2	56	4	2	4	2	4	5	5	1	0	0	1	1	5	5	6	6	5	5	5	6	6	6	5	5	5	4	4	5	4	4	4	4	4	5	6	3	5	4	4	3	5	5	2	3
4	4	24	178	2	56	4	2	4	2	4	5	5	1	0	0	1	1	5	5	6	6	5	5	5	6	6	6	5	5	5	4	4	5	4	4	4	4	4	5	6	3	5	4	4	3	5	5	2	3
4	4	24	178	2	56	4	2	4	2	4	5	5	1	0	0	1	1	5	5	6	6	5	5	5	6	6	6	5	5	5	4	4	5	4	4	4	4	4	5	6	3	5	4	4	3	5	5	2	3
4	4	24	178	2	56	4	2	4	2	4	5	5	1	0	0	1	1	5	5	6	6	5	5	5	6	6	6	5	5	5	4	4	5	4	4	4	4	4	5	6	3	5	4	4	3	5	5	2	3
4	4	24	178	2	56	4	2	4	2	4	5	5	1	0	0	1	1	5	5	6	6	5	5	5	6	6	6	5	5	5	4	4	5	4	4	4	4	4	5	6	3	5	4	4	3	5	5	2	3
4	4	24	178	2	56	4	2	4	2	4	5	5	1	0	0	1	1	5	5	6	6	5	5	5	6	6	6	5	5	5	4	4	5	4	4	4	4	4	5	6	3	5	4	4	3	5	5	2	3
4	4	25	179	2	46	4	2	4	4	4	5	3	1	1	0	0	0	5	6	5	5	6	7	5	6	5	7	7	7	6	2	7	6	7	6	6	3	3	3	4	5	2	2	3	2	5	1	1	2
4	4	25	179	2	46	4	2	4	4	4	5	3	1	1	0	0	0	5	6	5	5	6	7	5	6	5	7	7	7	6	2	7	6	7	6	6	3	3	3	4	5	2	2	3	2	5	1	1	2
4	4	25	179	2	46	4	2	4	4	4	5	3	1	1	0	0	0	5	6	5	5	6	7	5	6	5	7	7	7	6	2	7	6	7	6	6	3	3	3	4	5	2	2	3	2	5	1	1	2
4	4	25	179	2	46	4	2	4	4	4	5	3	1	1	0	0	0	5	6	5	5	6	7	5	6	5	7	7	7	6	2	7	6	7	6	6	3	3	3	4	5	2	2	3	2	5	1	1	2
4	4	25	179	2	46	4	2	4	4	4	5	3	1	1	0	0	0	5	6	5	5	6	7	5	6	5	7	7	7	6	2	7	6	7	6	6	3	3	3	4	5	2	2	3	2	5	1	1	2
4	4	25	179	2	46	4	2	4	4	4	5	3	1	1	0	0	0	5	6	5	5	6	7	5	6	5	7	7	7	6	2	7	6	7	6	6	3	3	3	4	5	2	2	3	2	5	1	1	2
4	4	25	179	2	46	4	2	4	4	4	5	3	1	1	0	0	0	5	6	5	5	6	7	5	6	5	7	7	7	6	2	7	6	7	6	6	3	3	3	4	5	2	2	3	2	5	1	1	2
4	4	25	179	2	46	4	2	4	4	4	5	3	1	1	0	0	0	5	6	5	5	6	7	5	6	5	7	7	7	6	2	7	6	7	6	6	3	3	3	4	5	2	2	3	2	5	1	1	2
4	4	25	179	2	46	4	2	4	4	4	5	3	1	1	0	0	0	5	6	5	5	6	7	5	6	5	7	7	7	6	2	7	6	7	6	6	3	3	3	4	5	2	2	3	2	5	1	1	2
4	4	25	179	2	46	4	2	4	4	4	5	3	1	1	0	0	0	5	6	5	5	6	7	5	6	5	7	7	7	6	2	7	6	7	6	6	3	3	3	4	5	2	2	3	2	5	1	1	2
4	4	25	179	2	46	4	2	4	4	4	5	3	1	1	0	0	0	5	6	5	5	6	7	5	6	5	7	7	7	6	2	7	6	7	6	6	3	3	3	4	5	2	2	3	2	5	1	1	2
4	4	25	179	2	46	4	2	4	4	4	5	3	1	1	0	0	0	5	6	5	5	6	7	5	6	5	7	7	7	6	2	7	6	7	6	6	3	3	3	4	5	2	2	3	2	5	1	1	2
4	4	25	179	2	46	4	2	4	4	4	5	3	1	1	0	0	0	5	6	5	5	6	7	5	6	5	7	7	7	6	2	7	6	7	6	6	3	3	3	4	5	2	2	3	2	5	1	1	2
4	4	25	179	2	46	4	2	4	4	4	5	3	1	1	0	0	0	5	6	5	5	6	7	5	6	5	7	7	7	6	2	7	6	7	6	6	3	3	3	4	5	2	2	3	2	5	1	1	2
4	4	25	179	2	46	4	2	4	4	4	5	3	1	1	0	0	0	5	6	5	5	6	7	5	6	5	7	7	7	6	2	7	6	7	6	6	3	3	3	4	5	2	2	3	2	5	1	1	2
4	4	25	179	2	46	4	2	4	4	4	5	3	1	1	0	0	0	5	6	5	5	6	7	5	6	5	7	7	7	6	2	7	6	7	6	6	3	3	3	4	5	2	2	3	2	5	1	1	2
4	4	25	179	2	46	4	2	4	4	4	5	3	1	1	0	0	0	5	6	5	5	6	7	5	6	5	7	7	7	6	2	7	6	7	6	6	3	3	3	4	5	2	2	3	2	5	1	1	2
4	4	25	179	2	46	4	2	4	4	4	5	3	1	1	0	0	0	5	6	5	5	6	7	5	6	5	7	7	7	6	2	7	6	7	6	6	3	3	3	4	5	2	2	3	2	5	1	1	2
4	4	25	179	2	46	4	2	4	4	4	5	3	1	1	0	0	0	5	6	5	5	6	7	5	6	5	7	7	7	6	2	7	6	7	6	6	3	3	3	4	5	2	2	3	2	5	1	1	2
4	4	25	179	2	46	4	2	4	4	4	5	3	1	1	0	0	0	5	6	5	5	6	7	5	6	5	7	7	7	6	2	7	6	7	6	6	3	3	3	4	5	2	2	3	2	5	1	1	2
4	4	26	180	1	24	4	4	11	4	7	5	1	1	0	1	0	0	6	4	3	2	7	4	6	6	4	7	6	2	5	2	7	5	3	6	5	4	5	6	5	3	2	6	7	6	6	1	2	1
4	4	26	180	1	24	4	4	11	4	7	5	1	1	0	1	0	0	6	4	3	2	7	4	6	6	4	7	6	2	5	2	7	5	3	6	5	4	5	6	5	3	2	6	7	6	6	1	2	1
4	4	26	180	1	24	4	4	11	4	7	5	1	1	0	1	0	0	6	4	3	2	7	4	6	6	4	7	6	2	5	2	7	5	3	6	5	4	5	6	5	3	2	6	7	6	6	1	2	1
4	4	26	180	1	24	4	4	11	4	7	5	1	1	0	1	0	0	6	4	3	2	7	4	6	6	4	7	6	2	5	2	7	5	3	6	5	4	5	6	5	3	2	6	7	6	6	1	2	1
4	4	26	180	1	24	4	4	11	4	7	5	1	1	0	1	0	0	6	4	3	2	7	4	6	6	4	7	6	2	5	2	7	5	3	6	5	4	5	6	5	3	2	6	7	6	6	1	2	1
4	4	26	180	1	24	4	4	11	4	7	5	1	1	0	1	0	0	6	4	3	2	7	4	6	6	4	7	6	2	5	2	7	5	3	6	5	4	5	6	5	3	2	6	7	6	6	1	2	1
4	4	26	180	1	24	4	4	11	4	7	5	1	1	0	1	0	0	6	4	3	2	7	4	6	6	4	7	6	2	5	2	7	5	3	6	5	4	5	6	5	3	2	6	7	6	6	1	2	1
4	4	26	180	1	24	4	4	11	4	7	5	1	1	0	1	0	0	6	4	3	2	7	4	6	6	4	7	6	2	5	2	7	5	3	6	5	4	5	6	5	3	2	6	7	6	6	1	2	1
4	4	26	180	1	24	4	4	11	4	7	5	1	1	0	1	0	0	6	4	3	2	7	4	6	6	4	7	6	2	5	2	7	5	3	6	5	4	5	6	5	3	2	6	7	6	6	1	2	1
4	4	26	180	1	24	4	4	11	4	7	5	1	1	0	1	0	0	6	4	3	2	7	4	6	6	4	7	6	2	5	2	7	5	3	6	5	4	5	6	5	3	2	6	7	6	6	1	2	1
4	4	26	180	1	24	4	4	11	4	7	5	1	1	0	1	0	0	6	4	3	2	7	4	6	6	4	7	6	2	5	2	7	5	3	6	5	4	5	6	5	3	2	6	7	6	6	1	2	1
4	4	26	180	1	24	4	4	11	4	7	5	1	1	0	1	0	0	6	4	3	2	7	4	6	6	4	7	6	2	5	2	7	5	3	6	5	4	5	6	5	3	2	6	7	6	6	1	2	1
4	4	26	180	1	24	4	4	11	4	7	5	1	1	0	1	0	0	6	4	3	2	7	4	6	6	4	7	6	2	5	2	7	5	3	6	5	4	5	6	5	3	2	6	7	6	6	1	2	1
4	4	26	180	1	24	4	4	11	4	7	5	1	1	0	1	0	0	6	4	3	2	7	4	6	6	4	7	6	2	5	2	7	5	3	6	5	4	5	6	5	3	2	6	7	6	6	1	2	1
4	4	26	180	1	24	4	4	11	4	7	5	1	1	0	1	0	0	6	4	3	2	7	4	6	6	4	7	6	2	5	2	7	5	3	6	5	4	5	6	5	3	2	6	7	6	6	1	2	1
4	4	26	180	1	24	4	4	11	4	7	5	1	1	0	1	0	0	6	4	3	2	7	4	6	6	4	7	6	2	5	2	7	5	3	6	5	4	5	6	5	3	2	6	7	6	6	1	2	1
4	4	26	180	1	24	4	4	11	4	7	5	1	1	0	1	0	0	6	4	3	2	7	4	6	6	4	7	6	2	5	2	7	5	3	6	5	4	5	6	5	3	2	6	7	6	6	1	2	1
4	4	26	180	1	24	4	4	11	4	7	5	1	1	0	1	0	0	6	4	3	2	7	4	6	6	4	7	6	2	5	2	7	5	3	6	5	4	5	6	5	3	2	6	7	6	6	1	2	1
4	4	26	180	1	24	4	4	11	4	7	5	1	1	0	1	0	0	6	4	3	2	7	4	6	6	4	7	6	2	5	2	7	5	3	6	5	4	5	6	5	3	2	6	7	6	6	1	2	1
4	4	26	180	1	24	4	4	11	4	7	5	1	1	0	1	0	0	6	4	3	2	7	4	6	6	4	7	6	2	5	2	7	5	3	6	5	4	5	6	5	3	2	6	7	6	6	1	2	1
4	4	27	181	1	27	4	4	11	5	8	4	2	1	1	0	0	1	6	6	5	5	7	7	6	5	4	7	5	6	4	5	6	2	5	6	3	3	6	6	6	4	5	1	2	2	6	2	3	5
4	4	27	181	1	27	4	4	11	5	8	4	2	1	1	0	0	1	6	6	5	5	7	7	6	5	4	7	5	6	4	5	6	2	5	6	3	3	6	6	6	4	5	1	2	2	6	2	3	5
4	4	27	181	1	27	4	4	11	5	8	4	2	1	1	0	0	1	6	6	5	5	7	7	6	5	4	7	5	6	4	5	6	2	5	6	3	3	6	6	6	4	5	1	2	2	6	2	3	5
4	4	27	181	1	27	4	4	11	5	8	4	2	1	1	0	0	1	6	6	5	5	7	7	6	5	4	7	5	6	4	5	6	2	5	6	3	3	6	6	6	4	5	1	2	2	6	2	3	5
4	4	27	181	1	27	4	4	11	5	8	4	2	1	1	0	0	1	6	6	5	5	7	7	6	5	4	7	5	6	4	5	6	2	5	6	3	3	6	6	6	4	5	1	2	2	6	2	3	5
4	4	27	181	1	27	4	4	11	5	8	4	2	1	1	0	0	1	6	6	5	5	7	7	6	5	4	7	5	6	4	5	6	2	5	6	3	3	6	6	6	4	5	1	2	2	6	2	3	5
4	4	27	181	1	27	4	4	11	5	8	4	2	1	1	0	0	1	6	6	5	5	7	7	6	5	4	7	5	6	4	5	6	2	5	6	3	3	6	6	6	4	5	1	2	2	6	2	3	5
4	4	27	181	1	27	4	4	11	5	8	4	2	1	1	0	0	1	6	6	5	5	7	7	6	5	4	7	5	6	4	5	6	2	5	6	3	3	6	6	6	4	5	1	2	2	6	2	3	5
4	4	27	181	1	27	4	4	11	5	8	4	2	1	1	0	0	1	6	6	5	5	7	7	6	5	4	7	5	6	4	5	6	2	5	6	3	3	6	6	6	4	5	1	2	2	6	2	3	5
4	4	27	181	1	27	4	4	11	5	8	4	2	1	1	0	0	1	6	6	5	5	7	7	6	5	4	7	5	6	4	5	6	2	5	6	3	3	6	6	6	4	5	1	2	2	6	2	3	5
4	4	27	181	1	27	4	4	11	5	8	4	2	1	1	0	0	1	6	6	5	5	7	7	6	5	4	7	5	6	4	5	6	2	5	6	3	3	6	6	6	4	5	1	2	2	6	2	3	5
4	4	27	181	1	27	4	4	11	5	8	4	2	1	1	0	0	1	6	6	5	5	7	7	6	5	4	7	5	6	4	5	6	2	5	6	3	3	6	6	6	4	5	1	2	2	6	2	3	5
4	4	27	181	1	27	4	4	11	5	8	4	2	1	1	0	0	1	6	6	5	5	7	7	6	5	4	7	5	6	4	5	6	2	5	6	3	3	6	6	6	4	5	1	2	2	6	2	3	5
4	4	27	181	1	27	4	4	11	5	8	4	2	1	1	0	0	1	6	6	5	5	7	7	6	5	4	7	5	6	4	5	6	2	5	6	3	3	6	6	6	4	5	1	2	2	6	2	3	5
4	4	27	181	1	27	4	4	11	5	8	4	2	1	1	0	0	1	6	6	5	5	7	7	6	5	4	7	5	6	4	5	6	2	5	6	3	3	6	6	6	4	5	1	2	2	6	2	3	5
4	4	27	181	1	27	4	4	11	5	8	4	2	1	1	0	0	1	6	6	5	5	7	7	6	5	4	7	5	6	4	5	6	2	5	6	3	3	6	6	6	4	5	1	2	2	6	2	3	5
4	4	27	181	1	27	4	4	11	5	8	4	2	1	1	0	0	1	6	6	5	5	7	7	6	5	4	7	5	6	4	5	6	2	5	6	3	3	6	6	6	4	5	1	2	2	6	2	3	5
4	4	27	181	1	27	4	4	11	5	8	4	2	1	1	0	0	1	6	6	5	5	7	7	6	5	4	7	5	6	4	5	6	2	5	6	3	3	6	6	6	4	5	1	2	2	6	2	3	5
4	4	27	181	1	27	4	4	11	5	8	4	2	1	1	0	0	1	6	6	5	5	7	7	6	5	4	7	5	6	4	5	6	2	5	6	3	3	6	6	6	4	5	1	2	2	6	2	3	5
4	4	27	181	1	27	4	4	11	5	8	4	2	1	1	0	0	1	6	6	5	5	7	7	6	5	4	7	5	6	4	5	6	2	5	6	3	3	6	6	6	4	5	1	2	2	6	2	3	5
4	4	28	182	2	41	4	2	4	3	7	5	3	1	1	1	0	0	6	6	4	4	7	7	5	6	6	6	5	3	4	5	6	4	4	6	5	4	6	5	5	5	2	6	6	6	5	6	6	6
4	4	28	182	2	41	4	2	4	3	7	5	3	1	1	1	0	0	6	6	4	4	7	7	5	6	6	6	5	3	4	5	6	4	4	6	5	4	6	5	5	5	2	6	6	6	5	6	6	6
4	4	28	182	2	41	4	2	4	3	7	5	3	1	1	1	0	0	6	6	4	4	7	7	5	6	6	6	5	3	4	5	6	4	4	6	5	4	6	5	5	5	2	6	6	6	5	6	6	6
4	4	28	182	2	41	4	2	4	3	7	5	3	1	1	1	0	0	6	6	4	4	7	7	5	6	6	6	5	3	4	5	6	4	4	6	5	4	6	5	5	5	2	6	6	6	5	6	6	6
4	4	28	182	2	41	4	2	4	3	7	5	3	1	1	1	0	0	6	6	4	4	7	7	5	6	6	6	5	3	4	5	6	4	4	6	5	4	6	5	5	5	2	6	6	6	5	6	6	6
4	4	28	182	2	41	4	2	4	3	7	5	3	1	1	1	0	0	6	6	4	4	7	7	5	6	6	6	5	3	4	5	6	4	4	6	5	4	6	5	5	5	2	6	6	6	5	6	6	6
4	4	28	182	2	41	4	2	4	3	7	5	3	1	1	1	0	0	6	6	4	4	7	7	5	6	6	6	5	3	4	5	6	4	4	6	5	4	6	5	5	5	2	6	6	6	5	6	6	6
4	4	28	182	2	41	4	2	4	3	7	5	3	1	1	1	0	0	6	6	4	4	7	7	5	6	6	6	5	3	4	5	6	4	4	6	5	4	6	5	5	5	2	6	6	6	5	6	6	6
4	4	28	182	2	41	4	2	4	3	7	5	3	1	1	1	0	0	6	6	4	4	7	7	5	6	6	6	5	3	4	5	6	4	4	6	5	4	6	5	5	5	2	6	6	6	5	6	6	6
4	4	28	182	2	41	4	2	4	3	7	5	3	1	1	1	0	0	6	6	4	4	7	7	5	6	6	6	5	3	4	5	6	4	4	6	5	4	6	5	5	5	2	6	6	6	5	6	6	6
4	4	28	182	2	41	4	2	4	3	7	5	3	1	1	1	0	0	6	6	4	4	7	7	5	6	6	6	5	3	4	5	6	4	4	6	5	4	6	5	5	5	2	6	6	6	5	6	6	6
4	4	28	182	2	41	4	2	4	3	7	5	3	1	1	1	0	0	6	6	4	4	7	7	5	6	6	6	5	3	4	5	6	4	4	6	5	4	6	5	5	5	2	6	6	6	5	6	6	6
4	4	28	182	2	41	4	2	4	3	7	5	3	1	1	1	0	0	6	6	4	4	7	7	5	6	6	6	5	3	4	5	6	4	4	6	5	4	6	5	5	5	2	6	6	6	5	6	6	6
4	4	28	182	2	41	4	2	4	3	7	5	3	1	1	1	0	0	6	6	4	4	7	7	5	6	6	6	5	3	4	5	6	4	4	6	5	4	6	5	5	5	2	6	6	6	5	6	6	6
4	4	28	182	2	41	4	2	4	3	7	5	3	1	1	1	0	0	6	6	4	4	7	7	5	6	6	6	5	3	4	5	6	4	4	6	5	4	6	5	5	5	2	6	6	6	5	6	6	6
4	4	28	182	2	41	4	2	4	3	7	5	3	1	1	1	0	0	6	6	4	4	7	7	5	6	6	6	5	3	4	5	6	4	4	6	5	4	6	5	5	5	2	6	6	6	5	6	6	6
4	4	28	182	2	41	4	2	4	3	7	5	3	1	1	1	0	0	6	6	4	4	7	7	5	6	6	6	5	3	4	5	6	4	4	6	5	4	6	5	5	5	2	6	6	6	5	6	6	6
4	4	28	182	2	41	4	2	4	3	7	5	3	1	1	1	0	0	6	6	4	4	7	7	5	6	6	6	5	3	4	5	6	4	4	6	5	4	6	5	5	5	2	6	6	6	5	6	6	6
4	4	28	182	2	41	4	2	4	3	7	5	3	1	1	1	0	0	6	6	4	4	7	7	5	6	6	6	5	3	4	5	6	4	4	6	5	4	6	5	5	5	2	6	6	6	5	6	6	6
4	4	28	182	2	41	4	2	4	3	7	5	3	1	1	1	0	0	6	6	4	4	7	7	5	6	6	6	5	3	4	5	6	4	4	6	5	4	6	5	5	5	2	6	6	6	5	6	6	6
4	4	29	183	2	60	3	3	1	3	3	5	5	1	0	0	0	0	2	1	1	1	3	6	1	4	1	6	5	3	5	4	7	3	3	2	4	2	5	6	5	4	3	2	6	5	4	5	4	5
4	4	29	183	2	60	3	3	1	3	3	5	5	1	0	0	0	0	2	1	1	1	3	6	1	4	1	6	5	3	5	4	7	3	3	2	4	2	5	6	5	4	3	2	6	5	4	5	4	5
4	4	29	183	2	60	3	3	1	3	3	5	5	1	0	0	0	0	2	1	1	1	3	6	1	4	1	6	5	3	5	4	7	3	3	2	4	2	5	6	5	4	3	2	6	5	4	5	4	5
4	4	29	183	2	60	3	3	1	3	3	5	5	1	0	0	0	0	2	1	1	1	3	6	1	4	1	6	5	3	5	4	7	3	3	2	4	2	5	6	5	4	3	2	6	5	4	5	4	5
4	4	29	183	2	60	3	3	1	3	3	5	5	1	0	0	0	0	2	1	1	1	3	6	1	4	1	6	5	3	5	4	7	3	3	2	4	2	5	6	5	4	3	2	6	5	4	5	4	5
4	4	29	183	2	60	3	3	1	3	3	5	5	1	0	0	0	0	2	1	1	1	3	6	1	4	1	6	5	3	5	4	7	3	3	2	4	2	5	6	5	4	3	2	6	5	4	5	4	5
4	4	29	183	2	60	3	3	1	3	3	5	5	1	0	0	0	0	2	1	1	1	3	6	1	4	1	6	5	3	5	4	7	3	3	2	4	2	5	6	5	4	3	2	6	5	4	5	4	5
4	4	29	183	2	60	3	3	1	3	3	5	5	1	0	0	0	0	2	1	1	1	3	6	1	4	1	6	5	3	5	4	7	3	3	2	4	2	5	6	5	4	3	2	6	5	4	5	4	5
4	4	29	183	2	60	3	3	1	3	3	5	5	1	0	0	0	0	2	1	1	1	3	6	1	4	1	6	5	3	5	4	7	3	3	2	4	2	5	6	5	4	3	2	6	5	4	5	4	5
4	4	29	183	2	60	3	3	1	3	3	5	5	1	0	0	0	0	2	1	1	1	3	6	1	4	1	6	5	3	5	4	7	3	3	2	4	2	5	6	5	4	3	2	6	5	4	5	4	5
4	4	29	183	2	60	3	3	1	3	3	5	5	1	0	0	0	0	2	1	1	1	3	6	1	4	1	6	5	3	5	4	7	3	3	2	4	2	5	6	5	4	3	2	6	5	4	5	4	5
4	4	29	183	2	60	3	3	1	3	3	5	5	1	0	0	0	0	2	1	1	1	3	6	1	4	1	6	5	3	5	4	7	3	3	2	4	2	5	6	5	4	3	2	6	5	4	5	4	5
4	4	29	183	2	60	3	3	1	3	3	5	5	1	0	0	0	0	2	1	1	1	3	6	1	4	1	6	5	3	5	4	7	3	3	2	4	2	5	6	5	4	3	2	6	5	4	5	4	5
4	4	29	183	2	60	3	3	1	3	3	5	5	1	0	0	0	0	2	1	1	1	3	6	1	4	1	6	5	3	5	4	7	3	3	2	4	2	5	6	5	4	3	2	6	5	4	5	4	5
4	4	29	183	2	60	3	3	1	3	3	5	5	1	0	0	0	0	2	1	1	1	3	6	1	4	1	6	5	3	5	4	7	3	3	2	4	2	5	6	5	4	3	2	6	5	4	5	4	5
4	4	29	183	2	60	3	3	1	3	3	5	5	1	0	0	0	0	2	1	1	1	3	6	1	4	1	6	5	3	5	4	7	3	3	2	4	2	5	6	5	4	3	2	6	5	4	5	4	5
4	4	29	183	2	60	3	3	1	3	3	5	5	1	0	0	0	0	2	1	1	1	3	6	1	4	1	6	5	3	5	4	7	3	3	2	4	2	5	6	5	4	3	2	6	5	4	5	4	5
4	4	29	183	2	60	3	3	1	3	3	5	5	1	0	0	0	0	2	1	1	1	3	6	1	4	1	6	5	3	5	4	7	3	3	2	4	2	5	6	5	4	3	2	6	5	4	5	4	5
4	4	29	183	2	60	3	3	1	3	3	5	5	1	0	0	0	0	2	1	1	1	3	6	1	4	1	6	5	3	5	4	7	3	3	2	4	2	5	6	5	4	3	2	6	5	4	5	4	5
4	4	29	183	2	60	3	3	1	3	3	5	5	1	0	0	0	0	2	1	1	1	3	6	1	4	1	6	5	3	5	4	7	3	3	2	4	2	5	6	5	4	3	2	6	5	4	5	4	5
4	4	30	184	1	49	3	5	5	3	7	4	4	1	1	0	0	0	5	5	4	5	6	6	5	5	5	6	7	6	6	4	4	5	4	4	4	4	3	3	5	5	3	6	5	6	6	6	4	6
4	4	30	184	1	49	3	5	5	3	7	4	4	1	1	0	0	0	5	5	4	5	6	6	5	5	5	6	7	6	6	4	4	5	4	4	4	4	3	3	5	5	3	6	5	6	6	6	4	6
4	4	30	184	1	49	3	5	5	3	7	4	4	1	1	0	0	0	5	5	4	5	6	6	5	5	5	6	7	6	6	4	4	5	4	4	4	4	3	3	5	5	3	6	5	6	6	6	4	6
4	4	30	184	1	49	3	5	5	3	7	4	4	1	1	0	0	0	5	5	4	5	6	6	5	5	5	6	7	6	6	4	4	5	4	4	4	4	3	3	5	5	3	6	5	6	6	6	4	6
4	4	30	184	1	49	3	5	5	3	7	4	4	1	1	0	0	0	5	5	4	5	6	6	5	5	5	6	7	6	6	4	4	5	4	4	4	4	3	3	5	5	3	6	5	6	6	6	4	6
4	4	30	184	1	49	3	5	5	3	7	4	4	1	1	0	0	0	5	5	4	5	6	6	5	5	5	6	7	6	6	4	4	5	4	4	4	4	3	3	5	5	3	6	5	6	6	6	4	6
4	4	30	184	1	49	3	5	5	3	7	4	4	1	1	0	0	0	5	5	4	5	6	6	5	5	5	6	7	6	6	4	4	5	4	4	4	4	3	3	5	5	3	6	5	6	6	6	4	6
4	4	30	184	1	49	3	5	5	3	7	4	4	1	1	0	0	0	5	5	4	5	6	6	5	5	5	6	7	6	6	4	4	5	4	4	4	4	3	3	5	5	3	6	5	6	6	6	4	6
4	4	30	184	1	49	3	5	5	3	7	4	4	1	1	0	0	0	5	5	4	5	6	6	5	5	5	6	7	6	6	4	4	5	4	4	4	4	3	3	5	5	3	6	5	6	6	6	4	6
4	4	30	184	1	49	3	5	5	3	7	4	4	1	1	0	0	0	5	5	4	5	6	6	5	5	5	6	7	6	6	4	4	5	4	4	4	4	3	3	5	5	3	6	5	6	6	6	4	6
4	4	30	184	1	49	3	5	5	3	7	4	4	1	1	0	0	0	5	5	4	5	6	6	5	5	5	6	7	6	6	4	4	5	4	4	4	4	3	3	5	5	3	6	5	6	6	6	4	6
4	4	30	184	1	49	3	5	5	3	7	4	4	1	1	0	0	0	5	5	4	5	6	6	5	5	5	6	7	6	6	4	4	5	4	4	4	4	3	3	5	5	3	6	5	6	6	6	4	6
4	4	30	184	1	49	3	5	5	3	7	4	4	1	1	0	0	0	5	5	4	5	6	6	5	5	5	6	7	6	6	4	4	5	4	4	4	4	3	3	5	5	3	6	5	6	6	6	4	6
4	4	30	184	1	49	3	5	5	3	7	4	4	1	1	0	0	0	5	5	4	5	6	6	5	5	5	6	7	6	6	4	4	5	4	4	4	4	3	3	5	5	3	6	5	6	6	6	4	6
4	4	30	184	1	49	3	5	5	3	7	4	4	1	1	0	0	0	5	5	4	5	6	6	5	5	5	6	7	6	6	4	4	5	4	4	4	4	3	3	5	5	3	6	5	6	6	6	4	6
4	4	30	184	1	49	3	5	5	3	7	4	4	1	1	0	0	0	5	5	4	5	6	6	5	5	5	6	7	6	6	4	4	5	4	4	4	4	3	3	5	5	3	6	5	6	6	6	4	6
4	4	30	184	1	49	3	5	5	3	7	4	4	1	1	0	0	0	5	5	4	5	6	6	5	5	5	6	7	6	6	4	4	5	4	4	4	4	3	3	5	5	3	6	5	6	6	6	4	6
4	4	30	184	1	49	3	5	5	3	7	4	4	1	1	0	0	0	5	5	4	5	6	6	5	5	5	6	7	6	6	4	4	5	4	4	4	4	3	3	5	5	3	6	5	6	6	6	4	6
4	4	30	184	1	49	3	5	5	3	7	4	4	1	1	0	0	0	5	5	4	5	6	6	5	5	5	6	7	6	6	4	4	5	4	4	4	4	3	3	5	5	3	6	5	6	6	6	4	6
4	4	30	184	1	49	3	5	5	3	7	4	4	1	1	0	0	0	5	5	4	5	6	6	5	5	5	6	7	6	6	4	4	5	4	4	4	4	3	3	5	5	3	6	5	6	6	6	4	6
4	4	31	185	2	48	4	2	5	1	5	4	4	1	1	1	0	0	5	5	4	4	6	6	5	4	4	5	4	4	5	5	4	4	4	4	3	3	4	4	4	5	2	4	3	4	5	5	4	4
4	4	31	185	2	48	4	2	5	1	5	4	4	1	1	1	0	0	5	5	4	4	6	6	5	4	4	5	4	4	5	5	4	4	4	4	3	3	4	4	4	5	2	4	3	4	5	5	4	4
4	4	31	185	2	48	4	2	5	1	5	4	4	1	1	1	0	0	5	5	4	4	6	6	5	4	4	5	4	4	5	5	4	4	4	4	3	3	4	4	4	5	2	4	3	4	5	5	4	4
4	4	31	185	2	48	4	2	5	1	5	4	4	1	1	1	0	0	5	5	4	4	6	6	5	4	4	5	4	4	5	5	4	4	4	4	3	3	4	4	4	5	2	4	3	4	5	5	4	4
4	4	31	185	2	48	4	2	5	1	5	4	4	1	1	1	0	0	5	5	4	4	6	6	5	4	4	5	4	4	5	5	4	4	4	4	3	3	4	4	4	5	2	4	3	4	5	5	4	4
4	4	31	185	2	48	4	2	5	1	5	4	4	1	1	1	0	0	5	5	4	4	6	6	5	4	4	5	4	4	5	5	4	4	4	4	3	3	4	4	4	5	2	4	3	4	5	5	4	4
4	4	31	185	2	48	4	2	5	1	5	4	4	1	1	1	0	0	5	5	4	4	6	6	5	4	4	5	4	4	5	5	4	4	4	4	3	3	4	4	4	5	2	4	3	4	5	5	4	4
4	4	31	185	2	48	4	2	5	1	5	4	4	1	1	1	0	0	5	5	4	4	6	6	5	4	4	5	4	4	5	5	4	4	4	4	3	3	4	4	4	5	2	4	3	4	5	5	4	4
4	4	31	185	2	48	4	2	5	1	5	4	4	1	1	1	0	0	5	5	4	4	6	6	5	4	4	5	4	4	5	5	4	4	4	4	3	3	4	4	4	5	2	4	3	4	5	5	4	4
4	4	31	185	2	48	4	2	5	1	5	4	4	1	1	1	0	0	5	5	4	4	6	6	5	4	4	5	4	4	5	5	4	4	4	4	3	3	4	4	4	5	2	4	3	4	5	5	4	4
4	4	31	185	2	48	4	2	5	1	5	4	4	1	1	1	0	0	5	5	4	4	6	6	5	4	4	5	4	4	5	5	4	4	4	4	3	3	4	4	4	5	2	4	3	4	5	5	4	4
4	4	31	185	2	48	4	2	5	1	5	4	4	1	1	1	0	0	5	5	4	4	6	6	5	4	4	5	4	4	5	5	4	4	4	4	3	3	4	4	4	5	2	4	3	4	5	5	4	4
4	4	31	185	2	48	4	2	5	1	5	4	4	1	1	1	0	0	5	5	4	4	6	6	5	4	4	5	4	4	5	5	4	4	4	4	3	3	4	4	4	5	2	4	3	4	5	5	4	4
4	4	31	185	2	48	4	2	5	1	5	4	4	1	1	1	0	0	5	5	4	4	6	6	5	4	4	5	4	4	5	5	4	4	4	4	3	3	4	4	4	5	2	4	3	4	5	5	4	4
4	4	31	185	2	48	4	2	5	1	5	4	4	1	1	1	0	0	5	5	4	4	6	6	5	4	4	5	4	4	5	5	4	4	4	4	3	3	4	4	4	5	2	4	3	4	5	5	4	4
4	4	31	185	2	48	4	2	5	1	5	4	4	1	1	1	0	0	5	5	4	4	6	6	5	4	4	5	4	4	5	5	4	4	4	4	3	3	4	4	4	5	2	4	3	4	5	5	4	4
4	4	31	185	2	48	4	2	5	1	5	4	4	1	1	1	0	0	5	5	4	4	6	6	5	4	4	5	4	4	5	5	4	4	4	4	3	3	4	4	4	5	2	4	3	4	5	5	4	4
4	4	31	185	2	48	4	2	5	1	5	4	4	1	1	1	0	0	5	5	4	4	6	6	5	4	4	5	4	4	5	5	4	4	4	4	3	3	4	4	4	5	2	4	3	4	5	5	4	4
4	4	31	185	2	48	4	2	5	1	5	4	4	1	1	1	0	0	5	5	4	4	6	6	5	4	4	5	4	4	5	5	4	4	4	4	3	3	4	4	4	5	2	4	3	4	5	5	4	4
4	4	31	185	2	48	4	2	5	1	5	4	4	1	1	1	0	0	5	5	4	4	6	6	5	4	4	5	4	4	5	5	4	4	4	4	3	3	4	4	4	5	2	4	3	4	5	5	4	4
4	4	32	186	1	53	3	2	3	4	1	5	2	1	0	0	0	0	5	7	4	4	7	7	4	5	4	2	5	5	6	6	7	5	2	7	1	1	4	7	5	5	2	4	7	4	4	2	2	3
4	4	32	186	1	53	3	2	3	4	1	5	2	1	0	0	0	0	5	7	4	4	7	7	4	5	4	2	5	5	6	6	7	5	2	7	1	1	4	7	5	5	2	4	7	4	4	2	2	3
4	4	32	186	1	53	3	2	3	4	1	5	2	1	0	0	0	0	5	7	4	4	7	7	4	5	4	2	5	5	6	6	7	5	2	7	1	1	4	7	5	5	2	4	7	4	4	2	2	3
4	4	32	186	1	53	3	2	3	4	1	5	2	1	0	0	0	0	5	7	4	4	7	7	4	5	4	2	5	5	6	6	7	5	2	7	1	1	4	7	5	5	2	4	7	4	4	2	2	3
4	4	32	186	1	53	3	2	3	4	1	5	2	1	0	0	0	0	5	7	4	4	7	7	4	5	4	2	5	5	6	6	7	5	2	7	1	1	4	7	5	5	2	4	7	4	4	2	2	3
4	4	32	186	1	53	3	2	3	4	1	5	2	1	0	0	0	0	5	7	4	4	7	7	4	5	4	2	5	5	6	6	7	5	2	7	1	1	4	7	5	5	2	4	7	4	4	2	2	3
4	4	32	186	1	53	3	2	3	4	1	5	2	1	0	0	0	0	5	7	4	4	7	7	4	5	4	2	5	5	6	6	7	5	2	7	1	1	4	7	5	5	2	4	7	4	4	2	2	3
4	4	32	186	1	53	3	2	3	4	1	5	2	1	0	0	0	0	5	7	4	4	7	7	4	5	4	2	5	5	6	6	7	5	2	7	1	1	4	7	5	5	2	4	7	4	4	2	2	3
4	4	32	186	1	53	3	2	3	4	1	5	2	1	0	0	0	0	5	7	4	4	7	7	4	5	4	2	5	5	6	6	7	5	2	7	1	1	4	7	5	5	2	4	7	4	4	2	2	3
4	4	32	186	1	53	3	2	3	4	1	5	2	1	0	0	0	0	5	7	4	4	7	7	4	5	4	2	5	5	6	6	7	5	2	7	1	1	4	7	5	5	2	4	7	4	4	2	2	3
4	4	32	186	1	53	3	2	3	4	1	5	2	1	0	0	0	0	5	7	4	4	7	7	4	5	4	2	5	5	6	6	7	5	2	7	1	1	4	7	5	5	2	4	7	4	4	2	2	3
4	4	32	186	1	53	3	2	3	4	1	5	2	1	0	0	0	0	5	7	4	4	7	7	4	5	4	2	5	5	6	6	7	5	2	7	1	1	4	7	5	5	2	4	7	4	4	2	2	3
4	4	32	186	1	53	3	2	3	4	1	5	2	1	0	0	0	0	5	7	4	4	7	7	4	5	4	2	5	5	6	6	7	5	2	7	1	1	4	7	5	5	2	4	7	4	4	2	2	3
4	4	32	186	1	53	3	2	3	4	1	5	2	1	0	0	0	0	5	7	4	4	7	7	4	5	4	2	5	5	6	6	7	5	2	7	1	1	4	7	5	5	2	4	7	4	4	2	2	3
4	4	32	186	1	53	3	2	3	4	1	5	2	1	0	0	0	0	5	7	4	4	7	7	4	5	4	2	5	5	6	6	7	5	2	7	1	1	4	7	5	5	2	4	7	4	4	2	2	3
4	4	32	186	1	53	3	2	3	4	1	5	2	1	0	0	0	0	5	7	4	4	7	7	4	5	4	2	5	5	6	6	7	5	2	7	1	1	4	7	5	5	2	4	7	4	4	2	2	3
4	4	32	186	1	53	3	2	3	4	1	5	2	1	0	0	0	0	5	7	4	4	7	7	4	5	4	2	5	5	6	6	7	5	2	7	1	1	4	7	5	5	2	4	7	4	4	2	2	3
4	4	32	186	1	53	3	2	3	4	1	5	2	1	0	0	0	0	5	7	4	4	7	7	4	5	4	2	5	5	6	6	7	5	2	7	1	1	4	7	5	5	2	4	7	4	4	2	2	3
4	4	32	186	1	53	3	2	3	4	1	5	2	1	0	0	0	0	5	7	4	4	7	7	4	5	4	2	5	5	6	6	7	5	2	7	1	1	4	7	5	5	2	4	7	4	4	2	2	3
4	4	32	186	1	53	3	2	3	4	1	5	2	1	0	0	0	0	5	7	4	4	7	7	4	5	4	2	5	5	6	6	7	5	2	7	1	1	4	7	5	5	2	4	7	4	4	2	2	3
4	4	33	187	2	46	3	2	4	3	6	5	3	1	1	0	1	0	7	7	5	5	6	6	5	3	3	6	6	2	5	4	6	3	3	2	2	2	2	2	3	6	1	5	5	5	5	6	3	6
4	4	33	187	2	46	3	2	4	3	6	5	3	1	1	0	1	0	7	7	5	5	6	6	5	3	3	6	6	2	5	4	6	3	3	2	2	2	2	2	3	6	1	5	5	5	5	6	3	6
4	4	33	187	2	46	3	2	4	3	6	5	3	1	1	0	1	0	7	7	5	5	6	6	5	3	3	6	6	2	5	4	6	3	3	2	2	2	2	2	3	6	1	5	5	5	5	6	3	6
4	4	33	187	2	46	3	2	4	3	6	5	3	1	1	0	1	0	7	7	5	5	6	6	5	3	3	6	6	2	5	4	6	3	3	2	2	2	2	2	3	6	1	5	5	5	5	6	3	6
4	4	33	187	2	46	3	2	4	3	6	5	3	1	1	0	1	0	7	7	5	5	6	6	5	3	3	6	6	2	5	4	6	3	3	2	2	2	2	2	3	6	1	5	5	5	5	6	3	6
4	4	33	187	2	46	3	2	4	3	6	5	3	1	1	0	1	0	7	7	5	5	6	6	5	3	3	6	6	2	5	4	6	3	3	2	2	2	2	2	3	6	1	5	5	5	5	6	3	6
4	4	33	187	2	46	3	2	4	3	6	5	3	1	1	0	1	0	7	7	5	5	6	6	5	3	3	6	6	2	5	4	6	3	3	2	2	2	2	2	3	6	1	5	5	5	5	6	3	6
4	4	33	187	2	46	3	2	4	3	6	5	3	1	1	0	1	0	7	7	5	5	6	6	5	3	3	6	6	2	5	4	6	3	3	2	2	2	2	2	3	6	1	5	5	5	5	6	3	6
4	4	33	187	2	46	3	2	4	3	6	5	3	1	1	0	1	0	7	7	5	5	6	6	5	3	3	6	6	2	5	4	6	3	3	2	2	2	2	2	3	6	1	5	5	5	5	6	3	6
4	4	33	187	2	46	3	2	4	3	6	5	3	1	1	0	1	0	7	7	5	5	6	6	5	3	3	6	6	2	5	4	6	3	3	2	2	2	2	2	3	6	1	5	5	5	5	6	3	6
4	4	33	187	2	46	3	2	4	3	6	5	3	1	1	0	1	0	7	7	5	5	6	6	5	3	3	6	6	2	5	4	6	3	3	2	2	2	2	2	3	6	1	5	5	5	5	6	3	6
4	4	33	187	2	46	3	2	4	3	6	5	3	1	1	0	1	0	7	7	5	5	6	6	5	3	3	6	6	2	5	4	6	3	3	2	2	2	2	2	3	6	1	5	5	5	5	6	3	6
4	4	33	187	2	46	3	2	4	3	6	5	3	1	1	0	1	0	7	7	5	5	6	6	5	3	3	6	6	2	5	4	6	3	3	2	2	2	2	2	3	6	1	5	5	5	5	6	3	6
4	4	33	187	2	46	3	2	4	3	6	5	3	1	1	0	1	0	7	7	5	5	6	6	5	3	3	6	6	2	5	4	6	3	3	2	2	2	2	2	3	6	1	5	5	5	5	6	3	6
4	4	33	187	2	46	3	2	4	3	6	5	3	1	1	0	1	0	7	7	5	5	6	6	5	3	3	6	6	2	5	4	6	3	3	2	2	2	2	2	3	6	1	5	5	5	5	6	3	6
4	4	33	187	2	46	3	2	4	3	6	5	3	1	1	0	1	0	7	7	5	5	6	6	5	3	3	6	6	2	5	4	6	3	3	2	2	2	2	2	3	6	1	5	5	5	5	6	3	6
4	4	33	187	2	46	3	2	4	3	6	5	3	1	1	0	1	0	7	7	5	5	6	6	5	3	3	6	6	2	5	4	6	3	3	2	2	2	2	2	3	6	1	5	5	5	5	6	3	6
4	4	33	187	2	46	3	2	4	3	6	5	3	1	1	0	1	0	7	7	5	5	6	6	5	3	3	6	6	2	5	4	6	3	3	2	2	2	2	2	3	6	1	5	5	5	5	6	3	6
4	4	33	187	2	46	3	2	4	3	6	5	3	1	1	0	1	0	7	7	5	5	6	6	5	3	3	6	6	2	5	4	6	3	3	2	2	2	2	2	3	6	1	5	5	5	5	6	3	6
4	4	33	187	2	46	3	2	4	3	6	5	3	1	1	0	1	0	7	7	5	5	6	6	5	3	3	6	6	2	5	4	6	3	3	2	2	2	2	2	3	6	1	5	5	5	5	6	3	6
4	4	34	188	1	21	4	4	11	4	11	5	1	1	0	1	1	0	5	4	4	3	6	5	3	4	4	6	5	4	5	6	5	6	3	3	3	3	3	2	3	5	2	7	7	7	4	5	6	5
4	4	34	188	1	21	4	4	11	4	11	5	1	1	0	1	1	0	5	4	4	3	6	5	3	4	4	6	5	4	5	6	5	6	3	3	3	3	3	2	3	5	2	7	7	7	4	5	6	5
4	4	34	188	1	21	4	4	11	4	11	5	1	1	0	1	1	0	5	4	4	3	6	5	3	4	4	6	5	4	5	6	5	6	3	3	3	3	3	2	3	5	2	7	7	7	4	5	6	5
4	4	34	188	1	21	4	4	11	4	11	5	1	1	0	1	1	0	5	4	4	3	6	5	3	4	4	6	5	4	5	6	5	6	3	3	3	3	3	2	3	5	2	7	7	7	4	5	6	5
4	4	34	188	1	21	4	4	11	4	11	5	1	1	0	1	1	0	5	4	4	3	6	5	3	4	4	6	5	4	5	6	5	6	3	3	3	3	3	2	3	5	2	7	7	7	4	5	6	5
4	4	34	188	1	21	4	4	11	4	11	5	1	1	0	1	1	0	5	4	4	3	6	5	3	4	4	6	5	4	5	6	5	6	3	3	3	3	3	2	3	5	2	7	7	7	4	5	6	5
4	4	34	188	1	21	4	4	11	4	11	5	1	1	0	1	1	0	5	4	4	3	6	5	3	4	4	6	5	4	5	6	5	6	3	3	3	3	3	2	3	5	2	7	7	7	4	5	6	5
4	4	34	188	1	21	4	4	11	4	11	5	1	1	0	1	1	0	5	4	4	3	6	5	3	4	4	6	5	4	5	6	5	6	3	3	3	3	3	2	3	5	2	7	7	7	4	5	6	5
4	4	34	188	1	21	4	4	11	4	11	5	1	1	0	1	1	0	5	4	4	3	6	5	3	4	4	6	5	4	5	6	5	6	3	3	3	3	3	2	3	5	2	7	7	7	4	5	6	5
4	4	34	188	1	21	4	4	11	4	11	5	1	1	0	1	1	0	5	4	4	3	6	5	3	4	4	6	5	4	5	6	5	6	3	3	3	3	3	2	3	5	2	7	7	7	4	5	6	5
4	4	34	188	1	21	4	4	11	4	11	5	1	1	0	1	1	0	5	4	4	3	6	5	3	4	4	6	5	4	5	6	5	6	3	3	3	3	3	2	3	5	2	7	7	7	4	5	6	5
4	4	34	188	1	21	4	4	11	4	11	5	1	1	0	1	1	0	5	4	4	3	6	5	3	4	4	6	5	4	5	6	5	6	3	3	3	3	3	2	3	5	2	7	7	7	4	5	6	5
4	4	34	188	1	21	4	4	11	4	11	5	1	1	0	1	1	0	5	4	4	3	6	5	3	4	4	6	5	4	5	6	5	6	3	3	3	3	3	2	3	5	2	7	7	7	4	5	6	5
4	4	34	188	1	21	4	4	11	4	11	5	1	1	0	1	1	0	5	4	4	3	6	5	3	4	4	6	5	4	5	6	5	6	3	3	3	3	3	2	3	5	2	7	7	7	4	5	6	5
4	4	34	188	1	21	4	4	11	4	11	5	1	1	0	1	1	0	5	4	4	3	6	5	3	4	4	6	5	4	5	6	5	6	3	3	3	3	3	2	3	5	2	7	7	7	4	5	6	5
4	4	34	188	1	21	4	4	11	4	11	5	1	1	0	1	1	0	5	4	4	3	6	5	3	4	4	6	5	4	5	6	5	6	3	3	3	3	3	2	3	5	2	7	7	7	4	5	6	5
4	4	34	188	1	21	4	4	11	4	11	5	1	1	0	1	1	0	5	4	4	3	6	5	3	4	4	6	5	4	5	6	5	6	3	3	3	3	3	2	3	5	2	7	7	7	4	5	6	5
4	4	34	188	1	21	4	4	11	4	11	5	1	1	0	1	1	0	5	4	4	3	6	5	3	4	4	6	5	4	5	6	5	6	3	3	3	3	3	2	3	5	2	7	7	7	4	5	6	5
4	4	34	188	1	21	4	4	11	4	11	5	1	1	0	1	1	0	5	4	4	3	6	5	3	4	4	6	5	4	5	6	5	6	3	3	3	3	3	2	3	5	2	7	7	7	4	5	6	5
4	4	34	188	1	21	4	4	11	4	11	5	1	1	0	1	1	0	5	4	4	3	6	5	3	4	4	6	5	4	5	6	5	6	3	3	3	3	3	2	3	5	2	7	7	7	4	5	6	5
4	4	35	189	1	22	3	4	1	3	3	4	1	1	1	1	0	1	5	4	2	2	7	7	7	3	3	5	6	2	6	3	5	3	1	6	2	2	4	4	6	5	2	5	3	3	5	5	3	6
4	4	35	189	1	22	3	4	1	3	3	4	1	1	1	1	0	1	5	4	2	2	7	7	7	3	3	5	6	2	6	3	5	3	1	6	2	2	4	4	6	5	2	5	3	3	5	5	3	6
4	4	35	189	1	22	3	4	1	3	3	4	1	1	1	1	0	1	5	4	2	2	7	7	7	3	3	5	6	2	6	3	5	3	1	6	2	2	4	4	6	5	2	5	3	3	5	5	3	6
4	4	35	189	1	22	3	4	1	3	3	4	1	1	1	1	0	1	5	4	2	2	7	7	7	3	3	5	6	2	6	3	5	3	1	6	2	2	4	4	6	5	2	5	3	3	5	5	3	6
4	4	35	189	1	22	3	4	1	3	3	4	1	1	1	1	0	1	5	4	2	2	7	7	7	3	3	5	6	2	6	3	5	3	1	6	2	2	4	4	6	5	2	5	3	3	5	5	3	6
4	4	35	189	1	22	3	4	1	3	3	4	1	1	1	1	0	1	5	4	2	2	7	7	7	3	3	5	6	2	6	3	5	3	1	6	2	2	4	4	6	5	2	5	3	3	5	5	3	6
4	4	35	189	1	22	3	4	1	3	3	4	1	1	1	1	0	1	5	4	2	2	7	7	7	3	3	5	6	2	6	3	5	3	1	6	2	2	4	4	6	5	2	5	3	3	5	5	3	6
4	4	35	189	1	22	3	4	1	3	3	4	1	1	1	1	0	1	5	4	2	2	7	7	7	3	3	5	6	2	6	3	5	3	1	6	2	2	4	4	6	5	2	5	3	3	5	5	3	6
4	4	35	189	1	22	3	4	1	3	3	4	1	1	1	1	0	1	5	4	2	2	7	7	7	3	3	5	6	2	6	3	5	3	1	6	2	2	4	4	6	5	2	5	3	3	5	5	3	6
4	4	35	189	1	22	3	4	1	3	3	4	1	1	1	1	0	1	5	4	2	2	7	7	7	3	3	5	6	2	6	3	5	3	1	6	2	2	4	4	6	5	2	5	3	3	5	5	3	6
4	4	35	189	1	22	3	4	1	3	3	4	1	1	1	1	0	1	5	4	2	2	7	7	7	3	3	5	6	2	6	3	5	3	1	6	2	2	4	4	6	5	2	5	3	3	5	5	3	6
4	4	35	189	1	22	3	4	1	3	3	4	1	1	1	1	0	1	5	4	2	2	7	7	7	3	3	5	6	2	6	3	5	3	1	6	2	2	4	4	6	5	2	5	3	3	5	5	3	6
4	4	35	189	1	22	3	4	1	3	3	4	1	1	1	1	0	1	5	4	2	2	7	7	7	3	3	5	6	2	6	3	5	3	1	6	2	2	4	4	6	5	2	5	3	3	5	5	3	6
4	4	35	189	1	22	3	4	1	3	3	4	1	1	1	1	0	1	5	4	2	2	7	7	7	3	3	5	6	2	6	3	5	3	1	6	2	2	4	4	6	5	2	5	3	3	5	5	3	6
4	4	35	189	1	22	3	4	1	3	3	4	1	1	1	1	0	1	5	4	2	2	7	7	7	3	3	5	6	2	6	3	5	3	1	6	2	2	4	4	6	5	2	5	3	3	5	5	3	6
4	4	35	189	1	22	3	4	1	3	3	4	1	1	1	1	0	1	5	4	2	2	7	7	7	3	3	5	6	2	6	3	5	3	1	6	2	2	4	4	6	5	2	5	3	3	5	5	3	6
4	4	35	189	1	22	3	4	1	3	3	4	1	1	1	1	0	1	5	4	2	2	7	7	7	3	3	5	6	2	6	3	5	3	1	6	2	2	4	4	6	5	2	5	3	3	5	5	3	6
4	4	35	189	1	22	3	4	1	3	3	4	1	1	1	1	0	1	5	4	2	2	7	7	7	3	3	5	6	2	6	3	5	3	1	6	2	2	4	4	6	5	2	5	3	3	5	5	3	6
4	4	35	189	1	22	3	4	1	3	3	4	1	1	1	1	0	1	5	4	2	2	7	7	7	3	3	5	6	2	6	3	5	3	1	6	2	2	4	4	6	5	2	5	3	3	5	5	3	6
4	4	35	189	1	22	3	4	1	3	3	4	1	1	1	1	0	1	5	4	2	2	7	7	7	3	3	5	6	2	6	3	5	3	1	6	2	2	4	4	6	5	2	5	3	3	5	5	3	6
4	4	36	190	2	38	4	2	3	3	6	2	1	1	1	0	0	1	7	7	6	7	7	7	7	6	7	6	5	2	5	3	6	5	3	6	2	1	1	3	4	5	2	6	6	5	7	7	7	5
4	4	36	190	2	38	4	2	3	3	6	2	1	1	1	0	0	1	7	7	6	7	7	7	7	6	7	6	5	2	5	3	6	5	3	6	2	1	1	3	4	5	2	6	6	5	7	7	7	5
4	4	36	190	2	38	4	2	3	3	6	2	1	1	1	0	0	1	7	7	6	7	7	7	7	6	7	6	5	2	5	3	6	5	3	6	2	1	1	3	4	5	2	6	6	5	7	7	7	5
4	4	36	190	2	38	4	2	3	3	6	2	1	1	1	0	0	1	7	7	6	7	7	7	7	6	7	6	5	2	5	3	6	5	3	6	2	1	1	3	4	5	2	6	6	5	7	7	7	5
4	4	36	190	2	38	4	2	3	3	6	2	1	1	1	0	0	1	7	7	6	7	7	7	7	6	7	6	5	2	5	3	6	5	3	6	2	1	1	3	4	5	2	6	6	5	7	7	7	5
4	4	36	190	2	38	4	2	3	3	6	2	1	1	1	0	0	1	7	7	6	7	7	7	7	6	7	6	5	2	5	3	6	5	3	6	2	1	1	3	4	5	2	6	6	5	7	7	7	5
4	4	36	190	2	38	4	2	3	3	6	2	1	1	1	0	0	1	7	7	6	7	7	7	7	6	7	6	5	2	5	3	6	5	3	6	2	1	1	3	4	5	2	6	6	5	7	7	7	5
4	4	36	190	2	38	4	2	3	3	6	2	1	1	1	0	0	1	7	7	6	7	7	7	7	6	7	6	5	2	5	3	6	5	3	6	2	1	1	3	4	5	2	6	6	5	7	7	7	5
4	4	36	190	2	38	4	2	3	3	6	2	1	1	1	0	0	1	7	7	6	7	7	7	7	6	7	6	5	2	5	3	6	5	3	6	2	1	1	3	4	5	2	6	6	5	7	7	7	5
4	4	36	190	2	38	4	2	3	3	6	2	1	1	1	0	0	1	7	7	6	7	7	7	7	6	7	6	5	2	5	3	6	5	3	6	2	1	1	3	4	5	2	6	6	5	7	7	7	5
4	4	36	190	2	38	4	2	3	3	6	2	1	1	1	0	0	1	7	7	6	7	7	7	7	6	7	6	5	2	5	3	6	5	3	6	2	1	1	3	4	5	2	6	6	5	7	7	7	5
4	4	36	190	2	38	4	2	3	3	6	2	1	1	1	0	0	1	7	7	6	7	7	7	7	6	7	6	5	2	5	3	6	5	3	6	2	1	1	3	4	5	2	6	6	5	7	7	7	5
4	4	36	190	2	38	4	2	3	3	6	2	1	1	1	0	0	1	7	7	6	7	7	7	7	6	7	6	5	2	5	3	6	5	3	6	2	1	1	3	4	5	2	6	6	5	7	7	7	5
4	4	36	190	2	38	4	2	3	3	6	2	1	1	1	0	0	1	7	7	6	7	7	7	7	6	7	6	5	2	5	3	6	5	3	6	2	1	1	3	4	5	2	6	6	5	7	7	7	5
4	4	36	190	2	38	4	2	3	3	6	2	1	1	1	0	0	1	7	7	6	7	7	7	7	6	7	6	5	2	5	3	6	5	3	6	2	1	1	3	4	5	2	6	6	5	7	7	7	5
4	4	36	190	2	38	4	2	3	3	6	2	1	1	1	0	0	1	7	7	6	7	7	7	7	6	7	6	5	2	5	3	6	5	3	6	2	1	1	3	4	5	2	6	6	5	7	7	7	5
4	4	36	190	2	38	4	2	3	3	6	2	1	1	1	0	0	1	7	7	6	7	7	7	7	6	7	6	5	2	5	3	6	5	3	6	2	1	1	3	4	5	2	6	6	5	7	7	7	5
4	4	36	190	2	38	4	2	3	3	6	2	1	1	1	0	0	1	7	7	6	7	7	7	7	6	7	6	5	2	5	3	6	5	3	6	2	1	1	3	4	5	2	6	6	5	7	7	7	5
4	4	36	190	2	38	4	2	3	3	6	2	1	1	1	0	0	1	7	7	6	7	7	7	7	6	7	6	5	2	5	3	6	5	3	6	2	1	1	3	4	5	2	6	6	5	7	7	7	5
4	4	36	190	2	38	4	2	3	3	6	2	1	1	1	0	0	1	7	7	6	7	7	7	7	6	7	6	5	2	5	3	6	5	3	6	2	1	1	3	4	5	2	6	6	5	7	7	7	5
4	4	37	191	2	19	4	4	11	3	3	5	2	1	1	0	1	0	4	2	1	1	6	5	2	4	3	3	5	3	5	4	3	6	3	5	4	3	3	3	3	3	2	7	7	6	2	4	4	4
4	4	37	191	2	19	4	4	11	3	3	5	2	1	1	0	1	0	4	2	1	1	6	5	2	4	3	3	5	3	5	4	3	6	3	5	4	3	3	3	3	3	2	7	7	6	2	4	4	4
4	4	37	191	2	19	4	4	11	3	3	5	2	1	1	0	1	0	4	2	1	1	6	5	2	4	3	3	5	3	5	4	3	6	3	5	4	3	3	3	3	3	2	7	7	6	2	4	4	4
4	4	37	191	2	19	4	4	11	3	3	5	2	1	1	0	1	0	4	2	1	1	6	5	2	4	3	3	5	3	5	4	3	6	3	5	4	3	3	3	3	3	2	7	7	6	2	4	4	4
4	4	37	191	2	19	4	4	11	3	3	5	2	1	1	0	1	0	4	2	1	1	6	5	2	4	3	3	5	3	5	4	3	6	3	5	4	3	3	3	3	3	2	7	7	6	2	4	4	4
4	4	37	191	2	19	4	4	11	3	3	5	2	1	1	0	1	0	4	2	1	1	6	5	2	4	3	3	5	3	5	4	3	6	3	5	4	3	3	3	3	3	2	7	7	6	2	4	4	4
4	4	37	191	2	19	4	4	11	3	3	5	2	1	1	0	1	0	4	2	1	1	6	5	2	4	3	3	5	3	5	4	3	6	3	5	4	3	3	3	3	3	2	7	7	6	2	4	4	4
4	4	37	191	2	19	4	4	11	3	3	5	2	1	1	0	1	0	4	2	1	1	6	5	2	4	3	3	5	3	5	4	3	6	3	5	4	3	3	3	3	3	2	7	7	6	2	4	4	4
4	4	37	191	2	19	4	4	11	3	3	5	2	1	1	0	1	0	4	2	1	1	6	5	2	4	3	3	5	3	5	4	3	6	3	5	4	3	3	3	3	3	2	7	7	6	2	4	4	4
4	4	37	191	2	19	4	4	11	3	3	5	2	1	1	0	1	0	4	2	1	1	6	5	2	4	3	3	5	3	5	4	3	6	3	5	4	3	3	3	3	3	2	7	7	6	2	4	4	4
4	4	37	191	2	19	4	4	11	3	3	5	2	1	1	0	1	0	4	2	1	1	6	5	2	4	3	3	5	3	5	4	3	6	3	5	4	3	3	3	3	3	2	7	7	6	2	4	4	4
4	4	37	191	2	19	4	4	11	3	3	5	2	1	1	0	1	0	4	2	1	1	6	5	2	4	3	3	5	3	5	4	3	6	3	5	4	3	3	3	3	3	2	7	7	6	2	4	4	4
4	4	37	191	2	19	4	4	11	3	3	5	2	1	1	0	1	0	4	2	1	1	6	5	2	4	3	3	5	3	5	4	3	6	3	5	4	3	3	3	3	3	2	7	7	6	2	4	4	4
4	4	37	191	2	19	4	4	11	3	3	5	2	1	1	0	1	0	4	2	1	1	6	5	2	4	3	3	5	3	5	4	3	6	3	5	4	3	3	3	3	3	2	7	7	6	2	4	4	4
4	4	37	191	2	19	4	4	11	3	3	5	2	1	1	0	1	0	4	2	1	1	6	5	2	4	3	3	5	3	5	4	3	6	3	5	4	3	3	3	3	3	2	7	7	6	2	4	4	4
4	4	37	191	2	19	4	4	11	3	3	5	2	1	1	0	1	0	4	2	1	1	6	5	2	4	3	3	5	3	5	4	3	6	3	5	4	3	3	3	3	3	2	7	7	6	2	4	4	4
4	4	37	191	2	19	4	4	11	3	3	5	2	1	1	0	1	0	4	2	1	1	6	5	2	4	3	3	5	3	5	4	3	6	3	5	4	3	3	3	3	3	2	7	7	6	2	4	4	4
4	4	37	191	2	19	4	4	11	3	3	5	2	1	1	0	1	0	4	2	1	1	6	5	2	4	3	3	5	3	5	4	3	6	3	5	4	3	3	3	3	3	2	7	7	6	2	4	4	4
4	4	37	191	2	19	4	4	11	3	3	5	2	1	1	0	1	0	4	2	1	1	6	5	2	4	3	3	5	3	5	4	3	6	3	5	4	3	3	3	3	3	2	7	7	6	2	4	4	4
4	4	37	191	2	19	4	4	11	3	3	5	2	1	1	0	1	0	4	2	1	1	6	5	2	4	3	3	5	3	5	4	3	6	3	5	4	3	3	3	3	3	2	7	7	6	2	4	4	4
4	4	38	192	2	22	4	2	1	4	5	5	1	1	1	0	1	1	7	6	2	4	6	5	5	6	6	7	7	1	5	1	5	1	6	6	1	1	7	2	7	7	1	2	1	2	5	2	3	4
4	4	38	192	2	22	4	2	1	4	5	5	1	1	1	0	1	1	7	6	2	4	6	5	5	6	6	7	7	1	5	1	5	1	6	6	1	1	7	2	7	7	1	2	1	2	5	2	3	4
4	4	38	192	2	22	4	2	1	4	5	5	1	1	1	0	1	1	7	6	2	4	6	5	5	6	6	7	7	1	5	1	5	1	6	6	1	1	7	2	7	7	1	2	1	2	5	2	3	4
4	4	38	192	2	22	4	2	1	4	5	5	1	1	1	0	1	1	7	6	2	4	6	5	5	6	6	7	7	1	5	1	5	1	6	6	1	1	7	2	7	7	1	2	1	2	5	2	3	4
4	4	38	192	2	22	4	2	1	4	5	5	1	1	1	0	1	1	7	6	2	4	6	5	5	6	6	7	7	1	5	1	5	1	6	6	1	1	7	2	7	7	1	2	1	2	5	2	3	4
4	4	38	192	2	22	4	2	1	4	5	5	1	1	1	0	1	1	7	6	2	4	6	5	5	6	6	7	7	1	5	1	5	1	6	6	1	1	7	2	7	7	1	2	1	2	5	2	3	4
4	4	38	192	2	22	4	2	1	4	5	5	1	1	1	0	1	1	7	6	2	4	6	5	5	6	6	7	7	1	5	1	5	1	6	6	1	1	7	2	7	7	1	2	1	2	5	2	3	4
4	4	38	192	2	22	4	2	1	4	5	5	1	1	1	0	1	1	7	6	2	4	6	5	5	6	6	7	7	1	5	1	5	1	6	6	1	1	7	2	7	7	1	2	1	2	5	2	3	4
4	4	38	192	2	22	4	2	1	4	5	5	1	1	1	0	1	1	7	6	2	4	6	5	5	6	6	7	7	1	5	1	5	1	6	6	1	1	7	2	7	7	1	2	1	2	5	2	3	4
4	4	38	192	2	22	4	2	1	4	5	5	1	1	1	0	1	1	7	6	2	4	6	5	5	6	6	7	7	1	5	1	5	1	6	6	1	1	7	2	7	7	1	2	1	2	5	2	3	4
4	4	38	192	2	22	4	2	1	4	5	5	1	1	1	0	1	1	7	6	2	4	6	5	5	6	6	7	7	1	5	1	5	1	6	6	1	1	7	2	7	7	1	2	1	2	5	2	3	4
4	4	38	192	2	22	4	2	1	4	5	5	1	1	1	0	1	1	7	6	2	4	6	5	5	6	6	7	7	1	5	1	5	1	6	6	1	1	7	2	7	7	1	2	1	2	5	2	3	4
4	4	38	192	2	22	4	2	1	4	5	5	1	1	1	0	1	1	7	6	2	4	6	5	5	6	6	7	7	1	5	1	5	1	6	6	1	1	7	2	7	7	1	2	1	2	5	2	3	4
4	4	38	192	2	22	4	2	1	4	5	5	1	1	1	0	1	1	7	6	2	4	6	5	5	6	6	7	7	1	5	1	5	1	6	6	1	1	7	2	7	7	1	2	1	2	5	2	3	4
4	4	38	192	2	22	4	2	1	4	5	5	1	1	1	0	1	1	7	6	2	4	6	5	5	6	6	7	7	1	5	1	5	1	6	6	1	1	7	2	7	7	1	2	1	2	5	2	3	4
4	4	38	192	2	22	4	2	1	4	5	5	1	1	1	0	1	1	7	6	2	4	6	5	5	6	6	7	7	1	5	1	5	1	6	6	1	1	7	2	7	7	1	2	1	2	5	2	3	4
4	4	38	192	2	22	4	2	1	4	5	5	1	1	1	0	1	1	7	6	2	4	6	5	5	6	6	7	7	1	5	1	5	1	6	6	1	1	7	2	7	7	1	2	1	2	5	2	3	4
4	4	38	192	2	22	4	2	1	4	5	5	1	1	1	0	1	1	7	6	2	4	6	5	5	6	6	7	7	1	5	1	5	1	6	6	1	1	7	2	7	7	1	2	1	2	5	2	3	4
4	4	38	192	2	22	4	2	1	4	5	5	1	1	1	0	1	1	7	6	2	4	6	5	5	6	6	7	7	1	5	1	5	1	6	6	1	1	7	2	7	7	1	2	1	2	5	2	3	4
4	4	38	192	2	22	4	2	1	4	5	5	1	1	1	0	1	1	7	6	2	4	6	5	5	6	6	7	7	1	5	1	5	1	6	6	1	1	7	2	7	7	1	2	1	2	5	2	3	4
4	4	39	193	2	21	4	4	11	2	4	5	1	1	1	0	0	1	4	4	5	5	4	7	4	5	4	6	5	3	4	4	6	4	1	5	1	1	2	2	3	5	1	3	4	2	2	6	6	6
4	4	39	193	2	21	4	4	11	2	4	5	1	1	1	0	0	1	4	4	5	5	4	7	4	5	4	6	5	3	4	4	6	4	1	5	1	1	2	2	3	5	1	3	4	2	2	6	6	6
4	4	39	193	2	21	4	4	11	2	4	5	1	1	1	0	0	1	4	4	5	5	4	7	4	5	4	6	5	3	4	4	6	4	1	5	1	1	2	2	3	5	1	3	4	2	2	6	6	6
4	4	39	193	2	21	4	4	11	2	4	5	1	1	1	0	0	1	4	4	5	5	4	7	4	5	4	6	5	3	4	4	6	4	1	5	1	1	2	2	3	5	1	3	4	2	2	6	6	6
4	4	39	193	2	21	4	4	11	2	4	5	1	1	1	0	0	1	4	4	5	5	4	7	4	5	4	6	5	3	4	4	6	4	1	5	1	1	2	2	3	5	1	3	4	2	2	6	6	6
4	4	39	193	2	21	4	4	11	2	4	5	1	1	1	0	0	1	4	4	5	5	4	7	4	5	4	6	5	3	4	4	6	4	1	5	1	1	2	2	3	5	1	3	4	2	2	6	6	6
4	4	39	193	2	21	4	4	11	2	4	5	1	1	1	0	0	1	4	4	5	5	4	7	4	5	4	6	5	3	4	4	6	4	1	5	1	1	2	2	3	5	1	3	4	2	2	6	6	6
4	4	39	193	2	21	4	4	11	2	4	5	1	1	1	0	0	1	4	4	5	5	4	7	4	5	4	6	5	3	4	4	6	4	1	5	1	1	2	2	3	5	1	3	4	2	2	6	6	6
4	4	39	193	2	21	4	4	11	2	4	5	1	1	1	0	0	1	4	4	5	5	4	7	4	5	4	6	5	3	4	4	6	4	1	5	1	1	2	2	3	5	1	3	4	2	2	6	6	6
4	4	39	193	2	21	4	4	11	2	4	5	1	1	1	0	0	1	4	4	5	5	4	7	4	5	4	6	5	3	4	4	6	4	1	5	1	1	2	2	3	5	1	3	4	2	2	6	6	6
4	4	39	193	2	21	4	4	11	2	4	5	1	1	1	0	0	1	4	4	5	5	4	7	4	5	4	6	5	3	4	4	6	4	1	5	1	1	2	2	3	5	1	3	4	2	2	6	6	6
4	4	39	193	2	21	4	4	11	2	4	5	1	1	1	0	0	1	4	4	5	5	4	7	4	5	4	6	5	3	4	4	6	4	1	5	1	1	2	2	3	5	1	3	4	2	2	6	6	6
4	4	39	193	2	21	4	4	11	2	4	5	1	1	1	0	0	1	4	4	5	5	4	7	4	5	4	6	5	3	4	4	6	4	1	5	1	1	2	2	3	5	1	3	4	2	2	6	6	6
4	4	39	193	2	21	4	4	11	2	4	5	1	1	1	0	0	1	4	4	5	5	4	7	4	5	4	6	5	3	4	4	6	4	1	5	1	1	2	2	3	5	1	3	4	2	2	6	6	6
4	4	39	193	2	21	4	4	11	2	4	5	1	1	1	0	0	1	4	4	5	5	4	7	4	5	4	6	5	3	4	4	6	4	1	5	1	1	2	2	3	5	1	3	4	2	2	6	6	6
4	4	39	193	2	21	4	4	11	2	4	5	1	1	1	0	0	1	4	4	5	5	4	7	4	5	4	6	5	3	4	4	6	4	1	5	1	1	2	2	3	5	1	3	4	2	2	6	6	6
4	4	39	193	2	21	4	4	11	2	4	5	1	1	1	0	0	1	4	4	5	5	4	7	4	5	4	6	5	3	4	4	6	4	1	5	1	1	2	2	3	5	1	3	4	2	2	6	6	6
4	4	39	193	2	21	4	4	11	2	4	5	1	1	1	0	0	1	4	4	5	5	4	7	4	5	4	6	5	3	4	4	6	4	1	5	1	1	2	2	3	5	1	3	4	2	2	6	6	6
4	4	39	193	2	21	4	4	11	2	4	5	1	1	1	0	0	1	4	4	5	5	4	7	4	5	4	6	5	3	4	4	6	4	1	5	1	1	2	2	3	5	1	3	4	2	2	6	6	6
4	4	39	193	2	21	4	4	11	2	4	5	1	1	1	0	0	1	4	4	5	5	4	7	4	5	4	6	5	3	4	4	6	4	1	5	1	1	2	2	3	5	1	3	4	2	2	6	6	6
4	4	40	194	1	27	4	4	11	3	11	5	2	1	1	0	0	0	5	4	3	3	7	7	6	5	5	5	6	5	7	6	4	7	2	3	3	2	7	7	4	7	1	7	7	7	6	4	6	5
4	4	40	194	1	27	4	4	11	3	11	5	2	1	1	0	0	0	5	4	3	3	7	7	6	5	5	5	6	5	7	6	4	7	2	3	3	2	7	7	4	7	1	7	7	7	6	4	6	5
4	4	40	194	1	27	4	4	11	3	11	5	2	1	1	0	0	0	5	4	3	3	7	7	6	5	5	5	6	5	7	6	4	7	2	3	3	2	7	7	4	7	1	7	7	7	6	4	6	5
4	4	40	194	1	27	4	4	11	3	11	5	2	1	1	0	0	0	5	4	3	3	7	7	6	5	5	5	6	5	7	6	4	7	2	3	3	2	7	7	4	7	1	7	7	7	6	4	6	5
4	4	40	194	1	27	4	4	11	3	11	5	2	1	1	0	0	0	5	4	3	3	7	7	6	5	5	5	6	5	7	6	4	7	2	3	3	2	7	7	4	7	1	7	7	7	6	4	6	5
4	4	40	194	1	27	4	4	11	3	11	5	2	1	1	0	0	0	5	4	3	3	7	7	6	5	5	5	6	5	7	6	4	7	2	3	3	2	7	7	4	7	1	7	7	7	6	4	6	5
4	4	40	194	1	27	4	4	11	3	11	5	2	1	1	0	0	0	5	4	3	3	7	7	6	5	5	5	6	5	7	6	4	7	2	3	3	2	7	7	4	7	1	7	7	7	6	4	6	5
4	4	40	194	1	27	4	4	11	3	11	5	2	1	1	0	0	0	5	4	3	3	7	7	6	5	5	5	6	5	7	6	4	7	2	3	3	2	7	7	4	7	1	7	7	7	6	4	6	5
4	4	40	194	1	27	4	4	11	3	11	5	2	1	1	0	0	0	5	4	3	3	7	7	6	5	5	5	6	5	7	6	4	7	2	3	3	2	7	7	4	7	1	7	7	7	6	4	6	5
4	4	40	194	1	27	4	4	11	3	11	5	2	1	1	0	0	0	5	4	3	3	7	7	6	5	5	5	6	5	7	6	4	7	2	3	3	2	7	7	4	7	1	7	7	7	6	4	6	5
4	4	40	194	1	27	4	4	11	3	11	5	2	1	1	0	0	0	5	4	3	3	7	7	6	5	5	5	6	5	7	6	4	7	2	3	3	2	7	7	4	7	1	7	7	7	6	4	6	5
4	4	40	194	1	27	4	4	11	3	11	5	2	1	1	0	0	0	5	4	3	3	7	7	6	5	5	5	6	5	7	6	4	7	2	3	3	2	7	7	4	7	1	7	7	7	6	4	6	5
4	4	40	194	1	27	4	4	11	3	11	5	2	1	1	0	0	0	5	4	3	3	7	7	6	5	5	5	6	5	7	6	4	7	2	3	3	2	7	7	4	7	1	7	7	7	6	4	6	5
4	4	40	194	1	27	4	4	11	3	11	5	2	1	1	0	0	0	5	4	3	3	7	7	6	5	5	5	6	5	7	6	4	7	2	3	3	2	7	7	4	7	1	7	7	7	6	4	6	5
4	4	40	194	1	27	4	4	11	3	11	5	2	1	1	0	0	0	5	4	3	3	7	7	6	5	5	5	6	5	7	6	4	7	2	3	3	2	7	7	4	7	1	7	7	7	6	4	6	5
4	4	40	194	1	27	4	4	11	3	11	5	2	1	1	0	0	0	5	4	3	3	7	7	6	5	5	5	6	5	7	6	4	7	2	3	3	2	7	7	4	7	1	7	7	7	6	4	6	5
4	4	40	194	1	27	4	4	11	3	11	5	2	1	1	0	0	0	5	4	3	3	7	7	6	5	5	5	6	5	7	6	4	7	2	3	3	2	7	7	4	7	1	7	7	7	6	4	6	5
4	4	40	194	1	27	4	4	11	3	11	5	2	1	1	0	0	0	5	4	3	3	7	7	6	5	5	5	6	5	7	6	4	7	2	3	3	2	7	7	4	7	1	7	7	7	6	4	6	5
4	4	40	194	1	27	4	4	11	3	11	5	2	1	1	0	0	0	5	4	3	3	7	7	6	5	5	5	6	5	7	6	4	7	2	3	3	2	7	7	4	7	1	7	7	7	6	4	6	5
4	4	40	194	1	27	4	4	11	3	11	5	2	1	1	0	0	0	5	4	3	3	7	7	6	5	5	5	6	5	7	6	4	7	2	3	3	2	7	7	4	7	1	7	7	7	6	4	6	5
4	4	41	195	1	19	4	4	11	3	4	3	1	1	1	1	0	1	7	6	4	6	7	7	7	5	7	6	7	5	7	2	2	6	3	6	2	2	2	1	1	7	1	6	6	6	7	5	5	3
4	4	41	195	1	19	4	4	11	3	4	3	1	1	1	1	0	1	7	6	4	6	7	7	7	5	7	6	7	5	7	2	2	6	3	6	2	2	2	1	1	7	1	6	6	6	7	5	5	3
4	4	41	195	1	19	4	4	11	3	4	3	1	1	1	1	0	1	7	6	4	6	7	7	7	5	7	6	7	5	7	2	2	6	3	6	2	2	2	1	1	7	1	6	6	6	7	5	5	3
4	4	41	195	1	19	4	4	11	3	4	3	1	1	1	1	0	1	7	6	4	6	7	7	7	5	7	6	7	5	7	2	2	6	3	6	2	2	2	1	1	7	1	6	6	6	7	5	5	3
4	4	41	195	1	19	4	4	11	3	4	3	1	1	1	1	0	1	7	6	4	6	7	7	7	5	7	6	7	5	7	2	2	6	3	6	2	2	2	1	1	7	1	6	6	6	7	5	5	3
4	4	41	195	1	19	4	4	11	3	4	3	1	1	1	1	0	1	7	6	4	6	7	7	7	5	7	6	7	5	7	2	2	6	3	6	2	2	2	1	1	7	1	6	6	6	7	5	5	3
4	4	41	195	1	19	4	4	11	3	4	3	1	1	1	1	0	1	7	6	4	6	7	7	7	5	7	6	7	5	7	2	2	6	3	6	2	2	2	1	1	7	1	6	6	6	7	5	5	3
4	4	41	195	1	19	4	4	11	3	4	3	1	1	1	1	0	1	7	6	4	6	7	7	7	5	7	6	7	5	7	2	2	6	3	6	2	2	2	1	1	7	1	6	6	6	7	5	5	3
4	4	41	195	1	19	4	4	11	3	4	3	1	1	1	1	0	1	7	6	4	6	7	7	7	5	7	6	7	5	7	2	2	6	3	6	2	2	2	1	1	7	1	6	6	6	7	5	5	3
4	4	41	195	1	19	4	4	11	3	4	3	1	1	1	1	0	1	7	6	4	6	7	7	7	5	7	6	7	5	7	2	2	6	3	6	2	2	2	1	1	7	1	6	6	6	7	5	5	3
4	4	41	195	1	19	4	4	11	3	4	3	1	1	1	1	0	1	7	6	4	6	7	7	7	5	7	6	7	5	7	2	2	6	3	6	2	2	2	1	1	7	1	6	6	6	7	5	5	3
4	4	41	195	1	19	4	4	11	3	4	3	1	1	1	1	0	1	7	6	4	6	7	7	7	5	7	6	7	5	7	2	2	6	3	6	2	2	2	1	1	7	1	6	6	6	7	5	5	3
4	4	41	195	1	19	4	4	11	3	4	3	1	1	1	1	0	1	7	6	4	6	7	7	7	5	7	6	7	5	7	2	2	6	3	6	2	2	2	1	1	7	1	6	6	6	7	5	5	3
4	4	41	195	1	19	4	4	11	3	4	3	1	1	1	1	0	1	7	6	4	6	7	7	7	5	7	6	7	5	7	2	2	6	3	6	2	2	2	1	1	7	1	6	6	6	7	5	5	3
4	4	41	195	1	19	4	4	11	3	4	3	1	1	1	1	0	1	7	6	4	6	7	7	7	5	7	6	7	5	7	2	2	6	3	6	2	2	2	1	1	7	1	6	6	6	7	5	5	3
4	4	41	195	1	19	4	4	11	3	4	3	1	1	1	1	0	1	7	6	4	6	7	7	7	5	7	6	7	5	7	2	2	6	3	6	2	2	2	1	1	7	1	6	6	6	7	5	5	3
4	4	41	195	1	19	4	4	11	3	4	3	1	1	1	1	0	1	7	6	4	6	7	7	7	5	7	6	7	5	7	2	2	6	3	6	2	2	2	1	1	7	1	6	6	6	7	5	5	3
4	4	41	195	1	19	4	4	11	3	4	3	1	1	1	1	0	1	7	6	4	6	7	7	7	5	7	6	7	5	7	2	2	6	3	6	2	2	2	1	1	7	1	6	6	6	7	5	5	3
4	4	41	195	1	19	4	4	11	3	4	3	1	1	1	1	0	1	7	6	4	6	7	7	7	5	7	6	7	5	7	2	2	6	3	6	2	2	2	1	1	7	1	6	6	6	7	5	5	3
4	4	41	195	1	19	4	4	11	3	4	3	1	1	1	1	0	1	7	6	4	6	7	7	7	5	7	6	7	5	7	2	2	6	3	6	2	2	2	1	1	7	1	6	6	6	7	5	5	3
4	4	42	196	1	38	3	2	7	2	7	5	2	0	1	0	0	0	6	5	1	1	6	7	4	5	6	5	5	5	6	6	7	7	3	2	4	3	6	6	6	6	6	7	7	7	5	2	1	1
4	4	42	196	1	38	3	2	7	2	7	5	2	0	1	0	0	0	6	5	1	1	6	7	4	5	6	5	5	5	6	6	7	7	3	2	4	3	6	6	6	6	6	7	7	7	5	2	1	1
4	4	42	196	1	38	3	2	7	2	7	5	2	0	1	0	0	0	6	5	1	1	6	7	4	5	6	5	5	5	6	6	7	7	3	2	4	3	6	6	6	6	6	7	7	7	5	2	1	1
4	4	42	196	1	38	3	2	7	2	7	5	2	0	1	0	0	0	6	5	1	1	6	7	4	5	6	5	5	5	6	6	7	7	3	2	4	3	6	6	6	6	6	7	7	7	5	2	1	1
4	4	42	196	1	38	3	2	7	2	7	5	2	0	1	0	0	0	6	5	1	1	6	7	4	5	6	5	5	5	6	6	7	7	3	2	4	3	6	6	6	6	6	7	7	7	5	2	1	1
4	4	42	196	1	38	3	2	7	2	7	5	2	0	1	0	0	0	6	5	1	1	6	7	4	5	6	5	5	5	6	6	7	7	3	2	4	3	6	6	6	6	6	7	7	7	5	2	1	1
4	4	42	196	1	38	3	2	7	2	7	5	2	0	1	0	0	0	6	5	1	1	6	7	4	5	6	5	5	5	6	6	7	7	3	2	4	3	6	6	6	6	6	7	7	7	5	2	1	1
4	4	42	196	1	38	3	2	7	2	7	5	2	0	1	0	0	0	6	5	1	1	6	7	4	5	6	5	5	5	6	6	7	7	3	2	4	3	6	6	6	6	6	7	7	7	5	2	1	1
4	4	42	196	1	38	3	2	7	2	7	5	2	0	1	0	0	0	6	5	1	1	6	7	4	5	6	5	5	5	6	6	7	7	3	2	4	3	6	6	6	6	6	7	7	7	5	2	1	1
4	4	42	196	1	38	3	2	7	2	7	5	2	0	1	0	0	0	6	5	1	1	6	7	4	5	6	5	5	5	6	6	7	7	3	2	4	3	6	6	6	6	6	7	7	7	5	2	1	1
4	4	42	196	1	38	3	2	7	2	7	5	2	0	1	0	0	0	6	5	1	1	6	7	4	5	6	5	5	5	6	6	7	7	3	2	4	3	6	6	6	6	6	7	7	7	5	2	1	1
4	4	42	196	1	38	3	2	7	2	7	5	2	0	1	0	0	0	6	5	1	1	6	7	4	5	6	5	5	5	6	6	7	7	3	2	4	3	6	6	6	6	6	7	7	7	5	2	1	1
4	4	42	196	1	38	3	2	7	2	7	5	2	0	1	0	0	0	6	5	1	1	6	7	4	5	6	5	5	5	6	6	7	7	3	2	4	3	6	6	6	6	6	7	7	7	5	2	1	1
4	4	42	196	1	38	3	2	7	2	7	5	2	0	1	0	0	0	6	5	1	1	6	7	4	5	6	5	5	5	6	6	7	7	3	2	4	3	6	6	6	6	6	7	7	7	5	2	1	1
4	4	42	196	1	38	3	2	7	2	7	5	2	0	1	0	0	0	6	5	1	1	6	7	4	5	6	5	5	5	6	6	7	7	3	2	4	3	6	6	6	6	6	7	7	7	5	2	1	1
4	4	42	196	1	38	3	2	7	2	7	5	2	0	1	0	0	0	6	5	1	1	6	7	4	5	6	5	5	5	6	6	7	7	3	2	4	3	6	6	6	6	6	7	7	7	5	2	1	1
4	4	42	196	1	38	3	2	7	2	7	5	2	0	1	0	0	0	6	5	1	1	6	7	4	5	6	5	5	5	6	6	7	7	3	2	4	3	6	6	6	6	6	7	7	7	5	2	1	1
4	4	42	196	1	38	3	2	7	2	7	5	2	0	1	0	0	0	6	5	1	1	6	7	4	5	6	5	5	5	6	6	7	7	3	2	4	3	6	6	6	6	6	7	7	7	5	2	1	1
4	4	42	196	1	38	3	2	7	2	7	5	2	0	1	0	0	0	6	5	1	1	6	7	4	5	6	5	5	5	6	6	7	7	3	2	4	3	6	6	6	6	6	7	7	7	5	2	1	1
4	4	42	196	1	38	3	2	7	2	7	5	2	0	1	0	0	0	6	5	1	1	6	7	4	5	6	5	5	5	6	6	7	7	3	2	4	3	6	6	6	6	6	7	7	7	5	2	1	1
4	4	43	197	2	19	4	4	11	5	11	5	1	1	1	0	0	0	5	3	4	4	7	5	4	5	5	7	4	3	3	2	7	2	3	1	2	1	4	2	6	4	1	1	2	2	3	4	1	3
4	4	43	197	2	19	4	4	11	5	11	5	1	1	1	0	0	0	5	3	4	4	7	5	4	5	5	7	4	3	3	2	7	2	3	1	2	1	4	2	6	4	1	1	2	2	3	4	1	3
4	4	43	197	2	19	4	4	11	5	11	5	1	1	1	0	0	0	5	3	4	4	7	5	4	5	5	7	4	3	3	2	7	2	3	1	2	1	4	2	6	4	1	1	2	2	3	4	1	3
4	4	43	197	2	19	4	4	11	5	11	5	1	1	1	0	0	0	5	3	4	4	7	5	4	5	5	7	4	3	3	2	7	2	3	1	2	1	4	2	6	4	1	1	2	2	3	4	1	3
4	4	43	197	2	19	4	4	11	5	11	5	1	1	1	0	0	0	5	3	4	4	7	5	4	5	5	7	4	3	3	2	7	2	3	1	2	1	4	2	6	4	1	1	2	2	3	4	1	3
4	4	43	197	2	19	4	4	11	5	11	5	1	1	1	0	0	0	5	3	4	4	7	5	4	5	5	7	4	3	3	2	7	2	3	1	2	1	4	2	6	4	1	1	2	2	3	4	1	3
4	4	43	197	2	19	4	4	11	5	11	5	1	1	1	0	0	0	5	3	4	4	7	5	4	5	5	7	4	3	3	2	7	2	3	1	2	1	4	2	6	4	1	1	2	2	3	4	1	3
4	4	43	197	2	19	4	4	11	5	11	5	1	1	1	0	0	0	5	3	4	4	7	5	4	5	5	7	4	3	3	2	7	2	3	1	2	1	4	2	6	4	1	1	2	2	3	4	1	3
4	4	43	197	2	19	4	4	11	5	11	5	1	1	1	0	0	0	5	3	4	4	7	5	4	5	5	7	4	3	3	2	7	2	3	1	2	1	4	2	6	4	1	1	2	2	3	4	1	3
4	4	43	197	2	19	4	4	11	5	11	5	1	1	1	0	0	0	5	3	4	4	7	5	4	5	5	7	4	3	3	2	7	2	3	1	2	1	4	2	6	4	1	1	2	2	3	4	1	3
4	4	43	197	2	19	4	4	11	5	11	5	1	1	1	0	0	0	5	3	4	4	7	5	4	5	5	7	4	3	3	2	7	2	3	1	2	1	4	2	6	4	1	1	2	2	3	4	1	3
4	4	43	197	2	19	4	4	11	5	11	5	1	1	1	0	0	0	5	3	4	4	7	5	4	5	5	7	4	3	3	2	7	2	3	1	2	1	4	2	6	4	1	1	2	2	3	4	1	3
4	4	43	197	2	19	4	4	11	5	11	5	1	1	1	0	0	0	5	3	4	4	7	5	4	5	5	7	4	3	3	2	7	2	3	1	2	1	4	2	6	4	1	1	2	2	3	4	1	3
4	4	43	197	2	19	4	4	11	5	11	5	1	1	1	0	0	0	5	3	4	4	7	5	4	5	5	7	4	3	3	2	7	2	3	1	2	1	4	2	6	4	1	1	2	2	3	4	1	3
4	4	43	197	2	19	4	4	11	5	11	5	1	1	1	0	0	0	5	3	4	4	7	5	4	5	5	7	4	3	3	2	7	2	3	1	2	1	4	2	6	4	1	1	2	2	3	4	1	3
4	4	43	197	2	19	4	4	11	5	11	5	1	1	1	0	0	0	5	3	4	4	7	5	4	5	5	7	4	3	3	2	7	2	3	1	2	1	4	2	6	4	1	1	2	2	3	4	1	3
4	4	43	197	2	19	4	4	11	5	11	5	1	1	1	0	0	0	5	3	4	4	7	5	4	5	5	7	4	3	3	2	7	2	3	1	2	1	4	2	6	4	1	1	2	2	3	4	1	3
4	4	43	197	2	19	4	4	11	5	11	5	1	1	1	0	0	0	5	3	4	4	7	5	4	5	5	7	4	3	3	2	7	2	3	1	2	1	4	2	6	4	1	1	2	2	3	4	1	3
4	4	43	197	2	19	4	4	11	5	11	5	1	1	1	0	0	0	5	3	4	4	7	5	4	5	5	7	4	3	3	2	7	2	3	1	2	1	4	2	6	4	1	1	2	2	3	4	1	3
4	4	43	197	2	19	4	4	11	5	11	5	1	1	1	0	0	0	5	3	4	4	7	5	4	5	5	7	4	3	3	2	7	2	3	1	2	1	4	2	6	4	1	1	2	2	3	4	1	3
4	4	44	198	1	31	3	3	1	2	5	3	1	1	1	1	0	1	6	7	6	6	7	7	7	5	5	6	6	4	5	5	6	5	4	7	1	1	4	6	6	7	1	4	7	4	7	3	3	5
4	4	44	198	1	31	3	3	1	2	5	3	1	1	1	1	0	1	6	7	6	6	7	7	7	5	5	6	6	4	5	5	6	5	4	7	1	1	4	6	6	7	1	4	7	4	7	3	3	5
4	4	44	198	1	31	3	3	1	2	5	3	1	1	1	1	0	1	6	7	6	6	7	7	7	5	5	6	6	4	5	5	6	5	4	7	1	1	4	6	6	7	1	4	7	4	7	3	3	5
4	4	44	198	1	31	3	3	1	2	5	3	1	1	1	1	0	1	6	7	6	6	7	7	7	5	5	6	6	4	5	5	6	5	4	7	1	1	4	6	6	7	1	4	7	4	7	3	3	5
4	4	44	198	1	31	3	3	1	2	5	3	1	1	1	1	0	1	6	7	6	6	7	7	7	5	5	6	6	4	5	5	6	5	4	7	1	1	4	6	6	7	1	4	7	4	7	3	3	5
4	4	44	198	1	31	3	3	1	2	5	3	1	1	1	1	0	1	6	7	6	6	7	7	7	5	5	6	6	4	5	5	6	5	4	7	1	1	4	6	6	7	1	4	7	4	7	3	3	5
4	4	44	198	1	31	3	3	1	2	5	3	1	1	1	1	0	1	6	7	6	6	7	7	7	5	5	6	6	4	5	5	6	5	4	7	1	1	4	6	6	7	1	4	7	4	7	3	3	5
4	4	44	198	1	31	3	3	1	2	5	3	1	1	1	1	0	1	6	7	6	6	7	7	7	5	5	6	6	4	5	5	6	5	4	7	1	1	4	6	6	7	1	4	7	4	7	3	3	5
4	4	44	198	1	31	3	3	1	2	5	3	1	1	1	1	0	1	6	7	6	6	7	7	7	5	5	6	6	4	5	5	6	5	4	7	1	1	4	6	6	7	1	4	7	4	7	3	3	5
4	4	44	198	1	31	3	3	1	2	5	3	1	1	1	1	0	1	6	7	6	6	7	7	7	5	5	6	6	4	5	5	6	5	4	7	1	1	4	6	6	7	1	4	7	4	7	3	3	5
4	4	44	198	1	31	3	3	1	2	5	3	1	1	1	1	0	1	6	7	6	6	7	7	7	5	5	6	6	4	5	5	6	5	4	7	1	1	4	6	6	7	1	4	7	4	7	3	3	5
4	4	44	198	1	31	3	3	1	2	5	3	1	1	1	1	0	1	6	7	6	6	7	7	7	5	5	6	6	4	5	5	6	5	4	7	1	1	4	6	6	7	1	4	7	4	7	3	3	5
4	4	44	198	1	31	3	3	1	2	5	3	1	1	1	1	0	1	6	7	6	6	7	7	7	5	5	6	6	4	5	5	6	5	4	7	1	1	4	6	6	7	1	4	7	4	7	3	3	5
4	4	44	198	1	31	3	3	1	2	5	3	1	1	1	1	0	1	6	7	6	6	7	7	7	5	5	6	6	4	5	5	6	5	4	7	1	1	4	6	6	7	1	4	7	4	7	3	3	5
4	4	44	198	1	31	3	3	1	2	5	3	1	1	1	1	0	1	6	7	6	6	7	7	7	5	5	6	6	4	5	5	6	5	4	7	1	1	4	6	6	7	1	4	7	4	7	3	3	5
4	4	44	198	1	31	3	3	1	2	5	3	1	1	1	1	0	1	6	7	6	6	7	7	7	5	5	6	6	4	5	5	6	5	4	7	1	1	4	6	6	7	1	4	7	4	7	3	3	5
4	4	44	198	1	31	3	3	1	2	5	3	1	1	1	1	0	1	6	7	6	6	7	7	7	5	5	6	6	4	5	5	6	5	4	7	1	1	4	6	6	7	1	4	7	4	7	3	3	5
4	4	44	198	1	31	3	3	1	2	5	3	1	1	1	1	0	1	6	7	6	6	7	7	7	5	5	6	6	4	5	5	6	5	4	7	1	1	4	6	6	7	1	4	7	4	7	3	3	5
4	4	44	198	1	31	3	3	1	2	5	3	1	1	1	1	0	1	6	7	6	6	7	7	7	5	5	6	6	4	5	5	6	5	4	7	1	1	4	6	6	7	1	4	7	4	7	3	3	5
4	4	44	198	1	31	3	3	1	2	5	3	1	1	1	1	0	1	6	7	6	6	7	7	7	5	5	6	6	4	5	5	6	5	4	7	1	1	4	6	6	7	1	4	7	4	7	3	3	5
4	4	45	199	1	22	4	4	11	5	7	2	2	1	1	1	1	1	6	5	4	4	6	7	7	6	6	7	7	6	6	1	4	5	4	6	3	3	4	5	6	6	1	3	7	3	7	7	4	4
4	4	45	199	1	22	4	4	11	5	7	2	2	1	1	1	1	1	6	5	4	4	6	7	7	6	6	7	7	6	6	1	4	5	4	6	3	3	4	5	6	6	1	3	7	3	7	7	4	4
4	4	45	199	1	22	4	4	11	5	7	2	2	1	1	1	1	1	6	5	4	4	6	7	7	6	6	7	7	6	6	1	4	5	4	6	3	3	4	5	6	6	1	3	7	3	7	7	4	4
4	4	45	199	1	22	4	4	11	5	7	2	2	1	1	1	1	1	6	5	4	4	6	7	7	6	6	7	7	6	6	1	4	5	4	6	3	3	4	5	6	6	1	3	7	3	7	7	4	4
4	4	45	199	1	22	4	4	11	5	7	2	2	1	1	1	1	1	6	5	4	4	6	7	7	6	6	7	7	6	6	1	4	5	4	6	3	3	4	5	6	6	1	3	7	3	7	7	4	4
4	4	45	199	1	22	4	4	11	5	7	2	2	1	1	1	1	1	6	5	4	4	6	7	7	6	6	7	7	6	6	1	4	5	4	6	3	3	4	5	6	6	1	3	7	3	7	7	4	4
4	4	45	199	1	22	4	4	11	5	7	2	2	1	1	1	1	1	6	5	4	4	6	7	7	6	6	7	7	6	6	1	4	5	4	6	3	3	4	5	6	6	1	3	7	3	7	7	4	4
4	4	45	199	1	22	4	4	11	5	7	2	2	1	1	1	1	1	6	5	4	4	6	7	7	6	6	7	7	6	6	1	4	5	4	6	3	3	4	5	6	6	1	3	7	3	7	7	4	4
4	4	45	199	1	22	4	4	11	5	7	2	2	1	1	1	1	1	6	5	4	4	6	7	7	6	6	7	7	6	6	1	4	5	4	6	3	3	4	5	6	6	1	3	7	3	7	7	4	4
4	4	45	199	1	22	4	4	11	5	7	2	2	1	1	1	1	1	6	5	4	4	6	7	7	6	6	7	7	6	6	1	4	5	4	6	3	3	4	5	6	6	1	3	7	3	7	7	4	4
4	4	45	199	1	22	4	4	11	5	7	2	2	1	1	1	1	1	6	5	4	4	6	7	7	6	6	7	7	6	6	1	4	5	4	6	3	3	4	5	6	6	1	3	7	3	7	7	4	4
4	4	45	199	1	22	4	4	11	5	7	2	2	1	1	1	1	1	6	5	4	4	6	7	7	6	6	7	7	6	6	1	4	5	4	6	3	3	4	5	6	6	1	3	7	3	7	7	4	4
4	4	45	199	1	22	4	4	11	5	7	2	2	1	1	1	1	1	6	5	4	4	6	7	7	6	6	7	7	6	6	1	4	5	4	6	3	3	4	5	6	6	1	3	7	3	7	7	4	4
4	4	45	199	1	22	4	4	11	5	7	2	2	1	1	1	1	1	6	5	4	4	6	7	7	6	6	7	7	6	6	1	4	5	4	6	3	3	4	5	6	6	1	3	7	3	7	7	4	4
4	4	45	199	1	22	4	4	11	5	7	2	2	1	1	1	1	1	6	5	4	4	6	7	7	6	6	7	7	6	6	1	4	5	4	6	3	3	4	5	6	6	1	3	7	3	7	7	4	4
4	4	45	199	1	22	4	4	11	5	7	2	2	1	1	1	1	1	6	5	4	4	6	7	7	6	6	7	7	6	6	1	4	5	4	6	3	3	4	5	6	6	1	3	7	3	7	7	4	4
4	4	45	199	1	22	4	4	11	5	7	2	2	1	1	1	1	1	6	5	4	4	6	7	7	6	6	7	7	6	6	1	4	5	4	6	3	3	4	5	6	6	1	3	7	3	7	7	4	4
4	4	45	199	1	22	4	4	11	5	7	2	2	1	1	1	1	1	6	5	4	4	6	7	7	6	6	7	7	6	6	1	4	5	4	6	3	3	4	5	6	6	1	3	7	3	7	7	4	4
4	4	45	199	1	22	4	4	11	5	7	2	2	1	1	1	1	1	6	5	4	4	6	7	7	6	6	7	7	6	6	1	4	5	4	6	3	3	4	5	6	6	1	3	7	3	7	7	4	4
4	4	45	199	1	22	4	4	11	5	7	2	2	1	1	1	1	1	6	5	4	4	6	7	7	6	6	7	7	6	6	1	4	5	4	6	3	3	4	5	6	6	1	3	7	3	7	7	4	4
4	4	46	200	2	41	4	2	4	1	4	5	3	1	0	0	0	0	6	4	2	2	7	5	3	4	3	7	7	6	7	4	7	5	5	7	2	3	2	3	5	7	1	2	3	3	3	7	5	7
4	4	46	200	2	41	4	2	4	1	4	5	3	1	0	0	0	0	6	4	2	2	7	5	3	4	3	7	7	6	7	4	7	5	5	7	2	3	2	3	5	7	1	2	3	3	3	7	5	7
4	4	46	200	2	41	4	2	4	1	4	5	3	1	0	0	0	0	6	4	2	2	7	5	3	4	3	7	7	6	7	4	7	5	5	7	2	3	2	3	5	7	1	2	3	3	3	7	5	7
4	4	46	200	2	41	4	2	4	1	4	5	3	1	0	0	0	0	6	4	2	2	7	5	3	4	3	7	7	6	7	4	7	5	5	7	2	3	2	3	5	7	1	2	3	3	3	7	5	7
4	4	46	200	2	41	4	2	4	1	4	5	3	1	0	0	0	0	6	4	2	2	7	5	3	4	3	7	7	6	7	4	7	5	5	7	2	3	2	3	5	7	1	2	3	3	3	7	5	7
4	4	46	200	2	41	4	2	4	1	4	5	3	1	0	0	0	0	6	4	2	2	7	5	3	4	3	7	7	6	7	4	7	5	5	7	2	3	2	3	5	7	1	2	3	3	3	7	5	7
4	4	46	200	2	41	4	2	4	1	4	5	3	1	0	0	0	0	6	4	2	2	7	5	3	4	3	7	7	6	7	4	7	5	5	7	2	3	2	3	5	7	1	2	3	3	3	7	5	7
4	4	46	200	2	41	4	2	4	1	4	5	3	1	0	0	0	0	6	4	2	2	7	5	3	4	3	7	7	6	7	4	7	5	5	7	2	3	2	3	5	7	1	2	3	3	3	7	5	7
4	4	46	200	2	41	4	2	4	1	4	5	3	1	0	0	0	0	6	4	2	2	7	5	3	4	3	7	7	6	7	4	7	5	5	7	2	3	2	3	5	7	1	2	3	3	3	7	5	7
4	4	46	200	2	41	4	2	4	1	4	5	3	1	0	0	0	0	6	4	2	2	7	5	3	4	3	7	7	6	7	4	7	5	5	7	2	3	2	3	5	7	1	2	3	3	3	7	5	7
4	4	46	200	2	41	4	2	4	1	4	5	3	1	0	0	0	0	6	4	2	2	7	5	3	4	3	7	7	6	7	4	7	5	5	7	2	3	2	3	5	7	1	2	3	3	3	7	5	7
4	4	46	200	2	41	4	2	4	1	4	5	3	1	0	0	0	0	6	4	2	2	7	5	3	4	3	7	7	6	7	4	7	5	5	7	2	3	2	3	5	7	1	2	3	3	3	7	5	7
4	4	46	200	2	41	4	2	4	1	4	5	3	1	0	0	0	0	6	4	2	2	7	5	3	4	3	7	7	6	7	4	7	5	5	7	2	3	2	3	5	7	1	2	3	3	3	7	5	7
4	4	46	200	2	41	4	2	4	1	4	5	3	1	0	0	0	0	6	4	2	2	7	5	3	4	3	7	7	6	7	4	7	5	5	7	2	3	2	3	5	7	1	2	3	3	3	7	5	7
4	4	46	200	2	41	4	2	4	1	4	5	3	1	0	0	0	0	6	4	2	2	7	5	3	4	3	7	7	6	7	4	7	5	5	7	2	3	2	3	5	7	1	2	3	3	3	7	5	7
4	4	46	200	2	41	4	2	4	1	4	5	3	1	0	0	0	0	6	4	2	2	7	5	3	4	3	7	7	6	7	4	7	5	5	7	2	3	2	3	5	7	1	2	3	3	3	7	5	7
4	4	46	200	2	41	4	2	4	1	4	5	3	1	0	0	0	0	6	4	2	2	7	5	3	4	3	7	7	6	7	4	7	5	5	7	2	3	2	3	5	7	1	2	3	3	3	7	5	7
4	4	46	200	2	41	4	2	4	1	4	5	3	1	0	0	0	0	6	4	2	2	7	5	3	4	3	7	7	6	7	4	7	5	5	7	2	3	2	3	5	7	1	2	3	3	3	7	5	7
4	4	46	200	2	41	4	2	4	1	4	5	3	1	0	0	0	0	6	4	2	2	7	5	3	4	3	7	7	6	7	4	7	5	5	7	2	3	2	3	5	7	1	2	3	3	3	7	5	7
4	4	46	200	2	41	4	2	4	1	4	5	3	1	0	0	0	0	6	4	2	2	7	5	3	4	3	7	7	6	7	4	7	5	5	7	2	3	2	3	5	7	1	2	3	3	3	7	5	7
4	4	47	201	1	22	4	4	11	4	4	3	2	1	1	0	0	0	6	6	5	5	5	7	4	5	4	6	7	2	6	3	5	5	4	5	2	2	4	4	4	6	2	6	7	6	6	6	5	6
4	4	47	201	1	22	4	4	11	4	4	3	2	1	1	0	0	0	6	6	5	5	5	7	4	5	4	6	7	2	6	3	5	5	4	5	2	2	4	4	4	6	2	6	7	6	6	6	5	6
4	4	47	201	1	22	4	4	11	4	4	3	2	1	1	0	0	0	6	6	5	5	5	7	4	5	4	6	7	2	6	3	5	5	4	5	2	2	4	4	4	6	2	6	7	6	6	6	5	6
4	4	47	201	1	22	4	4	11	4	4	3	2	1	1	0	0	0	6	6	5	5	5	7	4	5	4	6	7	2	6	3	5	5	4	5	2	2	4	4	4	6	2	6	7	6	6	6	5	6
4	4	47	201	1	22	4	4	11	4	4	3	2	1	1	0	0	0	6	6	5	5	5	7	4	5	4	6	7	2	6	3	5	5	4	5	2	2	4	4	4	6	2	6	7	6	6	6	5	6
4	4	47	201	1	22	4	4	11	4	4	3	2	1	1	0	0	0	6	6	5	5	5	7	4	5	4	6	7	2	6	3	5	5	4	5	2	2	4	4	4	6	2	6	7	6	6	6	5	6
4	4	47	201	1	22	4	4	11	4	4	3	2	1	1	0	0	0	6	6	5	5	5	7	4	5	4	6	7	2	6	3	5	5	4	5	2	2	4	4	4	6	2	6	7	6	6	6	5	6
4	4	47	201	1	22	4	4	11	4	4	3	2	1	1	0	0	0	6	6	5	5	5	7	4	5	4	6	7	2	6	3	5	5	4	5	2	2	4	4	4	6	2	6	7	6	6	6	5	6
4	4	47	201	1	22	4	4	11	4	4	3	2	1	1	0	0	0	6	6	5	5	5	7	4	5	4	6	7	2	6	3	5	5	4	5	2	2	4	4	4	6	2	6	7	6	6	6	5	6
4	4	47	201	1	22	4	4	11	4	4	3	2	1	1	0	0	0	6	6	5	5	5	7	4	5	4	6	7	2	6	3	5	5	4	5	2	2	4	4	4	6	2	6	7	6	6	6	5	6
4	4	47	201	1	22	4	4	11	4	4	3	2	1	1	0	0	0	6	6	5	5	5	7	4	5	4	6	7	2	6	3	5	5	4	5	2	2	4	4	4	6	2	6	7	6	6	6	5	6
4	4	47	201	1	22	4	4	11	4	4	3	2	1	1	0	0	0	6	6	5	5	5	7	4	5	4	6	7	2	6	3	5	5	4	5	2	2	4	4	4	6	2	6	7	6	6	6	5	6
4	4	47	201	1	22	4	4	11	4	4	3	2	1	1	0	0	0	6	6	5	5	5	7	4	5	4	6	7	2	6	3	5	5	4	5	2	2	4	4	4	6	2	6	7	6	6	6	5	6
4	4	47	201	1	22	4	4	11	4	4	3	2	1	1	0	0	0	6	6	5	5	5	7	4	5	4	6	7	2	6	3	5	5	4	5	2	2	4	4	4	6	2	6	7	6	6	6	5	6
4	4	47	201	1	22	4	4	11	4	4	3	2	1	1	0	0	0	6	6	5	5	5	7	4	5	4	6	7	2	6	3	5	5	4	5	2	2	4	4	4	6	2	6	7	6	6	6	5	6
4	4	47	201	1	22	4	4	11	4	4	3	2	1	1	0	0	0	6	6	5	5	5	7	4	5	4	6	7	2	6	3	5	5	4	5	2	2	4	4	4	6	2	6	7	6	6	6	5	6
4	4	47	201	1	22	4	4	11	4	4	3	2	1	1	0	0	0	6	6	5	5	5	7	4	5	4	6	7	2	6	3	5	5	4	5	2	2	4	4	4	6	2	6	7	6	6	6	5	6
4	4	47	201	1	22	4	4	11	4	4	3	2	1	1	0	0	0	6	6	5	5	5	7	4	5	4	6	7	2	6	3	5	5	4	5	2	2	4	4	4	6	2	6	7	6	6	6	5	6
4	4	47	201	1	22	4	4	11	4	4	3	2	1	1	0	0	0	6	6	5	5	5	7	4	5	4	6	7	2	6	3	5	5	4	5	2	2	4	4	4	6	2	6	7	6	6	6	5	6
4	4	47	201	1	22	4	4	11	4	4	3	2	1	1	0	0	0	6	6	5	5	5	7	4	5	4	6	7	2	6	3	5	5	4	5	2	2	4	4	4	6	2	6	7	6	6	6	5	6
4	4	48	202	1	40	4	1	4	5	5	5	1	1	1	1	0	1	7	6	4	2	7	7	7	7	4	6	4	3	4	4	6	6	5	5	3	3	6	6	4	4	1	6	6	4	7	5	6	6
4	4	48	202	1	40	4	1	4	5	5	5	1	1	1	1	0	1	7	6	4	2	7	7	7	7	4	6	4	3	4	4	6	6	5	5	3	3	6	6	4	4	1	6	6	4	7	5	6	6
4	4	48	202	1	40	4	1	4	5	5	5	1	1	1	1	0	1	7	6	4	2	7	7	7	7	4	6	4	3	4	4	6	6	5	5	3	3	6	6	4	4	1	6	6	4	7	5	6	6
4	4	48	202	1	40	4	1	4	5	5	5	1	1	1	1	0	1	7	6	4	2	7	7	7	7	4	6	4	3	4	4	6	6	5	5	3	3	6	6	4	4	1	6	6	4	7	5	6	6
4	4	48	202	1	40	4	1	4	5	5	5	1	1	1	1	0	1	7	6	4	2	7	7	7	7	4	6	4	3	4	4	6	6	5	5	3	3	6	6	4	4	1	6	6	4	7	5	6	6
4	4	48	202	1	40	4	1	4	5	5	5	1	1	1	1	0	1	7	6	4	2	7	7	7	7	4	6	4	3	4	4	6	6	5	5	3	3	6	6	4	4	1	6	6	4	7	5	6	6
4	4	48	202	1	40	4	1	4	5	5	5	1	1	1	1	0	1	7	6	4	2	7	7	7	7	4	6	4	3	4	4	6	6	5	5	3	3	6	6	4	4	1	6	6	4	7	5	6	6
4	4	48	202	1	40	4	1	4	5	5	5	1	1	1	1	0	1	7	6	4	2	7	7	7	7	4	6	4	3	4	4	6	6	5	5	3	3	6	6	4	4	1	6	6	4	7	5	6	6
4	4	48	202	1	40	4	1	4	5	5	5	1	1	1	1	0	1	7	6	4	2	7	7	7	7	4	6	4	3	4	4	6	6	5	5	3	3	6	6	4	4	1	6	6	4	7	5	6	6
4	4	48	202	1	40	4	1	4	5	5	5	1	1	1	1	0	1	7	6	4	2	7	7	7	7	4	6	4	3	4	4	6	6	5	5	3	3	6	6	4	4	1	6	6	4	7	5	6	6
4	4	48	202	1	40	4	1	4	5	5	5	1	1	1	1	0	1	7	6	4	2	7	7	7	7	4	6	4	3	4	4	6	6	5	5	3	3	6	6	4	4	1	6	6	4	7	5	6	6
4	4	48	202	1	40	4	1	4	5	5	5	1	1	1	1	0	1	7	6	4	2	7	7	7	7	4	6	4	3	4	4	6	6	5	5	3	3	6	6	4	4	1	6	6	4	7	5	6	6
4	4	48	202	1	40	4	1	4	5	5	5	1	1	1	1	0	1	7	6	4	2	7	7	7	7	4	6	4	3	4	4	6	6	5	5	3	3	6	6	4	4	1	6	6	4	7	5	6	6
4	4	48	202	1	40	4	1	4	5	5	5	1	1	1	1	0	1	7	6	4	2	7	7	7	7	4	6	4	3	4	4	6	6	5	5	3	3	6	6	4	4	1	6	6	4	7	5	6	6
4	4	48	202	1	40	4	1	4	5	5	5	1	1	1	1	0	1	7	6	4	2	7	7	7	7	4	6	4	3	4	4	6	6	5	5	3	3	6	6	4	4	1	6	6	4	7	5	6	6
4	4	48	202	1	40	4	1	4	5	5	5	1	1	1	1	0	1	7	6	4	2	7	7	7	7	4	6	4	3	4	4	6	6	5	5	3	3	6	6	4	4	1	6	6	4	7	5	6	6
4	4	48	202	1	40	4	1	4	5	5	5	1	1	1	1	0	1	7	6	4	2	7	7	7	7	4	6	4	3	4	4	6	6	5	5	3	3	6	6	4	4	1	6	6	4	7	5	6	6
4	4	48	202	1	40	4	1	4	5	5	5	1	1	1	1	0	1	7	6	4	2	7	7	7	7	4	6	4	3	4	4	6	6	5	5	3	3	6	6	4	4	1	6	6	4	7	5	6	6
4	4	48	202	1	40	4	1	4	5	5	5	1	1	1	1	0	1	7	6	4	2	7	7	7	7	4	6	4	3	4	4	6	6	5	5	3	3	6	6	4	4	1	6	6	4	7	5	6	6
4	4	48	202	1	40	4	1	4	5	5	5	1	1	1	1	0	1	7	6	4	2	7	7	7	7	4	6	4	3	4	4	6	6	5	5	3	3	6	6	4	4	1	6	6	4	7	5	6	6
4	4	49	203	2	41	4	2	4	2	4	3	2	1	1	0	0	1	7	6	5	5	5	7	5	5	5	7	7	3	7	5	7	5	1	4	3	3	7	5	7	7	1	7	7	7	6	5	2	5
4	4	49	203	2	41	4	2	4	2	4	3	2	1	1	0	0	1	7	6	5	5	5	7	5	5	5	7	7	3	7	5	7	5	1	4	3	3	7	5	7	7	1	7	7	7	6	5	2	5
4	4	49	203	2	41	4	2	4	2	4	3	2	1	1	0	0	1	7	6	5	5	5	7	5	5	5	7	7	3	7	5	7	5	1	4	3	3	7	5	7	7	1	7	7	7	6	5	2	5
4	4	49	203	2	41	4	2	4	2	4	3	2	1	1	0	0	1	7	6	5	5	5	7	5	5	5	7	7	3	7	5	7	5	1	4	3	3	7	5	7	7	1	7	7	7	6	5	2	5
4	4	49	203	2	41	4	2	4	2	4	3	2	1	1	0	0	1	7	6	5	5	5	7	5	5	5	7	7	3	7	5	7	5	1	4	3	3	7	5	7	7	1	7	7	7	6	5	2	5
4	4	49	203	2	41	4	2	4	2	4	3	2	1	1	0	0	1	7	6	5	5	5	7	5	5	5	7	7	3	7	5	7	5	1	4	3	3	7	5	7	7	1	7	7	7	6	5	2	5
4	4	49	203	2	41	4	2	4	2	4	3	2	1	1	0	0	1	7	6	5	5	5	7	5	5	5	7	7	3	7	5	7	5	1	4	3	3	7	5	7	7	1	7	7	7	6	5	2	5
4	4	49	203	2	41	4	2	4	2	4	3	2	1	1	0	0	1	7	6	5	5	5	7	5	5	5	7	7	3	7	5	7	5	1	4	3	3	7	5	7	7	1	7	7	7	6	5	2	5
4	4	49	203	2	41	4	2	4	2	4	3	2	1	1	0	0	1	7	6	5	5	5	7	5	5	5	7	7	3	7	5	7	5	1	4	3	3	7	5	7	7	1	7	7	7	6	5	2	5
4	4	49	203	2	41	4	2	4	2	4	3	2	1	1	0	0	1	7	6	5	5	5	7	5	5	5	7	7	3	7	5	7	5	1	4	3	3	7	5	7	7	1	7	7	7	6	5	2	5
4	4	49	203	2	41	4	2	4	2	4	3	2	1	1	0	0	1	7	6	5	5	5	7	5	5	5	7	7	3	7	5	7	5	1	4	3	3	7	5	7	7	1	7	7	7	6	5	2	5
4	4	49	203	2	41	4	2	4	2	4	3	2	1	1	0	0	1	7	6	5	5	5	7	5	5	5	7	7	3	7	5	7	5	1	4	3	3	7	5	7	7	1	7	7	7	6	5	2	5
4	4	49	203	2	41	4	2	4	2	4	3	2	1	1	0	0	1	7	6	5	5	5	7	5	5	5	7	7	3	7	5	7	5	1	4	3	3	7	5	7	7	1	7	7	7	6	5	2	5
4	4	49	203	2	41	4	2	4	2	4	3	2	1	1	0	0	1	7	6	5	5	5	7	5	5	5	7	7	3	7	5	7	5	1	4	3	3	7	5	7	7	1	7	7	7	6	5	2	5
4	4	49	203	2	41	4	2	4	2	4	3	2	1	1	0	0	1	7	6	5	5	5	7	5	5	5	7	7	3	7	5	7	5	1	4	3	3	7	5	7	7	1	7	7	7	6	5	2	5
4	4	49	203	2	41	4	2	4	2	4	3	2	1	1	0	0	1	7	6	5	5	5	7	5	5	5	7	7	3	7	5	7	5	1	4	3	3	7	5	7	7	1	7	7	7	6	5	2	5
4	4	49	203	2	41	4	2	4	2	4	3	2	1	1	0	0	1	7	6	5	5	5	7	5	5	5	7	7	3	7	5	7	5	1	4	3	3	7	5	7	7	1	7	7	7	6	5	2	5
4	4	49	203	2	41	4	2	4	2	4	3	2	1	1	0	0	1	7	6	5	5	5	7	5	5	5	7	7	3	7	5	7	5	1	4	3	3	7	5	7	7	1	7	7	7	6	5	2	5
4	4	49	203	2	41	4	2	4	2	4	3	2	1	1	0	0	1	7	6	5	5	5	7	5	5	5	7	7	3	7	5	7	5	1	4	3	3	7	5	7	7	1	7	7	7	6	5	2	5
4	4	49	203	2	41	4	2	4	2	4	3	2	1	1	0	0	1	7	6	5	5	5	7	5	5	5	7	7	3	7	5	7	5	1	4	3	3	7	5	7	7	1	7	7	7	6	5	2	5
4	4	50	204	1	31	4	4	1	1	1	5	1	1	1	0	0	1	5	3	2	2	7	7	5	3	3	6	7	2	5	5	7	5	3	6	5	4	3	1	3	3	1	7	6	6	5	5	6	5
4	4	50	204	1	31	4	4	1	1	1	5	1	1	1	0	0	1	5	3	2	2	7	7	5	3	3	6	7	2	5	5	7	5	3	6	5	4	3	1	3	3	1	7	6	6	5	5	6	5
4	4	50	204	1	31	4	4	1	1	1	5	1	1	1	0	0	1	5	3	2	2	7	7	5	3	3	6	7	2	5	5	7	5	3	6	5	4	3	1	3	3	1	7	6	6	5	5	6	5
4	4	50	204	1	31	4	4	1	1	1	5	1	1	1	0	0	1	5	3	2	2	7	7	5	3	3	6	7	2	5	5	7	5	3	6	5	4	3	1	3	3	1	7	6	6	5	5	6	5
4	4	50	204	1	31	4	4	1	1	1	5	1	1	1	0	0	1	5	3	2	2	7	7	5	3	3	6	7	2	5	5	7	5	3	6	5	4	3	1	3	3	1	7	6	6	5	5	6	5
4	4	50	204	1	31	4	4	1	1	1	5	1	1	1	0	0	1	5	3	2	2	7	7	5	3	3	6	7	2	5	5	7	5	3	6	5	4	3	1	3	3	1	7	6	6	5	5	6	5
4	4	50	204	1	31	4	4	1	1	1	5	1	1	1	0	0	1	5	3	2	2	7	7	5	3	3	6	7	2	5	5	7	5	3	6	5	4	3	1	3	3	1	7	6	6	5	5	6	5
4	4	50	204	1	31	4	4	1	1	1	5	1	1	1	0	0	1	5	3	2	2	7	7	5	3	3	6	7	2	5	5	7	5	3	6	5	4	3	1	3	3	1	7	6	6	5	5	6	5
4	4	50	204	1	31	4	4	1	1	1	5	1	1	1	0	0	1	5	3	2	2	7	7	5	3	3	6	7	2	5	5	7	5	3	6	5	4	3	1	3	3	1	7	6	6	5	5	6	5
4	4	50	204	1	31	4	4	1	1	1	5	1	1	1	0	0	1	5	3	2	2	7	7	5	3	3	6	7	2	5	5	7	5	3	6	5	4	3	1	3	3	1	7	6	6	5	5	6	5
4	4	50	204	1	31	4	4	1	1	1	5	1	1	1	0	0	1	5	3	2	2	7	7	5	3	3	6	7	2	5	5	7	5	3	6	5	4	3	1	3	3	1	7	6	6	5	5	6	5
4	4	50	204	1	31	4	4	1	1	1	5	1	1	1	0	0	1	5	3	2	2	7	7	5	3	3	6	7	2	5	5	7	5	3	6	5	4	3	1	3	3	1	7	6	6	5	5	6	5
4	4	50	204	1	31	4	4	1	1	1	5	1	1	1	0	0	1	5	3	2	2	7	7	5	3	3	6	7	2	5	5	7	5	3	6	5	4	3	1	3	3	1	7	6	6	5	5	6	5
4	4	50	204	1	31	4	4	1	1	1	5	1	1	1	0	0	1	5	3	2	2	7	7	5	3	3	6	7	2	5	5	7	5	3	6	5	4	3	1	3	3	1	7	6	6	5	5	6	5
4	4	50	204	1	31	4	4	1	1	1	5	1	1	1	0	0	1	5	3	2	2	7	7	5	3	3	6	7	2	5	5	7	5	3	6	5	4	3	1	3	3	1	7	6	6	5	5	6	5
4	4	50	204	1	31	4	4	1	1	1	5	1	1	1	0	0	1	5	3	2	2	7	7	5	3	3	6	7	2	5	5	7	5	3	6	5	4	3	1	3	3	1	7	6	6	5	5	6	5
4	4	50	204	1	31	4	4	1	1	1	5	1	1	1	0	0	1	5	3	2	2	7	7	5	3	3	6	7	2	5	5	7	5	3	6	5	4	3	1	3	3	1	7	6	6	5	5	6	5
4	4	50	204	1	31	4	4	1	1	1	5	1	1	1	0	0	1	5	3	2	2	7	7	5	3	3	6	7	2	5	5	7	5	3	6	5	4	3	1	3	3	1	7	6	6	5	5	6	5
4	4	50	204	1	31	4	4	1	1	1	5	1	1	1	0	0	1	5	3	2	2	7	7	5	3	3	6	7	2	5	5	7	5	3	6	5	4	3	1	3	3	1	7	6	6	5	5	6	5
4	4	50	204	1	31	4	4	1	1	1	5	1	1	1	0	0	1	5	3	2	2	7	7	5	3	3	6	7	2	5	5	7	5	3	6	5	4	3	1	3	3	1	7	6	6	5	5	6	5
12	4	51	205	1	21	4	4	1	4	2	4	1	1	0	1	0	1	6	5	5	4	6	6	6	5	4	6	5	3	5	3	4	7	5	4	4	4	5	5	3	6	2	5	6	4	6	6	7	6
12	4	51	205	1	21	4	4	1	4	2	4	1	1	0	1	0	1	6	5	5	4	6	6	6	5	4	6	5	3	5	3	4	7	5	4	4	4	5	5	3	6	2	5	6	4	6	6	7	6
12	4	51	205	1	21	4	4	1	4	2	4	1	1	0	1	0	1	6	5	5	4	6	6	6	5	4	6	5	3	5	3	4	7	5	4	4	4	5	5	3	6	2	5	6	4	6	6	7	6
12	4	51	205	1	21	4	4	1	4	2	4	1	1	0	1	0	1	6	5	5	4	6	6	6	5	4	6	5	3	5	3	4	7	5	4	4	4	5	5	3	6	2	5	6	4	6	6	7	6
12	4	51	205	1	21	4	4	1	4	2	4	1	1	0	1	0	1	6	5	5	4	6	6	6	5	4	6	5	3	5	3	4	7	5	4	4	4	5	5	3	6	2	5	6	4	6	6	7	6
12	4	51	205	1	21	4	4	1	4	2	4	1	1	0	1	0	1	6	5	5	4	6	6	6	5	4	6	5	3	5	3	4	7	5	4	4	4	5	5	3	6	2	5	6	4	6	6	7	6
12	4	51	205	1	21	4	4	1	4	2	4	1	1	0	1	0	1	6	5	5	4	6	6	6	5	4	6	5	3	5	3	4	7	5	4	4	4	5	5	3	6	2	5	6	4	6	6	7	6
12	4	51	205	1	21	4	4	1	4	2	4	1	1	0	1	0	1	6	5	5	4	6	6	6	5	4	6	5	3	5	3	4	7	5	4	4	4	5	5	3	6	2	5	6	4	6	6	7	6
12	4	51	205	1	21	4	4	1	4	2	4	1	1	0	1	0	1	6	5	5	4	6	6	6	5	4	6	5	3	5	3	4	7	5	4	4	4	5	5	3	6	2	5	6	4	6	6	7	6
12	4	51	205	1	21	4	4	1	4	2	4	1	1	0	1	0	1	6	5	5	4	6	6	6	5	4	6	5	3	5	3	4	7	5	4	4	4	5	5	3	6	2	5	6	4	6	6	7	6
12	4	51	205	1	21	4	4	1	4	2	4	1	1	0	1	0	1	6	5	5	4	6	6	6	5	4	6	5	3	5	3	4	7	5	4	4	4	5	5	3	6	2	5	6	4	6	6	7	6
12	4	51	205	1	21	4	4	1	4	2	4	1	1	0	1	0	1	6	5	5	4	6	6	6	5	4	6	5	3	5	3	4	7	5	4	4	4	5	5	3	6	2	5	6	4	6	6	7	6
12	4	51	205	1	21	4	4	1	4	2	4	1	1	0	1	0	1	6	5	5	4	6	6	6	5	4	6	5	3	5	3	4	7	5	4	4	4	5	5	3	6	2	5	6	4	6	6	7	6
12	4	51	205	1	21	4	4	1	4	2	4	1	1	0	1	0	1	6	5	5	4	6	6	6	5	4	6	5	3	5	3	4	7	5	4	4	4	5	5	3	6	2	5	6	4	6	6	7	6
12	4	51	205	1	21	4	4	1	4	2	4	1	1	0	1	0	1	6	5	5	4	6	6	6	5	4	6	5	3	5	3	4	7	5	4	4	4	5	5	3	6	2	5	6	4	6	6	7	6
12	4	51	205	1	21	4	4	1	4	2	4	1	1	0	1	0	1	6	5	5	4	6	6	6	5	4	6	5	3	5	3	4	7	5	4	4	4	5	5	3	6	2	5	6	4	6	6	7	6
12	4	51	205	1	21	4	4	1	4	2	4	1	1	0	1	0	1	6	5	5	4	6	6	6	5	4	6	5	3	5	3	4	7	5	4	4	4	5	5	3	6	2	5	6	4	6	6	7	6
12	4	51	205	1	21	4	4	1	4	2	4	1	1	0	1	0	1	6	5	5	4	6	6	6	5	4	6	5	3	5	3	4	7	5	4	4	4	5	5	3	6	2	5	6	4	6	6	7	6
12	4	51	205	1	21	4	4	1	4	2	4	1	1	0	1	0	1	6	5	5	4	6	6	6	5	4	6	5	3	5	3	4	7	5	4	4	4	5	5	3	6	2	5	6	4	6	6	7	6
12	4	51	205	1	21	4	4	1	4	2	4	1	1	0	1	0	1	6	5	5	4	6	6	6	5	4	6	5	3	5	3	4	7	5	4	4	4	5	5	3	6	2	5	6	4	6	6	7	6
12	4	52	206	1	19	4	4	11	4	3	5	2	1	0	1	0	0	5	5	4	5	7	7	3	5	6	6	5	3	5	3	3	2	3	5	3	3	3	3	3	5	3	2	6	4	4	2	2	4
12	4	52	206	1	19	4	4	11	4	3	5	2	1	0	1	0	0	5	5	4	5	7	7	3	5	6	6	5	3	5	3	3	2	3	5	3	3	3	3	3	5	3	2	6	4	4	2	2	4
12	4	52	206	1	19	4	4	11	4	3	5	2	1	0	1	0	0	5	5	4	5	7	7	3	5	6	6	5	3	5	3	3	2	3	5	3	3	3	3	3	5	3	2	6	4	4	2	2	4
12	4	52	206	1	19	4	4	11	4	3	5	2	1	0	1	0	0	5	5	4	5	7	7	3	5	6	6	5	3	5	3	3	2	3	5	3	3	3	3	3	5	3	2	6	4	4	2	2	4
12	4	52	206	1	19	4	4	11	4	3	5	2	1	0	1	0	0	5	5	4	5	7	7	3	5	6	6	5	3	5	3	3	2	3	5	3	3	3	3	3	5	3	2	6	4	4	2	2	4
12	4	52	206	1	19	4	4	11	4	3	5	2	1	0	1	0	0	5	5	4	5	7	7	3	5	6	6	5	3	5	3	3	2	3	5	3	3	3	3	3	5	3	2	6	4	4	2	2	4
12	4	52	206	1	19	4	4	11	4	3	5	2	1	0	1	0	0	5	5	4	5	7	7	3	5	6	6	5	3	5	3	3	2	3	5	3	3	3	3	3	5	3	2	6	4	4	2	2	4
12	4	52	206	1	19	4	4	11	4	3	5	2	1	0	1	0	0	5	5	4	5	7	7	3	5	6	6	5	3	5	3	3	2	3	5	3	3	3	3	3	5	3	2	6	4	4	2	2	4
12	4	52	206	1	19	4	4	11	4	3	5	2	1	0	1	0	0	5	5	4	5	7	7	3	5	6	6	5	3	5	3	3	2	3	5	3	3	3	3	3	5	3	2	6	4	4	2	2	4
12	4	52	206	1	19	4	4	11	4	3	5	2	1	0	1	0	0	5	5	4	5	7	7	3	5	6	6	5	3	5	3	3	2	3	5	3	3	3	3	3	5	3	2	6	4	4	2	2	4
12	4	52	206	1	19	4	4	11	4	3	5	2	1	0	1	0	0	5	5	4	5	7	7	3	5	6	6	5	3	5	3	3	2	3	5	3	3	3	3	3	5	3	2	6	4	4	2	2	4
12	4	52	206	1	19	4	4	11	4	3	5	2	1	0	1	0	0	5	5	4	5	7	7	3	5	6	6	5	3	5	3	3	2	3	5	3	3	3	3	3	5	3	2	6	4	4	2	2	4
12	4	52	206	1	19	4	4	11	4	3	5	2	1	0	1	0	0	5	5	4	5	7	7	3	5	6	6	5	3	5	3	3	2	3	5	3	3	3	3	3	5	3	2	6	4	4	2	2	4
12	4	52	206	1	19	4	4	11	4	3	5	2	1	0	1	0	0	5	5	4	5	7	7	3	5	6	6	5	3	5	3	3	2	3	5	3	3	3	3	3	5	3	2	6	4	4	2	2	4
12	4	52	206	1	19	4	4	11	4	3	5	2	1	0	1	0	0	5	5	4	5	7	7	3	5	6	6	5	3	5	3	3	2	3	5	3	3	3	3	3	5	3	2	6	4	4	2	2	4
12	4	52	206	1	19	4	4	11	4	3	5	2	1	0	1	0	0	5	5	4	5	7	7	3	5	6	6	5	3	5	3	3	2	3	5	3	3	3	3	3	5	3	2	6	4	4	2	2	4
12	4	52	206	1	19	4	4	11	4	3	5	2	1	0	1	0	0	5	5	4	5	7	7	3	5	6	6	5	3	5	3	3	2	3	5	3	3	3	3	3	5	3	2	6	4	4	2	2	4
12	4	52	206	1	19	4	4	11	4	3	5	2	1	0	1	0	0	5	5	4	5	7	7	3	5	6	6	5	3	5	3	3	2	3	5	3	3	3	3	3	5	3	2	6	4	4	2	2	4
12	4	52	206	1	19	4	4	11	4	3	5	2	1	0	1	0	0	5	5	4	5	7	7	3	5	6	6	5	3	5	3	3	2	3	5	3	3	3	3	3	5	3	2	6	4	4	2	2	4
12	4	52	206	1	19	4	4	11	4	3	5	2	1	0	1	0	0	5	5	4	5	7	7	3	5	6	6	5	3	5	3	3	2	3	5	3	3	3	3	3	5	3	2	6	4	4	2	2	4
12	4	53	207	1	19	3	4	1	4	11	5	1	1	1	0	0	1	6	5	2	3	7	5	6	3	4	4	7	2	4	4	7	6	2	5	1	1	4	6	1	5	1	7	7	7	6	6	7	7
12	4	53	207	1	19	3	4	1	4	11	5	1	1	1	0	0	1	6	5	2	3	7	5	6	3	4	4	7	2	4	4	7	6	2	5	1	1	4	6	1	5	1	7	7	7	6	6	7	7
12	4	53	207	1	19	3	4	1	4	11	5	1	1	1	0	0	1	6	5	2	3	7	5	6	3	4	4	7	2	4	4	7	6	2	5	1	1	4	6	1	5	1	7	7	7	6	6	7	7
12	4	53	207	1	19	3	4	1	4	11	5	1	1	1	0	0	1	6	5	2	3	7	5	6	3	4	4	7	2	4	4	7	6	2	5	1	1	4	6	1	5	1	7	7	7	6	6	7	7
12	4	53	207	1	19	3	4	1	4	11	5	1	1	1	0	0	1	6	5	2	3	7	5	6	3	4	4	7	2	4	4	7	6	2	5	1	1	4	6	1	5	1	7	7	7	6	6	7	7
12	4	53	207	1	19	3	4	1	4	11	5	1	1	1	0	0	1	6	5	2	3	7	5	6	3	4	4	7	2	4	4	7	6	2	5	1	1	4	6	1	5	1	7	7	7	6	6	7	7
12	4	53	207	1	19	3	4	1	4	11	5	1	1	1	0	0	1	6	5	2	3	7	5	6	3	4	4	7	2	4	4	7	6	2	5	1	1	4	6	1	5	1	7	7	7	6	6	7	7
12	4	53	207	1	19	3	4	1	4	11	5	1	1	1	0	0	1	6	5	2	3	7	5	6	3	4	4	7	2	4	4	7	6	2	5	1	1	4	6	1	5	1	7	7	7	6	6	7	7
12	4	53	207	1	19	3	4	1	4	11	5	1	1	1	0	0	1	6	5	2	3	7	5	6	3	4	4	7	2	4	4	7	6	2	5	1	1	4	6	1	5	1	7	7	7	6	6	7	7
12	4	53	207	1	19	3	4	1	4	11	5	1	1	1	0	0	1	6	5	2	3	7	5	6	3	4	4	7	2	4	4	7	6	2	5	1	1	4	6	1	5	1	7	7	7	6	6	7	7
12	4	53	207	1	19	3	4	1	4	11	5	1	1	1	0	0	1	6	5	2	3	7	5	6	3	4	4	7	2	4	4	7	6	2	5	1	1	4	6	1	5	1	7	7	7	6	6	7	7
12	4	53	207	1	19	3	4	1	4	11	5	1	1	1	0	0	1	6	5	2	3	7	5	6	3	4	4	7	2	4	4	7	6	2	5	1	1	4	6	1	5	1	7	7	7	6	6	7	7
12	4	53	207	1	19	3	4	1	4	11	5	1	1	1	0	0	1	6	5	2	3	7	5	6	3	4	4	7	2	4	4	7	6	2	5	1	1	4	6	1	5	1	7	7	7	6	6	7	7
12	4	53	207	1	19	3	4	1	4	11	5	1	1	1	0	0	1	6	5	2	3	7	5	6	3	4	4	7	2	4	4	7	6	2	5	1	1	4	6	1	5	1	7	7	7	6	6	7	7
12	4	53	207	1	19	3	4	1	4	11	5	1	1	1	0	0	1	6	5	2	3	7	5	6	3	4	4	7	2	4	4	7	6	2	5	1	1	4	6	1	5	1	7	7	7	6	6	7	7
12	4	53	207	1	19	3	4	1	4	11	5	1	1	1	0	0	1	6	5	2	3	7	5	6	3	4	4	7	2	4	4	7	6	2	5	1	1	4	6	1	5	1	7	7	7	6	6	7	7
12	4	53	207	1	19	3	4	1	4	11	5	1	1	1	0	0	1	6	5	2	3	7	5	6	3	4	4	7	2	4	4	7	6	2	5	1	1	4	6	1	5	1	7	7	7	6	6	7	7
12	4	53	207	1	19	3	4	1	4	11	5	1	1	1	0	0	1	6	5	2	3	7	5	6	3	4	4	7	2	4	4	7	6	2	5	1	1	4	6	1	5	1	7	7	7	6	6	7	7
12	4	53	207	1	19	3	4	1	4	11	5	1	1	1	0	0	1	6	5	2	3	7	5	6	3	4	4	7	2	4	4	7	6	2	5	1	1	4	6	1	5	1	7	7	7	6	6	7	7
12	4	53	207	1	19	3	4	1	4	11	5	1	1	1	0	0	1	6	5	2	3	7	5	6	3	4	4	7	2	4	4	7	6	2	5	1	1	4	6	1	5	1	7	7	7	6	6	7	7
12	4	54	208	1	23	4	4	11	3	11	2	1	1	1	0	1	1	7	7	7	7	7	7	7	7	7	6	7	2	7	5	4	4	2	7	1	1	3	3	7	7	1	6	7	5	7	1	1	1
12	4	54	208	1	23	4	4	11	3	11	2	1	1	1	0	1	1	7	7	7	7	7	7	7	7	7	6	7	2	7	5	4	4	2	7	1	1	3	3	7	7	1	6	7	5	7	1	1	1
12	4	54	208	1	23	4	4	11	3	11	2	1	1	1	0	1	1	7	7	7	7	7	7	7	7	7	6	7	2	7	5	4	4	2	7	1	1	3	3	7	7	1	6	7	5	7	1	1	1
12	4	54	208	1	23	4	4	11	3	11	2	1	1	1	0	1	1	7	7	7	7	7	7	7	7	7	6	7	2	7	5	4	4	2	7	1	1	3	3	7	7	1	6	7	5	7	1	1	1
12	4	54	208	1	23	4	4	11	3	11	2	1	1	1	0	1	1	7	7	7	7	7	7	7	7	7	6	7	2	7	5	4	4	2	7	1	1	3	3	7	7	1	6	7	5	7	1	1	1
12	4	54	208	1	23	4	4	11	3	11	2	1	1	1	0	1	1	7	7	7	7	7	7	7	7	7	6	7	2	7	5	4	4	2	7	1	1	3	3	7	7	1	6	7	5	7	1	1	1
12	4	54	208	1	23	4	4	11	3	11	2	1	1	1	0	1	1	7	7	7	7	7	7	7	7	7	6	7	2	7	5	4	4	2	7	1	1	3	3	7	7	1	6	7	5	7	1	1	1
12	4	54	208	1	23	4	4	11	3	11	2	1	1	1	0	1	1	7	7	7	7	7	7	7	7	7	6	7	2	7	5	4	4	2	7	1	1	3	3	7	7	1	6	7	5	7	1	1	1
12	4	54	208	1	23	4	4	11	3	11	2	1	1	1	0	1	1	7	7	7	7	7	7	7	7	7	6	7	2	7	5	4	4	2	7	1	1	3	3	7	7	1	6	7	5	7	1	1	1
12	4	54	208	1	23	4	4	11	3	11	2	1	1	1	0	1	1	7	7	7	7	7	7	7	7	7	6	7	2	7	5	4	4	2	7	1	1	3	3	7	7	1	6	7	5	7	1	1	1
12	4	54	208	1	23	4	4	11	3	11	2	1	1	1	0	1	1	7	7	7	7	7	7	7	7	7	6	7	2	7	5	4	4	2	7	1	1	3	3	7	7	1	6	7	5	7	1	1	1
12	4	54	208	1	23	4	4	11	3	11	2	1	1	1	0	1	1	7	7	7	7	7	7	7	7	7	6	7	2	7	5	4	4	2	7	1	1	3	3	7	7	1	6	7	5	7	1	1	1
12	4	54	208	1	23	4	4	11	3	11	2	1	1	1	0	1	1	7	7	7	7	7	7	7	7	7	6	7	2	7	5	4	4	2	7	1	1	3	3	7	7	1	6	7	5	7	1	1	1
12	4	54	208	1	23	4	4	11	3	11	2	1	1	1	0	1	1	7	7	7	7	7	7	7	7	7	6	7	2	7	5	4	4	2	7	1	1	3	3	7	7	1	6	7	5	7	1	1	1
12	4	54	208	1	23	4	4	11	3	11	2	1	1	1	0	1	1	7	7	7	7	7	7	7	7	7	6	7	2	7	5	4	4	2	7	1	1	3	3	7	7	1	6	7	5	7	1	1	1
12	4	54	208	1	23	4	4	11	3	11	2	1	1	1	0	1	1	7	7	7	7	7	7	7	7	7	6	7	2	7	5	4	4	2	7	1	1	3	3	7	7	1	6	7	5	7	1	1	1
12	4	54	208	1	23	4	4	11	3	11	2	1	1	1	0	1	1	7	7	7	7	7	7	7	7	7	6	7	2	7	5	4	4	2	7	1	1	3	3	7	7	1	6	7	5	7	1	1	1
12	4	54	208	1	23	4	4	11	3	11	2	1	1	1	0	1	1	7	7	7	7	7	7	7	7	7	6	7	2	7	5	4	4	2	7	1	1	3	3	7	7	1	6	7	5	7	1	1	1
12	4	54	208	1	23	4	4	11	3	11	2	1	1	1	0	1	1	7	7	7	7	7	7	7	7	7	6	7	2	7	5	4	4	2	7	1	1	3	3	7	7	1	6	7	5	7	1	1	1
12	4	54	208	1	23	4	4	11	3	11	2	1	1	1	0	1	1	7	7	7	7	7	7	7	7	7	6	7	2	7	5	4	4	2	7	1	1	3	3	7	7	1	6	7	5	7	1	1	1
12	4	55	209	1	27	4	2	3	4	3	5	5	1	0	1	0	0	6	6	6	5	7	7	6	6	5	6	6	1	5	5	6	6	3	5	2	2	7	5	4	5	2	1	1	1	6	2	3	4
12	4	55	209	1	27	4	2	3	4	3	5	5	1	0	1	0	0	6	6	6	5	7	7	6	6	5	6	6	1	5	5	6	6	3	5	2	2	7	5	4	5	2	1	1	1	6	2	3	4
12	4	55	209	1	27	4	2	3	4	3	5	5	1	0	1	0	0	6	6	6	5	7	7	6	6	5	6	6	1	5	5	6	6	3	5	2	2	7	5	4	5	2	1	1	1	6	2	3	4
12	4	55	209	1	27	4	2	3	4	3	5	5	1	0	1	0	0	6	6	6	5	7	7	6	6	5	6	6	1	5	5	6	6	3	5	2	2	7	5	4	5	2	1	1	1	6	2	3	4
12	4	55	209	1	27	4	2	3	4	3	5	5	1	0	1	0	0	6	6	6	5	7	7	6	6	5	6	6	1	5	5	6	6	3	5	2	2	7	5	4	5	2	1	1	1	6	2	3	4
12	4	55	209	1	27	4	2	3	4	3	5	5	1	0	1	0	0	6	6	6	5	7	7	6	6	5	6	6	1	5	5	6	6	3	5	2	2	7	5	4	5	2	1	1	1	6	2	3	4
12	4	55	209	1	27	4	2	3	4	3	5	5	1	0	1	0	0	6	6	6	5	7	7	6	6	5	6	6	1	5	5	6	6	3	5	2	2	7	5	4	5	2	1	1	1	6	2	3	4
12	4	55	209	1	27	4	2	3	4	3	5	5	1	0	1	0	0	6	6	6	5	7	7	6	6	5	6	6	1	5	5	6	6	3	5	2	2	7	5	4	5	2	1	1	1	6	2	3	4
12	4	55	209	1	27	4	2	3	4	3	5	5	1	0	1	0	0	6	6	6	5	7	7	6	6	5	6	6	1	5	5	6	6	3	5	2	2	7	5	4	5	2	1	1	1	6	2	3	4
12	4	55	209	1	27	4	2	3	4	3	5	5	1	0	1	0	0	6	6	6	5	7	7	6	6	5	6	6	1	5	5	6	6	3	5	2	2	7	5	4	5	2	1	1	1	6	2	3	4
12	4	55	209	1	27	4	2	3	4	3	5	5	1	0	1	0	0	6	6	6	5	7	7	6	6	5	6	6	1	5	5	6	6	3	5	2	2	7	5	4	5	2	1	1	1	6	2	3	4
12	4	55	209	1	27	4	2	3	4	3	5	5	1	0	1	0	0	6	6	6	5	7	7	6	6	5	6	6	1	5	5	6	6	3	5	2	2	7	5	4	5	2	1	1	1	6	2	3	4
12	4	55	209	1	27	4	2	3	4	3	5	5	1	0	1	0	0	6	6	6	5	7	7	6	6	5	6	6	1	5	5	6	6	3	5	2	2	7	5	4	5	2	1	1	1	6	2	3	4
12	4	55	209	1	27	4	2	3	4	3	5	5	1	0	1	0	0	6	6	6	5	7	7	6	6	5	6	6	1	5	5	6	6	3	5	2	2	7	5	4	5	2	1	1	1	6	2	3	4
12	4	55	209	1	27	4	2	3	4	3	5	5	1	0	1	0	0	6	6	6	5	7	7	6	6	5	6	6	1	5	5	6	6	3	5	2	2	7	5	4	5	2	1	1	1	6	2	3	4
12	4	55	209	1	27	4	2	3	4	3	5	5	1	0	1	0	0	6	6	6	5	7	7	6	6	5	6	6	1	5	5	6	6	3	5	2	2	7	5	4	5	2	1	1	1	6	2	3	4
12	4	55	209	1	27	4	2	3	4	3	5	5	1	0	1	0	0	6	6	6	5	7	7	6	6	5	6	6	1	5	5	6	6	3	5	2	2	7	5	4	5	2	1	1	1	6	2	3	4
12	4	55	209	1	27	4	2	3	4	3	5	5	1	0	1	0	0	6	6	6	5	7	7	6	6	5	6	6	1	5	5	6	6	3	5	2	2	7	5	4	5	2	1	1	1	6	2	3	4
12	4	55	209	1	27	4	2	3	4	3	5	5	1	0	1	0	0	6	6	6	5	7	7	6	6	5	6	6	1	5	5	6	6	3	5	2	2	7	5	4	5	2	1	1	1	6	2	3	4
12	4	55	209	1	27	4	2	3	4	3	5	5	1	0	1	0	0	6	6	6	5	7	7	6	6	5	6	6	1	5	5	6	6	3	5	2	2	7	5	4	5	2	1	1	1	6	2	3	4
12	4	56	210	1	25	4	2	2	3	5	5	2	1	1	0	0	1	7	6	4	4	7	7	6	4	4	7	6	5	3	5	5	3	3	4	4	3	5	4	6	4	3	4	5	5	5	5	3	5
12	4	56	210	1	25	4	2	2	3	5	5	2	1	1	0	0	1	7	6	4	4	7	7	6	4	4	7	6	5	3	5	5	3	3	4	4	3	5	4	6	4	3	4	5	5	5	5	3	5
12	4	56	210	1	25	4	2	2	3	5	5	2	1	1	0	0	1	7	6	4	4	7	7	6	4	4	7	6	5	3	5	5	3	3	4	4	3	5	4	6	4	3	4	5	5	5	5	3	5
12	4	56	210	1	25	4	2	2	3	5	5	2	1	1	0	0	1	7	6	4	4	7	7	6	4	4	7	6	5	3	5	5	3	3	4	4	3	5	4	6	4	3	4	5	5	5	5	3	5
12	4	56	210	1	25	4	2	2	3	5	5	2	1	1	0	0	1	7	6	4	4	7	7	6	4	4	7	6	5	3	5	5	3	3	4	4	3	5	4	6	4	3	4	5	5	5	5	3	5
12	4	56	210	1	25	4	2	2	3	5	5	2	1	1	0	0	1	7	6	4	4	7	7	6	4	4	7	6	5	3	5	5	3	3	4	4	3	5	4	6	4	3	4	5	5	5	5	3	5
12	4	56	210	1	25	4	2	2	3	5	5	2	1	1	0	0	1	7	6	4	4	7	7	6	4	4	7	6	5	3	5	5	3	3	4	4	3	5	4	6	4	3	4	5	5	5	5	3	5
12	4	56	210	1	25	4	2	2	3	5	5	2	1	1	0	0	1	7	6	4	4	7	7	6	4	4	7	6	5	3	5	5	3	3	4	4	3	5	4	6	4	3	4	5	5	5	5	3	5
12	4	56	210	1	25	4	2	2	3	5	5	2	1	1	0	0	1	7	6	4	4	7	7	6	4	4	7	6	5	3	5	5	3	3	4	4	3	5	4	6	4	3	4	5	5	5	5	3	5
12	4	56	210	1	25	4	2	2	3	5	5	2	1	1	0	0	1	7	6	4	4	7	7	6	4	4	7	6	5	3	5	5	3	3	4	4	3	5	4	6	4	3	4	5	5	5	5	3	5
12	4	56	210	1	25	4	2	2	3	5	5	2	1	1	0	0	1	7	6	4	4	7	7	6	4	4	7	6	5	3	5	5	3	3	4	4	3	5	4	6	4	3	4	5	5	5	5	3	5
12	4	56	210	1	25	4	2	2	3	5	5	2	1	1	0	0	1	7	6	4	4	7	7	6	4	4	7	6	5	3	5	5	3	3	4	4	3	5	4	6	4	3	4	5	5	5	5	3	5
12	4	56	210	1	25	4	2	2	3	5	5	2	1	1	0	0	1	7	6	4	4	7	7	6	4	4	7	6	5	3	5	5	3	3	4	4	3	5	4	6	4	3	4	5	5	5	5	3	5
12	4	56	210	1	25	4	2	2	3	5	5	2	1	1	0	0	1	7	6	4	4	7	7	6	4	4	7	6	5	3	5	5	3	3	4	4	3	5	4	6	4	3	4	5	5	5	5	3	5
12	4	56	210	1	25	4	2	2	3	5	5	2	1	1	0	0	1	7	6	4	4	7	7	6	4	4	7	6	5	3	5	5	3	3	4	4	3	5	4	6	4	3	4	5	5	5	5	3	5
12	4	56	210	1	25	4	2	2	3	5	5	2	1	1	0	0	1	7	6	4	4	7	7	6	4	4	7	6	5	3	5	5	3	3	4	4	3	5	4	6	4	3	4	5	5	5	5	3	5
12	4	56	210	1	25	4	2	2	3	5	5	2	1	1	0	0	1	7	6	4	4	7	7	6	4	4	7	6	5	3	5	5	3	3	4	4	3	5	4	6	4	3	4	5	5	5	5	3	5
12	4	56	210	1	25	4	2	2	3	5	5	2	1	1	0	0	1	7	6	4	4	7	7	6	4	4	7	6	5	3	5	5	3	3	4	4	3	5	4	6	4	3	4	5	5	5	5	3	5
12	4	56	210	1	25	4	2	2	3	5	5	2	1	1	0	0	1	7	6	4	4	7	7	6	4	4	7	6	5	3	5	5	3	3	4	4	3	5	4	6	4	3	4	5	5	5	5	3	5
12	4	56	210	1	25	4	2	2	3	5	5	2	1	1	0	0	1	7	6	4	4	7	7	6	4	4	7	6	5	3	5	5	3	3	4	4	3	5	4	6	4	3	4	5	5	5	5	3	5
12	4	57	211	1	24	4	4	1	3	5	3	1	1	1	0	1	1	7	7	7	7	7	7	6	7	5	6	6	2	6	3	2	2	2	6	2	2	5	4	2	5	1	5	3	2	6	3	2	2
12	4	57	211	1	24	4	4	1	3	5	3	1	1	1	0	1	1	7	7	7	7	7	7	6	7	5	6	6	2	6	3	2	2	2	6	2	2	5	4	2	5	1	5	3	2	6	3	2	2
12	4	57	211	1	24	4	4	1	3	5	3	1	1	1	0	1	1	7	7	7	7	7	7	6	7	5	6	6	2	6	3	2	2	2	6	2	2	5	4	2	5	1	5	3	2	6	3	2	2
12	4	57	211	1	24	4	4	1	3	5	3	1	1	1	0	1	1	7	7	7	7	7	7	6	7	5	6	6	2	6	3	2	2	2	6	2	2	5	4	2	5	1	5	3	2	6	3	2	2
12	4	57	211	1	24	4	4	1	3	5	3	1	1	1	0	1	1	7	7	7	7	7	7	6	7	5	6	6	2	6	3	2	2	2	6	2	2	5	4	2	5	1	5	3	2	6	3	2	2
12	4	57	211	1	24	4	4	1	3	5	3	1	1	1	0	1	1	7	7	7	7	7	7	6	7	5	6	6	2	6	3	2	2	2	6	2	2	5	4	2	5	1	5	3	2	6	3	2	2
12	4	57	211	1	24	4	4	1	3	5	3	1	1	1	0	1	1	7	7	7	7	7	7	6	7	5	6	6	2	6	3	2	2	2	6	2	2	5	4	2	5	1	5	3	2	6	3	2	2
12	4	57	211	1	24	4	4	1	3	5	3	1	1	1	0	1	1	7	7	7	7	7	7	6	7	5	6	6	2	6	3	2	2	2	6	2	2	5	4	2	5	1	5	3	2	6	3	2	2
12	4	57	211	1	24	4	4	1	3	5	3	1	1	1	0	1	1	7	7	7	7	7	7	6	7	5	6	6	2	6	3	2	2	2	6	2	2	5	4	2	5	1	5	3	2	6	3	2	2
12	4	57	211	1	24	4	4	1	3	5	3	1	1	1	0	1	1	7	7	7	7	7	7	6	7	5	6	6	2	6	3	2	2	2	6	2	2	5	4	2	5	1	5	3	2	6	3	2	2
12	4	57	211	1	24	4	4	1	3	5	3	1	1	1	0	1	1	7	7	7	7	7	7	6	7	5	6	6	2	6	3	2	2	2	6	2	2	5	4	2	5	1	5	3	2	6	3	2	2
12	4	57	211	1	24	4	4	1	3	5	3	1	1	1	0	1	1	7	7	7	7	7	7	6	7	5	6	6	2	6	3	2	2	2	6	2	2	5	4	2	5	1	5	3	2	6	3	2	2
12	4	57	211	1	24	4	4	1	3	5	3	1	1	1	0	1	1	7	7	7	7	7	7	6	7	5	6	6	2	6	3	2	2	2	6	2	2	5	4	2	5	1	5	3	2	6	3	2	2
12	4	57	211	1	24	4	4	1	3	5	3	1	1	1	0	1	1	7	7	7	7	7	7	6	7	5	6	6	2	6	3	2	2	2	6	2	2	5	4	2	5	1	5	3	2	6	3	2	2
12	4	57	211	1	24	4	4	1	3	5	3	1	1	1	0	1	1	7	7	7	7	7	7	6	7	5	6	6	2	6	3	2	2	2	6	2	2	5	4	2	5	1	5	3	2	6	3	2	2
12	4	57	211	1	24	4	4	1	3	5	3	1	1	1	0	1	1	7	7	7	7	7	7	6	7	5	6	6	2	6	3	2	2	2	6	2	2	5	4	2	5	1	5	3	2	6	3	2	2
12	4	57	211	1	24	4	4	1	3	5	3	1	1	1	0	1	1	7	7	7	7	7	7	6	7	5	6	6	2	6	3	2	2	2	6	2	2	5	4	2	5	1	5	3	2	6	3	2	2
12	4	57	211	1	24	4	4	1	3	5	3	1	1	1	0	1	1	7	7	7	7	7	7	6	7	5	6	6	2	6	3	2	2	2	6	2	2	5	4	2	5	1	5	3	2	6	3	2	2
12	4	57	211	1	24	4	4	1	3	5	3	1	1	1	0	1	1	7	7	7	7	7	7	6	7	5	6	6	2	6	3	2	2	2	6	2	2	5	4	2	5	1	5	3	2	6	3	2	2
12	4	57	211	1	24	4	4	1	3	5	3	1	1	1	0	1	1	7	7	7	7	7	7	6	7	5	6	6	2	6	3	2	2	2	6	2	2	5	4	2	5	1	5	3	2	6	3	2	2
[truncated: 75 more columns]
